# Supplementary material for: Central gene transcriptional regulatory networks shaping monocyte development in bone marrow
Source: Front Immunol. 2022 Oct 11;13:1011279. doi: 10.3389/fimmu.2022.1011279 (PMC9595600; doi:10.3389/fimmu.2022.1011279)
Supplement: Supplementary file 1 [file Table_1.xlsx]

## Sheet: download mouse
NAME	HSC1	HSC2	HSC3	HSC4	HSC5	HSC6	HSC7	HSC8	HSC9	HSC10	HSC11	HSC12	HSC13	HSC14	HSC15	CMP1	CMP2	CMP3	CMP4	CMP5	GMP1	GMP2	GMP3	GMP4	GMP5	GMP6	GMP7	GMP8	GMP9	GMP10	GMP11	GMP12	Monocyte1	Monocyte2	Monocyte3
March1	0.611944	0.727231	0.556084	0.942019	1.04864	0.984756	0.610848	0.619417	1.80729	1.85117	0.435665	0.606015	0.383897	0.587181	0.156727	0.703995	1.06489	1.75191	2.7898	1.72022	0.845656	0.670283	1.22008	1.59314	1.39796	2.47755	0	2.09077	0.769672	0.26979	0.390525	0	311.202	224.938	308.532
March2	49.3552	50.8436	51.1657	50.7866	51.8121	50.5218	54.009	52.8208	51.2964	52.1555	52.3241	52.9041	36.0693	36.9099	31.6558	23.2789	34.2451	23.8026	29.3622	21.3364	3.73636	2.54456	18.7482	4.66659	2.93802	3.63455	4.25627	1.14739	6.28852	15.2785	20.2784	3.55412	2.31369	12.8988	1.83611
March3	5.12241	5.48061	6.12206	6.01284	5.54258	5.21703	6.62081	5.72016	5.03979	4.84817	5.86193	6.00817	10.0927	9.05557	6.4805	1.75323	1.93184	2.1572	1.90213	2.30084	0.222217	0.648457	0	0	0.173814	0	0	0	0	0	0.901616	0	0	0	0
March4	0	0	0	0	0	0	0	0	0	0	0.015381	0	0	0	0	0	0	0	0	0	0	0	0	0	0	0	0	0	0	0	0	0	0	0	0.072255
March5	40.0778	38.8699	53.2409	53.3246	43.5993	42.3954	55.871	52.8012	55.5228	53.0383	51.3762	50.1662	43.5367	43.7041	51.5974	40.0627	34.7083	43.1587	47.9213	44.8236	26.6636	28.8943	33.0457	32.7364	26.282	44.4937	11.1326	7.90821	11.7439	7.12092	10.9185	2.23357	73.2169	31.9693	60.9474
March6	115.041	114.055	108.082	111.11	136.399	137.321	120.351	118.892	120.144	116.429	100.75	103.517	90.838	88.442	98.1007	104.851	97.1269	121.94	122.564	123.537	81.8063	79.1265	87.1252	88.0205	79.5979	29.597	24.9762	5.11616	28.8135	24.2079	31.0286	15.0863	112.345	88.8641	106.832
March7	61.4178	61.1555	69.5634	75.1629	56.8657	57.0474	76.7952	76.3241	70.1036	69.5019	63.3934	65.1999	76.7856	69.925	77.5767	19.684	23.5429	17.9758	19.2121	16.9137	13.6115	14.0224	10.821	11.761	11.4554	56.6716	25.9374	27.3891	32.2707	19.4191	24.822	4.00305	28.5004	27.0053	36.095
March8	28.7187	28.2845	27.1557	29.3302	31.0844	30.4065	32.6512	34.3714	29.8782	29.2258	30.825	30.9738	12.8249	14.305	13.0809	8.16367	7.57094	13.3752	13.4925	22.029	8.09638	8.66377	8.74353	8.72313	5.78049	5.74611	12.2991	7.29148	8.27567	9.08784	7.62948	6.15604	4.51153	5.41128	8.22235
March9	6.41918	6.84727	5.23574	4.96299	7.07368	7.46555	9.6831	9.43446	4.57065	5.48087	6.38372	6.76842	25.0327	23.4798	7.83646	0.105111	0.050502	0.18144	0.114153	0	0.114081	0	0.090574	0	0	0	0	0	0	1.11517	0	0	0	0	0
March10	0	0	0	0	0	0	0	0	0	0	0.010528	0.029175	0	0	0	0	0	0	0	0	0	0	0	0	0	0	0	0	0	0	0	0	0.037938	0	0
March11	0	0	0	0	0	0	0	0	0	0	0	0	0.021331	0.236294	0	0	0	0	0	0	0	0	0	0	0	0	0	0	0	0	0	0	0	0	0
Sept1	121.178	120.021	141.275	140.121	113.296	112.025	123.991	126.004	127.425	124.154	144.002	142.163	170.977	168.072	137.623	29.5532	26.1255	24.698	37.6544	30.5527	10.5814	7.791	13.649	22.1775	9.42703	3.76645	16.0444	0	3.33935	42.5127	47.9063	28.2749	1.40192	4.69513	1.43574
Sept2	137.558	133.166	144.997	148.456	156.249	153.996	147.018	149.611	151.792	146.976	132.491	139.733	100.419	102.527	143.348	136.247	121.615	125.853	136.685	118.984	142.669	143.602	160.013	147.41	159.527	94.4156	66.8742	79.8501	77.803	38.2144	45.0672	13.7121	386.972	383.825	473.794
Sept3	0.753772	0.647225	0.736299	0.91285	0.573121	0.649497	0.999327	0.83246	0.569116	0.744719	0.872207	0.7473	0.406637	0.239412	0.199264	0.164482	0.081182	1.01318	1.70253	0.486828	0	0	0.801943	0.51159	0.979161	0	0.9977	2.68765	0	0	0.147668	0	0.593415	0	0.144092
Sept4	5.97443	5.38497	7.09021	7.2148	5.09559	4.89279	6.61232	7.19208	5.88148	6.52393	8.75863	7.68996	3.13312	3.19634	3.16215	2.56443	1.96496	4.84046	4.18514	6.51205	0.136586	0.304062	0.878314	0.387383	0	0	0	0	0	0.73311	1.18844	0	0	0	1.04374
Sept5	6.45623	7.31704	10.6327	11.1521	11.7539	11.1009	15.2581	14.084	6.16986	6.82891	6.51864	5.08818	18.6675	21.3112	4.48724	0.153767	0.356269	0.084363	0	0.671878	8.12582	0.797424	2.5758	1.26045	4.51277	0	0	0	0	0.691606	4.48951	0	0	6.36343	0
Sept6	101.549	100.387	104.372	110.916	76.8192	76.1072	92.4851	90.3704	100.711	105.357	103.296	104.79	88.8359	84.5969	86.9045	62.3731	62.5739	54.8122	47.3728	33.2402	27.3451	32.7543	30.4116	31.1392	30.4281	78.762	62.2946	55.0129	73.9581	33.4063	27.7039	17.681	27.7309	18.9696	34.7097
Sept7	170.462	164.823	165.246	175.473	162.253	162.329	178.026	173.452	172.561	165.851	147.9	150.217	178.928	132.325	207.137	77.3605	79.9424	80.6141	72.265	63.2811	60.6383	73.631	74.4203	68.0081	67.6166	695.7	509.411	587	543.973	12.3444	17.345	9.65555	378.386	185.75	306.268
Sept8	53.5456	53.7918	74.3714	79.9802	50.8638	51.0948	68.6263	69.3255	72.4163	67.097	74.2349	77.2873	36.9568	40.5974	20.4198	29.2958	20.0201	66.5118	65.1147	110.087	0.972149	0.981111	2.91221	2.5025	2.08353	3.34898	0	0	5.50387	4.80033	6.28758	2.97643	1.40126	6.13032	2.48683
Sept9	170.375	173.045	195.466	194.01	138.196	142.847	174.515	179.801	177.564	175.648	194.36	190.133	150.939	146.007	46.8849	119.166	116.951	92.9716	95.2833	76.9529	97.7215	103.388	105.946	86.7185	94.01	213.56	248.024	155.573	205.877	131.037	226.547	92.5032	195.084	316.664	248.671
Sept10	1.56968	1.67977	1.45657	1.71627	1.88946	1.90952	1.92235	1.04022	1.96401	2.09729	1.59072	1.63495	0.544346	0.610259	0.246354	4.44246	2.07647	1.91889	2.06429	1.1598	3.97113	3.6399	3.98874	4.30529	4.29596	9.37839	0	18.9108	0	0.708072	0.612062	0	25.2001	33.3185	30.9165
Sept11	36.5609	36.0044	47.7646	49.1875	31.5179	30.131	40.9191	41.3004	43.7827	43.8276	43.6802	44.057	31.1778	32.8879	14.4911	92.7664	89.1506	83.9892	103.533	67.1603	87.3309	90.7684	101.741	95.9729	96.6006	118.894	132.035	116.096	103.579	52.9012	96.0775	40.1465	109.87	139.382	105.05
Sept12	0	0	0	0	0	0	0	0	0	0	0	0	0	0	0	0	0	0	0	0	0	0	0	0	0	0	0	0	0	0	0	0	0	0	0
Sept14	0	0	0	0	0	0	0	0	0	0	0	0	0	0	0	0	0	0	0	0	0	0	0	0	0	0	0	0	0	0	0	0	0	0	0
Sept15	291.061	291.323	257.051	266.855	316.937	324.819	275.537	269.37	285.074	274.26	246.322	248.598	277.608	227.217	454.917	215.779	214.576	216.576	195.13	203.821	411.18	425.75	406.057	407.404	395.146	539.274	433.866	442.197	491.793	67.6255	87.3761	39.637	43.0128	29.9968	49.5434
100043387	11.8677	10.8515	18.3417	18.971	13.5571	12.5645	19.6698	20.7087	14.8596	15.4446	15.7055	16.4595	3.09035	2.78657	3.43962	9.99862	9.06901	7.49477	16.4655	6.12627	5.91838	4.95962	6.99808	6.37894	8.0583	12.3809	0	6.87716	0	1.66558	2.58539	0	4.69164	0.674273	2.32639
0610005C13Rik	0.246137	0.240589	1.26484	0.97954	0.730215	0.750426	1.18482	1.24722	0.841622	0.726524	1.33296	1.37222	0.152094	0.12672	0	0.266169	0.208938	0	0.942935	0	0.116488	0	0.180146	0.445921	1.05381	0	0	0	0	1.49088	0.420294	0	0.10708	0	0
0610007C21Rik	93.1282	95.1588	81.4132	81.2914	110.485	109.452	91.7332	92.7474	88.4749	85.2771	83.5644	81.531	47.0133	44.7989	63.4438	64.3597	43.6251	68.7133	65.8933	43.6705	64.0286	85.4362	62.2087	58.7924	81.2598	20.3182	0	0	0	8.42587	22.3005	4.94432	54.9194	54.4076	54.3647
0610007L01Rik	41.4057	43.4186	50.5368	51.9589	47.1251	49.3797	47.3864	48.1171	51.6832	52.34	45.9343	48.0296	79.5982	70.3332	65.311	56.8345	55.1293	51.1305	53.132	44.2314	92.7886	88.1753	92.792	85.6314	85.5985	51.4934	33.1276	51.8528	66.6746	75.5128	67.1686	53.2985	79.3073	100.182	13.898
0610007N19Rik	5.21436	3.54359	2.39487	1.75352	4.51752	5.18407	5.4342	5.11403	1.87121	1.49259	2.25587	2.65178	1.67408	1.33786	1.37054	0	0	0	0	0	0	0	0.244056	0	0	0	0	0	0	0	0	0	0	0	0
0610007P08Rik	21.1585	22.2194	31.4955	30.4363	19.6663	20.4049	31.9346	32.464	28.6067	27.8771	27.267	28.3232	4.16987	4.47222	2.9199	21.0726	19.1267	24.3725	19.8283	19.4123	16.0797	16.0451	15.8976	20.5619	17.4985	23.7254	14.5599	9.78851	13.4263	7.03811	12.0248	6.84216	7.08818	5.45533	7.17439
0610007P14Rik	80.0328	79.7727	88.4842	88.8209	90.8449	87.9569	84.9311	82.3678	83.314	85.8483	80.1301	75.7063	22.6251	22.898	24.3841	102.916	86.1951	99.1863	147.072	94.299	89.4912	89.7783	94.9688	99.0035	97.6352	19.4005	0	0	4.61528	40.6337	62.9773	36.9392	46.8759	49.021	50.09
0610007P22Rik	20.7136	21.7666	34.3541	31.1118	23.4204	22.4792	31.5298	28.7477	24.398	26.0235	33.5825	33.5898	18.6203	21.2536	12.944	19.1408	20.607	32.9569	25.4389	25.4498	18.0913	17.8851	24.3428	22.8463	26.5651	35.6138	71.6274	40.0434	68.0891	15.2468	20.2592	0	68.7904	92.7108	76.0695
0610008F07Rik	0	0	0	0	0	0	0	0	0	0	0	0	0	0	0	0	0	0	0	0	0	0	0	0	0	0	0	0	0	0	0	0	0	0	0
0610009B14Rik	0	0	0	0	0	0	0	0	0	0	0	0	0	0	0	0	0.805524	0	0	0.222889	0	0	0	0	0	0	0	0	0	0	0	0	0	0	0
0610009B22Rik	34.2028	31.5823	34.753	36.5349	35.7727	34.3018	31.6249	32.0516	34.2135	30.1532	30.0579	29.0282	15.0257	12.0629	15.9081	79.2198	78.7834	82.5209	109.337	74.2845	102.554	110.497	120.616	132.764	135.569	19.8735	0	0	6.10324	3.53022	19.9546	0	85.8716	86.8764	97.108
0610009D07Rik	149.691	146.678	131.781	143.244	152.171	153.14	131.497	129.822	150.452	148.884	128.093	137.823	113.404	89.9121	162.675	94.7033	99.6196	114.416	93.7499	112.356	105.094	113.042	107.446	113.819	107.327	62.5	65.2002	60.9944	91.7298	48.0033	60.5516	51.7145	39.3645	40.9563	35.6548
0610009L18Rik	11.9635	12.6996	13.4379	12.5133	15.7795	14.111	17.4391	15.7493	13.6741	12.0069	18.5272	15.7505	6.28331	6.16428	9.73964	1.25238	2.49324	1.70798	4.66656	0.93793	1.18938	0.62904	0.576935	0.96248	0.71872	0	0	0	0	2.07558	0	0	1.64531	3.10548	1.675
0610009O20Rik	61.2722	62.0411	67.695	64.2282	46.3571	46.3143	62.3797	64.1024	63.4886	63.3578	73.6401	73.7909	20.5977	20.7652	12.0544	38.6942	41.0276	35.1015	46.8161	41.3741	18.4909	16.0452	15.7985	17.3146	16.7238	25.5292	17.7708	2.94069	35.035	29.5011	45.7319	20.4287	7.53496	7.52527	4.94965
0610010B08Rik	5.10888	4.48481	7.97019	8.41481	5.57157	5.83668	9.03759	8.80037	6.18637	6.05077	7.17136	7.94487	1.79487	2.17823	2.31173	6.43774	4.9767	6.90246	7.93591	6.56045	5.8091	3.97381	7.21769	6.86295	6.22077	0	0	0	0	1.50359	1.23887	0.565214	1.20312	1.27583	2.33231
0610010F05Rik	17.1873	16.5986	27.131	27.0001	17.1404	17.327	23.1886	22.1747	23.437	23.6681	21.7848	21.5509	4.82688	4.39382	6.76331	21.4897	18.3368	20.0135	26.1676	16.0034	16.2851	19.2607	23.2524	22.1117	21.5882	30.6482	11.8324	4.26196	13.4955	4.71091	4.35627	0	23.401	25.9607	34.1547
0610010K14Rik	103.89	103.294	112.084	110.846	103.167	101.665	101.886	105.388	102.905	106.63	116.874	117.865	75.3815	62.4869	58.0394	131.492	104.879	128.782	130.345	121.185	113.423	101.105	99.2483	95.7883	99.7007	32.013	50.0932	10.5039	77.2234	63.2095	78.492	61.8464	10.2643	19.9356	12.3176
0610010O12Rik	0.805683	0.471374	0.315638	0.183901	1.6394	2.10048	1.20708	0	0.156193	0.358179	0.407384	0.237463	23.8099	21.372	7.63524	0	0	0.16933	0	0	0	0	0	0	0	0	0	0	0	0	0	0	0	0	0
0610011F06Rik	50.8127	46.3277	50.5601	53.2771	45.4357	48.4436	53.6565	51.317	42.651	44.7262	54.7804	52.8207	39.8163	41.4184	31.971	44.517	39.0366	37.212	36.4692	54.3348	34.9101	30.9772	31.9543	30.1202	37.3297	0	0	0	0	13.0033	28.745	0	3.30387	1.02217	2.08383
0610011L14Rik	32.4082	30.7882	30.9165	31.1511	36.3496	35.9218	30.8642	31.3144	29.7039	29.9711	30.9114	31.1195	31.016	29.0567	31.1388	15.9676	14.8443	17.9381	21.026	19.906	11.168	10.0039	11.1591	12.1281	11.4215	5.34316	6.45751	6.118	0.968747	13.5592	17.4714	0.286898	2.5908	2.0955	1.98587
0610012G03Rik	24.0242	26.5671	25.5444	22.64	23.61	23.9163	23.2968	25.2878	25.524	25.4774	29.5699	29.2631	22.097	20.3962	17.7091	27.646	27.6725	28.936	22.3519	37.4732	31.143	23.8157	23.0851	23.1678	24.528	26.8962	4.51178	16.228	15.787	8.15002	25.3852	8.25118	2.23562	1.34932	4.77817
0610012H03Rik	3.40717	3.49142	4.30148	3.54254	4.14093	4.53258	3.72202	3.48399	3.10662	3.37442	3.54491	3.80244	2.43823	2.01723	2.99654	3.67608	2.14694	4.7739	7.74226	7.99801	8.41675	4.52594	6.79394	3.17088	4.93901	0	0	0	0	1.89249	2.86733	0.295835	0	0	0
0610030E20Rik	31.6252	31.5081	58.5721	61.9641	39.7194	40.6187	57.9399	59.4023	51.0318	49.2809	59.382	58.8512	10.5825	13.9892	9.41602	40.9948	36.0078	43.6762	45.8296	34.1984	38.547	29.7991	40.6049	38.1265	37.3978	32.3002	19.8864	13.7697	27.3265	9.71149	11.1152	6.11265	46.1312	52.7031	49.2861
0610031J06Rik	91.2659	94.1681	76.8359	75.712	92.8364	94.6321	90.2462	93.3758	79.9517	82.9815	91.2941	89.5581	71.1549	67.0255	50.1775	92.8524	98.4595	77.1448	93.8011	75.7984	110.717	98.7824	99.0342	90.7219	93.0022	5.4631	44.8375	10.4843	22.5998	39.1449	93.2318	57.3791	44.1013	81.1021	39.6944
0610031O16Rik	0	0	0	0	0	0	0	0	0	0	0	0	0	0	0	0	0	0	0	0	0	0	0	0	0	0	0	0	0	0	0	0	0	0	0
0610037L13Rik	31.7689	34.0653	44.1724	45.7533	36.1208	33.5907	41.6633	44.711	37.4193	40.5515	45.1651	45.8208	17.487	17.6251	16.9478	60.6869	59.9919	65.8485	61.5181	55.7109	57.6236	59.1923	60.3632	54.1796	61.2587	16.2978	0	18.4504	0	14.1822	42.2507	14.3342	15.3454	17.4525	17.6708
0610037P05Rik	85.8718	81.9381	65.8238	68.476	81.7289	79.0366	70.9341	70.8859	78.7697	76.3202	73.0851	76.5977	37.9038	30.8181	53.4205	49.1975	48.1427	58.7878	70.3704	47.3109	45.2755	51.7213	54.7953	62.6286	57.0387	14.1841	11.2694	19.7156	0	31.3882	97.8685	47.5824	22.3725	30.9461	18.5433
0610038B21Rik	0.1502	0.126871	0.583207	0.397663	0.250642	0.153831	0.426386	0.662799	0.184838	0.308531	0.230304	0.259863	0.60588	0.244083	0.16511	3.05744	2.62195	2.49865	4.74416	2.27907	1.76821	0.823033	2.41721	0.824422	1.13182	0	0	0	0	0.39369	3.59253	2.00642	0.22835	0.051733	0
0610038L08Rik	0	0	0.159259	0.108923	0	0.060073	0.043679	0.258296	0.195195	0.337072	0.219797	0.200202	0.042382	0.168315	0	1.2136	0.506373	0.286806	2.06403	0.624236	1.48075	0.214256	1.17647	3.17301	0.708905	0	0	0	0	1.97651	2.76616	0	0.463815	0.219788	0.462342
0610039K10Rik	0.861557	1.0592	4.42036	3.80116	1.74014	1.7403	3.47911	3.85601	3.14839	2.77414	3.58958	3.02784	1.48754	1.17051	0.178614	1.5832	0.539561	0.623104	1.42918	0.755234	0.649013	0.157594	0.234989	1.84831	1.06194	4.35883	0	0.509153	0	1.506	2.23512	0	0.196914	0	4.0838
0610040B10Rik	4.64549	3.29046	2.62326	3.64074	3.31921	3.47622	3.99701	3.57433	2.95559	2.14492	4.15418	3.47874	1.18604	1.03552	2.13463	3.26073	1.822	4.176	6.93563	2.71605	3.67285	4.07075	6.40276	4.64772	3.60963	0	0	0	0	0	0	0	0	0	1.35135
0610040F04Rik	0	0	0	0	0	0	0	0	0.022715	0	0.142809	0	0.131763	0	0	0	0	0	0	0	0	0	0	0	0	0	0	0	0	0	0	0	0	0	0
0610040J01Rik	1.04772	1.2746	0.633115	0.295579	1.03727	0.933412	0.804048	1.53274	0.990956	0.9702	0.879561	0.828307	0.337959	0.159605	0	1.76357	3.90448	1.13167	0.044703	0.559047	5.17673	6.73144	3.4252	3.00436	2.90345	3.51063	15.7175	12.1026	0	2.99186	7.79428	3.0528	2.47164	0	1.88954
0610043K17Rik	0.790465	1.27592	3.97081	4.32992	2.44782	3.39134	5.34009	4.37826	2.53353	3.06101	3.31631	3.41312	0	0.217084	0	1.12697	0.902206	0.293489	0.894163	0.763682	0	0.296068	0	0.278694	0	0	0	0	0	0	0	0	2.38675	0	2.32504
0910001L09Rik	73.9804	68.3778	82.8057	77.3391	77.6555	76.1783	71.7351	73.709	72.0244	74.1197	77.501	74.5304	39.789	36.4459	28.9972	110.728	112.619	79.7551	116.032	79.7783	180.232	146.733	149.07	172.648	152.487	69.9726	28.0887	59.7832	0	51.7835	95.9029	33.5893	41.6491	58.5979	54.2082
1100001G20Rik	3.03859	3.48573	23.0581	25.0762	4.8351	4.58393	0	0.644648	10.8444	12.7487	4.29481	3.55525	156.202	165.814	125.869	0.854988	0	0.685107	0	0	42.0625	17.401	26.3725	31.2305	29.6737	22.2398	0	0	0	0	5.48066	0	13.4328	63.3672	8.84858
1110001A16Rik	18.0877	18.0594	17.6	17.8555	18.6309	17.7672	20.4226	19.5143	17.4304	17.3588	16.8345	18.7375	4.66764	5.37701	8.56835	11.8777	11.0113	15.7376	12.6075	12.6854	18.9229	19.0839	17.8589	27.8759	20.2247	14.55	0	0	0	2.42173	2.35031	0.594958	3.2273	1.65037	2.38274
1110001J03Rik	68.5017	67.8144	84.0495	85.8489	81.2651	83.4091	76.7983	78.1386	77.1951	71.8664	85.5551	94.2516	47.5732	45.9302	45.9376	140.167	131.781	170.733	177.505	154.879	180.739	149.748	163.968	201.584	169.119	25.1083	98.0536	0	4.00667	30.0986	46.3522	37.0804	19.9731	20.4539	19.0085
1110002B05Rik	255.772	253.382	224.928	225.85	288.524	286.523	216.968	218.605	238.852	234.745	203.656	200.044	154.427	121.443	328.201	60.3594	57.1901	58.9357	48.6751	56.8082	58.954	63.3498	62.083	63.1323	62.6696	57.1314	56.0354	83.8033	58.4224	85.5248	59.4009	17.7875	132.147	128.266	145.416
1110002L01Rik	7.02045	5.82122	12.2404	10.5967	8.87252	8.51794	15.1038	17.0425	8.29037	9.65857	11.8864	13.948	0.517301	1.22822	0.733908	4.16231	3.77986	5.37012	8.29546	3.13594	4.21584	4.64926	4.01088	4.91809	1.92098	0	0	0	0	3.43357	3.70745	0	3.91438	0	2.1601
1110002N22Rik	20.9247	20.6547	20.1785	20.3524	23.4892	25.1351	20.9127	19.8842	19.8294	19.2988	18.0793	19.2893	8.0557	7.37868	13.6324	26.6453	18.172	22.088	26.8846	28.99	19.4466	25.1119	20.6963	26.0657	22.6011	5.33896	25.7841	0	0	6.52889	12.7945	26.7445	11.9997	33.3972	12.3165
1110003E01Rik	105.189	106.438	92.5612	94.3354	132.836	129.916	119.245	117.837	102.705	97.1308	94.5684	95.5768	91.6052	79.9935	109.007	51.5456	62.2852	41.3435	54.7671	27.9463	47.5705	49.5445	44.0808	53.9049	47.2206	16.9267	33.1579	5.81792	23.8834	33.1642	33.3693	35.0245	77.7697	78.1945	78.3322
1110004E09Rik	30.6024	32.2392	35.2033	34.7978	30.6304	30.3604	38.2327	31.7344	29.2605	31.3546	38.9546	39.1409	12.7178	12.9438	7.60272	65.1549	65.8532	80.7085	67.3618	103.819	53.7903	58.47	62.3011	58.3679	66.0215	98.1546	112.439	144.729	53.2598	11.2995	20.1581	5.11019	19.7692	11.146	11.6714
1110004F10Rik	181.779	180.319	170.353	177.804	177.176	171.659	178.609	178.817	167.679	165.554	171.828	175.433	88.1861	80.1939	103.216	157.865	147.416	176.027	161.401	181.537	168.555	182.661	182.514	171.544	182.736	236.778	209.589	250.836	186.17	69.0075	96.4664	44.1325	80.8958	147.221	77.6477
1110005A03Rik	67.8763	66.1201	61.9318	63.2286	71.2504	71.0741	65.4767	68.5112	64.6979	64.0361	65.7948	65.8126	39.0957	34.7765	61.3458	47.0086	40.5321	31.1408	42.7497	34.4082	28.3934	27.6195	23.295	31.2853	30.0905	0	0	0	0	19.5778	24.191	7.05868	10.9286	10.7631	12.0319
1110006O24Rik	2.94314	2.49914	4.17657	3.85335	2.5108	2.90524	4.18358	3.38124	3.10269	2.63141	3.5052	5.65616	1.62281	1.73639	0.436927	3.74184	5.52998	4.11485	2.70694	3.12781	1.11741	0.787878	0.524288	1.72798	0.319196	0	0	0	0	0	2.01108	0	1.67947	2.8176	0.56602
1110007C09Rik	88.28	85.9564	100.417	96.5623	98.4483	98.9233	111.158	103.949	83.5844	89.9105	104.087	93.9584	164.537	153.024	74.8048	44.4814	37.0626	34.1596	40.1235	23.1924	36.6839	37.8353	35.9769	41.0484	34.5892	8.68629	0	0	18.2074	27.7887	81.2651	5.29469	10.4758	20.9267	12.9794
1110008F13Rik	159.269	166.768	152.678	153.107	174.93	173.578	150.257	151.966	160.471	162.147	158.547	153.236	169.716	225.216	269.524	181.707	169.505	153.301	153.564	150.994	222.487	207.419	184.375	188.097	192.082	98.1119	41.0055	75.7207	89.9876	232.81	233.201	149.529	292.64	270.333	290.415
1110008J03Rik	7.23694	8.79049	9.62951	9.51428	6.76206	7.43836	9.42585	10.3447	8.48305	7.67684	9.81386	10.4434	3.07021	3.24442	1.95069	6.11205	4.5112	7.48471	8.21128	11.7932	2.96386	1.21696	3.95571	4.25017	3.18432	0	0	0	0	5.25133	4.60666	0.010746	0	0	0
1110008L16Rik	25.7596	26.1594	26.56	27.7119	26.4556	25.7877	24.4324	26.5627	25.3284	26.7415	25.4624	26.5207	5.57592	5.39162	5.92181	40.5329	43.2317	49.6539	61.7853	40.5653	40.9494	34.9797	39.3054	50.3727	35.4818	10.0527	13.4673	8.3109	7.62279	11.7567	25.3968	17.22	31.5991	32.5874	51.2744
1110008P14Rik	5.60179	6.68998	11.7566	12.3435	7.81177	8.9618	8.98998	8.18781	10.4998	9.88433	9.41257	8.07215	11.4234	13.0478	6.6568	9.47052	11.9594	17.4668	24.9462	27.0918	29.6671	25.1998	20.4677	14.7878	23.4268	0	0	0	0	6.73539	18.0083	0.078341	1.87146	14.4028	2.85224
1110012J17Rik	0.179372	0.249298	0.139269	0.05756	0.175169	0.175038	0.320993	0.389901	0.079385	0.130866	0.171899	0.149452	0.088994	0.181976	0	0	0	0	0	0	0	0	0	0	0	0	0	0	0	0	0	0	0	0	0
1110012L19Rik	36.9084	38.578	30.1175	31.3235	35.8819	32.8207	36.3218	36.8705	32.1543	30.3761	33.2018	34.1511	27.0953	26.6762	28.6884	18.8349	12.4659	20.7995	21.4732	19.5323	23.056	22.3322	31.5722	14.6971	19.6091	0	0	3.12421	5.66507	4.93686	10.2185	5.86692	10.7538	8.68545	3.90212
1110014N23Rik	32.989	32.6902	45.6132	44.1341	29.9523	30.1264	40.3917	37.2066	35.3666	34.2297	45.1488	44.059	24.77	23.7467	14.5778	26.2308	24.251	20.7192	23.5976	22.9743	16.1924	21.8705	21.8281	17.2873	17.9574	11.7132	13.1292	2.50661	12.1599	28.1017	48.1865	18.2455	6.6763	15.2458	8.23809
1110015O18Rik	0	0	0	0	0	0	0	0	0	0	0	0	0	0	0	0	0	0	0	0	0	0	0	0	0	0	0	0	0	0	0	0	0	0	0
1110017D15Rik	0	0	0.124815	0	0	0	0	0	0	0	0	0	0	0	0	0	0	0	0	0	0	0	0	0	0.29136	0	0	0	0	0	0	0	0	0	0.187583
1110017F19Rik	39.8589	41.6007	35.0985	32.4669	49.5223	50.8918	42.9946	44.0265	30.1132	25.4536	31.2204	29.6163	2.58843	1.75771	2.5808	16.2619	10.88	13.0215	24.5248	11.6963	6.99174	4.03274	8.69434	8.89537	3.73978	0	4.86214	0	13.1028	1.04658	5.67751	0	3.9305	3.49682	3.84694
1110018G07Rik	30.5237	30.9938	33.0507	34.0789	31.1977	32.1262	32.4931	31.5973	34.0206	33.5681	31.0105	32.0441	13.5935	14.1754	8.6113	28.4626	26.0859	28.8189	28.8593	29.9746	33.8652	33.1596	40.8495	40.9492	34.4284	44.4091	40.4113	31.4872	30.7646	48.5054	48.1284	32.348	31.9758	27.25	35.7049
1110018J18Rik	57.1826	57.6785	43.6525	41.2355	52.9381	49.9054	56.273	52.6523	47.328	45.7179	50.4558	50.9515	45.5219	44.4744	35.9965	22.6137	15.6947	34.1552	21.0455	25.408	16.0322	15.9041	18.771	24.4301	18.5663	0	0	0	0	9.58123	25.5879	0	34.888	23.7019	27.8103
1110019D14Rik	6.65559	7.27646	6.28423	7.65634	7.32848	7.36911	8.04936	8.2987	7.95481	6.1326	6.82281	6.32308	1.30152	1.00646	0.975507	3.64649	2.01598	4.77446	4.42909	4.17957	1.99979	3.63695	4.5393	3.48496	2.05554	0	0	0	0	0.676508	0.218131	0	4.78227	1.359	4.24059
1110020A21Rik	2.79923	2.33438	2.61897	2.47613	1.45968	2.00817	2.2628	1.97637	2.15139	2.47777	2.42451	2.17093	0.552411	0.282894	1.08206	1.54882	1.94769	4.15041	3.34228	2.11624	0.532426	1.39704	2.31089	1.66841	1.2347	0	0	0	0	0	0	0	6.25394	0	0.304737
1110020G09Rik	114.196	113.711	104.43	102.867	126.58	124.981	121.702	119.749	108.476	105.827	95.3689	95.2892	46.0822	39.9432	60.3772	49.3404	39.2796	67.8608	58.9283	74.6067	44.8559	50.5124	59.7732	53.2604	52.9412	35.4599	26.0826	14.5677	18.8594	14.6468	30.3458	11.4446	17.4068	15.0937	16.9358
1110021J02Rik	22.3269	21.9082	40.2825	40.117	23.2934	22.391	37.6705	39.1089	30.3181	29.9683	39.9748	39.899	9.26546	11.4631	7.59236	30.0266	28.1861	29.3408	42.2814	29.6699	24.469	15.7942	25.0897	23.8283	24.2071	7.85992	14.9886	5.32669	26.4622	14.4177	20.6947	10.1859	24.5165	18.1923	23.124
1110021L09Rik	10.6485	10.435	10.4312	11.2137	11.8531	12.0329	13.5492	13.3394	10.1796	11.0753	11.2369	12.233	2.96351	2.63854	3.32402	1.36344	0.81804	2.15349	4.51469	4.84446	0.120515	0.493731	0.359129	0.417379	0.809415	0	0	0	0	0.307795	0	0	0.066008	0	0
1110028C15Rik	33.2022	31.2105	38.4966	40.3744	27.9748	27.2263	40.5762	39.6764	39.3197	39.4466	38.1721	37.2852	37.4937	39.4349	32.845	26.8327	26.8158	25.6235	30.3608	17.7346	12.8315	10.73	14.9243	20.6418	13.1188	24.3999	15.6632	4.89928	13.6204	6.86108	9.66536	1.52094	17.2996	8.53104	16.8393
1110028F11Rik	0.681494	0.675484	0.609725	0.822435	0.532866	0.417628	0.776796	0.762228	0.631326	0.633011	0.687751	0.84036	0.099015	0.141442	0.011081	0.605433	0.478592	1.07169	1.59106	2.55919	1.67203	1.88401	0.524067	3.5372	0.351713	1.2805	0	0	0	0.425973	1.40024	0	0.969208	1.41193	1.95532
1110028F18Rik	0	0	0	0	0	0	0	0	0	0	0	0	0	0	0	0	0	0	0	0	0	0	0	0	0	0	0	0	0	0	0	0	0.18961	0	0
1110031I02Rik	23.3606	23.2709	27.7815	25.0678	22.6293	22.5576	21.0158	22.1668	24.4786	22.2873	25.481	25.0344	22.8684	20.9144	19.3298	22.3694	21.6065	18.33	21.2178	24.0441	17.3628	26.9897	22.1076	19.9109	20.2856	4.61752	15.9882	0	0	11.4044	29.1717	12.5138	4.38976	8.48927	8.9725
1110032A03Rik	20.5491	21.3637	18.0694	19.1952	21.2608	20.393	20.9129	22.432	20.02	21.1997	19.8452	18.0039	11.7486	11.2761	13.3536	19.3981	15.1187	15.0093	17.7867	11.3309	7.05628	11.4449	10.1709	9.54008	5.47897	1.04906	0	0	5.4208	2.1697	5.02734	4.85305	21.3893	33.9383	17.8346
1110032A04Rik	0	0	0	0	0	0	0	0	0	0	0	0	1.63201	0.922077	2.16353	0	0	0	0	0	0	0	0	0	0	0	0	0	0	0	0	0	0.045787	0	0
1110032F04Rik	0.516787	0.577923	0.314906	0.417166	1.11843	1.16769	1.28587	1.14727	0.495582	0.293112	0.267426	0.561083	1.24031	0.907703	1.63511	0.456983	0.036988	0.888631	0.088471	0.480205	0	0	0.294476	0	0.100624	0	0	0	0	0.192665	0.02285	0.261284	0	0	0
1110034A24Rik	15.1081	14.9479	17.8727	19.1964	11.9221	11.9493	14.6821	15.2054	16.6368	16.6239	17.3447	16.4219	13.7463	13.5958	13.987	28.2115	25.5899	23.3071	21.5006	30.1273	22.5282	22.2297	19.9132	18.4856	21.9425	17.0605	33.4334	23.4269	6.59985	30.7421	29.2155	11.0413	7.39781	11.8737	13.6463
1110034B05Rik	8.55388	8.78515	14.1027	14.7575	11.1174	9.60474	16.4318	16.5716	12.6428	12.6543	15.4409	16.7184	7.18488	6.4654	8.31524	17.795	20.0996	13.699	17.3369	15.3789	14.4152	13.9723	14.1164	13.8912	16.8961	6.45581	0	0	0	6.01648	10.356	4.60001	38.0255	9.97881	37.6285
1110034G24Rik	3.44363	3.45034	4.61552	4.70796	3.04216	3.08661	3.51483	3.92317	4.12578	3.69719	3.05173	4.44762	1.43262	1.11107	1.08455	5.8065	2.53528	3.57218	1.97212	4.76351	4.53583	5.5222	4.14528	3.25846	6.48745	0	0	0	0	2.57394	1.50551	0	3.53216	9.09253	6.95057
1110035M17Rik	0.848323	0.57377	1.14439	0.725398	1.07354	1.18062	0.91583	0.440439	1.76239	1.82754	1.43512	1.62065	1.10757	1.16184	1.39318	3.47984	0.733758	0.769906	1.25931	1.36021	1.06115	0	1.16685	0	0.60384	0	0	0	0	0	0	0	0.635176	0	0
1110036E04Rik	0	0	0	0	0	0	0	0	0	0	0.210358	0.07613	0	0	0	0	0	0	0	0	0	0	0	0	0	0	0	0	0	0	0	0	0	0	0
1110037F02Rik	48.1986	47.0269	49.2797	51.0358	46.5066	45.681	50.3054	50.7355	53.0513	52.4786	48.3435	50.3698	29.5104	30.4018	22.5305	36.1781	31.0847	37.4665	38.916	30.1729	33.5026	39.7258	38.4209	35.4637	31.5867	68.042	76.5022	75.2245	74.9887	18.9758	25.3935	10.8064	51.2829	38.3011	57.1089
1110038B12Rik	76.8641	77.3931	118.083	119.23	74.3285	73.3169	103.718	102.983	104.046	103.781	121.087	125.211	128.267	129.31	128.489	282.41	253.233	258.402	391.802	303.239	205.393	172.705	214.079	199.529	215.696	90.1436	116.556	45.76	50.2543	30.8934	47.5717	24.3941	56.5731	33.1252	53.1252
1110038D17Rik	24.1803	24.9894	29.2472	28.192	24.0732	24.6565	31.4339	30.5279	27.9958	28.2726	31.3939	30.6108	28.9198	34.2894	22.8587	9.78617	11.5585	10.2631	13.3255	10.9884	6.12456	9.00328	7.14325	8.74295	6.15875	12.4702	19.9513	8.97529	7.11769	8.72382	10.2483	6.38035	5.22498	6.51475	8.97008
1110038F14Rik	43.6703	42.6393	54.0626	56.1834	42.562	43.2577	51.9404	52.3921	43.2701	44.388	57.2419	58.0086	32.7378	33.9522	26.8869	34.0126	29.5006	36.6124	35.3405	34.2305	30.2656	26.8937	34.5701	30.6515	31.9952	27.2899	32.3077	37.8755	55.0908	14.7116	19.3079	11.3154	17.2577	19.3107	14.7915
1110046J04Rik	1.63089	2.36898	0.832061	0.563024	2.98119	2.22676	2.53145	3.84606	1.30036	1.07828	1.34608	0.733123	0.363625	0.472487	0.498843	0.158638	0.315209	0.337751	1.63409	0.64218	0.227611	0.288088	0	0	0.106418	0	0	0	0	0	0	0	1.88481	0	0.377749
1110049F12Rik	50.914	49.3198	44.1759	43.5849	44.2489	43.8226	46.5838	43.6065	45.9655	47.8754	47.2236	46.9242	88.8629	79.1502	83.4647	24.887	29.6186	35.112	27.832	32.7046	21.6247	20.0199	19.9103	18.7813	19.6206	1.15451	0	29.7954	23.0501	24.6536	45.6143	16.691	9.80218	9.62388	6.69156
1110050K14Rik	0	0	0	0	0	0	0	0	0	0	0	0	0	0	0	0	0	0	0	0	0	0	0	0	0	0	0	0	0	0	0	0	0	0	0
1110051M20Rik	29.5809	29.6147	28.1288	27.6947	29.1504	29.7992	28.9924	29.9073	28.3659	29.8335	27.9204	30.6633	15.6518	14.4669	19.3949	10.0607	7.96559	7.08605	11.6424	5.72607	5.96802	3.26277	5.67445	4.66725	4.93881	3.95229	0	0	0	5.95999	14.593	2.94935	3.07825	0.408388	2.23323
1110054M08Rik	4.73221	4.58592	4.9495	4.28636	4.46777	5.14482	5.0871	3.79548	4.95209	5.35224	5.80917	5.63737	1.78674	1.79168	1.39241	1.06208	1.01228	0.422363	0.798538	0.245074	0.680601	1.16357	0.444473	2.61611	1.37553	0	0	0	0	1.07644	0	0	1.53108	0	0
1110054O05Rik	42.6023	43.0181	50.4026	49.6047	43.6545	42.7015	47.0047	46.0634	48.8028	48.5168	46.0425	45.7977	22.8979	25.8543	25.4555	66.4757	61.0653	68.9216	62.9304	55.179	52.8681	45.8558	57.0506	52.4938	56.4416	28.839	26.7875	14.3967	9.52767	17.7606	16.4258	4.48299	32.2669	33.1371	33.508
1110057K04Rik	52.7654	52.7501	48.1755	48.1084	46.1627	44.5609	50.4947	52.1671	52.2439	49.9997	47.5639	50.1376	12.5333	11.8264	10.4387	38.7789	35.1358	36.3533	45.6968	40.4035	36.4773	39.9945	39.6026	42.5611	38.9535	21.5165	12.8966	13.1622	7.84427	9.13664	16.3881	4.8984	45.1056	36.837	18.3316
1110058L19Rik	55.9878	51.3782	45.625	45.9667	58.7027	59.7422	50.1522	48.4291	48.9679	49.915	48.2976	49.9069	9.29036	9.11595	15.5932	20.445	21.0929	32.5557	19.655	27.8317	21.9425	25.6183	24.5846	19.7736	28.1666	0	0	0	0	12.326	6.34654	0	11.0655	27.9156	7.71286
1110059E24Rik	47.9724	47.6755	35.8502	39.0702	50.0401	49.3384	43.9953	41.5577	43.0888	42.9375	34.1056	32.2403	18.2086	14.5714	22.9292	61.7272	64.7245	51.9516	42.7446	37.7394	75.5306	78.6108	71.1075	77.5331	83.9062	90.7148	94.6387	62.167	52.617	9.85404	16.9832	11.4487	44.4704	85.8653	57.6407
1110059G10Rik	10.0037	10.1268	11.5095	10.8865	11.182	11.2698	12.2919	11.4488	10.6007	10.0962	10.4326	10.2943	8.59981	7.40167	17.9395	11.965	8.94711	11.1083	9.5574	10.5412	12.754	8.21258	9.21288	13.8467	9.4448	33.6834	16.7321	19.1925	23.4696	1.45069	4.01974	1.13889	15.6781	4.06899	10.1161
1110059M19Rik	0	0	0	0	0	0	0	0	0	0	0	0	0	0	0	0	0	0	0	0	0	0	0	0	0	0	0	0	0	0	0	0	0	0	0
1110065P20Rik	12.9364	12.7734	13.2286	13.9797	14.3731	14.3104	14.725	12.5545	14.0021	13.1544	15.0854	14.7773	30.0804	27.9514	20.4064	4.27398	7.27072	6.78741	12.1747	7.75362	6.29448	4.55802	1.4709	4.33257	4.27106	0	0	0	0	4.77961	0	0	0	0	0
1110067D22Rik	15.9303	16.1729	13.8306	14.0725	18.5785	19.2268	19.9697	18.3743	14.0926	14.5142	13.844	14.3676	10.9198	10.0046	15.8408	3.83834	2.99345	4.2767	2.50362	2.68367	5.58894	4.91481	4.64629	4.45192	5.17044	1.7183	3.77182	0	6.09929	3.79951	2.53927	0.804176	0.987518	1.09864	0.796048
1190002F15Rik	39.5112	38.6512	54.6146	50.9427	27.8883	26.7496	36.3627	32.628	43.2772	43.8074	53.297	51.0145	14.8352	13.6954	11.1328	24.3865	30.7339	43.1854	40.2473	34.6737	21.8897	23.1204	33.4822	29.0031	18.9938	55.8622	48.2333	0	0	3.47204	5.61549	0	20.0803	33.85	20.4678
1190002H23Rik	17.5605	16.7165	17.2564	17.5806	15.9358	15.4601	14.6954	15.4342	24.7433	23.0242	18.575	17.8343	162.442	140.989	108.5	21.6126	30.1593	15.5676	15.7134	19.5205	175.294	136.164	150.214	134.967	122.722	120.059	109.341	86.9559	55.4643	76.8733	203.716	98.7429	2.36454	4.03607	3.05297
1190002N15Rik	23.5782	24.0835	22.9875	24.781	24.8728	24.1201	24.3303	25.1875	27.7517	26.6633	20.3222	21.7856	30.2837	26.1432	40.086	23.8898	20.9437	25.6822	28.5215	31.9844	14.7058	14.9355	16.1763	15.6489	14.7857	15.3062	9.98713	0	8.10515	4.43427	6.1266	2.61955	18.4464	8.35201	15.3842
1190003J15Rik	0	0	0	0	0	0	0	0	0	0	0	0	0	0	0	0	0	0	0	0	0	0	0	0	0	0	0	0	0	0	0	0	0	0	0
1190003K10Rik	0	0	0	0	0	0	0	0	0	0	0	0	0	0	0	0	0	0	0	0	0	0	0	0	0	0	0	0	0	0	0	0	0	0	0
1190005F20Rik	36.7431	32.865	45.9698	47.7661	36.2941	35.8798	45.9771	47.3875	44.976	45.9998	47.2611	48.4405	16.1496	18.0958	11.2524	44.6877	37.5342	41.9159	53.1312	38.3035	37.2972	35.6443	45.5465	41.4373	36.3677	13.8418	0	5.48344	12.7026	16.8629	21.5523	11.8933	38.8056	37.5476	32.6703
1190005I06Rik	5.31852	4.93895	6.19353	6.38126	6.18541	5.63272	7.41396	6.91097	4.84694	4.31581	6.63034	6.53592	3.615	2.63115	1.33803	0	0	1.06955	0	0.38556	0.619522	0	0	0	0	0	0	0	0	0	0	0	0	0	0
1190007F08Rik	2.40287	2.45798	2.67903	2.82666	3.53331	2.28451	3.18362	3.68579	2.91031	2.8449	4.63438	3.89682	0.874403	0.790903	0.223866	4.66314	4.24227	10.1118	5.68994	21.9687	0.203501	0.108753	0.10619	0	0.292797	0	0	0	0	0	0.38401	0	0	0	0
1190007I07Rik	31.198	29.6146	40.329	42.2586	33.3388	32.4696	36.7655	40.2553	35.7547	35.1425	41.5064	40.629	7.01906	7.04208	7.00405	23.9757	24.9662	43.0757	37.2625	38.3545	26.9312	24.6332	23.0238	27.7214	29.3976	19.112	0	0	0	3.97121	8.17247	0	0.797046	0	2.00655
1200009I06Rik	6.45045	6.8686	4.69631	5.32672	10.0449	9.76604	14.081	12.7916	2.59949	2.60649	2.88428	3.012	1.25196	1.14505	0.568302	0	0	0.082958	0.078029	0.236972	0.115215	0.186495	0.138837	0.109754	0.141535	0	0	0	0	0	0	0	0	0.127696	0
1200011I18Rik	47.5889	47.2148	40.8604	43.3398	41.0836	40.9198	44.0847	44.7894	46.8104	45.7955	37.8198	38.6433	18.3011	18.4309	14.994	23.1926	22.9092	26.0272	21.7829	23.9674	22.4631	20.8693	21.7949	21.4418	21.1281	48.6455	52.1068	57.68	39.115	12.854	20.8838	8.86941	32.4879	40.6955	46.8169
1200011M11Rik	22.8289	22.7221	22.8459	20.7981	20.3489	20.2381	20.5304	19.6112	21.2952	22.4296	22.6184	21.8863	29.1936	31.7456	18.5632	23.9578	20.459	24.5117	22.8601	23.6788	30.5148	24.9488	28.0219	24.7738	21.8066	30.976	25.2579	31.3915	29.1917	14.1983	38.3351	15.0717	19.4584	21.2532	15.5939
1200014J11Rik	24.3382	23.6891	26.1623	27.7576	20.7882	20.6633	24.5288	24.0768	26.7648	25.8008	24.1645	24.3816	22.3912	21.3198	18.9807	20.1031	21.0537	20.5578	20.03	19.4065	16.3397	18.9038	18.8306	18.8601	19.2625	58.6165	58.3455	60.2428	51.1266	11.222	14.4859	9.23292	33.6517	35.2736	40.5247
1200016B10Rik	21.6248	22.124	22.3973	22.8182	18.6817	17.861	24.6431	24.1989	23.397	22.1107	23.1462	23.3353	24.1238	20.347	18.9216	18.12	14.3975	20.1966	17.8678	15.7844	17.2268	12.5131	15.8759	16.8625	13.9359	20.042	8.80873	10.7032	26.6895	6.45711	6.07927	0.296965	12.9327	7.28645	9.71481
1300001I01Rik	55.6667	54.4147	80.4067	80.2567	49.5296	48.3897	63.2278	63.1688	63.8644	66.1242	73.745	72.9094	44.9636	55.6999	18.1631	66.1245	68.4108	68.2906	77.628	75.1759	45.6129	45.0419	50.8264	50.4654	47.3151	38.1598	46.0369	35.75	29.2194	134.757	168.467	79.3544	6.85491	5.68533	10.4873
1300002E11Rik	18.7995	15.9435	27.2218	23.8737	26.829	25.2823	38.1161	35.8346	28.0175	24.495	26.2269	27.7403	6.99362	4.90533	6.80715	29.3503	21.9188	40.7471	56.6042	68.8269	7.31337	6.94428	9.71731	14.698	10.0583	34.7381	0	5.05302	0	0.319691	1.0928	0	20.6889	52.9562	13.3964
1300002K09Rik	0	0	0	0	0	0	0	0	0	0	0	0	0	0	0	0.379188	0.054565	0.033623	0	0	0.126419	0	0.162224	0	0.197651	0.795838	0	0	0	0	0	0	0.481161	0	0.348211
1300010F03Rik	38.4715	40.505	37.5459	36.5994	32.7706	32.088	42.8754	42.0945	35.1674	33.38	35.6517	38.3953	19.2196	21.5586	10.2313	14.5977	17.2087	16.2018	12.8555	11.9665	15.6688	15.1038	15.1884	14.4016	12.6135	21.0888	0	14.3249	15.3838	24.3884	21.911	6.61006	10.8597	6.1346	9.70944
1300014I06Rik	0.145422	0.228262	0.058251	0.191053	0.109809	0.25598	0.524864	0.437645	0.302938	0.3279	0.22716	0.287717	9.37056	11.001	3.30845	0	0	0	0	0	0	0	0	0	0	0	0	0	0	0	0	0	0.040552	0	0
1300015D01Rik	0	0	0	0	0	0	0.015285	0	0.041695	0.037846	0	0	0	0	0	0	0	0	0	0	0	0	0	0	0	0	0	0	0	0	0	0	0.288986	0	0.077995
1300017J02Rik	0.039988	0.294365	0.215143	0.155835	0.032953	0.1764	0.142143	0.085099	0.935212	0.864436	1.40364	1.42226	0.252664	0.376129	0.092232	1.29238	0.0737	0.8519	1.04293	2.07085	0	0	0	0.057967	0.168699	0	0	0	0	0	0	0	0	0	0
1300018I17Rik	13.1129	13.9964	24.4029	24.1662	13.0646	12.7506	21.9403	21.6523	18.7558	19.1247	26.6234	25.0362	10.4138	14.432	3.78859	11.4208	12.0344	9.02007	11.0801	6.47027	7.9369	5.16897	8.2318	5.4943	5.44216	4.58289	0	0	3.07817	14.4679	19.5434	1.00024	2.35663	5.42118	3.81974
1300018J18Rik	19.5969	18.5785	24.7037	23.2232	17.6077	19.8822	24.9403	23.1868	23.4437	20.8436	25.8541	25.2923	7.12314	6.38959	3.30604	6.18328	10.9714	9.92201	9.65955	6.35539	5.37736	5.42864	6.39785	4.08373	5.11316	15.529	0	0	0.914154	20.8363	36.5477	29.1253	2.27239	2.20683	1.34651
1500001M20Rik	35.5989	34.4666	40.639	43.5078	31.1193	29.0034	34.1922	37.0502	37.1167	38.3593	38.6618	40.7797	19.8958	21.4247	15.3181	24.1312	23.7746	38.1287	34.7892	41.0697	26.4038	23.9423	28.5134	32.8398	25.1496	41.1464	17.2513	44.7995	28.8405	22.8564	34.4114	11.4819	9.70664	16.1221	15.8433
1500002O10Rik	0	0	0	0.27641	0	0.149017	0	0	0	0	0.106453	0	0	0	0	0	0	0	0	0	0	0	0	0	0	0	0	0	0	0	0	0	0	0	0
1500002O20Rik	34.7101	35.0117	48.4695	46.6198	29.1374	28.7368	39.7851	39.8324	36.8849	36.3075	45.6282	43.6763	29.6728	31.0605	11.2099	27.2364	28.7237	19.8716	39.9225	27.2178	14.5535	11.4758	15.3949	16.8856	11.4334	13.3645	0	6.45609	0	24.5898	38.6071	14.5167	10.9305	44.4299	16.6484
1500003O03Rik	101.244	100.829	89.2556	89.864	107.893	104.672	95.6003	96.1576	96.5628	96.0614	85.2358	87.2482	147.223	146.741	155.887	55.8358	49.5227	58.8548	54.2889	48.6236	63.506	69.9708	66.6956	61.8748	63.7389	46.8715	63.9382	23.3125	47.7816	40.4134	46.0568	19.4264	115.858	185.236	137.531
1500004A13Rik	4.10101	3.76291	8.88748	9.46728	3.94746	3.71188	7.36108	7.73544	7.56564	7.03048	7.79925	7.94689	1.33285	2.13366	0.508301	5.91288	5.53197	5.98226	9.33264	4.3827	2.7177	2.93939	2.735	5.33037	2.82298	8.28511	6.64425	0	0	3.17917	6.86265	0	14.0467	8.53694	10.4164
1500009C09Rik	0	0	0	0	0	0	0	0	0	0	0	0	0	0	0	0	0	0	0	0	0	0	0	0	0	0	0	0	0	0	0	0	0	0	0
1500009L16Rik	22.0298	20.006	22.3648	19.3342	21.5486	23.0306	21.3016	22.2498	18.9422	18.3616	23.3479	21.572	14.0266	13.336	16.1857	3.564	3.96811	2.97015	4.3094	1.78223	0	0	0.075024	0.37423	0.325892	0	0	0	0	0.506568	0	0	0	0	0
1500010J02Rik	46.229	44.6121	60.0995	61.8459	42.4061	42.8779	49.8366	50.2223	46.2758	48.7462	54.0111	56.1337	22.5726	23.854	14.2045	32.1868	31.5432	22.09	35.6908	22.3012	23.647	21.3193	20.7698	16.7407	22.3282	8.36636	2.10668	10.5301	0	31.3171	44.3707	22.5136	8.33446	18.318	12.8051
1500011B03Rik	54.3344	52.9026	56.4832	57.5034	61.1434	60.6149	60.5008	63.5662	58.4989	58.1643	62.271	58.4094	43.8106	43.9284	64.7243	31.6039	29.6454	30.8309	32.718	32.1712	14.8532	13.1732	13.6271	19.3097	17.633	4.54497	0	0	15.4015	12.1018	15.4275	18.6714	13.248	9.99373	15.2414
1500011H22Rik	52.1932	50.1673	63.7726	68.4577	50.7116	47.4239	65.7005	65.6127	52.1576	52.3526	64.7071	72.7278	54.6896	52.6946	75.7223	47.2738	40.0221	56.7046	66.6251	65.998	45.5944	47.4298	50.4775	53.2583	48.4612	47.8889	0	59.549	0	27.0126	34.44	9.91064	3.85345	11.2613	6.00315
1500011K16Rik	30.5072	33.5746	38.1374	34.8867	38.2386	38.3975	33.5838	31.9223	32.0968	29.8125	36.0326	33.4084	16.4251	13.3039	16.2609	60.6758	48.2352	58.1362	78.7725	60.8498	66.7081	61.941	75.8363	87.3643	81.307	7.83267	5.66198	24.4551	39.7703	80.2497	29.8016	128.227	7.24409	4.75841	6.55344
1500012F01Rik	179.669	181.434	170.112	169.695	158.906	160.42	173.074	164.992	188.291	191.505	184.352	181.811	306.966	294.899	347.144	263.529	296.587	300.787	333.378	252.92	225.066	272.677	253.922	320.516	265.893	32.3796	25.2912	21.9533	54.7823	44.7045	21.3075	20.0852	107.853	160.804	104.179
1500012K07Rik	0	0	0	0	0	0	0	0	0	0	0	0	0	0	0	0	0	0	0	0	0	0	0	0	0	0	0	0	0	0	0	0	0	0	0
1500015A07Rik	4.50186	4.7666	10.4593	11.2886	6.44791	7.23347	12.52	12.3255	6.04706	5.42884	8.9786	9.09918	1.44018	2.40944	1.31509	12.1439	7.69849	9.08218	9.72694	6.79023	3.09741	4.24136	3.89265	4.51945	6.23126	4.10556	4.05921	1.32482	8.26054	2.14354	3.95734	4.9481	4.8561	4.87842	7.44027
1500015L24Rik	0	0	0	0	0	0	0	0	0	0.065946	0	0	0	0	0	0	0	0	0	0	0	0	0	0.765777	0	0	0	0	0	0	0	0	0	0	0
1500015O10Rik	0.054232	0.117908	0.132345	0.122373	0	0.032463	0.245969	0	0.096425	0.234878	0.311896	0	0	0	0	0.327462	0.087365	0.7115	0.990996	0.802778	0.098485	0.420107	0.067082	0.206752	0	0	0	0	0	0	0	0	1.44024	0.217601	0
1500016L03Rik	0	0	0	0	0	0	0	0	0	0	0	0	0	0	0	0	0	0	0	0	0	0	0	0	0	0	0	0	0	0	0	0	0	0	0
1500017E21Rik	0	0	0.039598	0	0	0	0.028986	0	0	0	0	0	0.037651	0	0	0	0.056289	0.026677	0	0	0	0	0.032041	0	0	0	0	0	0	0	0	0	0	0	0
1500031L02Rik	36.1987	36.4224	36.4047	34.0816	35.3362	34.3158	41.236	42.01	33.816	34.1792	35.6327	37.0952	16.637	15.8354	18.1995	11.689	12.8222	13.4412	8.4748	7.34955	14.668	8.80892	16.7733	15.1965	13.7158	40.0976	88.4172	0	43.9497	6.59059	18.3818	12.416	4.77618	3.67495	4.36261
1500032L24Rik	109.907	110.095	126.422	115.752	123.47	123.094	117.247	111.636	115.433	121.951	133.396	120.067	166.341	155.443	153.095	177.909	165.282	180.632	144.079	186.707	224.251	229.292	206.624	208.473	246.199	80.9481	0	199.146	0	66.6482	167.973	122.874	37.2733	38.1164	39.8152
1520402A15Rik	9.68659	9.61168	13.7389	12.1683	15.7561	16.3943	20.4101	21.2785	10.1039	10.5748	16.0559	14.684	13.0693	12.0341	7.80694	0.420593	0.674081	2.07099	2.82314	0.876124	1.00585	0.61558	1.36532	1.22641	0.309037	0	0	0	0	1.47685	1.50936	0	0.462198	0	0.196567
1600002D24Rik	0	0	0	0	0	0	0	0	0	0	0	0	0	0	0	0	0	0	0	0	0	0	0	0	0	0	0	0	0	0	0	0	0	0	0
1600002H07Rik	12.6311	12.8459	22.1637	20.3688	12.1597	12.685	18.9285	18.7446	16.7279	19.8331	21.5372	20.6175	3.22149	3.81554	3.38774	21.1964	24.0317	16.2315	26.5647	19.4085	16.8773	18.8054	14.5617	17.6296	13.4697	28.0462	17.0291	0	0	16.103	15.0519	14.5405	4.73745	9.23698	5.26617
1600002K03Rik	11.317	13.8062	10.7817	8.57312	10.3411	9.331	11.4339	11.1038	13.4275	14.1613	13.6361	14.9447	10.3557	11.4921	9.34914	12.2694	11.3706	14.5957	14.6691	18.244	9.93231	12.076	13.0507	11.2909	10.6772	16.7106	0	6.32221	9.75819	5.59919	17.0587	0.118595	2.06056	3.87401	3.31448
1600010M07Rik	0.215014	0	0	0	0.063143	0.313528	0	0	0.323594	0.715002	0.053068	0	0.652041	0.962714	0	1.00452	1.21379	0.492058	2.69546	3.25236	3.48007	4.11373	4.8356	7.27793	3.89957	0	0	0	0	0	0	0	31.6937	57.8011	23.3664
1600012F09Rik	13.7103	13.8699	16.3641	16.7042	15.9009	16.1504	18.9511	18.0519	14.7645	14.9756	15.8419	16.5783	5.22515	5.26947	5.93418	20.668	13.5797	25.5846	27.4071	30.1366	9.25561	8.62814	13.2738	7.43894	8.67486	3.71752	3.57364	3.07068	9.20333	2.6798	3.4407	0.857915	14.9698	5.83453	11.9315
1600012H06Rik	14.5516	14.7175	23.3266	26.0725	21.1374	20.467	23.2848	23.4197	19.5594	19.0888	19.6825	20.29	16.4052	15.123	19.8905	17.9755	14.3509	18.0566	17.7253	16.7139	16.3425	10.1666	16.3765	23.3603	17.1471	14.7641	1.29513	13.8129	8.49746	4.86572	6.00148	2.08938	20.4915	26.0837	26.7315
1600014C10Rik	29.1893	30.8215	28.0737	28.1123	34.3254	34.6705	30.2845	30.1866	31.6528	30.2415	28.9878	29.2816	25.7859	23.4242	24.8428	18.138	16.5361	18.6905	19.2632	14.3759	37.6712	37.8715	41.9411	41.6623	36.0988	19.1721	24.483	14.5668	19.3252	9.83482	16.7194	6.8937	23.6949	33.7413	37.7714
1600014C23Rik	0	0	0	0	0	0	0	0	0	0.10057	0	0	0	0	0	0	0	0	0	0	0	0	0	0	0	0	0	0	0	0	0	0	0	0	0
1600014K23Rik	0	0	0	0	0	0	0	0	0	0	0	0	0	0	0	0	0	0	0	0	0	0	0	0	0	0	0	0	0	0	0	0	0	0	0
1600015I10Rik	0	0	0	0	0	0	0	0	0	0	0	0	0	0	0	0.086271	0	0	0	0	0	0	0	0	0	0	0	0	0	0	0	0	0	0	0
1600016N20Rik	0.740447	0.734441	4.33392	4.02038	2.41755	2.98564	6.16001	5.81417	3.19909	3.05536	4.25217	3.35737	0.610571	0.628004	0	0.382995	0.691755	0.468104	0.855294	0.180667	0.280487	0	0.152501	0.984468	0.045548	0	0	0	0	0	0	0	0.17687	0	0
1600019K03Rik	0	0	0	0	0	0	0	0	0	0	0	0	0	0	0	0	0	0	0	0	0	0	0	0	0	0	0	0	0	0	0	0	0	0	0
1600020E01Rik	13.4782	12.4215	41.8843	49.5532	24.3915	26.6412	44.5335	45.8054	34.0413	31.3484	41.67	46.5092	9.81073	9.4874	17.0229	25.2927	22.6847	33.1087	32.5202	20.4448	15.3243	12.6999	18.0727	17.1605	25.446	0	0	0	0	6.03298	6.63093	0	5.16299	4.04578	11.3188
1600021P15Rik	4.38227	4.58256	2.85661	2.85916	4.29147	4.08871	3.15242	3.04107	3.95385	3.82496	3.75713	3.89974	11.8053	10.7781	8.0677	0.034789	0	0.1177	0	0	0	0	0	0	0	0	0	0	0	0	0	0	0.705408	0	0
1600025M17Rik	0	0	0	0	0	0	0	0	0	0	0	0	0	0	0	0	0	0	0	0	0	0	0	0	0	0	0	0	0	0	0	0	0	0	0
1600027N09Rik	18.7949	20.2241	42.6268	45.2091	20.5014	21.6415	37.1103	35.4476	29.5533	29.2829	38.9288	41.3914	20.2908	21.6355	14.7467	17.6132	17.2964	17.1747	16.9604	16.8478	12.7598	14.3722	16.677	14.5301	13.1492	16.9472	0	7.53121	12.9199	13.7477	18.1493	0	3.41084	66.6274	4.41385
1600029D21Rik	0	0.060957	0.093629	0	0.018816	0	0.029045	0.027474	0.046271	0.044413	0.127663	0	0	0	0	0	0	0.285046	0	0	0.357459	0.673709	0.234788	0.151331	0.236467	0	0	0	0	0	0	0	0	0	0.079286
1600029I14Rik	0.101579	0	0.040667	0	0	0	0	0	0	0	0	0	0	0	0	0.494199	0.878933	0	1.04251	0.956837	0	0	0	0	0	0	0	0	0	3.4098	0.826495	0	0	0	0
1600029O15Rik	0	0	0	0	0.025637	0	0	0	0	0.043725	0.071349	0	0	0.276162	0.393479	0	0.204289	0	0	0.117286	0	0.260789	0.086932	0	0	0	0	0	0	0	0	0	0	0	0.123316
1700001C02Rik	0	0	0	0	0	0	0	0	0	0	0	0	0	0	0	0	0	0	0	0	0	0	0	0	0	0	0	0	0	0	0	0	0	0	0
1700001C19Rik	5.39857	5.25338	4.25373	4.89999	4.2455	4.7205	5.26217	4.7705	4.43039	4.13627	4.07219	4.20108	3.48208	2.41124	1.9358	0	0.119442	0.146882	0.140615	0.451618	0	0.380106	0	0	0	0	0	0	0	0	0	0	0	0	0
1700001D01Rik	0	0	0	0	0	0	0	0	0	0	0	0	0	0	0	0.879677	0.818507	1.27583	0.477431	1.11192	0.71544	0.391844	0	0.556675	0	0	0	0	0	1.60502	0	0	2.28196	1.19559	3.64608
1700001F09Rik	0	0	0	0	0	0	0	0	0	0	0	0	0	0	0	0	0	0	0	0	0	0	0	0	0	0	0	0	0	0	0	0	0	0	0
1700001G11Rik	0.84836	0.598008	0.560174	0.212039	0.370127	0.698236	0.815969	0.133988	0.575869	1.0632	1.35094	0.843752	0	0.198232	0	0.418607	0	1.49228	0.194879	0.399398	0	0.657638	0.542953	0	1.36957	0	0	0	0	0	0.460706	0	0	0	0
1700001G17Rik	0.336121	1.20009	1.99258	1.80827	1.15468	1.15992	1.28961	1.76798	1.40335	1.12553	1.88342	1.48167	0.369043	0.334387	0.605993	1.82418	2.49648	2.48896	3.55201	1.52791	1.09993	0.613191	0.52214	0	0.802448	1.07603	0	0	0	4.31534	6.27334	2.02387	0.395499	0	0.317176
1700001J03Rik	0.040057	0	1.14841	0.671964	0.421503	0.622792	1.28126	1.35455	0.917166	0.754149	1.15023	1.11411	0	0	0	0	0	0.282154	0.241159	0	0	0	0.192698	0	0.332598	0	0	0	0	0	0	0	0	0	0
1700001J11Rik	0.008589	0	0.035319	0.027488	0.075411	0.019613	0.127528	0.04683	0.071289	0.114603	0.058975	0.0674	0.368961	0.051396	0.015182	0.021599	0	0	0.018945	0	0	0	0.004125	0	0	1.74905	0	2.16206	0	0.084802	0.101692	0	0.021099	0.01306	0
1700001K19Rik	0.923505	1.51859	2.51584	1.94083	0.924749	1.09667	1.57024	1.98208	1.84503	1.39147	1.7771	2.01546	0.297289	0.387922	0	0.580107	0.771078	0.327697	2.18683	0.150933	0	0.239993	0.07854	0.480115	0.351851	0	0	0	0	1.33127	3.16597	0	0	0	0.461737
1700001K23Rik	0	0	0	0.139303	0	0	0	0	0.057586	0	0	0	0	0	0	0	0.198855	1.08248	0	0	0.175155	0.443651	0.510738	0.639631	0.263086	0	0	0	0	0	1.43745	0	5.44613	3.34798	5.16526
1700001L05Rik	2.83862	2.6892	5.37141	6.67195	2.74169	2.86455	4.22674	4.20219	4.40106	4.53148	5.46131	5.96368	1.61239	2.07046	1.49089	5.23681	4.34038	11.4713	8.19817	14.3476	3.25736	3.52974	4.62198	4.783	2.85226	0.363494	2.11053	0	0.595698	2.04421	3.55569	4.03635	1.98641	0.664202	2.14368
1700001L19Rik	0.134854	0.067793	0.029151	0	0.085452	0	0.0254	0.053136	0	0	0	0	0	0	0	0	0	0	0	0	0	0	0	0	0	0	0	0	0	0	0	0	0	0	0.212644
1700001O22Rik	0.938671	0.924139	2.37002	2.15801	1.38551	1.04066	1.15799	1.77324	1.41013	1.62415	1.4836	1.48183	1.10868	1.657	0.925461	0.605068	0.620866	0.825777	1.08416	0.301606	0.079144	0	0	0	0	0	0	0	0	0	0	0	0	0	0
1700001P01Rik	0	0	0.265776	0	0.168933	0.151153	0.324574	0.148697	0.340021	0.652631	0.279486	0.472125	0.182376	0.157102	0	1.94715	1.49619	0.893594	1.98492	1.41148	1.46702	1.08038	1.24082	0	0	0	0	0	0	1.75757	0	0	2.22353	0	0
1700003C15Rik	0	0	0	0	0	0	0	0	0	0	0	0	0	0	0	0	0	0	0	0	0	0	0	0	0	0	0	0	0	0	0	0	0	0	0
1700003D09Rik	0	0	0	0	0	0	0	0	0	0	0	0	0	0	0	0	0	0	0	0	0	0	0	0	0	0	0	0	0	0	0	0	0	0	0
1700003E16Rik	4.07451	4.00586	3.20428	2.9618	4.54005	5.45832	5.99929	6.56672	2.44164	2.4621	3.75746	3.0649	2.32515	1.94924	0.646015	0	0.089604	0	0	0.101178	0	0	0.120832	0	0	0	0	0	0	0	0	0	0	0	0
1700003F12Rik	0.113481	0	0	0	0.04127	0	0.037913	0	0.039883	0.251649	0.282034	0.104551	0	0	0	0.878622	1.79959	1.55724	0.991231	0.438994	1.31599	0.212483	0.276784	0.536353	0.323191	0	0	0	0	1.22303	0.336831	0	0	0	0
1700003F17Rik	0.526697	0.298468	0.065014	1.08926	0.232308	0.353252	0.460066	0.906421	0.643835	0.443088	0.525994	0.451245	0	0	0	0	0	0	0	0	0	0	0	0	0	0	0	0	0	0	0	0	0	0	0
1700003G13Rik	0	0	0	0	0	0	0	0	0	0	0	0	0	0	0	0	0	0	0	0	0	0	0	0	0	0	0	0	0	0	0	0	0	0	0
1700003G18Rik	0.131576	0	0	0	0	0	0	0	0	0	0	0.149685	0	0	0	0	0	0	0	0	0	1.25605	0	0	0	0	0	0	0	0	0	0	0	0	0
1700003H04Rik	0	0	0	0	0	0	0	0	0	0	0	0	0	0	0	0	0	0	0	0	0	0	0	0	0	0	0	0	0	0	0	0	0	0	0
1700003L19Rik	0	0	0	0	0	0	0	0	0	0	0	0	0	0	0	0	0	0	0	0	0	0	0	0	0	0	0	0	0	0	0	0	0	0	0
1700003M02Rik	0	0	0.034177	0	0	0	0	0	0	0	0	0	0	0	0	0	0	0	0	0	0	0	0	0	0	0	0	0	0	0	0	0	0	0	0
1700003M07Rik	0	0	0.106198	0	0.046905	0.072055	0.081003	0.122921	0.099931	0	0	0	0	0	0	0	0	0	0	0	0	0	0	0	0	0	0	0	0	0	0	0	0.208951	0.717901	0.026316
1700003P14Rik	0	0	0	0	0	0	0	0	0	0	0.024076	0	0	0	0	0	0	0	0	0	0	0	0	0	0	0	0	0	0	0	0	0	0	0	0
1700006A11Rik	0	0	0	0	0	0	0	0	0	0	0	0	0	0	0	0	0	0	0	0	0	0	0	0	0	0	0	0	0	0	0	0	0	0	0
1700006E09Rik	0	0	0	0	0	0	0	0	0	0	0	0	0	0	0	0	0	0	0	0	0	0	0	0	0	0	0	0	0	0	0	0	0	0	0.119771
1700006F04Rik	0	0	0	0	0	0	0	0	0	0	0	0	0	0	0	0	0	0	0	0	0	0	0	0	0	0	0	0	0	0	0	0	0	0	0
1700006H21Rik	0	0	0	0	0	0	0	0	0	0	0	0	0	0	0	0	0	0	0	0	0	0	0	0	0	0	0	0	0	0	0	0	0	0	0
1700007B14Rik	0.059912	0	0.024145	0	0.24696	0.208161	0.552709	0.731604	0.04028	0	0	0	0.152706	0.059322	0.108853	0	0	0	0	0	0	0	0	0	0	0	0	0	0	0	0	0	0	0	0
1700007F19Rik	0	0	0	0	0	0	0	0	0	0	0	0	0	0	0	0	0	0	0	0	0	0	0	0	0	0	0	0	0	0	0	0	0	0	0
1700007G11Rik	0	0	0	0	0	0	0	0	0	0	0	0	0	0	0	0	0	0	0.397348	0	0	0	0	0	0	0	0	0	0	0	0	0	0	0	0
1700007I08Rik	0.029006	0	0.61682	0.440725	0.059789	0.093431	0.199222	0.287853	0.03233	0.034356	0.125444	0.151544	0	0	0	0.323017	1.88127	0.476168	0.603243	0.33848	0.726247	0.211161	0.271271	0.577517	0.134371	0	2.52663	0	0	4.06495	2.89687	0	0.069382	0	0.056748
1700007J10Rik	0.448713	0.492952	1.27452	1.32566	0.469782	0.418502	0.874202	1.09895	1.03452	0.81753	1.27646	1.33557	0.770428	0.71761	0.123737	0.984332	2.26878	1.72932	6.1875	0.837672	3.20029	1.28503	1.26141	1.47925	1.02218	0	0	0	0	0.44294	0.45239	0	0	0.921695	0.881296
1700007K09Rik	0	0	0	0	0.031123	0	0	0	0	0	0.255833	0	0	0	0	0	0.160083	0	0	0	0.410555	0	0	0	0	0	0	0	0	0	0	0	0	0	0
1700007K13Rik	0	0	0	0	0.085946	0	0.196683	0	0	0	0	0	0	0	0	0	0	0	0	0	0	0	0	0	0	0	0	0	0	0	0	0	0	0	0
1700007L15Rik	4.92288	4.05396	4.62325	4.47143	4.42128	5.82085	5.60256	5.18344	6.21976	5.3907	5.30025	5.18133	1.3669	2.21902	1.92029	5.72823	3.69439	3.38815	6.50869	2.89914	1.92924	8.05753	4.56175	7.50612	1.77107	4.26861	0	0	0	0.646147	0.999309	0	3.36256	2.38569	5.17206
1700007P06Rik	0	0	0	0	0	0	0	0	0	0	0	0	0	0	0	0	0	0	0	0	0	0	0	0	0	0	0	0	0	0	0	0	0	0	0
1700008A04Rik	0	0	0	0	0	0	0	0	0	0	0	0	0	0	0	0	0	0	0	0	0	0	0	0	0	0	0	0	0	0	0	0	0	0	0
1700008F21Rik	0	0	0	0	0	0	0	0	0	0	0	0	0	0	0	0	0	0	0	0	0	0	0	0	0	0	0	0	0	0	0	0	0	0	0
1700008I05Rik	0.446429	0.74221	0.095953	0.104563	0.752708	0.317632	0.406653	0.188914	0.16174	0.118516	0.035432	0.110306	0	0	0	0	0	0	0	0	0	0	0	0	0	0	0	0	0	0	0	0	0	0	0
1700008J07Rik	7.36756	7.45702	9.97273	9.42625	6.54071	6.42311	8.00046	8.06967	7.68859	8.11922	9.18347	8.26081	3.67877	5.0401	1.25035	7.7511	7.1707	7.21477	11.4831	4.90207	5.70727	3.54409	5.54177	3.88037	5.86205	5.81779	8.13337	6.16408	15.4995	2.33631	7.80451	5.18697	8.18796	10.8474	6.52534
1700008K24Rik	0	0	0	0	0	0	0	0	0	0	0	0	0	0	0	0	0	0	0	0	0	0	0	0	0	0	0	0	0	0	0	0	0	0	0
1700008O03Rik	1.60971	1.86609	1.85677	3.05946	1.58804	2.16665	2.41055	2.93533	1.75801	1.96204	3.63156	2.45809	0.578315	0.269164	0.065808	3.62233	0.714409	2.98317	1.34126	0.738039	0.616749	1.24334	1.31505	0	0.841522	0	0	0	0	0.176535	1.45089	0	0	0	0.145086
1700008P02Rik	0	0	0.054505	0	0	0	0	0	0	0	0	0	0	0	0	0	0	0	0	0	0	0	0	0	0	0	0	0	0	0	0	0	0	0	0
1700008P20Rik	0.047847	0	0	0	0	0	0	0	0	0	0	0	0	0.029117	0	0	0	0	0	0	0	0	0	0	0.073197	0	0	0	0	0.09494	0	0	0	0	0
1700009C05Rik	0	0	0	0	0	0	0	0	0	0	0	0	0	0	0	0	0	0	0	0	0	0	0	0	0	0	0	0	0	0	0	0	0	0	0
1700009J07Rik	0	0	0	0	0	0	0	0	0	0	0	0	0	0	0	0	0	0	0	0	0	0	0	0	0	0	0	0	0	0	0	0	0	0	0
1700009N14Rik	0	0	0	0	0	0	0	0	0	0	0	0	0	0	0	0	0	0	0	0	0	0	0	0	0	0	0	0	0	0	0	0	0	0	0
1700009P17Rik	3.45664	2.58618	2.76601	4.25181	2.65776	2.93328	3.04873	3.67761	2.85571	3.61734	2.87119	3.02571	1.17824	1.3277	0.992502	4.18336	2.13249	5.27361	7.34709	7.24403	1.3152	2.27676	1.96304	2.77145	1.96	0	0	0	0	0	2.32337	0	1.74534	0.735814	0.344414
1700010B08Rik	0	0	0	0	0	0	0	0	0	0	0	0	0	0	0	0	0	0	0	0	0	0	0	0	0	0	0	0	0	0	0	0	0	0	0
1700010D01Rik	0	0	0	0	0	0	0	0	0	0	0	0	0	0	0	0.429454	0	0	0	0	0	0	0	0	0	0	0	0	0	0	0	0	0	0	0
1700010I02Rik	0	0	0	0	0	0	0	0	0	0	0	0	0	0	0	0	0	0	0	0	0	0	0	0	0	0	0	0	0	0	0	0	0	0	0
1700010I14Rik	0.846073	0.848788	1.31696	1.50252	1.06386	0.74869	1.08785	1.14307	1.91912	1.77016	1.73762	1.66743	0.254178	0.037829	0	2.86187	4.93825	2.45521	5.52189	1.54365	3.57953	1.71923	5.44084	4.77165	4.72373	24.9791	18.0956	4.14077	4.54005	2.32752	2.06935	4.78371	3.22039	6.83743	0.30146
1700010J16Rik	0	0	0	0	0	0	0	0	0	0	0	0	0	0	0	0	0	0	0	0	0	0	0	0	0	0	0	0	0	0	0	0	0	0	0
1700010K23Rik	0	0	0	0	0	0	0	0	0	0	0	0	0	0	0	0	0	0	0	0	0	0	0	0	0	0	0	0	0	0	0	0	0	0	0
1700010M22Rik	0	0	0	0	0	0	0	0	0	0	0	0	0	0	0	0	0	0	0	0	0	0	0	0	0	0	0	0	0	0	0	0	0	0	0
1700011A15Rik	0	0	0	0	0	0	0	0	0	0	0	0	0	0	0	0	0	0	0	0	0	0	0	0	0	0	0	0	0	0	0	0	0	0	0
1700011B04Rik	0	0	0	0	0	0	0	0	0	0	0	0	0	0	0	0	0	0	0	0	0	0	0	0	0	0	0	0	0	0	0	0	0	0	0
1700011E24Rik	0	0	0	0	0	0	0	0	0	0	0	0	0	0	0	0.271235	0.06987	0	0.36524	0	0.083838	0.634839	0	0	0	0	0	0	0	0	0	0	0	0	0.225145
1700011F03Rik	0	0	0	0	0	0	0	0	0	0	0	0	0	0	0	0	0	0	0	0	0	0	0	0	0	0	0	0	0	0	0	0	0	0	0
1700011F14Rik	0	0	0	0	0	0	0	0	0	0	0	0	0	0	0	0	0	0	0	0	0	0	0	0	0	0	0	0	0	0	0	0	0	0	0
1700011H14Rik	0	0	0.011291	0	0	0	0	0	0	0	0	0	0	0	0	0	0.083415	0	0	0	0.065514	0	0	0	0	0	0	0	0	0	0	0	0	0	0.331014
1700011I03Rik	0	0	0	0	0	0	0	0	0	0	0	0	0	0	0	0	0	0	0	0	0	0	0	0	0	0	0	0	0	0	0	0	0	1.51168	0
1700011J10Rik	10.8795	10.6408	11.3758	11.8067	11.4644	12.0152	11.7692	10.8347	10.9417	11.5217	11.2342	11.167	3.35243	2.71195	4.70555	2.48413	1.87392	2.94637	3.56334	2.18104	1.78891	1.4577	3.23163	5.64869	1.91447	0	0	0	0	5.33872	0	4.24204	1.16951	1.49456	0.359146
1700011L22Rik	0	0	0	0	0	0	0	0	0	0	0	0	0	0	0	0	0	0	0.220211	0	0.078996	0	0	0	0	0	0	0	0	0	0	0	0	0	0.412558
1700011M02Rik	0	0	0	0	0	0	0	0	0	0	0	0	0	0	0	0	0	0	0	0	0	0	0	0	0	0	0	0	0	0	0	0	0	0	0
1700012A03Rik	0	0	0	0	0	0	0	0	0	0	0	0	0	0	0	0	0	0	0	0	0	0	0	0	0	0	0	0	0	0	0	0	0	0	0
1700012A16Rik	0.772787	1.12527	3.29295	3.51233	1.09005	1.33168	3.05253	2.64992	1.90633	2.16906	2.95218	3.39022	0.516491	0.308875	0.379072	2.43958	3.01885	1.44019	2.89886	1.8645	0.759708	1.32474	1.24626	1.32498	0.910816	3.0947	0	0	0	0.680485	0.747541	0	3.22276	0	3.69211
1700012B07Rik	0	0	0	0	0	0	0	0	0	0	0	0	0	0	0	0	0	0	0	0	0	0	0	0	0	0	0	0	0	0	0	0	0	0	0
1700012B09Rik	0	0	0.102588	0	0	0	0	0.351686	0.229368	0.187056	0	0	0.351182	0.706609	0	1.72064	4.02656	1.21332	0	1.51164	18.8745	20.1907	11.829	13.3027	12.4592	0	0	0	0	0.941455	0	0	0	1.00846	2.46338
1700012B15Rik	15.916	17.3211	24.7415	25.9953	16.5694	15.9685	21.3079	23.1955	20.9815	17.536	25.0686	21.8122	29.5175	29.5473	19.8648	16.1381	17.3753	16.1368	15.4548	14.4154	17.4349	12.9242	16.2033	14.4468	15.8384	18.9786	0	41.2365	0	8.33433	8.25898	0.089618	19.6675	8.60877	23.7149
1700012D01Rik	3.87345	3.76367	5.44211	4.05027	4.86495	4.56912	6.2315	6.16277	3.92581	4.45465	5.23175	6.68136	1.85455	1.70634	1.80668	0.672956	1.22899	0.596621	1.11307	0.741559	1.83742	1.29755	1.00769	1.03002	1.57885	0	0	0	0	1.62816	0	0	0.848205	3.15133	3.14945
1700012D14Rik	1.23528	1.92724	3.05559	5.06771	2.86632	2.77772	5.36278	6.2799	1.84747	2.06505	2.73013	3.83446	0.096387	0	0	1.55119	0.562825	0.510456	3.41495	1.75663	1.70047	0.221122	0.782322	1.20654	1.11138	0	0	0	0	0	2.19328	0	2.47627	1.48457	0.767233
1700012I11Rik	0.854404	0.599306	0.24095	0.901486	1.09322	0.889954	0.818864	1.00743	0.311235	0.492281	0.341212	0.308623	0	0.16502	0	0	0	0.175038	0	0.401866	0	0	0	0	0	0	0	0	0	0	0	0	0	0	0
1700012L04Rik	1.08784	1.33946	1.40027	1.6085	0.840773	1.22686	1.31403	1.0066	0.899898	0.914275	1.10258	1.36503	0.47926	1.01819	0.899346	0.616593	0.425236	0.661026	1.48739	1.09248	1.40686	0.899891	1.62929	0.380161	0.613525	0	0	0	0	0.985084	0.436731	0.308503	0.158329	0	0.046622
1700012P22Rik	0	0	0	0	0	0	0	0	0	0	0	0	0	0	0	0	0	0	0	0	0	0	0	0	0	0	0	0	0	0	0	0	0	0	0
1700013D24Rik	0	0	0	0	0	0	0	0	0	0	0	0	0	0	0	0	0	0	0	0	0	0	0	1.30814	0	0	0	0	0	0	0	0	0	0	0
1700013F07Rik	0	0	0	0	0	0	0	0	0	0	0	0	0	0	0	0	0	0	0	0	0	0	0	0	0	0	0	0	0	0	0	0	0	0	0
1700013G23Rik	1.75566	1.79322	2.0949	1.50701	1.82053	1.99241	3.6844	2.65125	1.75572	1.35682	2.09485	1.90467	0.246624	0.42915	0	1.19707	5.44001	0.903021	0.857985	2.94751	0.538598	0.441636	0	0.844671	0.612972	0.508215	0	0	0	0	0	0	0	0	0
1700013G24Rik	0	0	0	0	0	0	0	0	0	0	0	0	0	0	0	0	0	0	0	0	0	0	0	0	0	0	0	0	0	0	0	0	0	0	0
1700013H16Rik	0	0	0	0	0	0	0	0	0	0	0	0	0	0	0	0	0	0	0	0	0	0	0	0	0	0	0	0	0	0	0	0	0	0	0
1700013N18Rik	0	0	0.097253	0.165	0.078612	0.083284	0.086879	0.190291	0.052101	0.068213	0.093399	0.131222	0.056847	0.009187	0.029462	0.081495	0.066735	0.160374	0	0.950262	0.807268	0	0.419206	0.597942	0.278368	0.396969	0	0	0	1.79151	1.14143	0.024051	10.8396	6.72577	10.0203
1700014N06Rik	0	0	0	0	0	0	0	0	0	0	0.060611	0	0	0	0	0	0	0	0	0	0	0	0	0	0	5.77545	1.24055	0	0	0	0	0	0	0	0
1700015E13Rik	0.287116	0.240919	2.5761	3.5643	1.31095	1.77241	3.35431	3.13006	1.55244	1.55175	2.0704	1.829	0.568934	0.854542	0	1.62566	0.414059	1.28507	2.30653	0	1.065	0.827659	0.869071	1.20539	0.883066	0	0	0	0	0	0	0	0	0	0.328302
1700015F17Rik	0	0	0	0	0	0	0	0	0	0	0	0	0	0	0	0	0	0	0	0	0	0	0	0	0	0	0	0	0	0	0	0	0	0	0
1700015G11Rik	0	0	0	0	0	0	0.092507	0	0	0	0	0	0	0	0	0	0	0	0	0	0	0	0	0	0	0	0	0	0	0	0	0	0	0	0
1700016C15Rik	0	0	0	0	0	0	0.046375	0	0	0	0	0	0	0	0	0.072888	0.574683	0.119537	0	0.141299	0.098977	0	0	0	0	0	0	0	0	0	0	0	0	0	0
1700016D06Rik	0	0	0	0	0	0	0	0	0	0	0.027047	0.226911	0	0	0	0.330498	0	0	0.964319	0.082855	0	0	0	0	0	0	0	0	0	0	0	0	0	0	0.115696
1700016G22Rik	0	0	0	0	0.133749	0	0	0	0	0	0.076147	0	0	0	0	0.138877	0	0	0	0	0	0	0	0.295933	0	0	0	0	0	0	0	0	0	0	0
1700016H13Rik	0.048371	0	0	0	0	0	0	0	0	0.081905	0	0	0	0.030465	0	0	0	0	0	0	0	0	0.096465	0	0.106474	0	0	0	0	0	0	0	0	0	0
1700016K19Rik	0.193322	0.101063	0	0	0.105935	0.255012	0.244381	0.189297	0.131372	0.251966	0.259103	0	0	0	0	0.116339	0.219117	0	0	0	0.123743	0.279877	0.682805	0	0	0	0	0	0	0	0	0	0	0	0
1700016L04Rik	0	0.109007	0.139646	0.278408	0	0.063707	0.112483	0.153466	0	0.148024	0.216434	0.121487	0	0	0	0	0.251814	0	0	0	0	0	0	0	0	0	0	0	0	0	0	0	0	0	0
1700016L21Rik	0	0	0	0	0	0	0	0	0	0	0	0	0	0	0	0	0	0	0	0	0	0	0	0	0	0	0	0	0	0	0	0	0	0	0
1700016M24Rik	0	0	0	0	0	0	0	0	0	0	0	0	0	0	0	0	0	0	0	0	0	0	0	0	0	0	0	0	0	0	0	0	0	0	0
1700016P04Rik	0	0	0	0	0	0	0	0	0	0	0	0	0	0	0	0	0	0	0	0	0	0	0	0	0	0	0	0	0	0	0	0	0	0	0
1700017B05Rik	47.2955	47.9697	48.6564	46.2138	37.4121	37.0107	40.8537	39.836	41.5452	42.8941	51.2419	47.8186	81.6837	91.6343	28.7961	64.3659	63.4236	58.2803	72.7918	67.7739	37.3163	29.1156	36.1398	35.6393	28.896	17.0056	20.418	20.0749	7.13389	48.4401	68.7322	17.5912	2.80267	4.64719	4.42983
1700017D01Rik	0	0	0	0	0	0	0	0	0	0	0	0	0	0	0	0	0	0	0	0	0	0	0	0	0	0	0	0	0	0	0	0	0	0	0
1700017G19Rik	0	0	0	0	0	0	0	0	0	0	0	0	0	0.017574	0	0	0	0	0	0	0	0	0	0.249762	0	0	0	0	0	0	0	0	0.257731	2.28322	0
1700017J07Rik	0	0	0	0	0.237093	0	0	0	0.102947	0	0.11711	0	0	0	0	0.22701	1.13089	0	0	0	0	0	0	0	0	0	0	0	0	0	0	0	0	0	0
1700017N19Rik	0	0	0	0	0	0	0	0	0	0	0	0	0	0	0	0	0	0	0	0	0	0	0	0	0	0	0	0	0	0	0	0	0.131856	0	0
1700018A04Rik	0	0	0	0	0	0	0	0	0	0	0	0	0	0	0	0	0	0	0	0	0	0	0	0	0	0	0	0	0	0	0	0	0	0	0
1700018B08Rik	0	0	0	0	0	0	0	0	0	0	0	0	0	0	0	0	0	0	0	0	0	0	0	0	0	0	0	0	0	0	0	0	0	0	0
1700018B24Rik	0	0	0	0	0	0	0	0	0	0	0	0	0	0	0	0	0	0	0	0	0	0	0	0	0	0	0	0	0	0	0	0	0.446814	0	0
1700018C11Rik	0	0	0	0	0	0	0	0	0	0	0	0	0	0	0	0	0	0	0	0	0	0	0	0	0	0	0	0	0	0	0	0	0	0	0
1700018F24Rik	0	0	0	0	0	0	0	0	0	0	0.024466	0	0	0	0	0	0	0	0	0	0	0	0	0	0	0	0	0	0	0	0	0	0	0	0
1700018G05Rik	0	0	0.442637	0	0.168336	0.256458	0.789775	0.391301	0.142254	0	0.186701	0	0	0	0	0	0	0	0	0	0	0	0	0	0	0	0	0	0	0	0	0	0	0	0
1700018L02Rik	4.7141	4.34142	4.64533	4.65487	3.99973	4.29308	3.91138	4.11133	4.92931	4.80529	4.73213	6.14647	4.98156	2.90933	0.823597	3.6255	2.27096	3.05353	2.47612	3.53564	1.21436	0.455333	0.656487	1.12469	0.75704	1.27853	2.08714	0	0	0.122865	0.093834	0.43905	0.576937	0.089987	0.050053
1700018L24Rik	0	0	0	0	0	0	0	0	0	0	0	0	0	0	0	0.095285	0	0	0	0	0	0	0	0	0	0	0	0	0	0	0	0	0	0	0
1700019A02Rik	0	0	0.066207	0	0	0	0	0	0	0	0	0	0	0	0	0	0	0.137864	0	0.109822	0	0	0	0	0.215259	0	0	0	0	0	0	0	0	0	0
1700019B03Rik	0	0	0.132882	0.07559	0.107295	0.038665	0.304432	0.168257	0.049363	0	0.264903	0.141509	0	0	0	0.213284	0.190358	0	0	0.309428	0.04895	0.598176	0.111913	0	0	0	0	0	0	0	0	0	0	0	0
1700019B21Rik	0	0	0	0	0	0	0	0	0	0	0	0	0	0	0	0	0	0	0	0	0	0	0	0	0	0	0	0	0	0	0	0	0.295674	0	1.10683
1700019D03Rik	1.99833	1.76287	1.02776	1.96051	1.62816	1.49069	1.78476	1.34662	1.92878	1.28998	1.58725	1.26459	0.596742	0.835656	0.679922	0	0.477764	0	2.08415	0.125475	0	0.74138	0.183744	0	0	0	0	0	0	0	0	0	0	0	0
1700019E08Rik	0	0	0	0	0	0	0	0	0	0	0	0	0	0	0	0	0	0	0	0	0	0	0	0	0	0	0	0	0	0	0	0	0	0	0
1700019E19Rik	7.17516	6.26385	6.75791	4.79214	7.54657	6.49897	9.05301	8.63594	4.94351	5.44231	6.30043	5.16761	3.78169	3.65204	2.08437	0.198669	2.00809	0.895461	0.448309	0	0	0.192522	0.767268	0.552325	0	0	0	0	0	0	0	0	0	0	0
1700019G17Rik	4.09075	3.65447	5.16723	6.0568	4.40822	4.17147	3.58476	3.82646	4.29586	3.90971	4.10002	4.43778	0.28614	0.160335	0.471923	0.195708	0.235846	0.765757	0.498442	0.837443	0.197422	0.050667	0.322601	1.06063	0.38519	0	0	0	0	1.16444	1.5753	0	0	1.07964	0
1700019G24Rik	0	0	0	0	0	0	0	0	0	0	0	0.187764	0	0	0	0	0	0	0	0	0	0	0	0	0	0	0	0	0	0	0	0	1.14386	0	0
1700019L03Rik	0.307152	0.133307	0.5196	0.696192	0.428467	0.388035	0.439747	0.27433	0.601824	0.449424	0.576101	0.724366	0.205603	0.047136	0.089407	0.195924	0.38386	0.060662	0.806097	0.587756	0.119524	0.111153	0.110696	0	0.14152	0	0	0	0	0.300754	0.528671	0	0	0	0
1700019M22Rik	0	0	0	0	0	0	0	0	0	0	0	0	0	0	0	0	0	0	0	0	0	0	0	0	0	0	0	0	0	0	0	0	0	0	0
1700019N12Rik	1.38634	1.20478	1.60814	1.81044	1.19332	1.62867	1.46723	2.2822	0.971041	0.84457	0.747132	1.09957	0.590563	0.108242	0	1.47415	0.861749	1.22066	0	1.42402	1.42641	0.854336	1.78767	1.20472	2.05483	0	0	0	0	0	0	0	0	0	0
1700019N19Rik	0	0	0	0	0	0	0	0	0	0	0	0	0	0	0	0	0	0	0	0	0	0	0	0	0	0	0	0	0	0	0	0	0	0	0
1700019O17Rik	0	0	0	0	0	0	0	0	0	0	0	0	0	0	0	0	0.058631	0	0	0	0	0	0	0	0	0	0	0	0	0	0	0	0	0	0
1700020A23Rik	0	0	0.058549	0.207116	0.045421	0	0.268174	0.167469	0.395382	0	0.115291	0.344802	0	0	0	0.144719	0	0	0	0	0	0	0	0	0	0	0	0	0	0	0	0	0.734335	0	0
1700020D05Rik	0.258384	0.119079	2.48679	2.71581	0.88646	1.53007	2.16215	2.68046	1.98885	1.86292	2.63201	2.55088	0.032384	0.200587	0.058016	0.105151	0.084169	0.329581	0	0.045186	0.111842	0	0.076365	1.4602	0.583608	2.76106	0	0.950352	0	1.08984	6.04479	0.120786	0	0	0
1700020G17Rik	0	0	0	0	0	0	0	0	0	0	0	0	0	0	0	0	0	0	0	0	0	0	0	0	0	0	0	0	0	0	0	0	0.179814	0	0
1700020I14Rik	84.5286	80.8399	111.826	112.547	93.11	91.7162	109.525	104.06	101.765	95.6544	94.1563	93.5845	67.5268	72.1378	77.4983	81.5924	67.411	79.2587	76.1676	72.3781	70.4671	70.6762	81.0235	83.3829	66.7039	55.4907	16.1482	18.9025	30.7219	32.7188	35.9033	26.1167	35.0613	39.2465	51.6645
1700020L24Rik	10.5068	10.8151	9.43719	8.18783	10.511	9.65481	7.74524	9.55986	10.5907	10.3588	9.09406	10.5422	18.613	15.7716	4.48219	12.9155	21.033	5.31292	8.16413	9.37382	64.094	51.6513	46.3289	39.8056	48.6402	35.8682	0	81.9875	5.45993	33.7728	77.3303	63.5809	32.7116	44.9142	37.0555
1700020M21Rik	0	0	0.229387	0	0	0	0	0	0	0	0	0	0.101608	0	0	0	0	0	0	0	0	0	0	0	0.256425	0	0	0	0	0	0	0	1.44697	0	0.384323
1700020N01Rik	0	0	0	0	0	0	0	0	0	0	0	0	0	0	0	0	0	0	0	0	0	0	0	0	0	0	0	0	0	0	0	0	0	0	0
1700020N15Rik	0	0	0	0	0.076014	0	0.096822	0	0	0.093485	0	0	0	0	0	0	0	0	0	0	0	0	0	0	0	0	0	0	0	0	0	0	0	0	0
1700020N18Rik	6.26119	6.23709	4.89213	3.77673	5.37998	6.26003	8.20308	5.42222	3.47346	4.66041	4.5126	6.34302	0.916855	1.8582	0	0	0	0	0	0	0	0	0	0	0.464911	0	0	0	0	0	0	0	0	0	0
1700020O03Rik	30.3083	29.4288	34.1161	35.9653	29.8209	28.8649	32.3948	32.2055	33.8583	32.5755	33.7383	35.2364	21.4237	22.9853	12.61	17.821	20.0115	19.484	15.8122	15.3813	11.8999	12.906	15.3859	13.7489	13.8689	20.3283	18.5677	29.942	15.4511	22.1622	22.9902	8.72453	54.9676	61.0703	44.0514
1700021C14Rik	9.33496	10.0764	17.9346	19.3078	15.8394	16.2345	20.0537	18.6812	16.9365	16.1378	18.3772	19.6134	4.90936	4.79485	6.77722	9.64331	7.70375	12.999	12.9185	11.0437	7.84867	6.09205	8.2818	15.7211	8.71126	0	0	0	0	0	0	0	6.09213	0	1.20754
1700021F05Rik	20.4508	19.3448	21.2704	19.3577	17.8169	15.8696	19.298	21.1106	22.3714	20.1064	20.5642	21.1074	11.2864	8.17247	10.1972	20.2944	20.138	28.4732	25.5857	30.7003	21.958	21.8115	27.1124	23.5938	27.3041	70.5642	70.346	108.423	57.8736	9.28463	6.69221	0	57.8236	120.295	95.3465
1700021F07Rik	0	0	0	0	0	0	0	0	0	0	0	0	0	0	0	0	0	0	0	0	0	0	0	0	0	0	0	0	0	0	0	0	0	0	0
1700021K19Rik	22.86	22.3503	23.4051	23.3636	17.079	17.1576	21.43	21.8294	21.9542	23.8054	24.7702	24.1361	14.908	16.953	4.72577	9.10291	10.6219	6.84061	7.44803	5.95197	7.20409	5.40704	6.16727	5.02751	5.74325	9.83842	8.22188	3.18998	7.70851	13.0903	24.6907	8.32332	5.33042	5.10522	1.29134
1700021N21Rik	0.163978	0.18771	0.224796	0.268068	0	0.241021	0.088211	0	0.300812	0	0.174465	0.219789	0	0	0	0	0	0	0	0	0	0	0	0	0	0	0	0	0	0	0	0	0	0	0
1700022A21Rik	0	0	0	0	0	0	0	0	0	0	0	0	0	0	0	0	0	0	0	0	0	0	0	0	0	0	0	0	0	0	0	0	0	0	0
1700022A22Rik	0	0	0	0	0	0	0	0	0	0	0	0	0	0	0	0	0	0	0	0	0	0	0	0	0	0	0	0	0	0	0	0	0	0	0
1700022E09Rik	0	0	0	0	0	0	0	0	0	0	0	0	0	0	0	0	0	0	0	0	0	0	0	0	0	0	0	0	0	0	0	0	0	0	0
1700022H16Rik	0	0	0	0	0	0	0	0	0	0	0	0	0	0	0	0	0	0	0	0	0	0	0	0	0	0	0	0	0	0	0	0	0	0	0
1700022I11Rik	0	0	0.063134	0	0	0	0	0	0.028308	0.020125	0.048535	0	0	0	0.023688	0.028757	0.66443	0.246496	0.367274	0.208234	0	0	0.036427	0.319792	0.191459	0	0	0	0	0.075521	0.313486	0	0.143341	0	0.116076
1700022P22Rik	0	0	0.693369	0.843224	0.065952	0	0.778177	0.94255	0.635881	0.755322	0.572452	0	0	0.200299	0	0	0	0.450877	1.88707	1.41102	0	0	0	0	0	0	0	0	0	0	0	0	2.98412	0	0
1700023A16Rik	0	0	0	0	0	0	0	0	0	0	0	0	0	0	0	0	0	0	0	0	0	0	0	0	0	0	0	0	0	0	0	0	0	0	0
1700023C21Rik	0	0	0	0	0	0	0	0	0	0	0	0	0	0	0	0	0.265345	0	0	0	0	0	0	0	0	0	0	0	0	0	0	0	0	0	0
1700023E05Rik	0	0	0	0	0	0	0	0	0	0	0.072482	0	0.019197	0	0	0.274884	0	0.235686	0	1.30123	0.231382	0	0	0	0	0	0	0	0	0	0	0	0.845307	0	0.789433
1700023F02Rik	0	0	0	0	0	0	0	0	0	0	0	0	0	0	0	0	0	0	0	0	0	0	0	0	0	0	0	0	0	0	0	0	0	0	0
1700023F06Rik	0	0	0.086519	0	0	0	0	0	0	0	0	0	0	0	0	0.212599	0.056771	0	0	0	0	0	0	0	0	0	0	0	0	0	0	0	0	0	0
1700023L04Rik	2.8202	2.6891	2.02752	1.58866	3.54168	3.06733	2.91872	3.96464	3.51403	2.21057	2.49273	1.44803	1.76325	1.43228	0.540849	0	0	1.56862	0	0	0.791512	1.17636	0.482388	1.7486	0.425922	0	0	0	0	0	0	0	0	0	0
1700024B18Rik	0	0	0	0	0	0	0	0	0	0	0	0	0	0	0	0	0	0	0	0	0	0	0	0	0	0	0	0	0	0	0	0	0	0	0
1700024F13Rik	0.220406	0	0.647871	0.941166	0.419003	0.232112	0.858847	0.521921	0.481686	0.353348	0.775707	0.64613	0	0.164926	0.177982	1.22965	3.90718	1.73256	0.681846	0	0	0	0	0	0.322808	0	0	0	0	0.444564	0	0	0	0	0
1700024G13Rik	0	0	0	0	0	0	0	0	0	0	0	0	0	0	0	0	0	0	0	0	0	0	0	0	0	0	0	0	0	0	0	0	0	0	0
1700024P03Rik	0	0	0.154345	0.049043	0	0	0	0	0	0.154605	0.071056	0	0	0	0	0.634	1.11468	0.601823	1.25555	0.287939	0.47083	0.392961	0.103822	1.11892	0.061024	0	0	0	0	0	0	0	4.02513	9.62571	0.923927
1700024P04Rik	0	0	0	0	0	0	0	0	0	0	0	0	0	0	0	0	0	0	0	0	0	0	0	0	0	11.8872	0	0	0	0	0	0	0	0	0
1700024P16Rik	0	0	0.059551	0.095304	0	0	0	0	0.047977	0	0.025634	0.017524	1.8743	1.20792	0	0.090526	0	0.156432	0	0.150162	0.195336	0	0.054073	0	0	0	0	0	0	0	0	0	0	0	0
1700025B11Rik	0.109964	0	0	0	0	0	0	0	0	0	0	0	0	0	0	0	0	0	0	0	0	0	0	0	0	0	0	0	0	0	0	0	0	0	0
1700025C18Rik	0	0	0	0	0	0	0	0	0	0	0	0	0	0	0	0	0	0	0	0	0	0	0	0	0	0	0	0	0	0	0	0	0	0	0
1700025E21Rik	0.12398	0.25332	0	0	0.089027	0.202252	0.190482	0.13902	0.131543	0	0.087701	0	0	0	0	0	0	0	0	0	0	0.116232	0.127848	0	0	0	0	0	0	0	0	0	0	0	0
1700025F22Rik	0	0	0	0	0	0	0	0	0	0	0	0	0	0	0	0	0	0	0	0	0	0	0	0	0	0	0	0	0	0	0	0	0	0	0
1700025F24Rik	0	0	0	0	0	0	0	0	0	0	0	0	0	0	0	0	0	0	0	0	0	0	0	0	0	0	0	0	0	0	0	0	0	0	0
1700025G04Rik	9.80597	10.2622	11.952	11.9548	7.14511	6.95999	9.5374	8.98713	9.91776	9.68976	10.5203	11.0926	5.42237	5.55234	4.93771	11.8776	13.516	9.49234	10.5322	4.99334	4.64215	5.63306	5.41308	5.55851	5.62881	9.44698	8.17269	14.7438	14.4558	1.87559	2.81608	0.613089	36.1577	26.7878	31.2605
1700025K23Rik	6.42859	5.30687	5.35591	4.87191	6.52754	6.36754	6.40344	8.15463	4.99423	6.2641	6.26588	4.93961	3.12704	2.09753	4.64747	1.67035	2.18601	5.39715	1.19659	0.795409	3.85771	2.79817	1.7037	0.816129	1.15402	0	0	0	0	0	0	0	0	0	0.470755
1700025K24Rik	0	0	0	0	0	0	0	0	0	0	0.03161	0	0	0	0	0	0	0	0	0	0	0	0	0	0	0	0	0	0	0	0	0	0	0	0
1700025M24Rik	0	0	0	0	0	0	0	0	0	0	0	0	0	0	0	0	0	0	0	0	0	0	0	0	0	0	0	0	0	0	0	0	0.233148	0	0
1700025N23Rik	0.528874	0.38684	3.31688	3.9812	1.73711	1.62565	3.7962	2.72892	3.34637	2.94825	3.66891	4.25956	0.201303	0.256746	0	0.75041	0.922508	1.21876	2.1169	0.353943	0.893122	2.11272	0.330412	1.06342	0.967853	0	0	0	0	0	1.57902	0	13.1007	5.33365	9.19402
1700026D08Rik	0	0	0	0	0	0	0	0	0	0	0	0	0	0	0	0	0	0	0	0	0	0	0	0	0	0	0	0	0	0	0	0	0	0	0
1700026D11Rik	0	0	0	0	0	0	0	0	0	0	0	0	0	0	0	0	0	0	0	0	0	0	0	0	0	0	0	0	0	0	0	0	0	0	0
1700026F02Rik	0	0	0	0	0	0	0	0	0	0	0	0	0	0	0	0	0	0	0	0	0	0	0	0	0	0	0	0	0	0	0	0	0	0	0
1700026J04Rik	1.20134	1.28338	1.34149	1.4964	0.990132	1.29782	1.92499	1.75902	2.14054	1.87499	2.18143	2.0815	1.06333	1.21519	1.34077	0.401976	0.383826	0.348543	0.540602	0.083068	0.071378	0.22761	0.11183	0	0	0	0	0	0	0	0	0	0.158774	0	0.506189
1700026L06Rik	1.48111	1.30065	2.96278	1.84411	2.9382	2.62915	1.62384	2.13184	2.22381	1.63197	2.3728	1.80133	1.29584	1.04342	1.55921	2.31863	5.66849	1.62614	1.52192	0.466308	3.35023	3.27401	6.97104	2.66367	2.86182	0	0	0	0	0.338772	0	0	7.20971	3.60445	3.98884
1700027A15Rik	0	0	0	0	0	0	0	0	0	0	0	0	0	0	0	0	0	0	0	0	0	0	0	0	0	0	0	0	0	0	0	0	0	0	0
1700027A23Rik	0	0	0.069557	0.097856	0.090428	0	0.069341	0.220086	0	0.105561	0.084144	0	0	0	0	0.072406	0	0	0.485296	0	0	0.113628	0	0	0	0	0	0	0	0	0	0	0	0	0
1700027D21Rik	0	0	0	0	0	0	0	0.122739	0	0	0	0	0	0	0	0.079697	0	0	0	0	0	0	0	0	0	0	0	0	0	0	0	0	0	0	0
1700027F09Rik	0	0	0	0	0	0	0	0	0	0	0	0	0	0	0	0	0	0	0	0	0	0	0	0	0	0	0	0	0	0	0	0	0	0	0
1700027H10Rik	0	0	0	0	0	0	0	0	0	0	0	0	0	0	0	0	0	0	0	0	0	0	0	0	0	0	0	0	0	0	0	0	0	0	0
1700027I24Rik	0	0	0	0	0	0	0	0	0	0	0	0	0	0	0	0	0	0	0	0	0	0	0	0	0	0	0	0	0	0	0	0	0	0	0.14601
1700027J07Rik	0	0	0.069736	0	0	0	0	0	0.113734	0.147191	0.044717	0	0	0	0	0	0	0.284578	0	0	0	0	0	0	0.23737	0	0	0	0	0	0	0	0	0	0
1700028B04Rik	0	0	0	0	0	0.004176	0	0	0	0	0	0.158841	0.061173	0.023008	0	0	0	0	0	0	0	0	0	0	0	0	0	0.20175	0	0.073472	0	0	0	0.015139	0
1700028D13Rik	0	0	0	0	0	0	0	0	0	0	0	0	0	0	0	0	0	0	0	0	0	0	0	0	0	0	0	0	0	0	0	0	0	0	0
1700028E10Rik	0.622073	0.728099	1.16104	0.751271	1.08945	0.896322	1.2086	1.13207	0.868384	1.46422	1.21786	1.0022	0.297414	0.330549	0.803702	1.31409	1.21862	1.38189	4.46497	1.62353	1.24133	0.128513	0.444395	0.498108	0.103397	0	0	0	0	0	0	0	3.63097	0.170007	1.45376
1700028I16Rik	0.473923	0	0.163704	0	0.096548	0.173012	0.121799	0.292181	0.492928	0.199323	0.134504	0	0.072674	0.081182	0	0	0	0	0.678185	0	0	0	0	0	0	0	0	0	0	0	0	0	0	0	0
1700028J19Rik	1.02567	1.30538	1.36418	1.18974	0.888969	1.28071	1.44844	1.38357	1.15608	1.33082	1.8132	1.25659	0.945408	0.869927	0.804947	3.48053	2.6824	2.3263	3.523	1.57404	1.26054	4.43983	1.20709	4.44196	2.71593	0	0	0	0	2.62032	4.06719	0	0.453167	2.84703	1.71982
1700028K03Rik	0.282182	0.331965	2.43369	2.39725	1.20151	1.47903	2.11523	2.10139	2.02694	2.3199	1.88613	1.95124	0.259148	0.524338	0.692627	1.44578	0.596173	1.01982	5.5194	0.704867	0.84581	0.726991	0.436774	0.384867	0.753679	0.514961	0	0	0	1.84357	0.718322	0	0.965073	0.886976	1.66551
1700028M03Rik	0	0	0	0	0	0	0	0	0	0	0	0	0	0	0	0	0	0	0	0	0	0	0	0	0	0	0	0	0	0	0	0	0	0	0
1700028P14Rik	0	0	0	0	0	0.167157	0	0	0	0	0	0	0	0	0	0	0	0	0	0	0	0	0	0	0	0	0	0	0	0	0	0	0	0	0
1700028P15Rik	0	0	0	0	0	0	0	0	0	0	0	0	0	0	0	0	0	0	0	0	0	0	0	0	0	0	0	0	0	0	0	0	0	0	0
1700029B22Rik	0	0	0	0	0	0	0	0	0	0	0	0	0	0	0	0	0	0	0	0	0	0	0	0	0	0	0	0	0	0	0	0	0	0	0
1700029F09Rik	34.7261	30.8629	40.811	40.1345	37.0675	36.0535	32.3761	33.5136	41.8561	39.6699	33.5352	31.4769	40.8561	29.4394	74.7134	48.8992	39.717	66.6744	68.2286	56.9218	60.5509	71.5042	75.7662	79.8417	62.6961	30.0801	0	41.6992	40.0968	15.5256	17.2344	5.19612	17.0423	22.3712	28.9072
1700029F12Rik	0	0	0	0	0	0	0	0	0	0	0	0	0	0	0	0	0	0	0	0	0	0	0	0	0	0	0	0	0	0	0	0	0.408261	0	0
1700029G01Rik	4.37572	4.42941	5.49278	6.36092	4.02705	3.90148	6.71127	6.10182	3.92273	4.3671	6.54794	7.44512	8.42287	8.50455	1.89174	0.396699	1.17896	0.248293	0.589396	0.200621	0	0.08658	0.080905	0	0	0	0	0	0	0	0.417676	0	0	0	0
1700029H14Rik	0	0	0.056075	0.07949	0	0	0.021718	0	0	0.110657	0.046318	0	0.077398	0	0	0	0.07066	0	0	0	0	0	0.044514	0	0	0	0	0	0	0	0	0	0	0	0
1700029I01Rik	13.1703	12.0808	20.012	19.4141	15.3227	15.3096	8.68065	17.5512	17.5143	16.8244	16.0462	17.1087	1.59048	2.27183	1.62277	9.02258	8.83713	7.97323	11.6614	6.35841	11.255	12.1815	12.2751	16.5064	11.5452	4.43434	14.9505	0	0	3.79017	0	1.02919	22.9196	9.20708	17.0272
1700029I15Rik	1.64025	1.06725	2.82501	2.92103	1.50556	1.87212	2.89536	5.10749	1.65617	1.93203	4.1796	2.74269	0.685333	0	0	5.08296	3.34952	4.13711	7.26019	2.38323	2.23453	2.23932	3.39326	6.36914	4.31785	0	0	0	0	2.29034	0	0	0	0.398221	0
1700029J03Rik	0	0	0	0	0	0	0	0	0	0	0	0	0	0	0	0	0	0	0	0	0	0	0	0	0	0	0	0	0	0	0	0	0	0	0
1700029J07Rik	1.74187	1.56926	9.83405	10.3698	7.81583	7.43384	15.1629	16.5043	6.40749	6.20548	9.20857	9.10119	0.566521	0.517694	0.364666	0.376889	0.365315	1.57948	1.77297	0.891404	0.270361	0.472107	0.706864	0.447374	0.695152	0	0	2.64405	0	0.514219	0.915969	0	0	0.229751	0.787627
1700029J11Rik	0	0	0.79585	0.254223	0	0.235527	0.179094	0	0.437366	0.07762	0.419313	0.240226	0.080409	0.109466	0	1.04018	1.13464	0.984517	0.398872	0.493673	0.548859	1.50052	0.345763	0.900092	0.295125	9.25151	0	0	0	1.63504	5.36876	0	3.22084	1.07176	1.25588
1700029M20Rik	0	0	0	0	0	0	0	0	0	0	0.032759	0	0	0	0	0	0	0	0	0	0	0	0	0	0	0	0	0	0	0	0	0	0	0	0
1700029N11Rik	0	0	0	0	0	0	0	0	0	0	0	0	0	0	0	0	0	0	0	0	0	0	0	0	0	0	0	0	0	0	0	0	0	0	0
1700029P11Rik	0	0	0	0	0	0	0	0	0	0	0.017398	0	0.08806	0	0	0.514293	0	0	0	0	0	0	0	0	0	3.60848	0	0.217515	0	0	0	0	0.229527	0	0
1700030A11Rik	0	0	0.555081	0.368116	0	0.048362	0.150033	0	0.375348	0.206502	0.274776	0	0	0	0	0	0.564173	0	0.341352	0	0	0	0	0	0	0	0	0	0	0	0	0	0	0	0
1700030C10Rik	0.342595	0.439853	0.518804	0.270681	0.451862	0.383531	0.816517	0.713105	0.35257	0.342771	0.294377	0.365917	0.251494	0.570145	0.426712	0.182725	0.136957	0.229882	0	0.190183	0	0.965309	0.157455	0.172788	0.12872	0	0	0	0	0	0.747695	0	0	0	0.652919
1700030F04Rik	0	0	0	0	0	0	0	0	0	0	0	0	0	0	0	0	0	0	0	0	0	0	0	0	0	0	0	0	0	0	0	0	0	0	0
1700030F18Rik	0	0	0	0	0	0	0	0	0	0	0	0	0	0	0	0	0	0	0	0	0	0	0	0	0	0	0	0	0	0	0	0	0	0	0
1700030J22Rik	0.876569	0.655124	0.890653	0.717863	0.940206	1.05627	1.04869	1.06626	0.751649	0.691375	0.666341	0.684173	0.9396	1.2262	0.337714	1.11675	0.122945	0.135119	0.912386	0.528163	0.728646	0.654246	0.091367	0	0.583475	0	0	0	0	0	0.664855	0	1.48251	0	1.27606
1700030K09Rik	14.6033	14.0122	16.9878	16.6526	12.929	12.9883	17.5945	17.5232	14.8522	15.4055	18.2533	20.1918	3.66671	3.95351	2.78083	8.89596	6.52051	10.5104	10.4167	7.36298	5.35909	4.04457	4.92041	5.13623	3.84545	6.34243	0	1.78759	0	9.29863	8.98489	0	0.656193	0.855858	0.616301
1700030L20Rik	0	0	0	0	0	0	0	0	0	0	0	0	0	0	0	0	0	0	0	0	0	0	0	0	0	0	0	0	0	0	0	0	0	0	0
1700030M09Rik	0	0	0	0	0	0	0	0	0	0	0	0	0	0	0	0	0.116541	0	0	0	0	0	0	0	0	0	0	0	0	0	0	0	0	0	0
1700030N03Rik	0	0	0	0	0	0	0	0	0	0	0	0	0	0	0	0	0	0	0	0	0	0	0	0	0	0	0	0	0	0	0	0	0	0	0
1700030O20Rik	0	0	0	0	0	0	0	0	0	0	0	0	0	0	0	0	0	0	0	0	0	0	0	0	0	0	0	0	0	0	0	0	0	0	0
1700031A10Rik	0	0	0	0	0	0	0	0	0	0	0	0	0	0	0	0	0	0	0	0	0	0	0	0	0	0	0	0	0	0	0	0	0	0	0.376103
1700031F05Rik	0	0	0	0	0	0	0	0	0	0	0.041531	0	0	0	0	0	0	0	0	0	0	0	0	0	0	0	0	0	0	0	0	0	0	0	0
1700031M16Rik	0	0	0	0	0	0	0	0	0	0	0	0	0	0	0	0	0	0	0	0	0	0	0	0	0	0	0	0	0	0	0	0	0	0	0
1700031P21Rik	0	0	0	0	0	0	0	0	0	0	0	0	0	0	0	0.481383	0	0	0	0	0	0	0	0	0	0	0	0	0	0	0	0	0	0	0
1700034E13Rik	0	0	0	0	0	0	0	0	0	0	0	0	0	0	0	0	0	0	0	0	0	0	0	0	0	0	0	0	0	0	0	0	0	0	0
1700034F02Rik	0.294696	0.212173	0.552736	0.660464	0.28985	0.453405	0.454193	0.57515	0.16831	0.103918	0.550826	0.413267	0	0	0	0.074685	0.042229	0.405483	0.255709	0	0.112495	0	0.029429	0	0	0	0	0	0	0	0	0	1.17769	0	0.70283
1700034G24Rik	0	0	0	0	0	0	0	0	0	0	0	0	0	0	0	0	0	0	0	0	0	0	0	0	0	0	0	0	0	0	0	0	0	0	0
1700034H14Rik	44.4179	44.869	56.3535	56.5606	47.397	45.3444	60.2472	61.953	52.6395	54.3305	57.5503	60.2805	15.7673	14.4249	23.1423	48.7798	37.5535	48.3129	57.2444	51.9902	32.9123	43.0238	45.8889	46.0785	53.7237	21.7126	44.2922	40.3199	33.5921	13.3566	19.9443	13.507	44.1007	47.7709	42.0816
1700034H15Rik	0.020751	0.037748	0.251444	0.157292	0.095198	0.101918	0.20378	0.308617	0.194511	0.093923	0.187042	0.128531	0.047552	0.011282	0.010337	0	0.090101	0.152735	0.538388	0.154563	0.313227	0	0.102266	0	0.190454	0	0	2.20236	0	0	0	0	0.40654	0	0.036958
1700034I23Rik	0.041123	0.0131	0.059847	0.042573	0.053838	0.0552	0.117291	0.053722	0.196347	0.109993	0.087869	0.04145	0.025118	0.011594	0.191031	0.11446	0.392856	0.725908	0.897072	0.395938	1.19957	0.506438	0.154151	0.807916	0.448943	0	0	0	0	0.669588	0.082036	0	4.47668	7.88745	1.62208
1700034J05Rik	0	0	0	0	0	0	0	0	0	0	0	0	0	0.05514	0	0.318431	0.289088	0.241676	1.01422	0.167827	0.342883	0.528279	0.401552	0.6839	0.332846	0	0	0	0	1.09937	0.744983	0	1.51829	7.67275	0.272989
1700034K08Rik	0	0	0	0	0	0	0	0	0	0	0	0	0	0	0	0	0	0	0	0	0	0	0	0	0	0	0	0	0	0	0	0	0	0	0
1700034O15Rik	0	0	0	0	0	0	0	0	0	0	0	0	0	0	0	0.397696	0	0	0.461695	1.15249	0	0	0	0	0	0	0	0	0	0	0	0	0	0	0
1700034P13Rik	0.264152	0.635949	0.962457	0.536361	0.441345	0.392023	0.74246	0.632061	0.867035	0.55043	0.767506	0.620151	0.114004	0.190783	0.291761	0.186009	0.181005	0.138573	0.232047	0.352289	1.53352	0.312769	0.250316	0	0.910508	19.8132	0	0	0	0	0	0	1.12303	0	0
1700036G14Rik	0	0	0	0	0	0	0	0	0	0	0	0	0	0	0	0	0	0	0	0	0	0	0	0	0	0	0	0	0	0	0	0	0	0	0
1700037C18Rik	5.67485	5.86775	6.5041	6.2076	4.4123	5.15185	4.73651	5.91506	5.3968	4.3469	5.80293	4.84542	1.76364	1.80789	1.07667	2.11218	1.05107	1.40141	2.46241	1.98595	1.3283	3.01821	0.959278	0.855374	1.03141	0	0	0	0	2.28063	5.29673	0.283045	1.58687	0	5.67097
1700037H04Rik	59.938	61.9797	68.7162	68.0831	59.1442	56.0087	57.3736	55.6664	62.7125	62.605	70.641	66.1172	54.9552	50.7813	28.5941	112.75	85.6873	104.809	122.954	136.799	135.606	111.817	107.017	100.616	114.557	15.4065	43.1064	23.4261	18.0462	40.9744	58.2256	16.8519	16.4217	18.1514	19.9061
1700039E15Rik	0	0	0	0	0	0	0	0	0	0	0	0	0	0	0	0.070909	0	0	0	0	0	0.531037	0	0	0.058554	0	0	0	0	0	0	0	0	0	0
1700039E22Rik	0	0	0	0	0	0	0	0	0	0	0	0	0	0	0	0	0	0	0	0	0	0	0	0	0	0	0	0	0	0	0	0	0	0	0
1700040I03Rik	23.5616	23.4934	27.5848	26.613	20.965	23.1349	20.3384	23.4224	25.3777	23.7119	28.0165	26.2714	9.89234	8.84331	8.1364	20.4252	27.1002	27.7161	23.0973	36.4609	22.0252	28.3542	22.1412	25.1798	23.1671	0	0	0	0	6.90332	19.6354	9.09337	3.85666	1.16571	2.92191
1700040L02Rik	19.3097	18.5534	14.1697	13.4737	16.6765	16.1387	18.6084	19.5437	14.9311	14.0526	14.8861	13.1842	9.8059	9.05536	11.482	4.94222	4.58895	3.47081	5.27452	3.0088	1.64553	2.55705	2.35766	0.24062	2.59043	0	8.12398	0	0	0.541549	0.208922	0	0	0	0
1700040N02Rik	0	0	0	0	0	0	0	0	0	0	0	0	0	0	0	0.046913	0	0.403283	0	0	0	0.154751	0.190286	0	0	0	0	0	0	0.489608	0.511318	0	0	0	0.098457
1700041C23Rik	0	0	0	0	0	0	0	0	0	0	0	0	0	0	0	0	0	0	0	0	0	0	0	0	0	0	0	0	0	0	0	0	0	0	0
1700041M19Rik	0	0	0	0	0	0	0	0	0	0	0	0	0	0	0	0	0	0	0	0	0	0	0	0	0	0	0	0	0	0	0	0	0	0	0
1700042B14Rik	0	0	0	0	0	0	0	0	0	0	0	0	0	0	0	0	0	0	0	0	0	0	0	0	0	0	0	0	0	0	0	0	0	0	0
1700042G07Rik	0	0	0	0	0	0	0	0	0	0	0	0	0	0	0	0	0	0	0	0	0	0	0	0	0	0	0	0	0	0	0	0	0	0	0
1700042G15Rik	0	0	0	0	0	0	0	0	0	0	0	0	0	0	0	0	0	0	0	0	0	0	0	0	0	0	0	0	0	0	0	0	0	0	0
1700042O10Rik	0	0	0	0	0	0	0	0	0	0.033041	0.045613	0.137026	0	0	0	0	0	0	0	0	0	0	0	0	0	0	0	0	0	0	0	0	0	0	0
1700044C05Rik	0	0	0	0	0	0	0	0	0	0	0	0	0	0	0	0	0	0	0	0	0	0	0	0	0	0	0	0	0	0	0	0	0	0	0
1700044K03Rik	0	0	0	0	0	0	0	0	0	0	0	0	0	0	0	0	0	0	0	0	0	0	0	0	0	0	0	0	0	0	0	0	0	0	0
1700045H11Rik	0	0	0	0	0	0	0	0	0	0	0	0	0	0	0	0	0	0	0	0	0	0	0	0	0	0	0	0	0	0	0	0	0	0	0
1700045I19Rik	0	0.051629	0	0	0	0	0	0	0	0.06633	0	0	0.194761	0.072041	0.100758	0	0.254379	0	0	0	0	0	0.149792	0	0	0	0	0	0	0.12286	0	0	0	0	0.120326
1700046C09Rik	0	0	0	0	0	0	0	0	0	0	0	0	0	0	0	0	0	0	0	0	0	0	0	0	0	0	0	0	0	0	0	0	0	0	0
1700047G03Rik	0	0	0	0	0	0	0	0	0	0	0	0	0	0	0	0	0	0	0	0	0	0.182636	0.187606	0	0	0	0	0	0	0	0	0	0	0	0
1700047I17Rik2	1.55308	1.30997	2.08101	1.4626	1.70421	2.16387	2.95963	5.05532	1.47115	2.11018	3.21674	2.7441	0.868565	1.71506	0.071279	2.61976	1.64668	3.31777	6.56366	1.96078	3.77665	1.35906	3.88924	4.08291	4.41973	0.739193	0	0	0	0	0	0	25.5414	6.58401	26.2968
1700047L14Rik	0	0	0	0	0	0	0	0	0	0	0	0	0	0	0	0	0	0	0	0	0	0	0	0	0	0	0	0	0	0	0	0	3.21633	0	0
1700047M11Rik	0	0	0.531401	0.572905	0.029775	0	0	0	0	0.152648	0	0	0.618089	0.615583	0	0.130941	0	0	0	0	1.00208	0	0	1.2747	1.51326	0	0	0	0	0	0	0	0	0	0
1700048M11Rik	0.365791	0.818322	3.19899	3.46427	1.9989	1.15969	2.70594	3.30404	3.03298	3.25597	2.70785	3.30696	0.26471	0	0	1.10204	0.831627	0.757636	3.37343	0.551026	0	0.164938	1.76629	0.616744	0.284114	0	0	0	0	0	0	0	0	0	0
1700048O20Rik	4.0316	3.93149	8.21154	8.42769	5.68888	5.6845	11.4834	11.1259	7.49883	6.16208	8.17094	7.51179	3.46037	3.85331	4.73954	4.41322	3.32605	8.83491	8.04134	6.66866	1.43847	3.92368	4.5159	2.81284	5.56896	0.357273	0	15.4013	0	0	0.305322	0	1.88337	2.24931	2.69662
1700049E15Rik	0	0	0	0	0	0	0	0	0	0	0	0	0	0	0	0	0	0	0	0	0	0	0	0	0	0	0	0	0	0	0	0	0	0	0
1700049E22Rik	0	0	0	0	0	0	0	0	0	0	0	0	0	0	0	0	0	0	0	0	0	0	0	0	0	0	0	0	0	0	0	0	0	0	0
1700049G17Rik	3.75274	3.49659	4.35101	4.75607	4.81902	4.72214	5.15772	5.07472	4.44563	4.4358	4.12178	4.17653	0.695617	0.715031	0.46213	2.25956	1.64131	2.25402	2.45	1.73306	1.53375	1.67601	1.27477	2.39108	1.66795	1.2538	0	0	0	0.293109	0.320676	0.596338	1.42076	3.18725	1.7052
1700049L16Rik	0	0	0	0	0	0	0	0	0	0	0	0	0	0	0	0	0	0	0	0	0	0	0	0	0	0	0	0	0	0	0	0	0	0	0
1700051A21Rik	0	0	0	0	0	0	0	0	0	0	0	0	0	0	0	0	0	0	0	0	0	0	0	0	0	0	0	0	0	0	0	0	0	0	0
1700052I22Rik	0	0	0	0	0	0	0	0	0	0	0	0	0	0	0	0	0	0	0	0	0	0	0	0	0	0	0	0	0	0	0	0	0	0	0
1700052K11Rik	5.29637	4.97085	5.30489	4.17369	5.73646	6.46051	6.56084	6.19228	5.40499	5.02934	5.92985	5.94676	1.38059	1.36386	1.15133	4.56504	3.98875	3.27125	2.5511	4.9294	2.18937	2.16618	2.54634	2.68506	2.07692	6.89226	0.39293	3.38724	4.00999	1.35871	5.85341	3.91228	2.09538	1.76485	5.8129
1700052N19Rik	24.1522	24.5789	30.709	30.2316	28.5884	27.7754	29.8841	28.4728	31.102	30.2968	29.6809	27.2285	7.52976	6.62892	7.73715	32.1301	27.3334	33.6241	33.5144	32.8971	48.0501	41.5218	51.5195	56.5366	48.0874	18.3691	11.7957	24.0412	24.5011	20.1753	24.0342	12.9629	15.1084	9.40102	17.6751
1700054A03Rik	0	0	0	0	0	0	0	0	0	0	0	0	0	0	0	0	0	0	0	0	0	0	0	0	0	0	0	0	0	0	0	0	0	0	0
1700054K19Rik	0	0	0	0	0	0	0	0	0	0	0	0	0	0	0	0	0	0	0	0	0	0	0	0	0	0	0	0	0	0	0	0	0	0	0
1700054M17Rik	0	0.233329	0.292597	0.88279	0	0.18546	0.382121	0.27929	0	0.6758	0.291268	0.57121	0	0	0	0	0	0	0	0	0	0	0	0	0	0	0	0	0	0	0	0	0	0	0
1700054N08Rik	3.95879	4.80532	5.86714	5.65692	3.46602	3.34649	4.49403	3.73873	6.31568	5.86178	6.03325	6.39881	1.99353	1.83682	1.89536	5.05431	3.74112	4.04316	8.25619	4.3271	2.33924	1.34545	2.13264	2.61404	2.77052	10.4579	5.67523	28.509	28.9333	3.22647	3.80869	1.78345	0.919689	4.31119	3.33931
1700054O13Rik	0	0	0.054544	0	0.024318	0.257959	0	0.073061	0.020033	0.189969	0.054876	0	0	0.154744	0	0	0	0	0	0	0	0	0	0	0	0	0	0	0	0	0	0	0	0	0
1700055C04Rik	0	0	0	0	0	0	0	0	0	0	0	0	0	0	0	0	0	0	0	0	0	0	0	0	0	0	0	0	0	0	0	0	0	0	0
1700055N04Rik	0.022468	0	0.262029	0	0	0	0	0	0	0	0.016353	0	0.476365	0.20273	0.086639	0	0	0	0	0.065437	0.274121	0	0.293541	0	0	0	0	0	0	0.075393	0	0	0	0	0
1700056E22Rik	2.11353	1.52516	1.74774	2.18874	1.8368	1.49919	1.97703	2.39996	1.33516	2.25586	1.65764	1.45542	0.991636	0.74781	0.309985	4.14135	2.34989	0.751657	3.54617	2.35373	1.08958	0.563729	0.308787	0.308053	1.08579	0.32328	0	0	0	0.839844	1.40875	0	2.42168	13.4619	8.39391
1700057G04Rik	0	0	0	0	0	0.091101	0	0	0	0	0	0	0	0	0	0	0	0	0	0	0	0	0	0	0	0	0	0	0	0	0	0	0	0	0
1700057H15Rik	0	0	0	0	0	0	0	0	0	0	0	0	0	0	0	0	0	0	0	0	0	0	0	0	0	0	0	0	0	0	0	0	0	0	0
1700057K13Rik	0	0	0	0	0	0	0	0	0	0	0	0	0	0	0	0	0	0	0	0	0	0	0	0	0	0	0	0	0	0	0	0	0	0	0
1700058G18Rik	0	0	0	0	0	0	0	0	0	0	0	0	0	0	0	0	0	0	0	0	0	0	0	0	0	0	0	0	0	0	0	0	0	0	0
1700060C16Rik	0	0	0	0	0	0	0	0	0	0	0	0	0	0	0	0	0	0	0	0	0	0	0	0	0	0	0	0	0	0	0	0	0	0	0
1700060C20Rik	0	0	0	0	0	0	0	0	0	0	0	0	0	0	0	0	0	0	0	0	0	0	0	0	0	0	0	0	0	0	0	0	0	0	0
1700061F12Rik	0	0	0	0	0	0	0	0	0	0	0	0	0	0	0	0	0	0	0	0	0	0	0	0	0	0	0	0	0	0	0	0	0	0	0
1700061G19Rik	0.214476	0.181421	0.408167	0.378611	0.229321	0.263603	0.38479	0.440676	0.381003	0.50903	0.519382	0.409068	0.146454	0.12993	0.115656	1.29693	1.62171	1.02111	2.35236	0.36353	0.348973	0.280684	0.488682	1.00077	0.46869	0	0	0	0	0.486624	0	0	1.04672	0	0.568971
1700061I17Rik	0	0	0	0	0	0	0	0	0	0	0	0	0	0	0	0	0	0	0	0	0	0	0	0	0	0	0	0	0	0	0	0	0	0	0
1700061J05Rik	0	0	0	0	0	0	0	0	0	0	0	0	0	0	0	0	0	0	0	0	0	0	0	0	0	0	0	0	0	0	0	0	0	0	0
1700063A18Rik	0	0	0	0	0	0	0	0	0	0	0	0	0	0	0	0	0	0	0	0	0	0	0	0	0	0	0	0	0	0	0	0	0	0	0
1700063D05Rik	0	0	0	0	0	0	0	0	0	0	0	0	0	0	0	0	0	0	0	0	0	0	0	0	0	0	0	0	0	0	0	0	1.05101	0	0
1700063O14Rik	0	0	0	0	0	0	0	0	0	0	0	0	0	0	0	0	0	0	0	0	0	0	0	0	0	0	0	0	0	0	0	0	0	0	0
1700064J06Rik	0	0	0	0	0	0	0	0	0	0	0	0	0	0	0	0	0	0	0	0	0	0	0	0	0	0	0	0	0	0	0	0	0	0	0
1700064M15Rik	0	0	0	0	0	0.140688	0	0	0.047295	0	0	0	0	0	0	0	0	0	0	0	0	0	0	0	0	0	0	0	0	0	0	0	0	0	0
1700065D16Rik	0.388422	0.538336	0.399625	0.542591	0.395185	0.432244	0.412159	0.598167	0.806341	0.86623	0.846128	0.426598	0.700541	0.942922	0.517792	2.33342	4.62368	0.737406	2.87626	1.32643	0.60445	1.28968	0.152209	1.60876	0.463791	2.48646	2.73726	0.877199	0	0.639649	1.79056	2.21664	0.556847	0	0.047434
1700065I16Rik	0	0	0	0	0	0	0	0	0	0	0	0	0	0	0	0	0	0	0	0	0	0	0	0	0	0	0	0	0	0	0	0	0	0	0
1700065I17Rik	0	0	0	0	0	0	0	0	0	0	0	0	0	0	0	0.132154	0	0.184938	0	0	0	0	0	0	0	0	0	0	0	0	0	0	0	0	0
1700065J11Rik	0	0	0	0	0	0	0	0	0	0	0	0	0	0	0	0	0	0	0	0	0	0	0	0	0	0	0	0	0	0	0	0	0	0	0
1700065J18Rik	0	0	0	0	0	0	0	0	0	0	0	0	0	0	0	0	0	0	0	0	0	0	0	0	0	0	0	0	0	0	0	0	0	0	0
1700065O20Rik	0	0	0	0	0	0	0	0	0	0	0	0	0	0	0	0	0	0	0	0	0	0	0	0	0	0	0	0	0	0	0	0	0	0	0
1700066B17Rik	0	0	0	0	0	0	0	0	0	0	0	0	0	0	0	0	0	0	0	0	0	0	0	0	0	0	0	0	0	0	0	0	0	0	0
1700066B19Rik	1.9928	1.62675	2.37438	2.25709	2.42793	2.29404	2.29951	2.61845	1.53511	1.7082	1.85537	2.10096	0.884131	0.770399	0.412337	0.308275	0.500286	0.476935	0.256861	0.600905	0.385959	0.186291	0.565163	0.118964	0.748516	0	0	0	0	0.208756	0.152918	0	0	0	0.259675
1700066J24Rik	11.4908	10.6976	14.6784	11.3573	14.6494	11.1057	20.1433	20.5183	11.1419	13.3382	15.758	13.7717	6.75897	7.02503	1.80263	2.86703	4.19665	5.14898	2.31927	2.27432	1.37719	2.12125	2.84417	1.96447	1.09973	0	0	0	0	0.506354	1.29854	0	0.853145	2.10899	0.779252
1700066M21Rik	9.38211	9.93249	13.0715	12.5392	12.7572	12.7684	11.8267	10.0558	11.7657	12.1387	11.5509	11.917	4.10318	4.33001	8.58241	6.55881	7.20971	9.16239	11.2442	7.06233	8.10998	11.0362	9.33895	8.6368	9.49666	5.51101	6.10206	0	11.3325	3.30923	7.1112	1.11985	9.65094	11.3789	11.3266
1700066N21Rik	0	0	0	0	0	0	0	0	0	0	0	0	0	0	0	0	0	0	0	0	0	0	0	0	0	0	0	0	0	0	0	0	0	0	0
1700066O22Rik	0	0	0	0	0	0	0	0	0	0	0	0	0	0	0	0	0	0	0	0	0	0	0	0	0	0	0	0	0	0	0	0	0	0	0
1700067G17Rik	0.437001	0.375634	1.3501	1.09475	0.804323	0.63935	1.20739	0.974895	0.914757	0.506386	0.432584	0	0	0.279919	0	0	0	0	0	0	0	0	0	0	0	0	0	0	0	0	0	0	0	0	0
1700067K01Rik	0.141112	0.187943	0.924766	0.79089	0.294956	0.42095	0.555466	0.702875	0.603479	0.701192	1.39897	1.39028	0.125078	0.118261	0	1.5844	2.59938	2.80837	5.25491	2.10193	0.536021	0.197164	2.5544	1.57768	1.06414	0	0	0	0	0.368069	2.11363	0	0	0	0.213624
1700067P10Rik	0	0	0	0	0	0	0	0	0	0	0	0	0	0	0	0	0	0	0	0	0	0	0	0	0	0	0	0	0	0	0	0	0	0	0
1700069L16Rik	0	0	0	0	0	0	0	0	0	0	0	0	0	0	0	0	0	0	0	0	0	0	0	0	0	0	0	0	0	0	0	0	0	0	0
1700069P05Rik	0	0	0	0	0	0	0	0	0	0	0	0	0	0	0	0	0	0	0	0	0	0	0	0	0	0	0	0	0	0	0	0	0	0	0
1700071K01Rik	0.020972	0	0	0.019878	0	0.022206	0	0.014094	0	0	0	0	0.398819	0.083354	0.00468	0	0	0	0	0	0	0	0	0	0.023117	0.046679	0	0	0	0	0.180898	0.003234	0	0	0
1700071M16Rik	0	0	0.06637	0	0	0	0	0	0.038089	0	0	0	0	0.033919	0	0	0	0	0	0	0	0	0.035594	0	0	0	0	0	6.27242	0	0	0	5.76069	0.968749	5.12249
1700072B07Rik	0	0	0	0	0	0	0	0	0	0	0	0	0	0	0	0	0	0	0	0	0	0	0	0	0	0	0	0	0	0	0	0	0	0	0
1700072O05Rik	0	0	0	0	0	0	0	0	0	0	0	0	0	0	0	0	0	0	0	0	0	0	0	0	0	0	0	0	0	0	0	0	0	0	0
1700073E17Rik	0.002292	0	0.0157	0	0.004252	0	0.00807	0	0.009464	0	0.007108	0.005774	0.089358	0.061675	0.070957	0	0.003291	0	0	0	0	0	0.000689	0	0	0	0	0	0.311024	0	0.006073	0	0	0	0
1700074H08Rik	0	0	0	0	0	0	0	0	0	0	0	0	0	0	0	0	0	0	0	0	0	0	0	0	0	0	0	0	0	0	0	0	0	0	0
1700074P13Rik	0	0	0	0	0	0	0	0	0	0	0	0	0	0	0	0	0	0	0	0	0	0	0	0	0	0	0	0	0	0	0	0	0	0	0
1700080E11Rik	0	0	0	0	0	0	0	0	0	0	0	0	0	0	0	0	0	0	0	0	0	0	0	0	0	0	0	0	0	0	0	0	0.34389	0	0
1700080N15Rik	0	0	0	0	0	0	0	0	0	0	0	0	0	0	0	0	0	0	0	0	0	0	0	0	0	0	0	0	0	0	0	0	0	0	0
1700080O16Rik	0	0	0	0	0	0	0	0	0	0	0	0	0	0	0	0	0	0	0	0	0	0	0	0	0	0	0	0	0	0	0	0	0	0	0
1700081H04Rik	0	0	0	0	0	0	0	0	0	0	0	0	0	0	0	0	0	0	0	0	0	0	0	0	0	0	0	0	0	0	0	0	0	0	0
1700081H22Rik	0	0	0	0	0	0	0	0	0	0	0	0	0	0	0	0	0	0	0	0	0	0	0	0	0	0	0	0	0	0	0	0	0	0	0
1700081L11Rik	55.9206	54.0488	63.5479	62.7425	44.9906	44.8934	62.4908	62.904	57.2289	56.7147	62.8414	64.0249	53.0499	60.383	23.029	78.4065	79.6885	72.8987	80.6015	65.2547	66.5908	71.2939	74.2283	72.6418	60.9249	71.9826	65.3706	71.9122	53.2971	32.5064	52.09	18.6325	52.3835	50.8794	48.5634
1700084C01Rik	1.01192	0.835821	0.186907	0.350842	0.400229	0.639262	1.0257	0.879517	0.291227	0.359579	0.35428	0.627356	0.055426	0.170115	0	0	0	0	0	0	0	0	0	0	0	0	0	0	0	0	0	0	0	0	0
1700084E18Rik	0.301485	0.663933	2.48465	2.99665	1.97019	1.65592	2.31558	1.21129	1.97707	2.66866	2.36623	1.98796	4.74343	2.13168	3.15411	3.8502	2.26103	1.11745	2.2834	2.64751	0.651241	2.33446	2.23604	4.41683	0.983246	0	0	0	0	2.82882	6.07411	0	0	0	0
1700084F23Rik	0	0	0	0	0	0	0	0	0	0	0	0	0	0	0	0	0	0	0	0	0	0	0	0	0	0	0	0	0	0	0	0	0	0	0
1700084J12Rik	0.005016	0	0.126895	0.165939	0.118904	0.094264	0	0.292196	0	0	0	0	2.617	0.123791	0.511439	0.428742	0.27607	0.165859	1.19967	1.08869	0.481749	0.555034	0.236422	2.35539	0.05323	0	0	0	0	1.94662	1.53492	0	0	0.398469	0
1700085B03Rik	0	0	0	0	0	0	0	0	0	0	0	0	0	0	0	0	0	0	0	0	0	0	0	0	0	0	0	0	0	0	0	0	0	0	0
1700085C21Rik	0	0	0	0	0	0	0	0	0	0	0	0	0	0	0	0	0	0	0	0	0	0	0	0	0	0	0	0	0	0	0	0	0	0	0
1700086L19Rik	0	0	0	0	0	0	0	0	0	0	0	0	0	0	0	0	0	0	0	0	0	0	0	0	0	0	0	0	0	0	0	0	0	0	0
1700086O06Rik	2.13603	1.52439	4.77914	2.99193	2.60668	2.70668	4.34105	2.88344	3.55632	3.1821	4.46971	3.45315	1.20729	0.92663	0.442789	2.09039	1.1695	2.62921	6.29035	5.38888	0.993955	1.09492	0.658112	2.6109	0.31961	0	0	0	0	1.00967	1.59357	5.50875	0.119735	0.195909	1.25215
1700088E04Rik	0.858072	0.97194	0.484361	0.275807	0.841214	1.03975	1.58091	1.25876	0.604708	0.380718	0.559009	0.675333	0.452426	0.561208	0.142409	0.269883	0.417219	0.129186	0.278443	0.458728	0.141175	0	0.138813	0	0	0	0	0	0	0.110362	0	0	0	0	0
1700090G07Rik	0	0	0	0	0	0	0	0	0	0	0	0	0	0	0	0	0	0	0	0	0	0	0	0	0	0	0	0	0	0	0	0	0	0	0
1700091E21Rik	0	0	0	0	0	0	0	0	0	0	0	0	0	0	0	0	0	0	0	0	0	0	0	0	0	0	0	0	0	0	0	0	0	0	0
1700092C02Rik	0	0	0	0	0	0	0	0	0	0	0	0	0	0	0	0	0	0	0	0	0	0	0	0	0	0	0	0	0	0	0	0	0	0	0
1700092C10Rik	0	0	0	0	0	0	0	0	0	0	0	0	0	0	0	0	0	0	0	0	0	0	0	0	0	0	0	0	0	0	0	0	0	0	0
1700092E19Rik	0	0	0	0	0	0	0	0	0	0	0	0	0	0	0	0	0	0	0	0	0	0	0	0	0	0	0	0	0	0	0	0	0	0	0
1700092K14Rik	0	0	0	0	0	0	0	0	0	0	0	0	0	0	0	0	0	0	0	0	0	0	0	0	0	0	0	0	0	0	0	0	0	0	0
1700092M07Rik	0.579868	0.150041	0.659783	0.638671	0.580135	0.563437	1.02144	1.51116	0.883053	1.56895	0.793102	1.2121	0	0.262156	0	3.61204	1.4246	0.841488	1.18059	5.08499	1.32177	1.21057	0.770113	3.02595	2.01725	0	0	0	0	0.448256	1.29586	0	2.4263	0	4.32307
1700093K21Rik	0	0	0.052039	0	0	0	0.065714	0	0.07913	0.090764	0.16741	0	0	0	0	0.242303	0	0.610728	0	0	0	0	0	0	0	0	0	0	0	0	0	0	0	0	0.11228
1700094D03Rik	2.63038	2.34956	9.03181	10.1204	5.98566	5.88501	13.1292	12.3734	8.48885	7.79874	11.7489	11.6358	1.77971	1.84114	0.623827	9.75704	5.98732	5.21488	15.4477	4.2754	4.0835	5.13608	6.92814	7.76013	4.89984	2.96564	0	0.835518	0	1.86504	1.11393	0.054465	3.88616	1.56257	7.32893
1700094J05Rik	0.202818	0.23594	0.328881	0.283471	0.079379	0	0.324368	0.129438	0.298132	0.145409	0.34424	0.487253	0.047105	0.089133	0	1.00161	1.70941	0.532299	1.95344	1.51025	0.682832	1.04488	0.286484	3.3268	0.92435	0	0	0	0	0	0.587799	0.239723	1.40042	1.65972	2.55451
1700094M24Rik	0	0	0	0	0	0	0	0	0	0	0	0	0	0	0	0	0	0	0	0	0	0	0	0	0	0	0	0	0	0	0	0	0	0	0
1700095A21Rik	0	0	0	0	0	0	0	0	0	0	0	0	0	0	0	0	0	0	0	0	0	0	0	0	0	0	0	0	0	0	0	0	0	0	0
1700095B10Rik	0	0	0	0	0	0	0	0	0	0	0	0	0	0	0	0	0	0	0	0	0	0	0	0	0.149268	0	0	0	0	0	0	0	0	0	0
1700095B22Rik	0.021983	0.112731	0.388622	0	0.189587	0.229238	0.370346	0.785118	0.285373	0.112672	0.622308	0.363477	0.068295	0	0	0	0	0	0	0	0	0	0	0	0	0	0	0	0	0	0	0	0	0	0
1700096J18Rik	0.455506	0.320284	0.476274	0.710057	0.500533	0.448525	1.23499	1.57899	0.531901	0.800665	0.898499	0.804278	0.389683	0.401956	0.433954	0.930794	0.337385	0	0.618182	0	0	0.43912	0.706373	1.13192	0	0	0	0	0	0	0	0	5.92621	0	0
1700096K18Rik	5.53723	5.24285	5.17809	4.80447	6.58894	6.63674	7.38865	6.09728	5.02463	5.38688	6.22626	5.44425	1.11302	0.975925	1.25157	2.24502	2.65524	1.87011	1.97541	2.32186	0.880907	0.599784	0.497381	0.205581	0.528576	2.18333	7.73644	0	2.67111	1.69456	2.6794	0.047104	1.76844	0.46301	1.29376
1700097N02Rik	10.0382	9.18689	18.4697	15.5123	7.90832	7.61585	10.6292	11.2222	14.545	13.6353	13.3342	12.3931	5.98896	7.06596	8.251	12.8287	13.0584	13.4348	14.4366	13.365	12.5751	9.96067	11.6139	10.4534	11.0145	0	0	0	0	5.33523	2.97163	0.117188	6.8876	4.9294	2.20207
1700100L14Rik	0	0	0	0	0	0	0	0	0	0	0	0	0	0	0	0	0	0	0	0	0	0	0	0	0	0	0	0	0	0	0	0	0.539034	0	1.25433
1700101E01Rik	2.92171	2.25161	2.47174	2.39852	1.27904	1.12193	1.46258	1.50533	2.14925	1.66338	2.03927	2.02941	1.67166	1.711	0.047849	0.564517	0.247524	0	0	0	0.122414	0	0	0	0	0	0	0	0	0	0	0	0	0	0
1700101I11Rik	1.38428	1.03516	0.860036	0.967041	0.997524	1.07769	1.8176	1.67502	0.858305	1.735	0.833871	1.21079	1.89931	1.21381	3.22062	1.02009	0.298123	0.594182	1.24672	0.188036	0.317632	0.576818	0.825111	0	0.204572	0	0	0	0.887327	0	2.1383	0	0	0	0
1700101O22Rik	0	0	0	0	0	0	0	0	0	0	0	0	0	0	0	0	0	0	0	0	0	0	0	0	0	0	0	0	0	0	0	0	0	0	0
1700102H20Rik	0.774562	0.626936	1.56028	0.893437	1.01133	0.643327	1.23888	1.3742	0.645678	0.587559	1.02576	1.0051	0.453919	1.08281	0	2.43119	2.69195	1.87477	2.22203	0.907074	1.35294	2.43723	0.880834	0.529107	1.4779	0	0	0	0	0	0	0	1.80095	0	0.560997
1700102P08Rik	0.619639	0.303637	0.924299	1.37041	1.08534	0.613531	1.26486	1.30482	0.844227	0.919197	1.27702	1.3606	0.413405	0.383154	0	1.31985	1.39184	2.15098	2.18211	0.720349	0.422477	1.59811	0.854868	0.872035	0.96245	0	0	0	0	0.913839	0	0	2.41208	0.622779	2.65895
1700104A03Rik	0	0	0	0	0	0	0	0	0	0	0	0	0	0	0	0	0	0	0	0	0	0	0	0	0	0	0	0	0	0	0	0	0	0	0
1700105P06Rik	0.120149	0.330993	0.228862	0.307562	0.162092	0.131151	0.605184	0.62034	0.417191	0.092917	0.25062	0.027083	0.02489	0	0	0	0	0.218456	0	0.462896	0	0.140316	0	0	0.283949	0	0	0	0	0	0	1.76809	0	0	0
1700106J16Rik	0	0	0.027815	0	0	0	0.020588	0	0.066409	0	0.021319	0	0.027071	0	0	0	0	0	0	0	0	0	0	0	0	0	0	0	0	0	0	0	0	0	0
1700106N22Rik	12.8808	12.5503	13.5312	12.5926	10.449	12.7087	13.1386	10.4818	12.5695	11.788	12.1743	12.6154	6.0339	5.81323	7.77106	9.05218	10.1661	9.35633	8.79382	8.74787	6.53134	3.60667	5.521	7.1306	8.62505	0	0	0	0	2.33226	3.71825	0.214998	18.3999	3.00752	9.63684
1700108F19Rik	0	0	0.053556	0	0	0	0	0	0	0	0	0	0	0	0	0.311993	0	0	0	0	0	0	0	0	0	0	0	0	0	0	0	0	0	0	0
1700108J01Rik	0	0	0	0	0	0	0	0	0	0	0	0	0	0	0	0	0	0.731054	1.03431	0.438263	0.245269	0	0	0	0.584223	0	0	0	0	0	0	0	2.23609	0	0
1700108M19Rik	0	0	0	0	0	0	0	0	0	0	0	0	0	0	0	0	0	0	0	0	0	0	0	0	0	0	0	0	0	0	0	0	0	0	0
1700109F18Rik	0	0	0	0	0	0	0	0	0	0	0	0	0	0	0	0	0	0	0	0	0	0	0	0	0	0	0	0	0	0	0	0	0	0	0
1700109G14Rik	0	0	0	0	0	0.035686	0	0	0	0	0	0	0	0	0	0	0	0	0	0	0	0	0	0	0	0	0	0	0	0	0	0	0	0	0
1700109G15Rik	0	0	0	0	0	0	0	0	0	0	0	0	0	0	0	0	0	0	0	0	0	0	0	0	0	0	0	0	0	0	0	0	0	0	0
1700109H08Rik	1.08915	1.02631	4.8214	4.83661	1.92683	2.32801	4.32763	4.0324	7.78575	5.14904	5.301	4.52154	0.712685	0	0	14.1519	12.3359	4.48539	10.5256	4.0244	3.8466	3.77229	3.07233	13.1143	4.24684	0	0	0	0	1.51599	2.39295	0	5.4046	1.56078	6.53172
1700109I08Rik	0	0	0	0	0	0	0	0	0	0	0	0	0	0	0	0	0	0	0	0	0	0	0	0	0	0	0	0	0	0	0	0	0	0	0
1700110C19Rik	0.086682	0	0.965108	0.734006	0.573018	0.491	1.1852	0.960909	0.867728	0.522812	1.14472	1.55693	0	0.058819	0	0.656548	1.06905	0.795005	1.61431	0	0.097495	0.359164	0	0	0.82089	0	0	0	0	0	0	0	0.948662	0	0.799879
1700110I01Rik	0	0	0	0	0	0	0	0	0	0	0	0	0	0	0	0	0	0	0	0	0	0	0	0	0	0	0	0	0	0	0	0	0.104324	0	0
1700110K17Rik	0	0.120972	0.118882	0	0.170887	0.220915	0	0.186155	0.286886	0.315491	0.236025	0.441864	0.159341	0.121085	0	0	0	1.34218	3.48247	0.89854	1.135	0	0.57714	2.80129	0.643252	0	0	0	0	1.14781	1.52218	0	6.7414	3.06669	6.80059
1700110M21Rik	0	0	0	0	0	0	0	0	0	0	0	0	0	0	0	0	0	0	0	0	0	0	0	0	0	0	0	0	0	0	0	0	0.175487	0	0
1700111N16Rik	0	0	0	0	0	0	0	0	0	0	0	0	0	0	0	0	0	0	0	0	0	0	0	0	0	0	0	0	0	0	0	0	0	0	0
1700112E06Rik	23.27	26.065	21.3636	20.1759	25.3768	24.0085	23.5733	24.2251	22.1042	21.515	21.0829	22.998	22.6238	19.6589	18.1662	20.423	17.1494	16.9321	19.3578	6.95795	16.9193	18.0635	15.9936	10.2495	12.112	12.5782	0	0	0	14.2756	25.0355	16.4571	0	0	0
1700112H15Rik	0	0	0	0	0	0	0	0	0	0	0	0	0	0	0	0	0	0	0	0	0	0	0	0	0	0	0	0	0	0	0	0	0	0	0
1700113A16Rik	38.2382	38.5667	46.9208	49.3576	37.5499	36.4898	50.9068	54.3343	44.3312	47.9722	46.144	48.883	44.039	42.908	32.15	34.2467	36.7872	23.0757	34.2905	26.8553	20.7576	23.4418	23.7817	18.0338	20.8075	3.89256	0	0	8.41686	7.93881	3.03757	6.50181	10.4854	36.1167	6.55488
1700113H08Rik	0	0.111166	0	0	0	0	0.045526	0.166491	0	0	0	0	0	0	0	0	0	0	0	0	0	0	0	0	0	0	0	0	0	0	0	0	0.465877	0	0
1700113I22Rik	0.818101	0.891722	0.798547	0.58224	1.06194	1.45067	1.58585	1.16658	0.897861	1.08953	1.18268	0.800756	1.90293	1.51604	1.22555	1.52045	0.996258	0.290453	0	0.738646	1.00823	0.401369	0.780861	2.03631	1.01513	0	0	0	0	0	1.86673	0	0.174607	0	0
1700119H24Rik	0	0	0	0	0	0	0	0	0	0	0	0	0	0.241114	0	0	0	0	0	0	0	0	0	0	0	0	0	0	0	0	0	0	0	0	0
1700120C14Rik	0.261018	0.610347	1.62548	1.0157	0.218392	0.329733	1.21821	1.1538	0.530276	1.50335	1.73039	0.991335	0.751849	1.06291	0	2.04218	0.297769	0.626188	0.625244	0.425072	0.671173	0	0.969275	0	0.327605	0	0	0	0	0	0.848374	0	0	0	0
1700120E14Rik	0	0	0	0	0	0	0	0	0	0	0	0	0	0	0	0	0	0	0	0	0	0	0	0	0	0	0	0	0	0	0	0	0	0	0
1700120G07Rik	0	0	0.110787	0.221431	0	0	0	0	0	0	0	0	0	0	0	0	0	0	0	0	0.115604	0	0	0	0.29486	0	0	0	0	0	0	0	0	0	0
1700120K04Rik	0.797171	0.798815	2.2059	1.81591	1.09369	0.779722	1.64523	2.08985	1.41589	1.23849	2.54202	3.50998	0.992156	1.20163	0.110407	1.77496	1.07036	1.03492	4.37674	1.87997	0.547798	0.653979	1.44474	1.72808	0.311722	4.60572	1.74608	0.428029	0	0.529281	2.10025	1.11171	0.047508	0	0.239356
1700121L16Rik	0	0	0	0	0	0	0	0	0	0	0	0	0	0	0	0	0	0	0	0	0	0	0	0	0	0	0	0	0	0	0	0	0	0	0
1700121N20Rik	0	0	0	0	0	0	0	0	0	0	0	0	0	0	0	0	0	0	0	0	0	0	0	0	0	0	0	0	0	0	0	0	0	0	0
1700122O11Rik	0	0	0	0	0	0	0	0	0	0	0	0	0	0	0	0	0	0	0	0	0	0	0	0	0	0	0	0	0	0	0	0	0	0	0
1700123I01Rik	0.237453	0.19082	0.724158	1.00522	1.21608	0.973829	1.51415	1.37319	0.549556	0.792746	0.918066	1.1914	0.104434	0.371299	0.211648	0	0.119816	0	0.565598	0	0	0	0	0	0	0	0	0	0	0	0	0	0	0	0
1700123K08Rik	0	0	0	0	0	0	0	0	0	0	0	0	0	0	0	0	0	0	0	0	0	0	0	0	0	0	0	0	0	0	0	0	0	0	0
1700123L14Rik	0	0	0	0	0	0	0	0	0	0	0	0	0.024334	0	0.017601	0	0	0	0	0	0	0	0	0	0	0	5.0106	0	0	0	0	0	0	0	0
1700123M08Rik	5.79732	4.45511	5.18956	5.50185	4.06492	5.73868	6.35072	6.08524	4.75504	5.28065	4.35867	5.18961	0.727841	0.594558	0	1.44322	1.23077	3.18275	2.72769	1.8185	0.412657	1.15417	1.32284	0	1.10873	0	0	0	0	0	0	0	0.181066	0	0.336839
1700123O12Rik	0	0	0	0	0	0	0	0	0	0	0	0	0	0	0	0	0	0	0	0	0	0	0	0	0	0	0	0	0	0	0	0	0	0	0
1700123O20Rik	40.5841	40.3571	36.7157	38.0062	49.1746	48.5746	38.9518	36.4715	42.2636	44.1329	38.1582	36.9002	51.3481	43.2957	56.621	33.4082	33.4609	35.0605	34.5955	31.1471	58.2944	55.9336	66.6157	53.4831	56.9491	15.5926	24.9088	11.5092	9.84382	23.4793	53.6512	20.0841	14.7356	25.021	17.938
1700123O21Rik	0	0	0	0	0	0	0	0	0	0	0	0	0	0	0	0	0	0	0	0	0	0	0	0	0	0	0	0	0	0	0	0	0	0	0
1700125D06Rik	0	0	0	0	0	0	0	0	0	0	0	0	0	0	0	0	0	0	0	0	0	0	0	0	0	0	0	0	0	0	0	0	0	0	0
1700125G02Rik	0	0	0	0	0	0	0	0	0	0	0	0	0	0	0	0	0	0	0	0	0	0	0	0	0	0	0	0	0	0	0	0	1.20363	0	0
1700125G22Rik	0	0	0	0	0	0	0	0	0	0	0.075175	0	0	0	0	0	0.113733	0	0	0	0	0	0	0	0	0	0	0	0	0	0	0	0	0	0.269513
1700125H03Rik	0.711707	0.88112	6.8883	7.22658	2.23286	2.54433	5.72379	5.98553	3.17473	6.06112	4.77621	3.9223	0.58093	0.608997	0.17584	0.634071	0.183433	1.17294	2.36039	0.344589	0	0	0.224798	0	0.187634	0	0	0	0	0	0	0	0	0	0
1700125H20Rik	0.070978	0.063014	0.155682	0	0.170834	0.285709	0.245633	0	0.043969	0.053971	0	0	0	0.057803	0	0	0	0	0	0	0	0	0.17772	0	0	0	0	0	0	0	0	0	0	0	0
1700126H18Rik	0	0	0	0	0	0	0	0	0	0	0	0	0	0	0	0	0	0	0	0	0	0	0	0	0	0	0	0	0	0	0	0	0	0	0
1700128A07Rik	0	0	0	0	0	0	0	0	0	0	0	0	0	0	0	0	0	0	0	0	0	0	0	0	0	0	0	0	0	0	0	0	0.179192	0	0
1700128F08Rik	0	0	0	0	0	0	0	0	0	0	0	0	0	0	0	0	0	0	0	0	0	0	0	0	0	0	0	0	0	0	0	0	0	0	0
1700129C05Rik	0	0	0	0	0	0	0	0	0	0	0	0	0	0	0	0	0	0	0	0	0	0	0	0	0	0	0	0	0	0	0	0	0	0	0
1810006J02Rik	0	0	0.061859	0.060043	0.158233	0	0.063354	0	0.219806	0.206025	0.136941	0.059399	1.87538	1.40003	0.776388	0.487473	0.129442	0.330707	0	0	1.19579	1.15171	1.42859	0	2.22389	0	0	0	0	0.855962	0.733304	0	0	0	0
1810006K21Rik	180.799	179.967	212.701	202.2	206.295	205.983	184.471	170.581	197.678	208.613	208.809	212.158	172.687	150.462	194.763	108.559	111.4	113.741	130.491	101.452	149.664	189.214	201.05	193.551	214.449	146.255	0	0	0	90.997	342.301	220.467	520.864	726.19	546.766
1810007C17Rik	0	0	0	0	0	0	0	0	0	0	0.0386	0	0	0	0	0	0	0	0	0	0	0	0	0	0	0	0	0	0	0	0	0	0	0	0
1810007D17Rik	0	0	0	0	0	0	0	0	0	0	0	0	0	0	0	0	0	0	0	0	0	0	0	0	0	0	0	0	0	0	0	0	0	0	0
1810007I06Rik	0	0	0	0	0	0	0	0	0	0	0	0	0	0	0	0	0	0	0	0	0	0	0	0	0	0	0	0	0	0	0	0	0	0	0
1810008A18Rik	33.3093	33.0891	34.9337	33.4208	28.709	28.6189	37.4256	33.8073	31.2252	31.402	36.596	34.0061	38.2483	39.6044	17.2207	16.7206	18.8265	15.4755	20.0991	17.4282	13.7259	11.8003	14.6313	15.8004	15.5372	25.555	12.0211	22.4554	17.0729	15.1463	19.0238	10.5212	3.4917	5.37683	3.94776
1810008I18Rik	0	0	0	0	0	0	0.02782	0	0	0	0	0	0	0	0	0	0	0	0	0	2.66116	0.335844	3.08444	2.06926	0.347784	0	16.3037	0	0	0	0	6.16459	0	0	0
1810009A15Rik	83.7412	83.2828	88.9946	86.1999	77.134	76.0601	90.0313	88.6901	82.253	76.0986	99.0199	99.7934	59.5774	47.7748	44.4411	48.1856	56.2139	70.7833	44.8812	55.9663	79.5705	70.5619	78.5327	90.0031	84.8027	213.136	227.5	168.677	184.743	85.2307	91.6228	65.6824	37.7357	33.8152	32.6326
1810009J06Rik	0	0	0	0	0	0	0	0	0	0	0	0	0	0	0	0	0	0	0	0	0	0	0	0	0	0	0	0	0	0	0	0	0	0	0
1810010D01Rik	0	0	0.503567	0.346893	0.265161	0.195204	0.325192	0.318153	0.376027	0.223148	0.292207	0.443157	0	0.030562	0	0	0	0	0	0.151443	0	0	0	0	0	0	0	0	0	0	0	0	0	0	0
1810010H24Rik	6.26648	5.48484	6.79039	7.27501	8.74427	9.22347	9.21696	9.55354	6.91571	6.83575	6.36065	7.08782	12.4661	10.7778	8.16555	0.276769	0.321349	0.335485	0	0.762349	0	0.136313	0.612947	0.525842	0.380572	0	0	0	0	0	0	0	0	0	0
1810011H11Rik	27.137	27.388	23.7318	30.4732	24.331	25.1302	30.5739	30.1628	23.4885	22.8351	24.1014	23.7913	3.80722	2.74724	6.80341	10.3802	8.35528	5.47714	3.99174	2.52085	28.5363	24.7292	26.1752	27.8473	27.6142	8.18354	0	0	0	5.79269	7.91848	4.06663	1.97638	3.01537	2.58347
1810011O10Rik	0.514081	0.464829	0	0.084089	0	0.036276	0.080238	0.072544	0.397459	0.503481	0	0	0.775797	0.55314	0.514857	0	0	0	0	0	0	0	0	0	0	0	0	0	5.79477	0	0	0	0.341688	0	0
1810012K16Rik	0.163195	0.340066	1.20028	1.17754	1.13484	1.16878	2.09653	2.01633	0.52958	0.591493	0.964706	2.6244	0	0	0	0	0.797291	0	0	0	0.297994	0.059983	0.083633	0	0.146188	0	0	0	0	0	0	0	5.94446	0	0.669824
1810012P15Rik	10.511	9.95536	24.0179	24.7585	13.9698	12.9467	23.221	22.0746	18.3353	18.2604	21.9608	22.9186	1.84374	2.05576	1.12638	11.7671	6.91542	9.75446	13.4024	9.2073	4.88432	3.5265	6.59585	4.72701	5.16464	3.98422	5.55914	1.45655	1.52639	4.51588	5.02558	1.74381	14.1477	12.9072	12.2867
1810013A23Rik	0	0	0	0	0	0	0.028172	0.137578	0.10124	0.2221	0.095788	0	0.146851	0	0.17971	0.088648	0	1.1539	1.80066	0.32845	0.371461	0.263319	0.252791	0.571486	0	0	0	0	0	0	0	0	0	0	0
1810013D10Rik	59.1289	57.8424	51.3911	55.5059	55.9401	60.3913	57.0889	52.5508	53.5393	54.6138	54.5719	53.9508	24.7229	20.5292	23.564	52.2943	56.0416	60.9434	46.3118	59.8547	61.7251	62.936	49.5428	65.5547	68.66	25.8021	56.3368	42.7665	27.2529	10.6469	27.4022	29.1846	7.50325	6.35678	9.44425
1810013L24Rik	25.5486	25.463	31.8213	33.4461	33.4875	32.543	35.0559	36.0619	30.1745	30.4127	31.4754	32.6865	49.0561	50.743	41.1778	31.757	25.9232	29.5332	42.7455	29.107	27.2851	24.5693	29.1978	32.9054	28.9295	19.5026	15.5971	12.4059	7.15281	9.34805	12.9692	5.06937	98.7631	86.1242	95.4975
1810014B01Rik	20.5445	20.216	21.2938	21.6885	18.5217	18.5121	19.6429	19.1911	20.0563	19.9388	20.6564	20.694	1.64944	1.5337	2.08472	16.1986	15.908	16.0499	19.0255	18.1253	10.1109	14.2057	19.9438	12.3899	13.8069	34.0768	40.595	18.9349	18.0832	2.02393	3.42261	0.978364	3.1397	5.11121	5.37968
1810014F10Rik	10.9803	10.4677	10.4641	9.07882	11.8962	15.746	14.8553	15.098	9.12588	8.38967	9.52613	11.8524	5.74692	5.55828	4.9543	6.76191	9.68906	7.87661	6.90812	6.79558	3.46636	7.24479	3.76343	8.57228	7.40615	0	0	0	0	2.66223	2.21702	21.6778	3.93171	2.96433	5.1542
1810018F18Rik	0	0	0	0	0	0	0	0	0	0	0	0	0	0	0	0	0	0	0	0	0	0	0	0	0	0	0	0	0	0	0	0	0	0	0
1810019D21Rik	0	0	0.30269	0.325745	0.219673	0.116598	0.27705	0.333601	0.086248	0.152333	0.188174	0.291608	0.353646	0.422448	0.235733	0	0.215016	0	0.200226	0	0	0	0	0	0	0	0	0	0	0	0.292174	0	0	0	0
1810019J16Rik	3.21015	2.5702	1.2227	1.9962	4.29601	4.02756	5.46205	4.86907	0.986214	1.01108	1.06935	0.854665	1.37361	1.54908	0.305755	0.149149	0.056183	0	0.167039	0	0	0	0	0	0	0	0	0	0	0.450777	1.22489	0	0	0	0
1810020D17Rik	35.1773	36.2415	32.4558	34.0947	31.0349	32.4459	32.3438	32.1531	33.7202	33.3095	33.9351	36.1488	14.6184	11.4321	15.5736	16.6507	18.8152	14.7658	23.0414	24.3114	18.0039	22.6927	23.8019	19.1886	17.7427	8.14964	0	0	0	7.17796	7.03581	0	33.9284	15.503	20.357
1810020O05Rik	0.818111	0.693721	3.54738	2.61631	3.26028	2.2613	6.15308	5.7639	2.6415	2.51296	3.54028	2.96646	0.107749	0.89537	0	0.614033	0.477764	0.301718	0.741185	0	0	0	0.662425	0.795219	0	0	0	0	0	0	0	0	0	0	0
1810021B22Rik	3.13972	1.89493	3.25772	3.18883	3.13142	2.54765	2.42331	2.76104	2.3937	1.81759	3.84515	4.17905	0.701627	0.781522	0.642461	0.712686	1.03391	0.824973	1.69622	0	1.08076	1.38744	1.10773	1.49365	1.57095	0	0	0	0	0	0	0	0	0	1.94128
1810022K09Rik	128.169	131.937	144.232	158.192	154.673	147.869	141.398	144.363	144.958	151.903	114.558	130.308	68.1406	53.3286	112.383	97.7319	86.887	102.369	112.782	81.2999	78.5713	89.4419	85.8548	98.6166	109.922	388.116	552.409	344.934	0	7.40182	28.1414	0	252.648	162.802	303.251
1810024B03Rik	0.336484	0.331943	0.490412	0.141746	0.184085	0.127048	0.270367	0.424334	0.297177	0.385724	0.324218	0.291278	0	0.033858	0	0.74564	0.297627	0	0	0.537284	0.180043	0	0	0	0.354825	0	0	0	0	0	0	0	0	0	0
1810026B05Rik	7.61118	6.91236	14.2424	15.0304	8.90201	8.83498	13.821	13.2657	13.4771	13.3893	13.1902	13.4698	5.08549	4.804	5.64507	9.55951	8.82018	5.12332	11.2343	4.12503	4.03523	4.86837	4.61651	5.35353	4.64459	13.6227	0.173506	8.22288	4.25909	2.54593	7.02317	1.31445	59.2558	38.9091	55.6431
1810026J23Rik	50.6663	51.622	44.4594	44.1341	56.0365	53.7323	48.6813	47.2826	52.213	51.8494	48.5969	52.1585	58.2005	56.4057	70.5703	48.7016	51.2002	50.0755	33.5679	47.7501	54.203	56.9116	65.9253	49.2907	61.8033	38.5471	63.0408	42.3078	35.023	27.2537	45.1628	22.7996	30.1109	56.0521	35.0742
1810027O10Rik	156.271	148.591	154.742	168.628	169.165	166.432	135.995	145.285	157.404	153.82	160.411	160.911	102.373	99.2656	83.4964	60.8794	50.4371	67.6003	64.0161	62.7421	75.463	69.0831	78.0691	69.9828	84.4085	0	59.1707	47.6343	0	21.1768	50.3769	32.3409	6.82196	14.1192	21.775
1810029B16Rik	26.892	28.1175	32.8247	30.3089	25.894	25.9348	30.1237	28.8935	30.8877	30.9145	29.1913	28.2304	18.39	16.145	14.1208	39.7775	44.7302	49.4403	46.409	46.8524	37.7823	40.2968	55.5164	49.6791	47.9258	112.819	92.647	58.5498	90.7157	8.11545	31.2054	19.5706	8.14181	12.9565	11.4238
1810030J14Rik	0	0	0	0	0	0	0	0	0	0	0	0	0	0	0	0	0	0	0	0	0	0	0	0	0	0	0	0	0	0	0	0	0	0	0
1810030N24Rik	33.3304	32.5628	26.7975	26.1437	34.8065	34.92	32.1935	25.1562	30.2576	33.1118	27.8046	29.2327	7.1586	6.06396	11.3114	9.39893	9.81496	12.4079	21.1511	17.504	4.38717	7.11298	10.0083	10.8791	7.9348	7.91144	0	0	0	0.939818	2.36914	0	1.69614	1.36076	1.93962
1810030O07Rik	60.9908	59.3543	56.4125	56.155	57.7183	55.9974	56.4774	56.5236	62.4329	61.2755	54.7431	55.7651	27.6781	37.3096	31.4131	76.5856	72.7379	73.7388	92.813	60.9295	85.9815	83.9188	78.9965	80.7039	80.4278	34.7788	30.3319	22.9226	37.5664	14.6192	19.8558	4.99943	53.8068	70.5233	55.5026
1810031K17Rik	70.6541	71.7393	70.1926	69.1167	67.9793	68.4012	69.0529	68.2149	71.6845	71.8692	72.8039	72.0075	92.2118	93.2642	64.4243	61.231	65.8354	70.2951	100.798	100.14	50.3477	43.9555	52.7506	45.7112	46.1588	26.3849	9.20701	11.9761	16.3486	34.7055	35.7748	22.4174	49.8923	65.6178	52.3571
1810032O08Rik	14.4869	15.3672	49.9994	48.6613	23.483	24.0801	48.4635	48.7579	35.2296	34.6405	50.3895	45.5388	13.4817	11.2459	12.0637	56.8518	56.5787	50.4641	79.2627	57.2051	36.7056	35.0029	38.9816	47.474	41.3559	6.45709	6.68403	19.504	1.34791	12.038	31.0025	3.65694	1.16971	1.47884	1.44541
1810033B17Rik	1.21599	1.27979	4.98398	5.67708	2.06845	2.87855	1.1609	1.18732	5.49724	6.70109	1.34816	2.08644	32.7567	35.7596	21.6601	1.70331	1.38252	1.18838	2.05201	1.47503	77.3857	58.5392	59.947	69.4654	53.4752	4.38446	0	0	0	10.2996	15.8119	9.47178	305.82	274.61	317.617
1810034E14Rik	3.93611	4.08539	3.9007	5.19191	2.98029	3.48299	3.96963	5.61351	4.13961	3.55282	4.17727	3.6479	1.46115	1.64786	0.239585	2.49498	2.88051	2.79236	6.3525	4.40508	2.92223	1.55969	1.98229	2.59949	1.01431	6.88876	0	0	0	0.577941	0.972039	0	8.44921	3.37139	6.20774
1810035I16Rik	0	0	0	0	0	0	0	0	0	0	0	0	0	0	0	0	0	0	0	0	0	0	0	0	0	0	0	0	0	0	0	0	0	0	0
1810035L17Rik	96.9206	98.1075	87.2668	94.7707	106.745	98.5547	90.2984	86.2793	99.2147	94.343	85.3982	90.2978	54.2087	44.9299	81.6756	89.6677	90.1725	106.894	110.532	116.267	126.557	127.481	140.079	162.121	147.307	192.686	0	84.2913	146.994	35.8207	22.7146	25.4361	95.4908	64.0488	106.343
1810037I17Rik	74.2083	73.6384	85.2946	78.8847	72.1532	73.1548	72.7952	74.4458	69.0584	75.6971	85.5018	84.0267	70.2017	68.6245	108.91	33.349	39.992	39.6755	31.467	32.8194	61.0697	62.1944	70.2537	71.9614	71.9373	19.6985	11.5715	25.1629	21.0925	30.9561	27.7368	7.7883	612.738	607.607	608.074
1810041L15Rik	0	0	0.009828	0.021135	0	0	0	0.014176	0	0	0.015552	0	0.045071	0.019318	0	0	0	0	0	0	0	0	0	0	0	0	0	0	0	0	0	0	0.016954	0	0
1810043G02Rik	13.4403	14.2858	17.0023	15.4469	13.9454	13.2185	19.0306	16.8926	13.1011	13.6066	17.2762	17.743	7.6083	7.97979	5.38796	7.44387	8.71215	6.82207	8.38817	5.49671	4.27209	3.17791	4.12859	4.41856	4.61423	3.51321	0	0	0	10.4945	14.7652	0.128319	1.67595	1.31672	1.93893
1810043H04Rik	41.5712	42.8522	46.5548	44.2228	42.1842	43.6397	42.7491	45.4788	42.1417	41.2897	46.8494	46.3118	29.0686	27.5284	16.2056	44.008	56.2649	46.0761	49.8192	59.1284	51.2137	44.0326	44.0175	53.9996	44.1771	41.3451	0	0	0	7.81046	19.0592	0	3.90061	13.5969	8.33109
1810044D09Rik	11.7361	9.67089	7.88511	8.30211	12.3452	11.7815	11.2417	11.3346	10.2086	10.305	11.4908	8.59689	8.89026	7.13665	9.95502	3.44045	3.69149	7.46918	8.32999	4.67141	4.11548	1.41489	8.96089	5.52869	4.89996	0	0	0	0	3.02066	2.42617	0	0	0.876089	1.5532
1810046J19Rik	67.1211	66.2419	56.3006	55.6763	65.4361	63.604	59.9646	60.3458	59.1027	61.6622	62.1547	62.256	53.08	49.9205	56.982	64.6972	67.8037	91.9292	61.8668	104.752	80.8177	99.036	91.3646	81.4725	81.0764	13.2693	0	0	0	21.9405	15.3594	15.9965	44.8501	45.9672	61.714
1810046K07Rik	0	0	0	0	0	0	0	0	0	0	0.060518	0.14653	0	0	0	0	0	0.087851	0	0	0	0	0	0	0	0	0	0	0	0	0	0	0	0	0
1810048J11Rik	10.8336	10.8653	12.6188	12.9374	12.476	12.5405	13.0883	13.529	12.077	12.3621	12.5144	12.57	4.65237	4.10637	4.9374	4.7698	4.36373	7.18791	7.81726	6.6615	2.85795	2.06573	3.30983	2.20458	2.26059	0	0	0	0	1.65728	5.0857	0.844886	1.41533	1.79487	1.90015
1810049H13Rik	14.6445	16.8456	15.9049	15.4502	18.4175	15.0796	17.0706	15.756	12.7773	11.9386	16.0147	16.3135	3.74907	3.68274	2.78528	6.51359	4.63408	11.8549	6.3918	11.1151	4.98501	3.45439	4.9526	5.03834	6.45922	11.2618	0	0	10.128	7.39424	3.30566	0.397838	1.93446	3.24137	0
1810053B23Rik	0	0	0	0	0	0	0	0	0	0	0	0	0	0	0	0	0	0	0	0	0	0	0	0	0	0	0	0	0	0	0	0	0.129192	0	0
1810055G02Rik	5.88033	5.89249	6.77778	7.06527	4.89622	5.39445	7.41026	6.37302	5.83278	4.7938	6.68748	7.05116	22.6239	24.1586	9.6868	8.94112	8.52452	11.4195	16.0618	23.4126	22.2833	13.0981	16.8528	21.5066	17.8423	11.5245	29.1305	16.7285	27.5027	4.93141	6.7779	3.7111	2.47895	3.75512	2.73352
1810058I24Rik	88.4801	85.7676	80.8521	81.3827	81.2734	80.62	80.9834	79.0276	80.3235	81.464	79.834	80.8958	103.454	104.045	95.3371	73.6636	76.2266	58.4074	60.3514	51.4583	49.8719	52.7815	55.2	55.7033	59.5299	22.1633	0	0	18.706	5.97428	47.2588	5.80583	8.14809	2.58704	6.94611
1810062G17Rik	1.10302	1.22102	1.2465	1.89848	1.76199	1.19615	2.26519	1.59586	1.85843	1.56524	2.0231	2.22963	0.280406	0.270949	0	0.346969	0.757701	0.266176	0	0.329288	0.656156	0.494093	0	0	1.45719	0	0	0	0	0	0	0	0	0	0
1810062O18Rik	2.35157	2.06241	3.68717	3.56609	3.61861	2.80536	5.56416	5.60827	4.25159	3.66854	5.36429	5.06334	3.0628	2.09103	1.44083	2.50568	1.04581	2.5854	3.46168	0.383058	0.342006	0.45103	0.999873	0.470276	0.653159	0	0	0	0	0	0	0	0	0	0.379217
1810063B05Rik	35.0131	36.2629	33.6295	30.4093	38.0802	36.5888	28.9857	29.2987	33.4609	36.6501	33.5686	39.2005	16.871	12.4019	25.3911	21.4656	17.2157	20.3102	23.5849	21.8763	21.532	16.9366	17.7813	23.22	20.032	40.7258	25.8026	0	25.8228	1.55248	15.1247	0	5.42956	3.69345	5.90036
1810063B07Rik	9.56074	9.74351	9.92667	9.84138	10.7698	10.8171	10.6674	10.4972	9.94042	9.88849	10.8072	11.2767	4.33495	3.82815	3.88572	6.72935	3.95074	6.52235	7.10614	5.93382	3.80856	3.39318	5.55804	6.61519	3.82584	1.38396	3.48346	0	0	2.94894	3.24606	0.13768	2.02679	0.32884	2.44939
1810064F22Rik	0.019112	0.026689	0.036251	0.051607	0.033712	0.026828	0.161912	0.080924	0.018717	0	0.024322	0	0.008334	0.000621	0.057874	0	0	0.105337	0	0	0	0	0	0	0	0	4.94241	0	0	0.001392	0	0	0.521794	0	0
1810065E05Rik	0	0	0	0	0	0	0	0	0	0	0	0	0	0	0	0	0	0	0	0	0	0	0	0	0	0	0	0	0	0	0	0	0	0	0
1810074P20Rik	20.7256	21.441	24.4981	23.7363	20.2008	18.8457	26.469	26.0546	25.2153	24.7507	23.6603	25.1327	10.693	9.65791	10.0376	31.0758	30.3613	23.6939	31.4022	20.299	36.1008	36.0512	36.2455	44.3704	30.4084	51.0811	50.8657	33.0176	41.2807	10.9665	7.20569	1.94166	66.3626	25.5861	56.4319
2010001E11Rik	0	0	0.011456	0.023461	0.028109	0.064347	0.041269	0	0.029856	0.024181	0	0	0	0	0	0	0	0	0	0	0	0	0	0	0	0	0	0	0	0	0	0	0	0	0
2010001M06Rik	1.15768	0.591629	2.95529	2.03196	1.45104	1.39085	2.53699	3.55997	1.76435	1.44237	2.35663	3.06729	0	0.340365	0	1.28967	1.64371	1.11771	1.31468	0.614389	0.703253	0	0.24635	0.369292	0.956604	0	0	0	0	3.12023	1.82971	0	0.4814	0	0
2010001M09Rik	0.842998	1.31862	0.670347	0.720502	0.687867	0.992747	1.50589	0.459672	2.36709	2.26864	1.12862	1.06125	13.7978	9.10479	2.28015	0.125729	0	2.86514	0.410459	1.24282	0.251583	0	0.298117	0.80486	0	0	0	0	0	0	0	0	0	0	0
2010002M12Rik	0.449753	0.484799	0.594996	0.271102	0.554736	0.630562	0.537258	0.650906	0.490416	0.495543	0.631754	0.448396	0.718351	0.59555	0.255426	0.205762	0	0.054046	0	0.10107	0.181704	0	0.384658	0.2731	0.244184	0	0	0	0	0	0	0	0.401907	0.356891	0.347618
2010002N04Rik	41.7766	41.7945	31.4151	33.3559	44.6929	43.6553	35.4955	37.0885	34.7541	34.573	33.0204	32.2719	94.0705	86.3386	91.2663	15.6531	19.76	18.9505	13.3562	10.9707	4.65825	6.93622	7.11661	8.1244	7.41492	3.46928	8.93957	4.42759	0	5.05184	8.77809	5.57657	7.95857	5.96967	10.3811
2010003K11Rik	0	0	0	0	0	0	0	0	0	0	0	0	0	0	0	0	0	0	0	0	0	0	0	0	0	0	0	0	0	0	0	0	0	0	0
2010003K15Rik	0	0	0	0	0	0	0	0	0	0	0	0	0	0	0	0	0	0	0	0	0	0	0	0	0	0	0	0	0	0	0	0	0	0	0
2010003O02Rik	50.408	50.633	50.4862	52.928	52.1359	51.5488	45.6722	54.1724	49.5951	48.4758	55.6181	60.6894	25.3498	23.2357	30.7888	25.1289	20.1155	21.9376	26.478	20.8298	18.0244	11.0426	14.7642	24.4634	14.7524	0	0	0	0	0	31.7484	0	18.065	15.2632	19.3176
2010005H15Rik	0	0	0	0	0	0.036493	0	0	0	0.320661	0	0	0	0	0	0	0.238881	0	0	0.34684	0.539618	1.22706	3.12581	2.3325	1.77497	0	0	0	0	0	0	0	1.08468	0	0
2010009K17Rik	0	0	0.412593	0.373481	0.349061	0	0.229989	0.336475	0.512738	0.419656	0.391411	0	0.212251	0.456771	0	0.697354	1.26589	0.820771	1.60286	0.641029	0.855282	1.57761	0.903687	2.83555	0	0	0	0	0	0.925114	0	0	1.51645	0	0
2010010A06Rik	0	0	0	0	0	0	0	0	0	0	0	0	0	0	0	0	0	0	0	0	0	0	0	0	0	0	0	0	0	3.29218	0	0	0	0	0
2010011I20Rik	21.0117	22.1657	18.5507	17.7049	24.6289	24.1923	22.3408	21.9604	20.8256	20.9734	20.0207	19.301	20.7882	21.8362	21.7378	8.89186	6.06106	7.44359	11.5263	13.5718	4.22406	4.77966	5.48425	6.01765	5.88331	2.42807	2.85467	0	5.46152	1.89529	2.57062	0.360196	5.4241	3.35736	5.6825
2010012O05Rik	18.8531	19.3861	15.4236	15.9441	16.7943	16.4876	16.6311	18.5458	18.1867	19.3591	16.5923	17.1114	8.86996	7.26931	9.87955	27.4098	29.8524	21.9008	26.9438	19.4584	21.6899	19.753	19.7967	22.8525	20.3073	34.1131	31.6621	40.174	11.3489	5.46946	6.6153	1.21148	13.5896	7.3161	4.12708
2010015L04Rik	0.812727	0.583332	2.54587	2.44497	1.41667	1.49308	4.50025	4.4478	1.29779	1.21112	1.92458	2.0368	0.3288	0.434127	0.091606	0.908428	0.363914	0.498987	0.929472	0.264637	0.140296	0.178344	0.731528	0.690711	0.098634	0	0	0	0	0	0	0	1.60594	0.097893	1.78991
2010016I18Rik	0.953554	0.878167	4.30795	4.93435	2.56714	2.37139	5.05253	5.887	3.57301	4.33085	3.70016	4.10159	0.429114	0.492329	0.489156	2.35676	0	1.06574	0.611293	0.162209	3.19737	0.34381	1.29179	2.46694	1.12363	0.204662	0	0	0	0.415516	1.15194	0	5.60933	7.52123	3.36893
2010106C02Rik	0	0	0	0	0	0	0	0	0	0	0	0	0	0	0	0.383257	0.250307	1.45724	0.398178	0	0.332772	0.364163	0.510152	2.33517	0.820568	0	0	0	0	0	0	0	2.53729	0	0
2010106E10Rik	0	0	0	0	0	0	0	0	0	0	0	0	0	0	0	0	0	0	0	0	0	0	0	0	0	0	0	0	0	0	0	0	0	0	0
2010106G01Rik	65.7831	66.3973	58.3053	59.4783	69.0617	69.5244	61.9175	59.2754	64.0392	62.8514	52.4117	53.756	44.9571	39.5727	54.2499	38.6017	35.8399	39.0678	45.0961	36.9704	40.6221	34.654	40.6234	37.287	41.5429	6.79297	2.25756	21.5598	5.08968	11.9627	15.8476	9.37951	344.063	233.002	280.47
2010107E04Rik	395.691	407.179	320.006	334.81	484.829	483.164	366.437	373.182	376.925	392.505	301.511	316.777	299.635	249.406	394.13	326.028	338.565	432.959	301.294	413.725	531.825	517.749	590.416	724.474	581.496	631.89	621.587	0	747.329	78.0236	270.622	175.775	53.6299	59.3616	55.7995
2010107G12Rik	1.07865	0.949973	2.04108	2.38058	1.17575	1.607	1.65875	1.81351	1.64894	1.78971	1.56666	1.60491	0.137271	0.553953	0.262954	1.2871	1.30351	0.716009	1.43431	0.708127	0.371529	0.180073	0.495817	0.138038	0.192942	0	0	0	0	0	0	0	0	0	0
2010107G23Rik	5.12972	5.10714	2.43581	2.73079	7.0302	7.56297	5.16914	6.58864	2.52588	2.47238	3.35909	3.97032	1.70711	0.89535	1.04238	0	0	0.350212	0	0.543484	0	0	0.052273	0	0	0	0	0	0	0	0	0	0	0	0
2010107H07Rik	73.5417	73.3269	79.2467	78.1781	86.1714	84.9211	78.7185	76.5822	75.5065	79.1952	86.8871	84.2476	46.5004	42.7724	37.5945	46.1524	51.4119	47.2186	56.2412	55.8846	55.6644	32.1259	59.3792	51.6017	47.2473	38.0876	0	13.2406	0	17.2622	55.268	30.2539	25.8631	18.192	34.4354
2010109A12Rik	0.681595	0.690063	0.792991	0	2.20786	1.35705	1.49964	1.70242	1.39304	0.447157	1.59899	1.97303	0.289889	0.332253	0	0.345911	0.391706	0.454247	3.19017	0.537119	0.476407	0.48745	0.483691	0	1.3485	0	0	0	0	0	0	0	0	0	0
2010109I03Rik	0.064118	0	0.018248	0.065939	0	0	0	0	0	0.055354	0.030489	0	0.042297	0	0	0	0	0	0	0	0	0	0	0	0	0	0	0	0	0	0	0	0	0	0
2010109K11Rik	15.6599	16.2756	18.4734	18.5729	22.1577	21.8351	20.4616	21.2583	19.612	18.765	19.7208	19.1875	33.9463	32.8709	38.3167	15.096	14.0383	15.6697	19.4069	13.4308	13.3124	12.0938	16.9222	13.4537	13.1423	10.9155	1.69574	3.37255	6.48348	4.85248	9.01375	7.42177	10.8433	8.41915	11.7496
2010110P09Rik	0.653987	0.796446	0.932991	1.22553	0.395841	0.638794	0.70981	0.655598	1.66527	1.74176	1.3422	1.59037	0.549609	1.0029	0.483168	0	0	0.102503	0	0.17873	0	0	0	0	0	0	0	0	0	0	0	0	0	0	0
2010111I01Rik	4.82641	4.67544	8.01173	8.50992	6.23269	6.05261	7.97884	7.62108	6.5342	6.56975	7.34583	6.88092	8.05837	9.0323	5.7068	21.1646	20.981	14.3086	26.0009	8.96317	13.5007	10.7161	12.6374	14.6182	11.6768	9.15478	10.935	12.2949	10.6943	23.253	34.0029	7.57272	4.40799	2.10178	2.59776
2010204K13Rik	25.7227	22.9956	22.0269	26.6456	26.5276	26.3966	25.7012	23.6838	21.0739	20.451	23.7394	24.0841	11.6188	10.4085	12.3537	9.51883	9.42243	20.004	25.9612	16.1192	2.10565	1.61596	3.61716	2.77331	2.45434	0	0	0	0	0.138207	0	0	0	0	0
2010300C02Rik	0.30224	0.264083	0.294483	0.230119	0.315158	0.271227	0.405785	0.405583	0.200896	0.248857	0.381204	0.364312	0.237445	0.264417	0.091647	0	0	0	0.104599	0.071988	0	0	0.103327	0.068307	0	0.731177	0	0	0	0.088635	0.180882	0	0	0	0
2010305A19Rik	10.5898	11.2961	12.7248	12.8616	10.6759	10.8348	13.3821	12.5115	9.84141	10.1642	11.9677	12.4313	8.85607	9.45123	6.91225	5.60706	5.22095	5.39039	2.60008	5.92966	3.75961	4.35977	4.91715	3.79972	4.95165	4.22644	4.83509	12.7719	16.9481	5.47479	8.88476	7.90325	3.152	1.55739	0.978892
2010308F09Rik	0.136081	0	0.143941	0.183972	0	0	0.154549	0	0	0.204797	0.515277	0.231057	0	0	0	1.45587	0	0.868997	1.96241	0.944866	0	0	0	0	0	0	0	0	0	0	0	0	0	0	0
2010310C07Rik	0	0	0	0	0	0	0	0	0	0	0	0	0	0	0	0	0	0	0.205135	0	0.149721	0	0	0.941756	0	0	0	0	0	0	0	0	1.47544	0.629145	0.741303
2010315B03Rik	12.4795	13.7726	25.3612	25.9815	21.7748	20.8507	31.9583	31.2343	20.3275	20.0088	21.9092	22.154	0.619537	0.360866	0.854212	6.60377	7.12846	7.04477	12.3974	6.45452	6.07115	6.23238	6.95065	6.83539	6.48484	7.18686	3.15129	0	1.63501	0.950134	1.35199	0	3.81009	0.940637	3.94902
2010317E24Rik	8.21852	7.69961	14.6295	14.9793	6.33437	5.52249	10.0302	9.58041	9.5455	9.39349	12.4004	12.8038	1.24115	0.762622	0.181951	7.81695	6.28602	9.35391	9.26203	6.60793	2.8762	4.56597	5.81376	3.80257	3.09969	2.8627	0	0	0	10.2084	21.1933	2.82419	3.18437	0.990668	0.799468
2010320M18Rik	8.17465	9.40093	9.66843	7.99665	8.00411	9.69999	9.22649	10.6376	8.11392	9.1155	10.3043	9.53571	3.57141	2.28598	2.63879	5.90038	5.08648	10.077	8.23069	6.47965	7.02773	5.82235	3.57745	8.59075	7.27043	4.61576	0	4.62758	2.48467	5.27445	8.63986	2.05737	0.32831	4.10103	0.097578
2010321M09Rik	52.9756	52.2131	54.7208	57.8384	43.7093	45.2716	50.3233	50.4666	54.6743	49.9001	54.6017	54.2934	31.7008	31.3521	28.8647	102.652	92.0803	113.645	91.8393	100.843	72.7375	84.3118	85.3952	71.9219	78.1859	30.1289	15.5231	18.6161	0	21.732	30.203	7.74518	31.5288	24.835	40.3557
2200002D01Rik	2.8759	2.49481	1.93285	2.07311	2.60885	2.44401	2.39214	2.57874	2.04608	2.24964	3.2954	2.45376	16.7629	16.3398	3.70835	2.21378	1.88499	6.66718	0	1.71521	1.20068	0.417728	1.85965	0	0.948507	0	0	0	0	1.46158	3.0651	0	0	0.229061	0
2200002J24Rik	0	0	0	0	0	0	0	0	0	0	0	0	0	0	0	0	0	0	0	0	0	0	0	1.22085	0	0	0	0	0	0	0	0	0	0	0
2200002K05Rik	0.579445	0.334235	1.21997	0.990419	0.657028	0.679863	0.882635	1.22016	1.1	1.08904	1.2756	1.58097	0.228919	0.230787	0.021361	0.288231	0.469749	0.709431	1.49491	4.2814	0.057328	0	0.11356	0.44138	0	0	0	0	0	0	0	0	0	0	0
2210009G21Rik	10.9683	9.00683	11.2591	12.2521	9.42122	8.6232	11.8301	11.8412	9.91088	9.92816	10.4587	11.6995	1.74367	2.61439	2.38862	11.7962	11.813	16.6973	9.46909	8.5348	6.68544	7.07332	8.87528	10.2857	6.18563	5.92424	9.09237	0	5.27356	4.86017	2.74255	0	4.56667	0.608967	5.03773
2210010C04Rik	0.107972	0	0.06928	0.046975	0.074683	0.016457	0.037221	0	0.192145	0.127613	0.121312	0.108363	0.139192	0.146564	0	0.619826	0.683828	0.786565	0.644311	0.237677	0.465476	0.362109	0.898423	0.741523	0.718567	4.7486	0	0	0	1.49552	0	0	0.816697	0	0.813142
2210010C17Rik	0.944569	1.24623	0.855134	0.919327	0.664062	0.972699	0.535345	0.674121	0.731258	0.809851	0.720379	0.559197	0.40594	0.348584	1.23273	0.168646	0.449406	0.55919	0	0	0.373175	0	0.218568	0	0.136892	0	0	0	0	0	0	0	0	0	0
2210012G02Rik	18.4479	17.5075	16.8028	17.0068	15.749	16.1351	17.7629	18.3697	17.9217	17.877	17.9869	17.661	8.86063	8.14484	5.7709	12.8445	11.8147	12.3047	10.8338	9.71386	9.22481	8.01579	9.0839	10.8753	9.49185	7.23272	6.3666	4.77925	3.9287	8.05228	10.8182	1.1312	77.0046	42.2057	56.4961
2210013O21Rik	75.3895	70.1281	69.0236	62.4953	76.2904	78.9562	76.078	73.7107	67.9018	72.5997	68.7274	69.4977	97.0319	85.7137	119.8	67.0347	52.0442	65.0082	61.8853	55.8948	77.5736	70.0954	70.5261	69.6355	77.5759	0	9.75136	0	0	9.19152	20.8467	2.08686	39.3363	43.351	34.4716
2210015D19Rik	4.7443	3.98759	5.41263	5.49807	4.65308	4.74541	5.01851	5.12501	4.96602	4.06632	5.65054	5.85543	3.51204	3.10501	2.12038	4.37978	2.71483	3.72788	5.00214	2.92856	4.00519	3.49499	4.08592	6.34913	3.55626	7.73718	0	4.99996	0	3.20983	3.57952	0	0.544315	0.047185	0.980679
2210016F16Rik	18.8129	18.2169	15.0944	13.7673	17.5605	16.9311	17.5375	16.5979	15.6569	15.7755	16.3117	15.7068	9.99354	8.02373	7.55438	14.1348	15.7157	16.3023	14.7066	17.9798	10.3544	12.0062	11.8684	13.3099	10.8723	8.65281	15.5932	9.17968	10.5598	6.56151	10.2275	5.09006	16.0466	14.0186	13.8306
2210016L21Rik	50.4311	49.8679	54.7884	51.0608	41.6855	41.9356	53.0687	51.6383	45.072	43.994	53.3875	51.047	28.644	24.4983	16.7442	32.4354	27.1402	37.9147	31.1404	40.4137	23.6922	25.9649	25.2258	21.9997	25.8105	44.3769	24.1536	29.6467	14.6608	17.1238	27.6874	17.818	8.54167	17.1156	12.3552
2210018M11Rik	23.8228	23.9635	35.3995	36.166	18.2597	18.4462	31.2051	31.7798	31.0253	31.8754	34.5471	34.8145	23.0869	26.8253	9.31427	39.311	40.9695	41.1711	48.5945	29.6811	25.2561	22.7721	25.0789	24.6711	24.9259	68.985	47.5133	33.543	29.6932	17.3738	28.6724	4.10187	74.2498	52.8667	61.7282
2210019I11Rik	0	0	0.023635	0	0	0	0	0	0	0	0	0	0	0	0	0	0	0	0	0	0	0	0	0	0	0	0	0	0	0	0	0	0	0	0
2210020M01Rik	51.6395	50.8844	64.073	64.5531	47.4724	46.1028	57.9343	57.4096	60.0496	58.9723	60.887	61.2064	10.6527	13.2075	9.8023	56.6285	42.3311	53.1813	49.6372	50.1507	8.20261	3.59883	10.9211	13.1878	8.14312	0	0	0	0	10.0267	11.1697	0	3.01399	4.3694	4.62184
2210021J22Rik	21.7222	21.1102	23.5474	24.2553	20.695	22.2875	25.0744	25.8714	20.7004	21.9906	24.5855	23.8786	4.91371	6.4747	5.11607	35.294	35.0218	31.3959	37.5977	42.1515	24.5962	25.7362	23.1809	26.4324	24.5475	9.13292	7.17592	19.0659	9.47273	12.0954	21.1994	4.92875	4.95788	4.53491	3.72632
2210039B01Rik	0.404038	0.33629	0.526014	0.23795	1.09377	0.784926	1.91823	1.72405	0.37018	0.539452	0.629507	0.452955	0.134726	0	0	0.06136	0	0	0	0	0	0	0	0	0	0	0	0	0	0	0	0	0	0	0
2210403K04Rik	1.45405	1.25682	0.606201	0.507008	0.941399	1.56609	1.25323	1.42009	2.85479	3.00738	0.403777	0.660527	46.9634	46.3156	52.2997	0.534255	0.37323	0.328119	0.372595	0.764553	0.723293	0.339547	0.518672	0.325354	0.497397	3.17924	0	3.55889	0.341455	0.092428	0.278224	0	2.63586	1.46146	2.39049
2210404J11Rik	11.9938	12.3714	23.1569	25.7521	17.1963	16.2126	23.9196	24.2335	19.5495	20.087	24.1373	23.4292	6.66212	8.16924	8.89706	17.7438	15.0866	13.9864	25.0436	13.642	10.7333	11.8891	13.5965	14.7653	11.0937	16.9588	0	1.87671	7.93105	6.61945	6.02908	0.771623	16.269	12.5253	30.8785
2210404O07Rik	72.0297	60.9582	47.4466	42.4252	68.1392	68.6436	59.5434	62.046	56.0474	60.6583	60.4218	49.4206	51.3115	42.6852	42.1003	124.656	134.48	121.073	109.12	87.7246	84.2327	64.4766	89.6888	89.0281	82.0321	4.90867	0	44.0699	0	7.06463	7.31299	0	18.4545	10.549	24.4676
2210404O09Rik	0.584435	0.58972	1.07993	1.3469	0.643887	0.654915	0.736785	0.502636	1.00523	1.19429	0.424213	0.665596	0.869142	0.275341	0.945891	1.67272	1.05833	1.18868	1.32677	0.563281	1.0237	1.74389	1.40063	1.71443	1.63956	1.583	12.2347	0	1.58165	0.551108	0.333201	0	1.67685	0.942494	3.61531
2210407C18Rik	0	0	0	0	0	0	0	0	0	0	0	0	0.031431	0.081274	0	0	0	0	0	0	0	0	0	0	0	0	0	0	0	0	0	0	0	0	0
2210408F21Rik	6.65128	8.12761	7.18968	5.53683	7.79322	8.10905	9.43941	9.19337	6.37872	6.22673	7.28123	7.55734	4.44364	4.99708	5.16497	0.105878	0.371448	1.86754	7.14742	0.297808	0	0	0	0	0	0	0	0	0	0	0	0	2.30558	0	0
2210408I21Rik	3.99389	4.0221	2.85774	3.27366	3.60983	3.27206	4.12438	3.92293	4.56555	3.7335	3.30897	3.95849	0.976056	1.02404	1.21192	1.94758	2.30313	3.62486	2.49336	2.31177	2.18911	1.44274	2.43294	1.99344	1.97788	0	0	0	0	1.26634	0.596692	0	0.087582	0	1.06614
2210409D07Rik	0	0	0	0	0	0	0	0	0	0	0	0	0	0	0	0	0	0	0	0	0	0	0	0	0	0	0	0	0	0	0	0	0	0	0
2210409E12Rik	0	0	0.0932	0.275315	0	0	0	0	0	0	0	0	0	0	0	0	0	0	0	0	0	0	0	0	0	0	0	0	0	0	0	0	0	0	0
2210411K11Rik	18.7942	19.6294	24.024	22.2281	19.7451	18.6197	23.6216	21.5838	16.727	16.6919	24.7757	23.014	26.7066	23.9814	7.34258	11.4724	11.2088	20.1188	26.1041	26.539	6.97196	3.15057	4.26893	7.59598	6.19091	0	0	0	5.44389	5.70727	5.50693	0	1.09452	8.46793	0.928525
2210414B05Rik	0	0	0	0	0	0	0	0	0	0	0	0	0	0	0	0	0	0	0	0	0	0	0	0	0	0	0	0	0	0	0	0	0	0	0
2210415F13Rik	0	0	0	0	0	0	0	0	0	0	0	0	0	0	0	0	0	0	0	0	0	0	0	0	0	0	0	0	0	0	0	0	0	0	0
2210416O15Rik	0.127001	0.267182	1.53052	2.16146	0.526349	0.525368	1.4972	1.04649	0.691417	0.56851	1.40786	0.723543	0.163681	0.246087	0.111426	0.100807	0.143428	0	0	0	0	0	0.009927	0	0	0	0	0	0	0.049604	0.031824	0	0	0	0
2210417A02Rik	0	0.299932	0.223596	0	0.126946	0.514375	0.162623	0	0	0	0.183359	0	0.069767	0	0	0.190388	0	0	2.15291	0.732525	1.51887	0.547747	2.22344	0	0.817141	0	0	0	0	0	0	0	42.4065	20.5503	5.2446
2210417K05Rik	6.76095	6.34351	7.19447	5.45786	4.77546	5.53519	8.14496	7.30529	7.46059	8.40478	8.04124	9.96933	2.29198	1.63387	1.65709	10.1435	10.6972	6.01209	21.7165	7.18998	6.46667	3.53864	6.5808	18.638	8.95825	0	0	0	0	1.1596	0	0	4.11848	6.03817	5.04779
2210420H20Rik	0	0	0	0	0	0	0	0	0	0	0	0	0	0	0	0	0	0	0	0	0	0	0	0	0	0	0	0	0	0	0	0	0	0	0
2300002M23Rik	0	0	0	0	0	0	0	0	0	0	0	0	0	0	0	0	0	0	0	0	0	0	0	0	0	0	0	0	0	0	0	0	0	0	0
2300003K06Rik	0	0	0	0	0	0	0	0	0	0	0	0	0	0	0	0	0	0	0	0	0	0	0	0	0	0	0	0	0	0	0	0	0	0	0
2300005B03Rik	0	0	0	0	0	0	0	0	0	0	0	0	0	0	0.064602	0	0	0	0	0	0	0	0	0	0	0	0	0	0	0	0	0	0	0	0
2300009A05Rik	17.4759	17.7273	25.2918	22.1989	20.3056	19.9269	25.9505	26.1551	18.69	19.6864	20.2304	20.0714	21.5479	15.7216	18.7612	12.461	11.0496	9.15001	13.3681	14.5315	10.5286	10.0326	8.15793	9.77598	7.17064	0	0	0	22.4655	0	11.4333	0	0.464935	0.786533	1.56191
2310001A20Rik	51.1953	48.4549	47.6321	48.6833	52.0091	54.5214	45.6384	43.5203	50.3271	49.6587	45.2402	47.5988	40.1841	38.0502	44.514	49.3662	55.5103	48.0984	35.9993	39.1932	83.1949	93.0779	95.0639	104.864	82.3168	27.8126	44.1674	28.734	33.7713	23.1829	41.5727	19.4084	46.0253	67.6966	53.5969
2310001H17Rik	39.8396	38.7046	50.2071	54.3569	47.1916	43.6521	61.3609	62.8046	40.2411	41.2711	50.7319	51.8454	8.64217	7.97785	15.1394	20.0484	15.1317	23.5652	30.8868	16.1434	13.8418	11.2207	16.7058	20.422	13.1796	0	0	0	0	7.3296	15.6412	0.191866	15.3729	12.467	11.277
2310001H18Rik	0	0	0	0	0	0	0	0	0	0	0	0	0	0	0	0	0	0	0	0	0	0	0	0	0	0	0	0	0	0	0	0	0	0	0
2310001K24Rik	0.232645	0.133853	0.22965	0	0.182738	0.211442	0.157636	0	0.326183	0.452842	0.098995	0.05567	0.111271	0	0	1.28275	0	0	0.248451	0	0	0	0	0	0	0	0	0	0	0	0	0	0	0	0
2310002D06Rik	0	0	0	0	0	0	0	0	0	0	0	0	0	0	0	0	0	0	0	0	0	0	0	0	0	0	0	0	0	0	0	0	0	0	0.382691
2310002J15Rik	0	0	0.209649	0	0.055646	0	0.041707	0	0.07551	0	0	0	0	0	0	0	0	0	0	0	0	0	0	0	0	0	0	0	0	0	0	0	0	0	0
2310002L09Rik	0	0	0	0	0	0	0	0	0	0	0	0	0	0	0	0	0	0	0	0	0	0	0	0	0	0	0	0	0	0	0	0	0	0	0
2310002L13Rik	0	0	0	0	0	0	0	0	0	0	0	0	0	0	0	0	0	0	0	0	0	0	0	0	0	0	0	0	0	0	0	0	0	0	0
2310003C23Rik	52.026	53.7463	53.3242	58.1932	53.0738	51.327	52.6744	54.2387	59.851	58.4841	54.8271	58.4598	46.2455	47.3623	44.2699	29.9504	24.2812	27.6752	26.1623	27.0757	31.9601	26.6556	25.0972	20.514	23.3595	61.578	53.8322	60.8478	30.4648	28.416	36.8202	22.1971	25.3972	25.1968	21.6336
2310003F16Rik	154.624	159.663	181.605	191.717	165.886	161.103	158.875	169.979	171.423	172.831	181.243	181.786	153.536	135.181	140.09	142.897	151.709	230.348	189.658	206.568	149.36	155.485	151.477	170.704	168.42	597.195	380.583	639.057	499.338	15.1154	36.3501	18.8179	365.825	543.848	341.844
2310003H01Rik	20.9723	20.3161	27.7392	27.1257	19.0636	19.8435	23.0869	22.4384	20.7567	22.376	25.7798	25.8109	40.4688	43.8263	13.4278	8.04371	10.3383	8.88856	7.74698	9.58711	3.44764	3.54548	4.70189	3.2974	4.0443	8.17028	2.9862	2.15338	0	21.0198	29.7045	19.8734	1.09802	1.70374	0.851424
2310003L22Rik	7.31258	6.77466	8.9802	10.6193	7.82431	8.04129	8.97809	9.06993	8.16404	8.36427	8.4739	8.44058	4.13213	3.51375	4.18019	10.6885	8.47365	8.92216	7.57385	9.78842	10.7412	13.4025	10.8367	13.0255	11.731	10.2114	0	12.3108	0	3.29358	6.19264	1.05667	3.76193	2.9285	5.90676
2310004I24Rik	20.5074	18.6858	25.8582	26.827	24.3699	24.0375	29.0625	26.6048	23.0857	25.2929	25.2231	27.297	21.0749	20.9412	25.821	20.982	14.5642	16.3556	14.7937	11.2256	24.4084	21.9053	23.0325	23.4926	21.3491	6.06312	0	13.1826	0	9.40181	6.9157	6.49941	33.2237	12.8937	17.4295
2310004N24Rik	51.7885	49.7581	50.5342	53.0705	46.6967	47.7542	45.4732	46.8073	51.0901	48.2507	53.8903	57.4018	54.3112	50.8565	43.11	40.7664	44.7508	40.5402	42.7886	44.5059	37.6812	29.3327	27.2961	30.0414	31.1665	18.022	23.908	33.508	32.5553	12.8487	32.0065	11.6829	22.8704	22.3297	25.4628
2310005A03Rik	0	0	0	0	0	0	0	0	0	0	0	0	0	0	0	0	0	0	0	0	0	0	0	0	0	0	0	0	0	0	0	0	0	0	0
2310005E17Rik	0	0	0	0	0	0	0	0	0	0	0	0	0	0	0	0	0	0	0	0	0	0	0	0	0	0	0	0	0	0	0	0	0	0	0
2310005G13Rik	0.090602	0.218952	0.305698	0.316199	0.25761	0.295073	0.111603	0.328883	0.256354	0.133398	0.037305	0.127095	0.151135	0.404007	0	0	0	0	0	0	0.111478	0	0	0	0	0	0	0	0	0	0	0	0	0	0
2310007B03Rik	0	0	0	0	0	0	0	0	0	0	0	0	0	0	0	0	0	0	0	0	0	0	0	0	0	0	0	0	0	0	0	0	0	0	0
2310007L24Rik	0.33467	0.403751	0.121061	0	0.283971	0.277587	0.205744	0.141982	0	0.246487	0.365302	0.193529	0	0.145878	0	0.178922	1.42846	0.584435	1.44289	0	0	0.229588	0.324873	0	0.270319	0	0	0	0	0.17496	0	0	0	0.195919	0
2310008H04Rik	25.3894	26.8648	30.5793	31.087	25.2456	23.5857	27.9895	27.9977	29.5932	30.391	30.2954	30.8843	12.7879	11.742	14.8184	29.0589	26.3621	32.5431	29.303	24.3149	27.5395	27.804	33.0381	45.1048	29.5112	44.4772	16.6979	8.67741	6.94502	15.1523	24.4394	13.315	40.0829	58.811	48.1967
2310008H09Rik	39.6546	39.1442	48.7287	51.5348	32.3148	32.6233	43.5898	42.9798	45.8733	45.661	47.4019	47.8386	18.1976	19.5834	12.4553	53.3654	50.2223	61.3398	51.692	52.9821	44.3045	47.6808	48.1781	44.0971	48.8714	124.612	155.31	177.735	175.976	8.38092	9.5999	4.32946	19.1865	17.4555	22.5687
2310008N11Rik	0	0	0	0	0	0	0	0	0	0	0	0	0	0	0	0	0	0	0	0	0	0	0	0	0	0	0	0	0	0	0	0	0.484747	0	0
2310009A05Rik	39.9191	39.2726	35.5457	33.2902	35.0457	39.7908	34.8138	37.7957	36.9881	42.9693	32.7192	29.1412	7.53632	4.30931	8.86558	38.9503	48.126	47.8184	45.6155	52.5582	58.985	47.7761	56.2757	47.4016	62.9345	35.493	0	0	0	11.4163	43.7774	53.06	8.47267	8.31274	8.47426
2310009B15Rik	15.7174	17.5947	18.5771	15.9021	19.347	20.7326	16.8224	16.9516	17.6734	16.0318	16.2475	14.4031	11.4756	9.35609	9.27258	18.1079	13.3635	18.6313	18.8543	14.1676	13.1127	13.0472	14.8712	18.0923	15.4272	0	0	0	0	6.91154	15.5058	7.20782	1.99797	3.66286	1.27955
2310010J17Rik	9.4837	9.45725	5.87649	6.97856	14.4262	14.2693	11.9077	10.2449	11.4001	10.7427	7.46983	8.84653	11.638	10.7409	12.088	1.45694	1.26673	2.30808	4.65865	1.2185	0.655372	0	0	1.84315	0.627471	0	0	0	0	0	1.06742	0	2.2066	0	5.58973
2310010M20Rik	0	0	0	0	0	0	0	0.073245	0	0	0	0	0	0	0	0	0	0	0	0	0	0	0	0	0	0	0	0	0	0	0	0	0	0	0
2310011J03Rik	56.474	54.7612	57.9092	52.3133	46.0447	47.9457	51.9183	50.6253	51.0453	51.4613	61.4169	54.5401	47.1527	42.3025	22.8323	20.8265	22.2167	25.3032	22.519	30.2273	17.7635	16.3862	17.1505	13.756	15.3144	11.1214	5.07627	9.31055	24.4458	35.4737	57.9206	35.7232	1.76804	2.01844	1.84907
2310014F07Rik	1.04254	1.00261	0.448433	0.309558	0.73947	0.88328	0.631334	0.468486	0.901764	0.733428	0.651309	0.84925	0.058981	0.102149	0	0	0	0	0	0.090244	0.768439	0	0.601609	0	0.115911	0	0	0	0	0	0	0	0	0	0
2310014L17Rik	0.204459	0.180823	0.609986	0.557891	0.162419	0.231244	0.481544	0.439784	0.392545	0.368301	0.461848	0.460044	0.189786	0.131725	0	0.789497	1.19315	0.666988	1.35172	1.01482	0.335672	0.304865	1.0304	1.24296	0.605593	0.295338	2.86406	1.67532	0	1.3698	2.78389	0	1.45277	0.634664	0.605075
2310015A10Rik	8.411	8.47162	27.0468	29.4842	17.7008	18.1468	32.5086	32.8939	19.9051	19.7462	27.1102	28.6623	2.95332	3.80669	2.68228	4.30796	4.2015	5.41015	9.45545	4.45455	0.892814	0.728603	1.14948	0.339081	0.870059	0	3.28452	3.89364	4.07241	1.35193	0.346332	0	6.97752	5.49062	7.09386
2310015B20Rik	0	0	0	0	0	0	0.426706	0	0	0	0	0	0	0	0	0	0	0	0	0	0	0	0	0	0	0	0	0	0	0	0	0	0	0	0
2310015D24Rik	0	0	0	0	0.020188	0	0	0	0	0	0	0	0	0	0	0	0	0	0	0	0	0	0	0	0	0	0	0	0	0	0	0	0	0	0
2310016D03Rik	0	0	0	0	0	0	0	0	0	0	0	0	0	0	0	0	0	0	0	0	0	0	0	0	0	0	0	0	0	0	0	0	0	0	0
2310016M24Rik	105.542	110.63	104.629	96.4324	103.455	107.079	103.578	102.775	96.1096	98.5102	115.498	107.892	111.959	101.089	94.7571	81.1737	89.1055	82.9107	87.7546	86.0149	82.7993	75.7522	78.6628	88.6132	81.9688	33.0946	38.3896	0	48.1992	13.3059	47.2191	5.82674	32.7186	21.5573	43.2392
2310020H05Rik	0	0	0	0	0	0	0	0	0	0	0	0	0	0	0	0	0	0	0	0	0	0	0	0	0	0	0	0	0	0	0	0	0	0	0
2310021P13Rik	18.3148	19.1736	33.4905	32.8234	18.6019	18.9327	30.5683	29.8509	24.2346	25.1403	32.4886	32.4809	17.2969	24.5121	3.7604	25.4039	25.8241	15.2669	28.9818	17.4055	19.6608	15.4282	20.714	18.1392	14.6405	13.7842	7.63154	2.39033	3.35978	20.027	26.5565	11.3155	7.7065	10.0919	8.35148
2310022A10Rik	32.1345	31.8316	34.7058	34.9745	27.4497	25.8058	31.104	30.488	32.1963	30.3299	34.9061	34.9246	33.2944	31.3611	14.228	22.3502	23.0168	21.4779	23.1691	26.2946	16.9666	13.0014	17.7147	15.3371	13.9216	0	0	0	0	17.538	29.7108	13.7308	3.05665	4.26194	2.71353
2310022B05Rik	15.5994	15.3043	16.9354	15.4164	14.5883	14.4317	15.8993	15.8887	16.5601	17.7402	19.8477	20.3578	23.8554	23.4178	18.2954	13.066	15.6466	17.6404	15.1537	23.1779	5.42163	5.79248	4.89138	5.45556	4.77774	0	6.54914	0	4.04544	8.57437	20.0554	6.16929	1.95765	1.51156	3.20853
2310028H24Rik	17.5065	17.8784	21.3228	21.7847	16.5618	17.443	27.7171	25.7316	17.7368	18.0124	24.1182	22.182	10.1408	10.9655	3.23981	1.57475	1.71904	2.12963	1.31807	0.818496	0.508773	0.643606	1.28328	0.976008	0.591283	0	0	0	0	2.09633	4.10762	0	5.39643	7.68038	5.64075
2310030A07Rik	0	0	0	0	0	0	0	0	0	0	0	0	0	0	0	0	0	0	0	0	0	0	0	0	0	0	0	0	0	0	0	0	0	0	0
2310030G06Rik	2.1057	1.52533	1.27094	1.24549	1.8311	1.67585	2.6595	3.46506	1.09692	0.712846	0.485146	0.53895	0.609871	0.683531	0.263473	0	0.080836	0	0	0	0	0.184342	0.577728	0	0	0	0	0	0	0	0	0	0	0	0
2310030N02Rik	10.7635	11.1451	14.1183	14.6937	10.261	12.4255	13.0046	13.0228	14.5462	11.9078	14.7533	14.8723	7.54693	7.00742	6.94085	20.3101	13.5538	19.3089	26.4726	15.7001	18.716	10.4768	12.7987	14.7938	17.4469	41.9787	0	16.627	0	6.89673	9.33391	0	1.80922	2.30656	3.6355
2310033E01Rik	0	0	0	0	0	0	0	0	0	0	0	0	0	0	0	0	0	0	0	0	0	0	0	0	0	0	0	0	0	0	0	0	0	0	0
2310033P09Rik	30.7662	32.1534	45.7668	45.8853	26.638	26.5324	42.8731	42.9214	35.2174	35.5583	48.8939	48.5674	38.7321	40.0589	31.8153	52.0298	54.5602	55.8735	59.7996	55.8024	33.1536	27.0053	31.4167	26.4492	32.0588	121.324	193.111	173.932	68.4691	13.7217	27.8234	10.7663	7.60248	28.689	14.3345
2310034C09Rik	0	0	0	0	0	0	0	0	0	0	0	0	0	0	0	0	0	0	0	0	0	0	0	0	0	0	0	0	0	0	0	0	0.038501	0	0
2310034G01Rik	6.34175	7.78898	5.84412	6.86679	6.12181	7.42885	6.31262	5.79252	5.0667	5.55897	6.80923	5.44648	4.45221	3.00588	4.75078	1.56236	1.58398	3.18802	1.49929	0.661344	1.86209	1.7769	2.24832	0.372359	1.89043	9.81479	1.2032	6.84526	6.70913	0.391407	2.45881	0.327298	0	0	1.05299
2310034O05Rik	0	0	0.093792	0	0	0.131288	0.233235	0.297858	0.117161	0.15235	0.049682	0	0	0.086715	0	0.136477	0	0	0	0	0	0	0.037569	0.340762	0	0	0	0	0	0	0	0	2.09643	0	0
2310035C23Rik	16.921	15.8345	32.2461	33.8947	22.8509	22.5736	34.4291	33.7828	30.2865	29.6061	29.5276	30.348	9.0264	9.8411	4.37578	27.3643	24.7708	21.6613	30.0246	15.8245	19.2995	19.8062	22.1671	27.1159	17.1414	25.1574	24.7083	16.7428	6.81454	11.3782	15.9887	3.79048	79.6934	49.9037	68.0376
2310035K24Rik	11.5002	11.6555	12.9242	10.5915	10.7379	11.0152	11.5062	10.6363	10.9366	10.4986	13.6695	13.4473	4.82354	3.86838	2.807	11.5076	6.99102	6.0251	13.824	6.42233	4.56001	4.82696	3.88561	4.30293	3.58636	0.440978	0	0	0	3.77952	5.79627	0.051961	1.5826	0.520192	1.2422
2310036O22Rik	119.337	116.029	157.752	155.125	127.037	129.738	144.344	135.403	133.07	133.982	169.804	156.513	238.918	235.155	196.954	103.115	95.8311	126.388	104.299	117.394	95.3546	87.3512	102.974	101.222	86.9295	99.6016	139.7	105.32	132.892	150.16	199.767	53.5827	81.441	97.3068	60.0707
2310037I24Rik	67.1924	68.9062	90.3363	89.0004	61.2321	62.6866	82.1547	80.1438	79.1012	78.4113	89.9443	88.4199	52.3045	63.1341	43.6913	56.4366	53.006	53.5418	73.8582	46.7129	36.7196	43.1028	39.4131	42.36	39.5485	51.9456	58.1241	56.0824	41.9537	49.4633	64.3587	18.9118	14.9399	13.7011	13.4653
2310039H08Rik	34.0455	29.2793	33.3142	33.3848	37.2377	35.1142	33.1389	29.353	31.8518	31.7968	37.2648	35.2986	17.9732	16.0419	17.3306	44.4959	44.5866	49.7191	50.1151	61.4246	36.8709	36.8169	40.7851	43.5925	28.0652	7.77286	6.13273	0	0	34.756	32.0037	9.14533	0.828124	1.61435	0.800791
2310039L15Rik	0	0	0	0	0	0	0	0	0	0	0	0	0	0	0	0	0	0	0	0	0	0	0	0	0	0	0	0	0	0	0	0	0	0	0
2310040G24Rik	4.81755	4.21772	5.17594	4.03315	2.78014	2.77663	4.77382	3.38214	3.9969	4.90479	4.623	3.40959	0.898401	1.33807	0.538809	6.15656	7.59582	5.45441	8.61778	6.08953	9.14525	6.41189	6.33211	7.78158	6.78883	0	0	0	13.8243	1.5415	2.65349	0	2.21537	0	4.27388
2310042D19Rik	0.68857	0.632536	2.49045	2.69975	1.29425	1.04603	2.3472	2.76137	1.84642	1.8297	2.82695	2.59681	0.468305	0.877084	0.396383	2.63737	1.769	0.712579	1.85594	0.460051	1.18041	1.28218	1.26263	1.03722	0.633632	1.40277	2.89842	0	0	1.05404	1.7783	0	2.23508	0	0.205664
2310042E22Rik	0	0	0	0	0	0	0	0	0	0	0	0	0	0	0	0	0	0	0	0	0	0	0	0	0	0	2.18287	0	0	0	0	0	0	0	0
2310043J07Rik	0.172027	0.143435	0.134078	0.119897	0.21563	0.358246	0.204788	0.327757	0	0	0	0	0	0	0	0	1.93414	0	0.277716	0.277982	3.31646	3.24082	1.92495	0.575496	2.07615	0	0	0	0	0	2.69604	0	0	0	0
2310043L19Rik	0	0	0	0	0	0	0	0	0	0	0	0	0	0	0	0	0	0	0	0	0	0	0	0	0	0	0	0	0	0	0	0	0.522887	0	0
2310043O21Rik	0	0	0	0	0	0	0	0	0	0	0	0	0	0	0	0	0	0	0	0	0	0	0	0	0	0	0	0	0	0	0	0	0	0	0
2310044G17Rik	36.9149	36.8425	42.5602	43.5341	40.8279	41.2854	47.7666	47.8684	36.6038	36.6035	36.965	38.128	20.7266	22.1679	20.37	36.9909	33.249	43.4741	36.8687	42.5535	25.9331	26.5397	30.8972	28.5047	28.2378	13.9276	14.3156	10.5813	19.2825	18.543	16.1146	0.783481	0.683909	5.94508	15.0222
2310044H10Rik	126.35	126.138	142.834	134.126	136.479	133.663	128.503	126.454	120.329	121.917	138.649	128.516	164.272	156.174	106.12	102.401	114.355	89.115	101.114	97.3254	103.432	83.5666	85.6395	85.0412	86.8376	24.2911	17.1875	29.8198	13.7361	54.5314	119.567	57.3641	8.39763	13.626	12.4609
2310045N01Rik	68.9229	68.2598	79.3704	72.3403	67.3763	60.4432	79.6972	79.0226	72.6503	70.8528	76.6386	75.7499	65.7086	67.575	47.9366	195.58	168.73	195.616	222.534	229.007	162.623	141.578	177.5	151.224	168.512	9.67017	0	0	0	22.4779	27.691	45.6791	17.693	12.9093	16.9704
2310046A06Rik	0.031265	0.049693	0	0	0	0	0	0	0	0	0	0	0	0	0	0	0	0	0	0	0	0	0	0	0	0	0	0	0	0	0	0	0	0	0
2310046O06Rik	27.7774	28.3073	29.0094	29.3324	26.6839	27.8651	32.8297	34.1669	28.4363	27.7877	31.6156	30.5164	19.8878	20.5554	15.1116	15.9929	9.17008	13.179	13.84	8.60517	12.1436	9.38627	11.4736	12.641	9.48152	18.1469	19.2971	10.3181	9.91504	23.5173	12.5012	2.03164	4.92415	2.80006	2.84452
2310047B19Rik	18.8077	19.7649	16.9694	17.4489	19.557	21.1239	19.715	19.1255	16.8666	16.9278	17.7406	17.5401	7.11927	6.50137	7.39455	9.80562	7.17994	7.06606	9.66457	6.86919	8.2617	6.0039	4.97306	6.36036	4.52439	4.25737	0	1.82037	5.21127	8.29512	8.96041	9.55507	4.62259	4.5632	5.07921
2310047M10Rik	19.3673	19.4863	17.2603	16.252	18.9508	19.2778	18.152	19.9611	17.8258	17.0584	18.4455	16.2593	57.4434	54.2102	39.9305	7.73737	8.35337	7.87071	8.74846	5.84121	9.0048	12.3792	10.4629	7.72242	5.18747	7.85523	8.60407	7.28728	10.0311	15.1065	25.2321	14.9365	14.429	11.7575	22.0895
2310050B05Rik	0	0	0	0	0	0	0.096292	0	0	0	0	0	0	0	0	0	0	0	0	0	0	0	0	0	0	0	0	0	0	0	0	0	0	0	0
2310050C09Rik	0	0	0	0	0	0	0	0	0	0	0	0	0	0	0	0	0	0	0	0	0	0	0	0	0	0	0	0	0	0	0	0	0	0	0
2310057J18Rik	0	0	0	0	0	0	0	0	0	0	0	0	0	0	0	0	0	0	0	0	0	0	0	0	0	0	0	0	0	0	0	0	0	0	0
2310057M21Rik	11.9079	10.6951	14.1669	13.1071	12.2153	12.4084	13.265	12.1272	12.716	12.3054	12.0166	12.9232	10.0923	9.20374	7.89856	13.4575	15.499	11.5578	16.4403	14.7058	15.0031	19.1466	13.7545	15.7992	14.1009	4.72167	0	0	10.6157	6.47332	10.9581	0.26002	6.76225	1.47045	5.71563
2310057N15Rik	0	0	0	0	0	0	0	0	0	0	0	0	0	0	0	0	0	0	0	0	0	0	0	0	0	0	0	0	0	0	0	0	0	0	0
2310061C15Rik	18.1861	18.8608	19.411	19.731	16.5483	18.2177	16.499	16.4807	19.9334	19.1624	20.8335	19.0336	17.7637	13.6613	12.1602	33.1008	32.2106	34.9913	33.0499	44.3894	35.7272	41.1395	39.1767	35.0504	44.056	32.6637	3.21462	20.1484	8.34584	3.61475	5.57191	2.86685	17.2529	21.363	31.948
2310061I04Rik	27.1983	22.628	53.5032	52.3293	31.3124	32.9758	49.9278	50.2806	36.322	40.299	47.5112	49.0749	25.7936	25.9985	16.4127	55.2948	37.8878	56.886	64.7358	54.8929	44.4374	36.0694	51.9795	54.0545	50.6824	19.624	0	23.976	30.105	14.143	20.9343	9.91621	6.86676	2.88367	4.49082
2310061J03Rik	13.3736	13.4287	12.577	11.4396	13.7034	13.0839	13.4621	11.7702	11.615	12.1449	12.7159	11.6197	9.84678	7.85969	3.72529	4.03754	4.127	3.21125	4.57949	4.20102	2.72778	1.95957	2.18153	2.48733	2.53787	10.5594	10.9753	3.98843	0	6.10141	20.8513	0	3.19964	0.743972	3.20099
2310061N02Rik	0	0	0.076528	0	0	0	0	0	0	0	0	0	0	0	0	0	0	0	0	0	0	0	0	0	0	0	0	0	0	0	0	0	0	0	0
2310065F04Rik	0	0	0	0	0	0	0	0	0	0	0	0	0	0	0	0	0	0	0	0	0	0	0	0	0	0	0	0	0	0	0	0	0	0	0
2310067B10Rik	37.6401	37.3247	51.9274	49.5438	31.4527	32.5456	44.5008	44.6468	44.4356	46.3703	53.6918	50.5692	13.8886	16.7234	6.2775	29.6948	28.5969	23.4085	32.4551	27.743	16.1396	13.8059	14.1847	13.1558	12.6505	2.24511	2.70151	0	0	27.8877	40.7352	17.1335	4.31896	4.69497	2.88075
2310068J16Rik	1.59861	1.30136	2.43326	2.09182	1.69411	1.63061	2.77452	2.01539	2.46341	2.08553	2.32005	2.28221	1.63966	1.96745	1.4501	0.666348	0.949173	0.650559	2.9968	2.00155	1.07579	1.40597	0.353607	0.562027	0.362105	0	7.46275	20.6727	8.6567	3.14995	2.52654	0.838941	0.150451	0.031519	0.576861
2310069B03Rik	0.793702	0.877623	0.458444	0.411151	2.01643	2.12853	2.20506	2.53472	0.287469	0.226177	0.500791	0.525931	0.114279	0.015607	0.065485	0	0	0	0	0	0	0	0	0	0	0	0	0	0	0	0	0	0	0	0
2310069G16Rik	0	0.213111	0	0	0	0	0	0	0	0	0	0	0	0.115107	0	0.621513	0	0	0	0	0	0	0	0	0	0	0	0	0	0	0	0	0.187768	0	0
2310079F23Rik	7.04285	7.25906	9.9209	9.03699	7.67384	7.40355	9.3033	8.78628	9.10621	8.7057	9.87805	9.94771	4.33052	4.0892	2.2591	6.50878	8.16827	7.46555	6.66643	5.17425	4.68508	4.15811	5.78028	4.81057	3.72815	9.19003	0.466735	0	0	7.93418	20.0425	4.79725	1.04599	0.570597	1.68562
2310079G19Rik	0	0	0	0	0	0	0	0	0	0	0	0	0	0	0	0	0	0	0	0	0	0	0	0	0	0	0	0	3.2067	0	0	0	0	0	0
2310081J21Rik	0	0	0	0	0	0	0	0	0	0	0	0	0	0	0	0	0	0	0	0	0	0	0	0	0	0	0	0	0	0	0	0	0	0	0
2400001E08Rik	107.132	105.069	105.681	101.797	108.489	109.851	94.9747	103.978	100.953	102.673	106.338	109.373	64.2383	69.8154	58.7336	82.6448	92.2355	75.4162	71.7685	72.5687	73.1919	62.5546	58.7918	61.0079	61.9655	52.3306	75.5849	65.0726	31.3693	41.2298	65.0876	42.6271	37.6523	46.1878	41.3219
2400003C14Rik	113.787	111.59	133.937	138.489	135.602	136.424	145.993	144.935	135.647	136.246	136.946	140.108	158.002	152.53	141.793	81.2117	69.4379	65.6159	67.4964	55.012	55.0658	64.5968	65.1359	62.7147	54.7185	66.3391	42.3884	56.1228	64.4638	35.4551	61.8437	36.5325	94.6851	138.327	98.1563
2400009B08Rik	10.3389	12.8596	8.16973	9.37188	15.3986	12.9478	11.3502	10.1816	6.80134	4.92471	6.86574	6.54594	5.30485	4.80303	7.37158	1.98256	3.25941	1.68165	0.950323	1.31547	20.8264	16.8884	19.031	16.064	18.3492	0	70.1085	0	0	0	4.76605	0.165941	122.306	27.8053	77.3853
2410001C21Rik	88.7437	91.6752	94.614	98.8714	77.652	80.1798	88.3187	93.7743	90.4798	92.7307	103.371	103.405	57.5891	57.8615	35.5638	48.1354	51.2416	59.6588	40.3107	52.9613	48.3486	45.8102	51.5181	52.1393	47.3853	188.16	246.529	209.841	203.927	47.4549	71.9336	41.7158	43.8538	82.8633	41.3635
2410002F23Rik	57.4515	59.7768	134.664	132.532	74.8638	77.7689	121.068	122.146	97.1961	97.186	127.515	129.644	33.2938	50.7515	38.5244	77.2316	79.6974	65.2589	84.2149	60.9181	46.024	38.949	53.266	49.3588	40.3529	18.1783	29.0349	27.992	24.9831	41.3238	54.2468	12.818	7.8129	5.79333	9.71998
2410002I01Rik	5.57789	6.34549	18.4452	18.5013	8.19725	8.96238	15.7319	15.4732	12.3998	11.7593	19.5234	17.3442	5.17046	6.3408	1.52883	7.64616	9.24243	6.97216	10.1966	6.54436	6.25768	4.59461	7.17962	10.3331	6.22746	1.11591	0	4.18171	0	7.858	13.9548	7.99692	1.28617	0.767784	1.0043
2410002O22Rik	46.918	46.2456	50.3183	47.5202	46.1455	45.4695	50.2134	51.5923	49.4768	48.5334	46.6483	49.5322	30.6139	26.7057	50.4053	40.1913	34.5638	34.4819	43.5364	30.4437	41.4094	45.9904	44.8143	45.7881	48.1918	34.7957	24.9477	27.6486	31.2768	14.5308	20.3337	9.07068	14.1946	12.0525	19.4539
2410003K15Rik	26.2744	26.0293	25.3587	24.3928	31.1935	30.9948	29.0815	27.0593	24.4398	24.2087	27.2856	26.8989	27.7749	24.4691	34.3526	49.0967	51.7232	60.0401	48.5493	53.9823	52.9155	45.5828	57.8155	70.3533	59.6624	0	0	0	0	20.0444	56.2793	25.8207	154.545	91.863	137.527
2410003L11Rik	0.292428	0.178192	2.57668	2.62774	0.815218	0.697363	0.255655	1.13947	1.50054	0.882612	0.744026	1.01434	0.551752	0.443582	0	0.865769	2.76495	0.19811	0	0	1.66575	0.763482	1.89839	0	0	0	0	0	0	0	0.482784	0	0	0	0
2410004A20Rik	0	0.12052	0.436367	0.421967	0.168924	0.23673	0.444713	0.700863	0.339131	0.23767	0.415753	0.448231	0.090354	0.125705	0	0.164545	0.552526	0.254502	0.401097	0.44794	0.372899	0.481782	0.546646	0.656648	0.960624	0	0	0	0	0.459271	0.629464	0	1.72384	0.227049	0.898336
2410004B18Rik	17.685	18.2022	26.2616	27.8059	19.4546	19.2937	21.9326	21.9197	20.5035	22.7756	25.2783	25.9071	21.7065	19.2774	20.8633	21.4935	15.6043	17.8408	17.4707	17.7405	16.271	15.6685	18.9492	12.8901	16.8616	18.9941	0	0	22.2504	9.18611	9.87949	0	155.808	178.471	162.771
2410004I01Rik	0	0	0	0	0	0	0	0	0	0	0	0	0	0.086555	0	0	0	0	0	0	0	0	0	0	0	0	0	0	0	0	0	0	0	0	0
2410004N09Rik	64.8167	65.6682	72.6599	69.3088	71.5471	68.0215	69.2054	64.0685	79.0165	75.8376	71.5732	67.8908	112.261	105.949	137.181	48.4244	42.0033	38.2996	58.0281	47.247	30.4962	24.2888	36.124	44.337	33.2167	0	0	0	0	9.50745	23.329	0	24.7763	17.4241	22.0292
2410004P03Rik	2.71564	2.94106	2.0565	1.48109	1.52277	1.67547	1.92806	1.97451	2.75818	2.41882	2.27859	2.11614	2.58296	2.05663	0.958526	1.34651	3.25888	1.57926	4.61927	0.66699	0.646082	0.670355	0.572444	0.739748	0.35997	0	0	0	0	1.16625	0	0	2.36201	10.1039	2.86381
2410006H16Rik	383.112	372.007	283.458	288.444	367.02	368.418	319.292	322.719	352.634	355.897	339.773	339.654	704.783	599.853	710.754	629.305	697.948	621.214	685.337	728.73	392.488	435.627	458.104	466.469	422.903	441.754	436.697	218.719	304.316	64.4432	88.5847	39.4328	29.6588	76.5008	28.1924
2410007B07Rik	0	0	0	0	0	0	0	0	0	0	0	0	0	0	0	0	0	0	0	0.09338	0	0	0	0	0.227908	0	0	0	0	0	0	0	0.379796	0	0.242131
2410012E07Rik	0	0	0	0	0.031225	0	0	0	0	0	0.054388	0	0	0	0	0.07896	0	0	0	0	0	0	0	0	0	0	0	0	0	0	0	0	0.185946	0	0
2410012M07Rik	0	0	0	0	0	0	0.052251	0	0	0	0.014236	0	0.007615	0	0	0	0	0	0	0	0	0	0	0	0	0.527341	0	0	3.94262	0	0	0	0	0.001645	0
2410015M20Rik	120.09	125.198	131.546	131.099	141.138	138.709	123.946	132.125	113.034	113.341	126.048	120.248	124.855	107.903	110.531	69.5719	71.0179	101.254	87.6747	122.705	76.3354	80.977	85.8117	95.8562	113.085	23.3453	0	31.9769	19.4284	65.125	105.913	44.0921	5.57947	6.60397	10.8914
2410016O06Rik	25.8216	25.6545	32.9155	30.394	28.6919	28.2197	29.8965	29.7517	25.5328	27.5567	33.8263	31.1598	32.3562	33.0222	22.8506	18.2633	18.9439	22.0152	19.828	20.7027	17.7975	14.0766	19.796	16.0879	18.7577	15.5267	9.66773	21.6469	6.59922	21.7839	39.9355	13.9622	15.4857	21.1711	17.0985
2410017I17Rik	3.098	2.84403	8.51236	9.43481	6.15384	7.17565	13.001	12.2748	3.47199	3.4984	6.34565	5.49923	0.437707	0.496136	0.148801	0.188627	0	0	0	0	0	0	0	0	0	0	0	0	0	0	0	0	0	0	0
2410017P09Rik	5.89546	5.85307	5.58799	5.52653	5.55421	5.74677	5.17244	4.45457	5.43315	6.00854	5.2075	5.29408	6.35662	4.50219	3.61492	9.34093	10.5102	10.7176	10.5846	9.87257	14.8532	13.0309	13.0679	11.2456	13.0944	4.97704	4.58626	8.55838	6.4741	3.48002	5.45399	1.53455	5.19744	9.55951	8.36707
2410018L13Rik	0.037022	0.052618	0.250204	0.226419	0	0	0	0	0.090523	0.064972	0.128521	0.262159	0.388166	0.087522	0	0	0	0.494624	0.5637	0	0.07938	0	0.181285	0	0.357823	0	0	0	0	0	0	0	0	0	0
2410018M08Rik	33.4336	31.5523	37.17	38.1692	35.4529	34.8649	32.8601	34.1067	35.7791	33.9343	38.6667	37.4765	66.1105	47.2065	41.6514	53.0807	55.0318	60.2916	59.0545	84.044	58.6953	40.7335	49.9778	49.4804	42.5172	16.2158	15.0162	14.8745	0	14.8387	106.692	53.9893	0	0.288046	0.211308
2410021H03Rik	0	0	0	0	0	0	0	0.124795	0	0.091478	0.038878	0	0	0	0	0	0	0	0	0	0	0	0	0	0	0	0	0	0	0	0	0	0	0	0
2410022L05Rik	9.67915	10.3128	9.99046	10.401	13.0283	13.9603	14.4897	13.3043	9.10314	9.08506	12.0182	13.5437	15.1899	13.8119	16.3951	5.88517	8.10436	10.8303	13.8468	6.85812	16.98	23.1654	18.565	25.2554	18.656	5.45709	0	0	9.56456	3.0039	6.87926	8.24681	10.9897	3.35606	10.5209
2410042D21Rik	16.651	16.7985	21.8712	22.7253	23.147	22.1212	26.4992	24.0017	20.8719	20.3742	18.924	19.2479	14.571	12.7445	23.4715	13.1309	9.79994	16.1075	14.5317	13.3313	20.0677	23.0252	22.1473	17.874	20.1576	4.9489	0	2.19682	3.68217	3.05586	2.62773	0	54.2452	27.0603	62.6654
2410057H14Rik	0	0	0	0	0.35099	0.244686	0	0	0.073398	0	0.295592	0	0	0	0	0	0	0	0	0	0	0	0.38264	0	0	0	0	0	0	0	0	0	0	0	0
2410066E13Rik	10.5318	10.7449	7.74205	6.84206	11.3021	10.0694	12.0303	11.492	9.03745	9.78788	10.9999	12.4956	9.98857	11.8122	5.42224	0.766333	0.892494	1.45944	0.352663	0.750563	0.066647	0.051533	0	0	0	0	0	0	0	0	0.983426	0	0.48498	0.376981	0.288995
2410075B13Rik	13.1927	11.8838	13.0954	13.9862	12.4234	12.254	14.4781	13.5026	11.5388	11.2358	13.3467	14.8099	1.29946	1.08309	0.951655	3.64634	4.7833	3.25056	4.69344	4.44574	2.62564	2.70918	2.77843	1.77572	4.2866	5.39497	0.392763	13.435	1.16764	3.85208	2.57207	1.86893	0.49711	0.653427	1.54798
2410076I21Rik	1.12475	0.733199	1.16696	1.0489	0.616134	0.659195	1.19811	1.00847	1.7023	2.34731	1.26944	1.95562	0.651843	0.211996	0.575692	5.57286	5.67961	9.25083	8.77001	14.486	2.60385	2.55682	3.55491	6.70178	1.71971	0	0	0	0	1.54703	0	0	9.39182	2.88034	9.79325
2410088K16Rik	0	0	0	0	0	0	0	0	0	0	0	0	0	0	0	0	0	0	0	0	0	0	0	0	0	0	0	0	0	0	0	0	0	0	0
2410089E03Rik	6.65677	6.87104	9.08953	9.5583	5.56482	5.77358	9.72973	9.48843	7.82552	8.06257	9.48379	9.49548	3.0329	4.27585	1.93875	3.98881	3.48984	4.32669	4.79326	2.49326	3.82789	3.17518	3.21894	3.72685	2.84685	0.904784	1.70652	0	1.00598	4.24652	2.97266	1.44483	9.2507	4.18895	7.24497
2410091C18Rik	21.6695	21.4535	22.4218	23.681	21.9761	22.2578	24.9809	26.7362	24.4798	23.7191	24.6793	27.2027	5.64772	5.43013	7.35198	31.1941	23.5583	32.3343	33.3394	34.1482	24.3476	28.5403	27.7472	26.8024	29.2216	19.631	6.16725	6.83735	0	11.5154	13.8432	1.42428	28.9361	20.5855	20.8494
2410114N07Rik	0	0	0	0	0	0	0	0	0	0	0	0	0	0	0	0	0	0	0	0	0	0	0	0	0	0	0	0	0	0	0	0	0	0	0
2410124H12Rik	0	0	0	0	0	0	0	0	0	0	0	0	0	0	0	0	0	0	0	0	0	0	0	0	0	0	0	0	0	0	0	0	0	0	0
2410127L17Rik	38.8054	37.8163	41.6543	42.2269	40.2064	38.6796	42.6836	44.5006	42.2578	41.6829	37.2695	37.3066	15.4095	13.7903	26.9745	29.1343	27.3187	43.0204	39.7976	48.1878	32.4538	35.425	31.1778	35.4128	33.2054	15.554	16.2601	15.6492	0	7.9269	12.1207	9.95482	22.8362	6.19843	22.5953
2410131K14Rik	8.21197	8.74603	6.57789	5.86038	6.14193	6.64724	6.67772	6.85337	7.70878	7.08901	7.33613	7.86899	9.63794	9.81535	6.99555	3.41351	3.9205	1.6722	1.69435	1.57185	2.39428	3.08263	2.28006	3.24572	3.281	2.86152	0	1.64304	0	8.10758	9.26861	5.04457	1.71155	2.43509	1.56732
2410137F16Rik	0	0	0	0	0	0	0	0	0	0	0	0	0	0	0	0	0	0	0	0	0	0	0	0	0	0	0	0	0	0	0	0	0	0	0
2410137M14Rik	0	0	0	0	0	0	0	0.185292	0	0	0	0	0	0	0	0	0	0	0	0	0	0	0	0	0	0	0	0	0	0	0	0	0	0	0
2410141K09Rik	0	0	0	0	0	0	0	0	0	0	0	0	0	0	0	0	0	0	0	0	0	0	0	0	0	0	0	0	0	0	0	0	0	0	0
2500003M10Rik	116.589	116.748	132.718	130.995	116.386	116.223	124.745	123.696	125.432	129.615	127.657	124.847	77.3053	81.0073	86.766	164.02	152.765	179.194	156.822	158.907	127.028	137.469	162.153	168.721	152.019	70.1474	61.4366	81.8621	73.5175	23.0644	29.3541	10.0969	133.009	171.32	151.865
2500004C02Rik	6.9884	7.0075	13.7428	13.9136	10.0191	10.9163	16.0369	14.9762	11.2723	12.2797	14.6588	15.4234	1.17487	1.12417	1.45149	11.418	8.92342	8.4175	10.0592	8.9578	5.35135	3.57888	7.24324	6.80056	7.23439	1.65366	0	0	0	1.28524	0.455569	1.08187	3.52135	2.19341	3.05229
2510002D24Rik	29.162	27.4579	52.0749	54.541	32.8014	36.4431	55.206	57.7439	41.6392	42.434	54.3772	49.9493	22.8057	21.863	20.6603	24.7203	20.7446	24.7446	26.0984	29.5588	13.59	9.7837	12.8907	15.4662	10.6454	85.0046	144.545	85.2117	162.27	8.92637	19.1269	0.961421	0.786555	1.15243	0.334963
2510003D18Rik	0.288368	0	2.30415	1.34389	0.589994	0.525453	0.619829	1.03936	3.01389	2.50943	3.54567	2.27481	0.371315	0	0.787237	2.39054	3.17314	6.7637	4.09618	22.3365	0	0	0.182796	0	0	0	0	0	0	0	0	0	0	0	0
2510003E04Rik	29.3213	28.4079	27.4212	26.4715	25.9814	25.8017	30.8423	30.2361	29.4152	28.9279	31.5317	33.4834	30.2492	27.7209	23.3453	18.2055	15.2004	16.3239	14.4933	18.0842	12.8838	13.703	13.9789	11.0647	10.2906	12.6942	34.3384	16.9982	9.434	15.7189	21.4578	5.55205	22.4631	22.1774	16.6943
2510006D16Rik	98.7487	110.052	125.245	121.098	82.9457	82.8901	113.118	112.308	102.32	105.149	124.138	117.38	101.897	107.969	61.8972	218.169	171.727	179.269	216.171	208.327	172.593	153.294	145.113	161.068	160.464	102.028	154.143	71.4359	140.592	42.7561	73.5663	52.9711	36.7973	16.7263	26.5568
2510009E07Rik	10.1255	9.30383	7.12943	7.60971	9.82877	9.77558	11.2372	11.4305	8.03918	7.79411	8.18282	8.28747	13.1247	10.8801	4.89354	1.29055	0.73792	0.961798	2.62682	0.913528	0.77387	0.361326	1.25151	0.797501	0.247906	0.35596	0	0	0	1.19744	0.092152	0	1.85037	1.19578	1.78433
2510012J08Rik	40.1982	42.0221	62.8685	60.9156	35.6146	36.0064	53.6401	49.8906	47.6356	49.0526	59.4333	57.3077	37.8622	44.1083	9.07846	23.064	26.3464	24.8526	28.6545	29.1542	12.823	9.71582	12.5751	10.0083	9.89666	92.6455	104.077	129.524	105.602	20.4431	41.7603	15.4065	3.62566	11.1103	4.75001
2510039O18Rik	41.7385	40.3948	50.5015	47.6806	39.711	39.4809	43.1318	44.7643	45.6307	46.3004	51.7381	47.9163	78.6202	82.7839	43.1352	37.7867	46.8329	35.0609	39.2659	37.4873	38.0751	33.9477	36.9172	34.2756	33.6071	42.0488	33.5597	49.8426	69.2355	56.9965	98.7569	57.7922	18.2617	23.8202	23.457
2510049J12Rik	0.268471	0.153883	0.494552	0.408455	0.242788	0.382869	0.379638	0.635	0.774593	0.466966	0.645367	0.698703	0.031339	0	0	0.430983	0.500172	0.382018	0.628807	0.409065	0.706325	0.273284	0.530288	0	0	0	0	0	0	0	0	0	0	0	0
2600006L11Rik	0.137055	0.562863	0	0	0	0	0	0	0	0	0	0	0	0	0	0	0	0	0	0	0	0	0	0	0	0	0	0	0	0	0	0	0	0	0
2610001J05Rik	58.5818	56.3359	42.9436	48.4	62.5311	62.3781	49.2503	52.8712	51.9188	55.5177	43.9264	46.595	38.4527	29.1886	54.4008	26.8913	25.8271	26.2912	30.7209	23.3655	42.0946	40.686	38.6233	39.4895	41.7715	16.0763	9.3623	30.9216	11.0522	12.8548	19.6827	13.6384	70.1652	162.681	101.851
2610002D18Rik	11.1634	12.6566	20.3052	21.77	9.58074	11.0341	15.4629	16.3002	18.7917	17.4533	21.4463	23.5527	7.34805	7.00837	4.31538	18.4131	17.9473	17.8824	15.5856	22.6102	20.4033	15.4119	19.8943	18.9088	16.6293	36.2533	30.5793	36.2202	49.424	25.7168	29.1115	27.5898	19.469	127.276	49.4274
2610002I17Rik	8.34835	8.52029	14.9955	13.5428	12.0026	10.8274	14.9042	13.581	13.0971	12.4699	15.0179	14.1347	3.90671	4.66326	3.07748	10.0462	9.02411	11.0793	12.6207	15.3322	8.67813	9.46387	11.1669	8.20994	7.76642	3.35938	0	0	4.38908	5.66139	14.6852	3.71049	8.25599	14.286	6.96456
2610002J02Rik	65.555	69.4349	65.9609	60.2552	64.1883	65.534	66.5464	66.2942	66.2187	67.5939	69.0123	71.1406	40.0208	36.7451	29.1479	50.3666	42.2377	50.8587	44.5948	48.9577	46.6085	40.296	43.0461	35.8186	44.7263	10.8128	0	2.49275	0	24.6657	22.6882	10.0684	4.43311	12.6508	3.55111
2610002M06Rik	32.4135	32.8366	29.7202	31.1779	33.2567	31.9064	30.2817	29.3688	30.6722	30.8735	27.2063	26.4505	13.4637	11.8637	15.577	17.8579	17.0082	22.933	25.7758	23.6062	19.7293	19.4363	20.8295	22.8903	17.8278	11.2564	12.2409	8.62304	7.6563	4.7594	5.15615	3.91239	30.925	17.8992	35.3051
2610005L07Rik	10.2222	10.1156	26.3369	27.3522	12.8966	13.1877	25.4882	26.1369	20.8858	20.3157	24.7422	25.1116	5.17369	7.00595	2.38291	26.0747	23.6885	26.0595	37.0378	17.9472	19.5398	13.4667	20.4673	25.7647	18.5265	19.0406	3.56112	28.8519	19.0649	6.15745	7.41475	3.8131	32.4576	15.1784	25.5012
2610008E11Rik	22.643	22.7154	26.674	27.4496	25.6099	25.4046	29.3257	28.2311	25.0873	23.6586	25.6345	25.9276	7.63608	6.80295	7.32014	11.4259	13.0337	9.65903	16.6645	6.75952	6.63188	5.73706	7.43769	9.15304	7.55763	9.64673	4.13222	7.24306	6.5292	3.43964	3.32572	1.2278	13.7403	3.69492	7.56257
2610015P09Rik	10.5444	11.1347	14.4446	14.1355	7.52452	7.56775	16.7425	16.8033	13.2667	12.2463	15.9931	16.2023	1.71172	1.85516	0.596092	12.6621	14.3639	16.3276	15.6336	10.8629	7.9372	6.06552	7.93355	7.62007	5.18339	68.6428	54.5163	19.1716	45.0456	0.861507	2.01751	0	16.3148	15.5122	17.3162
2610016A17Rik	0	0	0	0	0	0	0	0	0	0	0	0	0	0	0	0	0	0	0	0	0	0	0	0	0	0	0	0	0	0	0	0	0	0	0
2610017I09Rik	0	0	0	0	0	0	0	0	0	0	0	0	0	0	0	0	0	0	0	0	0	0	0	0	0	0	0	0	0	0	0	0	0	0	0
2610018G03Rik	169.288	164.22	169.081	172.734	175.007	174.12	178.126	175.093	175.424	177.28	163.339	161.641	100.009	91.7085	110.262	89.222	90.6866	74.1136	76.3784	51.7566	115.356	114.544	124.006	109.901	112.894	130.105	89.3702	18.0677	108	64.0664	100.486	43.4446	66.5233	110.717	89.2925
2610019E17Rik	26.492	24.4369	45.4291	50.7671	33.709	36.2687	50.8264	57.1307	33.5479	35.9645	45.0103	50.7161	30.8405	26.2256	48.97	27.1359	30.9141	49.9378	61.0823	35.6135	16.5774	17.6262	48.7003	35.9131	37.2473	0	0	0	0	13.7547	5.7411	0	26.5578	98.7392	77.7259
2610019F03Rik	0.732014	0.865454	0.325544	0.348553	0.726617	0.703459	0.689867	0.743074	0.309854	0.420351	0.33559	0.657055	2.71423	2.17475	0.950809	0	0	0.266804	0	0	0	0	0	0	0	0	0	0	0	0	0	0	0	0.684695	0
2610020C07Rik	1.83219	1.93141	5.34951	5.36774	2.72749	2.50834	4.98385	4.0507	3.83887	4.32491	4.58298	5.16611	2.19487	2.13793	1.30513	6.59423	7.45283	4.43378	7.99459	4.27684	5.54219	3.45859	3.83624	8.04618	3.84557	10.8197	0	10.9059	21.3869	5.19426	2.01839	0	1.55537	2.72936	2.99381
2610020H08Rik	7.41346	6.35678	19.6563	20.4425	10.2321	10.5759	19.4813	20.4066	16.4781	16.1614	20.6849	21.493	3.49155	5.05599	1.98316	13.78	15.737	15.1568	23.5063	12.8296	14.1769	11.9244	15.4356	14.7885	8.73398	8.04307	0	5.26551	0	4.98236	7.99385	1.99767	14.2994	12.1255	13.8854
2610021K21Rik	3.74005	4.11481	5.87428	6.13764	3.82449	3.91398	3.85881	4.04919	5.50486	5.25578	5.77056	5.56255	0.810278	1.0232	0.975321	5.98511	4.73768	6.83143	5.75044	3.43527	6.55821	9.34728	7.23806	8.4291	6.80182	0	12.6693	0	0	3.68952	3.10688	0.878534	4.29275	13.7964	5.75157
2610027L16Rik	30.4188	29.4056	35.5247	33.9274	31.8313	32.4544	28.6854	28.9579	33.4801	34.3762	33.0439	31.7029	54.8846	56.3384	57.878	39.0388	44.765	47.4269	40.8877	43.6066	35.4821	40.1619	35.7268	30.4145	39.3977	19.3301	21.281	28.9613	17.5585	32.5109	53.9814	37.9495	20.242	12.5319	16.0837
2610028E06Rik	0	0	0	0	0	0	0	0	0	0	0.018453	0	0	0	0	0	0	0	0	0	0.04825	0	0	0	0	0	0	0	0	0	0	0	0	0	0
2610028H24Rik	0.019717	0	0	0	0.010797	0.018903	0.150101	0	0	0	0.042251	0	0	0	0	0	0	0	0	0	0	0	0	0	0	0	0	0	0	0	0	0	0	0	0
2610029G23Rik	33.015	32.0556	33.9205	35.745	27.418	27.4968	32.1459	33.4533	34.428	32.6284	33.5305	34.1977	22.7383	21.1696	23.9151	38.2916	34.64	37.1184	32.1281	47.2406	33.4442	35.5086	33.2986	36.4627	33.0477	173.248	181.845	190.911	204.76	6.69832	13.9273	3.17828	30.6568	48.9397	34.8508
2610029I01Rik	3.68849	3.82917	3.13018	3.33513	3.5485	3.13034	3.42498	3.38659	4.28837	4.31465	4.09187	3.73957	2.0928	1.69284	2.78339	10.1278	7.69874	15.1871	9.78563	17.0359	13.0145	21.7354	10.9742	13.5485	10.3605	0	0	17.4827	6.58882	2.63378	0.475594	0	252.73	188.956	263.27
2610034B18Rik	9.5756	9.94706	5.92251	7.13109	13.1441	13.1986	14.0027	14.0498	4.98369	5.23346	5.89027	5.20254	2.0181	2.15036	1.55456	0.196243	0.180878	0.055514	0.300649	0.037047	0	0	0.050756	0	0.14929	0	0	0	0	0	0	0	0	0	0
2610034M16Rik	0.029924	0.08206	0.126778	0.146354	0.120787	0.095388	0	0.066011	0.242703	0.286682	0.014215	0	0	0	0	1.81557	1.60674	2.67116	2.85942	2.06214	0.081912	0	0.322026	0.391449	0.133912	0	0.904133	0	0	0	0	0	0.044998	0	0
2610035D17Rik	40.637	38.9504	33.1711	33.5977	41.0873	38.2802	40.6016	41.7693	33.943	35.5013	36.1665	35.7686	1.7504	1.78811	3.03144	11.4976	7.33707	6.15241	12.7544	9.98501	1.28431	3.24058	2.04764	3.83562	3.28684	0	0	0	0	2.17239	1.73431	2.27447	8.41893	1.96335	5.68589
2610035F20Rik	0	0	0	0	0	0	0	0	0	0	0	0	0	0	0	0	0	0	0	0	0	0	0	0	0	0	0	0	0	0	0	0	0	0	0
2610037D02Rik	0	0	0.07185	0.060787	0	0	0	0	0	0	0	0.080446	0.043064	0.086133	0.073841	0	0	0.146271	0	0	0.19777	0	0.223343	0.488958	0.510577	0	0	0	0	0	0	0	0	0	0
2610039C10Rik	38.6555	37.4362	49.7871	50.8173	38.6854	38.8124	42.7095	41.844	43.019	44.9024	46.4672	48.8213	48.4002	42.7178	56.3413	38.0411	29.8073	37.9426	37.5977	36.3043	48.4604	65.3538	53.571	56.2783	57.6029	0	0	33.2091	8.74841	12.1762	32.8572	5.80031	58.5898	74.4656	88.6081
2610044O15Rik	17.4137	15.8867	21.9559	18.9828	19.8936	20.4225	23.8442	24.1805	20.8703	20.7462	18.554	19.9311	4.78506	4.58876	6.75017	12.861	13.1	16.6981	10.7337	11.7315	12.9849	14.359	15.7202	14.184	12.2858	0	0	0	0	3.26781	2.712	4.57944	5.12953	5.46038	7.80739
2610100L16Rik	0	0	0	0	0	0	0	0	0	0	0	0	0	0	0	0	0	0	0	0	0	0	0	0	0	0	0	0	0	0	0	0	0	0	0
2610101N10Rik	44.6627	44.5013	58.5283	60.6185	34.9768	34.754	60.6663	60.3551	49.8473	50.2671	54.2875	57.7442	22.8216	22.2155	15.1592	71.8336	66.3451	81.4493	84.5297	77.3518	70.971	72.6604	73.5839	74.9251	73.7145	257.397	218.362	223.999	212.013	17.7726	22.3012	8.52544	181.756	94.0284	181.259
2610109H07Rik	0.282779	0.347276	0.410354	0.385619	0.317462	0.345244	0.44632	0.593634	0.296771	0.296198	0.427731	0.281155	0.174444	0.156008	0.097116	0.041211	0.038809	0.093031	0	0.120343	0	0.044928	0.035781	0	0	0	0	0	0	0	0	0	0	0	0
2610203C20Rik	0.017155	0	0.101505	0	0.081457	0.056281	0.204336	0.2688	0.053275	0	0.160769	0.109807	0.05656	0.099607	0	0	0	0	0	0	0	0	0	0	0	0	0	0	0	0	0	0	1.78078	0	0
2610203C22Rik	0	0	0	0	0	0	0	0	0.069741	0.042266	0.026257	0	0	0	0	0.084779	0	0	0.249922	0.084054	0.119815	0	0.289621	0.327214	0.248629	0	0	0	0	0	0	0	0.300537	0	1.86906
2610204G22Rik	2.34106	1.36608	4.74222	4.79168	3.69249	3.60372	4.47671	5.6847	2.55444	2.7331	4.73314	3.98863	0.291245	0.271935	0.385028	3.31857	2.23723	6.99848	4.85046	1.84715	2.4243	0.764315	1.46499	2.38656	2.17838	0	0	0	0	1.17386	3.97492	0	3.49555	0	5.21902
2610206C17Rik	0.049247	0	0.209563	0	0.16022	0.375179	0.137151	0.191713	0.168438	0.03851	0.713423	0.323904	0.034863	1.29862	0	0.124809	0.077372	1.06524	0.082142	0.151759	0.331547	0	0	0	0	0	0	0	0	0	0	0	0	0	0
2610301B20Rik	23.5992	22.3034	21.175	25.5732	27.6785	27.9042	28.1656	30.1416	22.806	21.6784	21.0747	22.9543	8.20456	7.13126	7.61282	23.0156	16.9785	23.8528	17.5392	21.2532	19.064	18.2531	21.7864	15.3891	22.0742	5.83309	0	9.14595	10.0375	3.91042	6.42054	0.155846	1.18414	9.25034	5.03659
2610301G19Rik	99.639	99.9767	134.154	133.432	92.1239	91.4349	128.405	134.24	106.739	105.988	128.07	127.923	29.9098	34.5958	11.7559	33.5962	34.618	33.1915	41.3235	24.2099	18.5564	20.0541	22.8687	19.1121	17.0487	54.7576	65.1363	48.6298	68.2162	53.2812	67.5417	41.31	8.55171	13.6715	10.553
2610305D13Rik	11.3596	11.2589	13.6636	15.4946	15.0647	14.2377	18.2024	17.0214	9.94135	10.0204	8.84155	9.42776	2.84614	1.82302	4.86902	1.42295	1.16703	1.49388	1.77923	0.501502	0.831725	1.4793	1.49037	0.811309	0.988444	2.35039	0	3.47888	0	0.660896	0	0	0	0	0.543339
2610306M01Rik	9.55315	9.22173	9.09828	8.86495	8.53783	9.0233	9.95155	9.55891	7.7459	6.89243	9.47193	9.68771	1.82174	1.94568	1.19785	9.6123	3.23886	3.11668	2.519	7.57219	3.97949	4.82163	4.0569	2.72679	5.30987	11.6096	0	0.936572	0.691674	2.48702	5.23961	4.22192	0.549789	6.91788	1.4764
2610307P16Rik	2.89091	3.61736	8.51623	7.63812	2.52666	2.95821	4.24402	4.47898	7.5618	7.68038	7.96655	8.46997	2.41565	3.11886	3.03484	16.5767	14.5009	14.2839	21.5509	8.03186	0.894723	0.684332	2.42508	4.98527	1.43711	1.01914	0	0	0	3.69077	3.69532	0	0	0	0.405023
2610316D01Rik	0	0	0	0	0.368418	0.234472	0.346048	0.305185	0	0	0	0	0	0	0	0	0	0	0	0	0	0	0	0	0	0	0	0	0	0	0	0	0	0	0
2610318N02Rik	6.30913	6.69116	18.4431	18.5892	7.34389	9.09326	13.0181	11.8724	13.3477	13.1098	16.4682	14.2026	3.80142	3.76371	1.65843	46.5509	33.215	33.9558	44.3963	35.4949	25.3942	30.2707	27.9378	30.7587	29.001	0.232115	0	14.488	0	15.7617	47.0283	18.0083	3.3976	0	2.64744
2610507B11Rik	120.27	117.241	146.17	146.28	103.67	103.614	135.007	133.722	132.432	134.447	140.493	138.536	62.7243	77.138	27.1656	103.845	109.282	101.653	122.323	96.6019	91.0423	87.901	98.9867	91.6901	85.7316	99.9324	74.1191	91.2895	58.6795	126.68	123.041	77.2655	53.3012	57.8494	56.7561
2610507I01Rik	20.7456	21.4207	41.7113	39.9085	21.7422	22.1756	42.5525	41.5845	31.8352	32.5004	40.915	40.8449	3.48834	4.96425	2.84705	24.2572	20.9414	22.3728	19.8238	17.6172	27.3239	23.7489	36.1464	28.8238	26.0068	45.4482	44.3166	13.6111	34.4357	16.2545	22.095	8.443	14.2963	15.934	20.4275
2610524H06Rik	53.4319	51.9852	57.7826	57.6228	49.0814	50.4511	50.801	50.6903	52.1385	50.149	54.8834	57.0759	14.0513	14.5583	24.6872	22.1537	16.929	22.1734	17.7913	19.4194	14.5619	21.0683	18.4458	17.5627	20.7339	5.31939	0	0	0	8.9622	3.9629	11.2293	12.1982	31.0912	8.88538
2610528A11Rik	0.328266	0.495329	0.069483	0.309323	0	0	0.13385	0.444443	0.098444	0.115892	0.171448	0.617009	0.366461	0.339141	0.118951	0.610862	1.18221	0.871636	0	0.276843	1.71328	1.13311	1.04487	3.04783	1.53124	0	0	0	0	0	0	0	0	5.63832	0.407512
2610528E23Rik	32.3806	34.8751	31.7931	33.454	27.611	27.7878	26.79	31.7954	30.8599	29.7515	34.5862	34.592	18.5958	17.312	18.6636	44.1343	47.1375	54.6392	47.2998	57.2057	34.8842	38.5505	40.1218	42.2499	43.8151	24.2562	0	0	0	13.2208	29.6737	10.2193	2.80902	23.1918	7.5847
2610528J11Rik	2.20835	2.47198	1.76642	1.71667	2.29917	2.80178	2.99178	2.2812	1.93982	2.16927	1.63895	1.78619	0.150132	0.339633	0	0.292171	0.220554	0.86129	0.49853	0.114368	0.124554	0	0.093897	0	0.20767	0	0	0	0	0	0	0	0	0	0
2700007P21Rik	26.2631	24.4892	34.0018	32.9582	32.867	32.0593	36.1049	33.3925	29.4974	28.4206	32.0391	32.8775	30.4956	27.0419	22.9422	25.101	19.2741	23.5197	27.1029	19.5449	27.4485	23.1627	34.7748	32.5324	33.5743	24.5258	8.14116	18.192	29.7378	8.20064	7.45012	5.71861	35.1537	20.844	15.0182
2700023E23Rik	3.89025	4.04256	27.7816	31.3016	12.3649	12.3213	29.9828	31.3027	20.7732	20.4783	30.6462	28.179	2.69556	4.51936	3.55868	20.9194	10.5407	21.2064	28.5776	18.8245	8.5082	5.46642	15.5371	12.6652	14.797	0	0	0	0	9.898	7.9841	9.44821	3.85493	1.09545	0.768318
2700029M09Rik	90.229	85.9216	107.486	104.725	95.7721	96.123	103.128	92.4537	108.818	103.911	101.018	99.4712	47.6038	41.5147	59.7935	84.8294	83.4771	108.579	86.6198	89.8417	118.202	133.711	130.865	131.053	122.032	157.654	104.786	94.0008	154.032	26.2229	37.179	11.3719	125.415	145.297	144.517
2700038G22Rik	2.655	2.69188	16.5815	17.0948	6.50643	6.95057	15.3328	14.5744	7.23477	7.54996	17.0459	16.352	3.42784	3.55927	1.84992	22.3697	15.6744	19.2163	32.5197	20.9974	13.7592	11.2434	13.1881	13.4327	14.5633	6.35175	19.9781	10.9777	2.08815	6.76245	7.19607	3.62304	3.07024	1.19463	4.10905
2700046A07Rik	0.318916	0.348818	0.250994	0.323994	0.151079	0.044135	0.282514	0.391866	0.355663	0.341871	0.257618	0	0	0	0	0.097956	0.264944	0	0	0	0	0	0	0	0	0	0	0	0	0	0	0	0	0	0
2700046G09Rik	3.43739	3.4877	4.94502	5.50506	5.41375	4.81268	8.08056	8.46884	4.42242	4.1087	5.96431	6.35859	0.518172	0.706951	1.02522	1.25268	2.61359	0.690813	1.98489	0.666714	0.708736	0.305616	0.805037	0.953022	1.65233	0	0	0	0	3.05544	0.718522	0	0	0.144038	1.56301
2700049A03Rik	17.7439	16.0125	22.0568	22.3493	12.3033	10.8882	18.4428	18.0128	20.588	19.9142	20.4351	18.4745	3.06546	3.74783	1.35231	27.8492	24.9686	26.5987	23.0222	18.8635	17.9116	16.277	20.4708	21.3992	16.6105	21.4191	17.4196	6.21707	13.5099	16.787	21.8005	9.41355	16.4428	17.6525	20.7792
2700050L05Rik	13.3731	13.3613	21.653	21.4831	12.8357	12.7145	19.3159	19.0837	17.9981	17.2411	20.1529	21.2676	10.7136	13.7353	6.2127	17.1941	17.5267	21.902	20.8018	17.5916	13.3645	12.5116	15.2369	16.8079	14.1549	2.27462	9.61917	0.453547	10.6003	9.53116	9.54324	1.91682	41.2294	21.1803	36.7286
2700054A10Rik	0.172179	0.249061	0.156997	0.067588	0.138244	0.136895	0.211052	0.078129	0.154026	0.191501	0.167602	0.191535	0.099566	0.104215	0.07325	0	0	0.181112	0	0	0	0	0	0	0	0	1.9588	0	0	0	0	0	0.196822	0.02828	0.308971
2700060E02Rik	199.359	193.699	153.447	148.607	186.72	190.134	163.789	158.859	174.321	171.907	151.245	153.572	142.388	142.867	223.147	103.23	105.075	102.948	105.347	107.809	97.1735	103.723	120.343	104.802	113.327	161.834	111.98	167.802	138.525	27.6819	31.1989	36.3538	66.6715	52.6096	72.8817
2700062C07Rik	24.9814	24.0474	28.9439	25.4059	23.9248	23.5091	29.6702	29.9056	28.1997	28.4487	28.3561	31.0775	8.22894	7.38648	7.01181	41.5378	28.3718	36.9433	61.1666	45.2302	33.8688	27.3008	36.1157	47.0789	46.2997	0	0	13.616	11.4415	8.6375	10.665	0.498744	40.0069	19.6271	23.4914
2700069I18Rik	0	0	0	0	0	0	0	0	0	0	0	0	0	0	0	0	0	0	0	0	0	0	0	0	0	0	0	0	0	0	0	0	0	0	0
2700070H01Rik	0	0	0	0	0	0	0	0	0	0	0	0	0	0	0	0	0	0	0	0	0	0	0	0	0	0	0	0	0	0	0	0	0	0	0
2700078E11Rik	39.2519	37.361	37.215	38.0719	39.4596	38.9539	39.8512	39.5729	41.563	40.4874	34.9234	34.7404	53.4249	50.8162	52.0921	25.4399	29.5107	25.2771	32.368	22.1	26.3474	28.7015	31.0661	30.2033	29.5926	42.5141	29.2296	37.973	32.7708	8.68932	11.2967	4.63313	14.3327	43.4038	28.4056
2700081L22Rik	1.03447	0.661986	0.362871	0	0.619261	0.457354	0.678571	0.651253	0.403593	0.509402	0.615672	0.468215	0	0.135678	0	0.428766	0	0	0	0	0	0	0	0	0	0	0	0	0	0	0	0	0	0	0
2700081O15Rik	11.0975	10.2379	17.2874	15.6064	8.63985	9.14237	14.1938	13.1277	15.6338	15.2417	20.8408	19.9337	18.2881	22.2083	6.52733	8.22077	10.1652	7.70162	10.3238	5.35707	1.53989	3.09503	2.87545	1.54541	2.7159	1.31587	2.18735	4.28109	2.41733	1.38818	2.79926	0	2.94846	1.79445	1.0396
2700086A05Rik	3.52145	4.83735	10.1925	8.86568	5.74392	4.33995	9.84224	9.52783	5.42295	4.89318	12.0451	13.126	4.79897	5.31249	1.35967	1.37671	0.499326	1.16129	1.58546	0	0.11465	0.447866	0.118233	0	0.142908	0	0	0	0	0	0	0	0	0	0
2700089E24Rik	60.3456	60.7867	56.6722	56.0456	58.347	58.4535	66.0557	62.7967	59.7164	59.4632	56.675	57.9343	41.9065	32.9742	43.0645	14.2671	10.9478	13.7382	13.4101	11.2669	12.4447	9.38789	12.3911	12.0648	14.7583	47.7545	26.9815	29.2416	21.583	5.96404	18.8688	5.25241	74.2668	37.9213	76.216
2700089I24Rik	0	0	0	0	0	0	0	0	0	0	0	0	0	0	0	0	0	0	0	0	0	0	0	0	0	0	0	0	0	0	0	0	0	0	0
2700090O03Rik	0	0	0.045988	0.200903	0.140669	0	0	0	0.117519	0.134922	0.192407	0	0	0.19405	0	1.07315	0.238237	0.492265	4.75418	0.321118	1.31308	1.31027	0.975469	0	4.88681	0	0	0	0	0	0	0	10.3909	0	0
2700094K13Rik	117.375	125.952	140.118	128.19	107.349	113.164	99.4631	100.215	123.823	128.438	141.169	137.466	79.9007	74.2143	65.0579	262.073	256.39	290.989	254.836	267.599	384.757	400.79	388.14	409.547	402.612	175.175	111.242	65.0791	0	102.94	198.935	98.1799	23.7508	36.0822	38.1332
2700097O09Rik	7.19555	7.22934	14.5301	12.9536	10.3112	9.69468	13.8072	14.7056	14.7096	14.5049	15.0936	16.5248	4.44713	4.96368	4.83063	18.7727	12.8065	21.5524	30.8445	25.0054	23.8059	16.4981	23.822	17.3878	19.8893	8.58567	0	0	0	4.41733	8.08782	0	2.04952	3.77935	3.22601
2700099C18Rik	5.63924	6.11832	26.0788	25.1493	8.84492	9.3654	21.4268	20.2037	20.4249	19.8285	22.1359	20.5534	7.27229	7.71203	6.61449	26.6235	26.5782	24.9164	39.3899	13.973	26.7604	19.5061	18.6282	31.8225	20.5224	142.674	55.1301	55.8414	72.6904	2.04226	5.36212	4.05839	27.4146	23.9503	27.985
2810001G20Rik	14.5585	18.0555	19.6484	21.785	17.6244	17.5229	20.698	18.884	17.8506	17.4743	20.3907	21.9658	7.0973	6.50792	8.64307	15.0109	8.48888	21.1126	14.3555	16.8584	9.8896	9.43232	11.3908	16.7128	10.6139	4.23988	0	0	0	2.51737	5.87207	10.921	1.96088	1.80104	1.85897
2810002D19Rik	9.82282	10.1314	9.8937	9.95654	11.2747	11.3836	12.2534	13.1501	11.1089	10.849	10.9503	12.3581	5.75396	4.59556	7.38321	7.97796	7.26954	6.41394	6.22288	7.41775	7.76738	7.86844	6.79087	7.88336	6.61171	12.707	13.8865	18.852	23.4236	2.24604	9.89761	0	34.4652	37.3238	50.2582
2810002N01Rik	46.8583	43.1799	43.7746	48.1356	41.1039	42.222	45.7712	46.558	47.6641	47.0855	45.0152	42.4288	22.6624	23.6877	21.7702	43.9745	41.6494	43.8718	48.1018	54.1631	51.3181	38.6464	35.8092	40.2126	36.1459	70.7502	79.426	25.793	76.0098	9.26048	46.8855	14.9335	25.5071	7.91349	20.7681
2810004N23Rik	53.2382	54.0522	61.8953	63.0656	47.313	49.4281	57.8116	57.7307	59.6549	58.5745	61.0556	61.513	12.9293	12.1491	9.16734	64.9535	75.7988	90.746	83.7351	98.0988	66.1267	55.7597	56.9031	68.1433	65.0366	304.669	354.956	354.683	392.968	27.1709	37.3827	20.9966	128.865	114.971	155.579
2810006K23Rik	26.2358	26.1402	24.4918	25.3366	19.0658	20.6826	25.4885	25.7257	23.569	22.5396	26.7974	25.5542	2.56925	2.11762	3.38733	30.045	30.2062	30.1662	29.9867	29.3252	22.4733	31.7942	25.7558	29.4175	26.3272	44.0245	30.1573	46.4471	50.3662	6.96559	14.0408	2.68538	12.2529	14.7614	17.6801
2810007J24Rik	0	0	0	0	0	0	0	0	0	0	0	0	0	0	0	0	0	0	0	0	0	0	0	0	0	0	0	0	0	0	0	0	0	0	0
2810008D09Rik	7.88046	7.57231	111.151	92.9798	39.0236	44.7094	102.607	99.3967	50.9103	47.2443	105.232	89.4898	3.62742	8.77522	4.59417	68.1511	24.3985	43.8415	86.8215	50.2469	25.9893	6.86859	34.1471	29.3766	31.6728	0	0	0	0	8.03951	7.47097	0	13.5847	1.13441	6.15463
2810008M24Rik	68.4801	70.2173	72.3645	68.0999	75.3527	70.1013	71.5815	68.716	69.0844	66.6046	62.6619	66.9179	57.8865	44.4079	78.0297	34.9731	28.5133	38.7715	50.1758	34.6939	29.6339	27.032	33.8368	36.6686	37.3253	139.576	144.785	150.998	180.536	4.98977	10.7333	7.54491	134.556	89.6359	91.8548
2810011L19Rik	0	0	0	0	0	0	0	0	0	0	0	0	0	0	0	0	0	0	0	0	0	0	0	0	0	0	0	0	0	0	0	0	0	0	0
2810013P06Rik	20.208	20.206	25.3861	26.1202	22.6111	20.9387	27.9566	28.2851	26.6461	26.7892	24.5313	25.5977	5.50246	5.54999	6.48982	19.557	24.0116	13.7025	19.2904	12.1623	13.3181	11.4647	11.3732	8.28003	9.91174	39.314	29.8292	15.1995	22.8398	3.6061	16.2018	1.1294	15.0033	18.934	19.2727
2810021B07Rik	30.2551	28.7606	31.6858	29.772	30.7429	29.9554	30.6854	31.5292	28.5226	28.2027	29.974	32.3579	9.17688	7.71884	11.4611	24.8174	20.2536	22.2515	26.7547	18.7453	21.2313	16.9223	19.9784	21.8691	19.2395	6.68398	14.75	5.63217	8.11906	3.70425	7.52911	5.2955	90.1657	27.468	47.7403
2810021J22Rik	2.67663	2.60719	3.39482	3.54826	2.27125	2.25822	3.33633	2.9801	2.63218	2.81186	3.18425	3.3516	0.130835	0.186811	0.048849	2.27885	1.49776	2.08041	2.58914	3.33689	1.74484	1.55722	1.99637	2.38187	1.56682	1.55795	0	0	2.92392	1.19197	1.62947	0.860347	16.7226	2.49992	2.8304
2810025M15Rik	41.1562	40.5738	38.3489	37.6119	42.3196	41.1872	42.6523	41.0961	38.8308	37.3721	42.612	39.9206	25.7963	24.3124	26.0847	37.9618	32.9945	34.9508	35.1629	28.8983	32.4788	29.7302	34.0323	44.8216	29.126	13.7822	10.5798	1.08683	23.4779	10.5389	22.164	1.25387	1.97008	0.567226	3.01344
2810029C07Rik	1.59282	1.61293	1.79017	2.11928	1.5633	1.7294	2.16664	2.57938	1.86423	1.24525	1.88614	2.20021	1.2208	0.79436	1.03219	0.163959	0.177564	0.709217	0	0.05302	0	0.159019	0	0	0.066379	0	0	0	0	0	0	0	0	0	0
2810030E01Rik	0.523741	0.553483	0.70281	0.767284	0.399581	0.732009	0.975629	1.27565	0.625162	0.55866	0.880635	0.959226	0.27818	0.395525	0.139889	0	0.023127	0.013894	0.103766	0.023985	0	0	0	0	0	0.950094	0.213048	0	0	0.00987	0	0	0	0	0.032145
2810032G03Rik	0	0	0	0	0	0	0	0	0	0	0	0	0	0	0	0	0	0	0	0	0	0	0	0	0	0	0	0	0	0	0	0	0	0	0
2810046L04Rik	22.2626	22.4108	32.2666	29.736	20.0926	19.4375	25.2666	25.4159	28.0051	27.2885	29.1073	27.6196	20.6068	23.2086	11.0608	51.47	49.5371	42.3018	59.177	40.0809	27.198	25.0813	29.3714	30.4142	28.9773	3.93136	10.5236	4.04981	8.3926	13.4869	16.4999	5.86132	29.4176	17.8861	21.577
2810047C21Rik1	1.63225	1.27746	1.36484	1.14248	1.73606	1.97107	1.89632	1.75823	1.52284	1.44096	1.27068	1.40105	0.474024	0.988117	0.765914	0.631803	0.843126	2.73427	1.39722	0.874114	1.03017	0.66696	2.00505	0.94418	0.646968	0	0	0	0	0	0	0	0.563176	0	0
2810049E08Rik	0	0	0	0	0	0	0	0	0	0	0	0	0	0	0	0	0	0	0	0	0	0	0	0	0	0	0	0	0	0	0	0	0	0	0
2810055F11Rik	2.72641	3.15643	3.60999	3.56198	4.24347	3.58722	4.16118	4.0237	2.91806	2.40639	3.04349	3.1966	0.769012	0.413184	0.398258	1.34673	0.797759	1.52567	1.15644	0.655191	1.0852	1.46616	1.84311	4.0976	0.912879	0	0	0	0	0.300124	0.642964	0	0	0	0
2810055G20Rik	0.205418	0.141765	1.088	1.31512	0.661097	0.780738	1.21498	1.57317	0.699705	0.792911	1.08921	1.01755	0.513462	0.68163	0.925803	1.82064	1.23494	1.79393	3.51732	0.857994	0.905296	0.175654	0.401839	1.60804	0.445505	0	0	0	0	0.891324	1.13834	0	1.83946	0.170232	1.98551
2810403A07Rik	41.5768	43.1736	107.267	108.815	72.7495	71.0472	111.882	109.198	77.1698	77.5646	95.2389	92.653	56.5451	60.9138	59.1636	85.9302	52.1713	74.6135	113.366	69.9968	54.2469	39.7253	66.932	59.1536	61.9676	35.4048	43.4309	15.2544	46.5907	21.0262	20.8359	1.87762	133.189	72.4278	106.185
2810403D21Rik	2.93802	3.75876	3.47012	3.40753	3.9494	4.00086	2.81578	3.67517	2.67551	2.81393	1.90958	2.51363	2.43213	1.98299	5.73292	1.87164	0.694915	1.65016	2.61897	1.50079	0.869739	1.64352	1.24928	1.30361	0	0	0	0	0	0	0	0	0.812831	3.38691	0.71603
2810404M03Rik	0	0	0	0	0	0	0	0	0	0	0	0	0	0	0	0	0	0	0	0	0	0	0	0	0	0	0	0	0	0	0	0	0	0	0
2810405F15Rik	0	0	0.011001	0.077906	0	0	0	0	0	0	0	0.122913	0	0	0.112884	0	0	0	0	0	0	0	0	0	0	0	0.564075	0	0	0	0	0	0.090671	0	0
2810405K02Rik	8.99902	10.4059	7.87617	8.34228	10.8206	10.2492	11.8344	11.5821	8.08095	7.73098	11.4664	11.7152	7.88113	7.88571	7.18046	7.00426	4.55833	4.00643	10.0419	8.09343	8.10801	10.9035	12.3923	10.1585	8.29987	0	0	0	0	3.14195	0	0.235187	4.57391	5.84418	4.55902
2810407C02Rik	113.692	109.218	97.1416	100.431	117.257	115.268	100.891	101.378	114.579	110.879	91.317	91.7014	113.831	97.0676	191.367	94.8635	94.2094	105.659	100.056	95.4069	150.637	159.13	159.576	150.141	156.636	69.2243	68.0597	66.9915	86.9365	32.0298	70.5224	40.0664	312.58	211.414	277.769
2810408A11Rik	5.54155	4.94537	13.8827	12.8298	5.41388	4.95236	9.89346	10.3091	9.31955	10.0755	13.0093	11.8254	3.48968	3.48736	2.36192	9.0766	6.39318	7.46592	7.23068	5.25545	1.89877	1.18816	3.00694	2.39342	1.44113	4.76831	0	0	0	1.09618	2.06963	0	0.283091	0	1.14882
2810408I11Rik	7.75542	6.61477	10.9312	12.8631	5.67959	6.75144	5.5709	8.71292	8.93467	7.47954	9.97698	8.19497	4.32585	3.48795	4.01847	14.8115	16.2245	18.5674	20.3942	22.7485	36.1035	36.3479	44.2883	37.4866	42.3151	32.3925	32.54	0	0	5.03084	0.756392	23.6527	33.5005	21.7893	24.9815
2810408M09Rik	29.8546	30.8257	31.6478	32.4323	33.6796	32.4516	32.5236	33.0803	29.6815	30.7009	33.7595	33.9009	34.6359	34.8085	34.8449	15.3985	14.5529	15.1931	15.0961	15.6265	10.1295	10.5717	12.3599	20.2816	8.69363	9.25931	12.0421	10.3166	8.19405	12.7222	20.528	6.7282	9.65483	17.3293	9.62408
2810410L24Rik	4.71925	4.01187	15.8744	17.0473	8.3483	9.77797	16.5816	18.2372	8.93771	8.90417	16.7498	15.8586	2.80719	4.88683	2.65089	2.54251	1.67522	2.23474	3.65698	2.30719	0	0.197603	0.304121	0.350904	0.397364	0	0	0	0	0.251647	0.479097	0.209101	0	0	0
2810417H13Rik	47.2202	46.45	63.8381	65.563	46.0123	45.581	45.7444	43.3065	69.8481	68.2827	54.3045	55.2237	24.61	23.3704	19.6724	144.668	127.106	103.786	117.272	88.1298	187.848	194.455	181.445	183.092	198.918	161.135	148.598	185.493	175.373	26.0456	57.7602	27.7604	294.245	398.666	404.857
2810422J05Rik	96.2807	98.8866	86.214	84.3563	88.558	91.2868	90.0084	85.6958	88.5688	89.2425	87.5055	82.1199	71.4963	65.9414	69.1131	71.7324	64.2585	75.2949	72.8948	68.9642	69.4127	67.3992	79.5713	75.2061	79.9754	125.462	168.187	149.053	183.589	49.0674	65.1914	23.4764	21.5243	17.5034	22.9021
2810422O20Rik	20.3126	18.8492	18.6959	19.524	21.1407	19.128	19.5368	18.8415	16.5822	14.584	20.5793	21.1275	7.21327	6.06821	9.08839	7.16016	9.59379	10.6503	16.854	9.14795	5.98414	6.8042	6.81919	8.32563	8.61452	16.4068	0	0	20.9677	4.11958	2.48736	0.44588	7.14895	9.08622	7.64313
2810428I15Rik	46.1686	47.2336	61.9278	57.0003	51.4218	50.6195	52.0528	51.6438	48.9307	50.9092	66.2137	60.8809	38.0454	37.3758	22.3271	95.5475	86.5239	85.1807	96.0009	124.87	74.4738	60.6964	60.4996	46.3618	64.1782	36.9075	3.7164	47.3889	0	13.6324	25.306	0	5.35871	10.3357	6.56679
2810429I04Rik	2.02714	1.86902	2.35958	2.67805	2.39685	1.74922	2.56435	3.47326	1.66617	2.47821	2.7756	1.38827	0.301244	0.536311	0	1.89754	1.37829	0.790333	3.99341	0.318411	0	0	0.23201	0	0	0	0	0	0	0	0	0	0	0	0
2810432D09Rik	38.3224	37.6145	51.5405	50.2647	47.9154	49.7568	47.3707	51.5962	37.9057	36.1504	55.2219	58.9926	55.2051	45.8428	45.3018	42.2478	28.1014	44.5435	40.4355	47.3166	27.1559	23.5733	31.939	34.9192	21.8527	4.89599	20.5526	3.39349	0	28.2634	80.474	20.4006	2.48481	0	3.03171
2810432L12Rik	23.6789	22.5987	18.2869	18.6636	30.3665	30.6057	26.5731	27.9659	19.2293	18.5608	20.0686	18.745	55.1325	49.0504	47.1659	0.784848	0.286508	1.39174	1.33345	3.76699	0	0.104425	0.121333	0	0	0	0	0	0	0	0	0	0	0	0
2810433D01Rik	0	0	0	0	0	0	0	0	0	0	0	0	0	0	0	0	0	0	0	0	0	0	0	0	0	0	0	0	0	0	0	0	0	0	0
2810442I21Rik	0.402345	0.412365	3.07705	2.65592	1.12846	1.13975	2.31544	2.70833	1.27551	1.21841	2.36815	2.23826	0.046482	0.090898	0	1.18557	0.442437	1.67834	3.58696	1.19174	0.215255	0.248694	0.412988	0	0.677935	0	4.53357	0	0	0.117154	0	0	1.73462	0.374077	0.651982
2810442N19Rik	0.148962	0.364517	0.076084	0	0.394545	0.421317	0.762582	0.82443	0.418231	0.098133	0.232645	0.148386	0	0	0	0	0	0	0	0	0	0	0.095505	0	0	0	0	0	0	0	0	0	0.22312	0	0
2810453I06Rik	23.3003	22.2305	21.0098	20.4218	25.0906	24.2663	23.4496	22.8796	24.7783	23.6126	24.7135	23.5538	22.6304	24.763	24.2193	7.84457	7.74231	9.30349	6.60632	9.74995	4.01521	5.67884	5.53798	4.06164	4.24729	4.19232	4.70613	0	4.3195	7.17186	9.21622	0.803989	2.29595	1.93192	4.27095
2810454H06Rik	1.07185	0.947025	2.17293	2.14803	1.94959	2.06824	3.52761	4.11793	2.15202	1.75588	2.3772	2.55463	0.166935	0.12869	0.27485	1.50463	1.02082	0.477248	0.909888	0.293566	0.706194	0.407708	0.390923	0.733909	0.178602	2.64919	14.4579	0	2.40258	1.01167	1.94321	0.024359	0.098418	0	0.550008
2810459M11Rik	0.013002	0	0.057647	0	0.017258	0	0.031661	0.099113	0.015553	0.06888	0.039206	0	0.266804	0.425604	0.465136	0	0	0.054598	0	0	0.153964	0	0	0	0	0	0	0	0	0	0	0	0	0	0
2810468N07Rik	12.425	13.0132	13.1508	13.0712	12.4004	12.7945	16.4063	15.2361	10.8629	11.281	14.7026	14.4983	8.80675	9.21965	5.57058	0.985308	0.673188	0.268281	0.591751	0.128384	0	0	0.161986	0	0.274505	0	0	0	0	0	0	0	0	0	0.527997
2810471M01Rik	0	0	0	0	0	0	0	0	0	0	0	0	0	0	0	0	0	0	0	0	0	0	0	0	0	0	0	0	0	0	0	0	0	0	0
2810474O19Rik	35.9647	35.4425	38.8843	41.5097	25.7373	25.4232	46.1116	45.4646	34.5679	36.3649	35.2878	36.6502	36.0364	42.8955	12.0377	42.9974	40.8517	46.5358	62.5268	39.6288	26.4614	26.1223	29.9828	27.8544	24.5182	68.47	62.789	45.0279	37.9807	5.57931	5.34152	0.94096	291.241	74.2982	234.702
2900002K06Rik	1.12743	1.74951	2.61602	2.24499	2.2377	2.44023	3.15501	2.48939	4.2744	5.18384	3.70263	3.35034	1.42936	1.37804	1.12319	6.6783	6.247	7.18229	15.045	6.53032	3.63834	2.25466	5.18201	5.37216	2.97056	0	0	0	0	7.18088	7.19463	0	3.34258	9.65139	12.7778
2900005J15Rik	1.31691	1.3495	14.1988	14.3857	6.55856	7.05942	14.2352	15.2446	7.2824	7.62104	12.7313	12.7328	0.373048	0.619053	0.205809	8.5275	3.1157	9.66254	14.659	7.27841	2.18601	0.965683	4.81194	4.72196	5.05645	0.784221	0	7.09757	0.406972	1.41564	1.6186	0	59.498	44.8674	40.5497
2900006K08Rik	2.60415	2.36945	6.1594	6.31145	3.53424	3.28336	8.00631	7.5506	5.04962	4.90339	4.87952	5.09243	0.578841	0.799483	0.147711	1.32511	1.39387	2.53296	1.20832	1.64168	0.9807	1.06424	0.974474	0.136021	0.461666	0.873604	0	0	6.84519	1.08564	0.047343	0	0.606117	0	1.07978
2900008C10Rik	1.23494	1.38367	2.35608	2.0861	1.54515	1.57675	1.39727	2.16305	2.07869	2.50922	2.63659	2.28181	3.23201	3.24243	2.47235	1.70713	0.777997	1.46473	0.846864	0.192365	3.37628	0.886976	2.14434	3.7221	0.682381	0	0	0	0	1.70816	2.2639	0	0	0	0.153878
2900009J06Rik	0.611889	0	0.214681	0	1.22885	0.956924	1.0743	0.187077	0.178687	0.644158	0.521343	0.643526	0.949896	0.584214	0	0	0	0.2613	0.975719	0.214255	0.122809	0	0	0	0	0	0	0	0	0	0	0	0	0	0.203069
2900010M23Rik	114.827	113.281	122.822	120.069	121.218	121.601	102.73	89.0693	123.982	122.08	121.441	123.509	76.2995	73.0385	64.882	50.4834	67.9824	61.033	46.8282	65.307	48.4379	49.3067	44.8876	48.509	49.4524	103.192	120.858	251.153	186.899	69.9578	94.9473	21.2666	6.32444	4.4369	7.49821
2900011O08Rik	3.70658	4.46715	3.85584	4.16338	4.55451	4.69672	5.54495	5.491	3.4017	3.26733	4.35723	4.59309	1.96096	1.8626	1.34343	1.22956	1.80769	0.982301	0.395573	0.513456	0.488652	0.833791	0.797003	2.14878	0.597784	0	0	0	0	0	0.582986	0	0	0	0
2900026A02Rik	31.2511	32.2268	30.1757	31.0068	20.8802	20.5329	29.2202	30.2688	30.6733	31.8634	30.6147	31.0065	80.9236	80.6192	28.0885	25.0299	23.942	27.5514	29.0787	24.2224	1.5547	1.29859	4.68023	3.0822	2.93858	0.641639	1.59539	0	0	5.8237	3.47293	1.43465	1.84892	2.28618	1.9022
2900041M22Rik	6.80698	6.34271	4.49271	4.32381	6.05925	5.64133	5.8947	5.4187	4.13951	2.94507	4.84458	5.22801	1.66992	2.20474	2.66586	0.212862	0.2196	0.216957	0	0.09032	0	0	0.234625	0	0	0	0	0	0	0	0	0	0	0	0
2900052N01Rik	0	0	0	0	0	0	0	0	0	0	0	0	0	0	0	0	0	0	0	0	0	0	0	0	0	0	0	5.07996	0	0	0	0	0.144269	0	0.11618
2900053A13Rik	23.4319	22.41	26.5041	27.4128	26.5326	24.1501	21.6598	24.939	23.927	23.586	23.9286	23.1022	17.6199	14.9994	20.1573	22.3984	19.5698	32.0286	37.5076	22.02	25.6376	21.2828	28.6219	37.2696	24.978	250.806	184.449	262.49	222.84	10.4915	8.15017	4.267	93.5519	139.493	97.815
2900055J20Rik	0	0.000423	0	0	0	0	0	0	0	0	0	0	0	0	0.002695	0	0	0.000557	0	0	0	0.003754	0	0	0	3.14131	7.8357	2.54775	0.01931	0	0	0	0.046913	0.009667	0.019242
2900056M20Rik	7.32377	6.70568	10.2403	10.9795	9.10009	9.40152	9.55834	10.2769	9.39935	9.61056	9.08534	9.39396	6.11864	5.18916	11.9772	17.6116	11.4029	15.8963	14.7063	8.29534	14.1653	9.03649	13.9249	15.4043	14.9319	1.94741	5.35778	0.571393	1.31531	3.89797	2.19634	1.87789	49.1365	91.2963	51.0014
2900057B20Rik	0	0	0	0	0	0	0.103802	0	0	0	0	0	0	0	0	0	0	0	0	0	0	0	0	0	0	0	0	0	0	0	0	0	0	0	0
2900060B14Rik	0.374623	0	0.478786	0.39799	0.242048	0.467378	0.264757	0	0.608006	0.43763	1.58246	2.07042	0.610607	0.357001	5.27976	0.533949	0.376064	0.4407	1.16713	0.143736	0.749282	0.260888	0.983652	0.249487	0.936395	72.1277	92.6103	75.0237	131.542	11.9728	134.219	77.288	1.57638	9.21692	4.45498
2900064A13Rik	88.8116	90.1955	78.509	86.2327	96.4247	98.2561	81.9499	81.5192	85.1705	84.4428	80.6961	83.9309	107.539	90.2475	139.706	96.9094	89.1362	108.518	103.065	130.128	135.322	175.702	154.236	139.715	151.915	30.5848	0	0	11.237	37.6555	78.7473	33.8839	92.2189	78.3284	94.9044
2900076A07Rik	2.86493	2.88705	16.7347	13.9402	8.45524	8.1031	17.3295	17.926	7.68859	7.44069	14.3535	15.1823	2.67327	3.26108	4.3867	7.13051	2.08897	6.86761	8.12505	7.44076	5.64765	3.89002	8.31626	5.8986	8.4395	0	0	0	0	0.196064	0.915059	0	3.88388	1.04187	9.25799
2900079G21Rik	0	0	0	0	0	0	0	0	0	0	0.02059	0	0.083212	0	0	0	0	0	0.682831	0	0	0	0.079442	0	0	0	0	0	0	0	0	0	0.978968	0	0.047366
2900092C05Rik	0	0	0	0	0	0	0	0	0	0	0	0	0	0	0	0	0	0	0	0	0	0	0	0	0	0	0	0	0	0	0	0	0	0	0
2900092D14Rik	0	0	0	0	0	0	0.000768	0	0	0.01667	0	0	0	0	0	0	0	0	0	0	0	0	0	0	0	0	0.942281	0	0	0	0	0	0.062888	0.001233	0.153527
2900092E17Rik	49.9233	53.0798	66.9757	62.7023	44.2318	47.1679	64.0543	61.7402	55.8361	57.3291	75.5351	71.9413	49.1923	48.0562	27.0433	38.7902	37.7663	30.9342	28.9959	37.7244	22.791	25.8913	26.9451	22.4824	25.9961	135.451	170.949	96.5601	165.728	30.3184	65.9509	21.6216	27.5644	55.7652	28.4592
2900093L17Rik	0	0	0	0	0	0	0	0	0	0	0	0	0	0	0	0	0	0	0	0	0	0	0	0	0	0	0	0	0	0	0	0	0	0	0
2900097C17Rik	184.465	179.278	181.838	185.785	195.736	194.851	200.413	199.478	177.562	179.158	172.395	174.057	79.4855	98.4555	105.258	77.636	74.2702	81.7622	80.5338	79.2132	69.5301	71.1881	77.8475	75.9508	72.2855	66.6762	59.2785	64.017	72.0499	62.6492	70.3924	41.5041	73.6135	79.072	86.6035
3000002C10Rik	3.85269	3.79316	15.5581	15.8774	7.94621	8.52005	16.745	16.0949	9.90808	9.69687	14.7701	16.4486	1.29288	1.20608	0.698852	12.3756	4.7401	9.55857	14.0309	11.6601	5.37381	3.12811	11.6317	8.51745	6.37056	2.41921	1.18409	0.295521	0.38295	11.928	8.3629	4.46107	0.301282	1.31022	0.667072
3010001F23Rik	0.316106	0.377824	0.565099	0.50741	0.137996	0.725233	0.760672	0.857873	0.730008	0.628996	0.546075	1.51966	0	0	0	0	0	0	0	0	0	0	0	0	0	0	0	0	0	0	0	0	0	0	0
3010026O09Rik	11.2616	11.5734	15.3573	13.9686	9.07688	8.20706	12.3953	12.6146	11.755	11.9487	12.9833	13.4753	2.85987	2.96379	2.54956	30.4491	28.1866	30.2345	35.0099	21.137	28.8947	26.5151	24.6225	26.6472	22.7006	7.89062	0	14.8575	0	7.33097	14.573	5.79974	3.04366	2.28492	2.99322
3100003L05Rik	0	0	0	0	0	0	0	0	0	0	0	0	0	0	0	0	0	0	0	0	0	0	0	0	0	0	0	0	0	0	0	0	0	0	0
3110001D03Rik	72.7411	73.797	64.8714	69.6528	76.4822	73.0041	66.5759	66.9352	71.9752	71.1012	72.1304	72.5009	46.5819	37.8391	42.7629	96.2224	89.2604	90.7359	92.1913	116.952	113.667	105.228	118.189	108.461	118.242	173.661	12.8229	270.11	197.356	68.2015	83.1744	53.0077	10.1419	13.999	9.46653
3110001I22Rik	9.05842	8.55811	9.13247	9.66105	7.88301	8.72658	7.23407	7.38619	10.4456	9.98506	10.522	10.1649	15.7274	17.2875	21.7727	9.54482	9.54579	8.6081	10.63	8.21423	16.6512	14.5221	15.8183	11.8739	19.776	10.727	18.5098	6.37794	0	7.81099	10.6334	0	17.4903	13.1282	10.9696
3110002H16Rik	20.5762	20.0174	37.4513	38.4011	22.2962	23.2261	33.2927	33.0219	36.4365	34.7582	40.1101	42.9367	19.9585	23.2343	18.972	27.0539	28.5604	28.1796	31.3281	35.0255	18.5884	23.4739	22.5708	19.8453	23.0969	7.74118	0	0	0	23.2008	44.4621	23.5016	21.1153	30.565	19.5171
3110003A17Rik	150.368	145.301	169.075	165.083	154.005	156.019	136.369	134.937	146.693	150.501	138.686	137.2	133.205	111.657	233.901	209.764	194.876	168.914	140.582	143.822	326.093	267.587	301.774	331.38	271.282	153.346	182.337	220.828	185.403	33.7587	67.6672	22.0372	177.272	196.091	232.68
3110007F17Rik	6.61151	6.60257	5.55455	5.89696	6.51718	5.64917	6.29098	7.53619	7.83221	7.60619	6.92619	6.21993	2.13317	2.31016	2.62493	5.29314	1.72076	4.36666	5.8645	4.59888	1.48892	2.49471	2.67525	0	0.940831	0	0	0	0	0	0	0	0	0	1.44053
3110009E18Rik	8.92696	9.09514	6.86916	6.16768	8.33229	8.21639	7.03512	6.68199	9.95471	8.93652	7.6899	9.32574	2.64018	2.25832	0.682992	4.69804	1.70131	5.44646	5.52655	3.69028	4.98357	4.49425	5.13104	5.92471	2.12957	0	0	4.64468	0	1.65528	13.0815	0	7.68545	4.52262	3.57322
3110009F21Rik	0	0	0	0	0	0	0	0	0	0	0	0	0	0	0	0	0	0	0	0	0	0	0	0	0	0	0	0	0	0	0	0	0	0	0
3110015C05Rik	0	0	0	0	0	0	0	0	0	0	0	0	0	0	0	0	0	0	0	0	0	0	0	0	0	0	0	0	0	0	0	0	0	0	0
3110021A11Rik	0.435218	0.443641	1.7483	0.943965	1.00922	0.883067	2.33035	2.95674	0.497817	0.731207	1.57378	1.4204	0.209555	0.519713	0.109134	1.55912	0.791063	0.366378	1.36182	0.410204	0.118946	0.282581	0.500187	0.822443	0.550931	0	0	0	0.867947	0	0	0	0	0	0
3110021N24Rik	1.54278	1.80145	1.23196	0.650108	1.35655	1.55058	1.60955	1.89736	0.914169	1.03145	1.12181	1.1157	0.524241	0.375424	0	0	0	0	0	0	0.062581	0.19105	0	0	0	0	0	0	0	0	0	0	9.26175	2.54558	1.1829
3110035E14Rik	0	0	0	0	0	0	0	0	0	0	0	0	0	0	0	0	0	0	0	0	0	0	0	0.058944	0	0	0	0	0	0	0	0	0	0	0.075983
3110039I08Rik	0	0	0	0	0	0	0	0	0	0	0	0	0	0	0	0	0	0	0	0	0	0	0	0	0	0	0	0	0	0	0	0	0	0	0
3110039M20Rik	0	0	0	0	0	0	0	0	0	0	0	0	0	0	0	0	0	0	0	0	0	0	0	0	0	0	0	0	0	0	0	0	0	0	0
3110040N11Rik	36.908	35.7276	34.8574	33.6125	31.2823	30.5831	36.0027	36.3976	34.1183	33.2899	36.7258	35.4439	16.182	13.1645	16.1348	29.701	35.7456	42.3672	41.7259	38.1082	41.3436	43.0022	41.4798	52.8341	41.0576	45.9727	16.443	0	0	5.15302	9.86287	0	11.9145	6.69857	11.6348
3110043O21Rik	8.06625	7.06831	11.0537	11.6677	8.88118	9.29031	10.1841	10.5732	10.7558	10.81	9.85089	9.71212	21.031	20.173	24.669	4.13853	4.0903	4.34948	7.23815	4.86812	1.55695	1.63348	1.44129	2.20016	1.46739	3.38811	4.74355	0	0	0.361666	1.49695	0	12.4332	17.4885	12.0475
3110045C21Rik	0.664231	0.77326	0.396872	0.452989	0.939641	0.884584	0.534692	0.998403	0.537228	0.618707	0.722052	0.342996	0	0	0	0.220991	0	0.213644	1.39861	0.26323	0.654182	0	0.238367	1.56817	1.70445	0	0	0	0	0	0	0	0	0	0.469136
3110047P20Rik	0	0	0	0.028934	0	0	0	0	0	0	0	0	0	0	0	0	0	0	0	0.011647	0	0	0	0	0	0	0	0	0	0	0	0	0	0	0.099701
3110052M02Rik	4.51642	4.95047	8.66975	8.63639	7.10813	7.13422	8.91056	9.96629	7.32172	7.54873	8.44008	8.71531	1.62458	1.51543	2.33232	4.34293	4.23671	5.33556	4.74615	2.5143	2.61279	2.87453	3.47366	3.57509	3.1806	4.61153	4.85091	1.14205	0.648664	1.09506	1.06123	0	8.78628	9.18706	7.79517
3110056K07Rik	16.2857	15.4197	31.3442	31.7275	25.8346	24.588	44.4194	46.1574	20.9603	22.2905	34.8458	37.3505	10.1379	10.8875	14.0455	18.4044	14.2667	15.6715	18.898	12.3997	11.3862	7.864	13.0141	17.0764	10.1059	4.38803	9.83826	15.7124	5.84408	1.96175	3.99717	3.85135	11.3114	6.9151	8.82331
3110056O03Rik	19.1811	19.2462	33.1783	31.5558	20.191	20.01	27.8432	26.5733	27.3193	26.393	35.1596	35.3899	9.77753	11.1089	3.27301	18.5012	18.6008	19.8419	24.3349	29.6147	8.15011	5.08496	6.83392	8.39603	7.25997	16.0589	0	6.12894	3.18201	41.6498	54.232	14.7583	0.679524	0.354512	0.58022
3110057O12Rik	6.15886	5.38679	11.009	11.2457	8.65378	7.13542	11.8024	10.661	9.82917	9.96076	10.2289	10.5072	1.02226	1.03293	0.767499	4.03252	6.92837	5.88222	8.60256	3.97323	4.09804	4.89306	5.32464	4.24008	5.36568	0	0	0	0	2.03795	1.05268	0	4.87785	2.0019	4.35657
3110062M04Rik	19.7353	20.8697	24.9829	24.6876	20.5362	21.6878	26.1887	27.4399	21.6891	23.1359	25.306	26.1485	5.61602	4.06745	2.79455	10.9775	9.92154	9.98775	14.6396	10.3211	1.87896	1.97698	3.17225	3.7288	2.6202	0	0	0	0	2.95786	3.42851	0	5.56935	5.6403	5.63394
3110070M22Rik	1.15639	1.20617	1.48561	1.80637	1.98069	1.44396	1.99748	1.93984	1.21908	1.37898	1.34892	1.37204	0.811615	0.589227	0.376213	0.837337	0.48439	0.131669	0	1.55949	0.300074	0.401112	0.35255	0.264084	0.229973	0.327025	3.08194	8.7555	3.93889	0.591248	0.565896	0	0.401767	0.004469	0.202886
3110079O15Rik	0	0	0	0	0	0	0	0	0	0	0	0	0	0	0	0	0	0	0	0	0	0	0	0	0	0	0	0	0	0	0	0	0	0	0
3110082D06Rik	0	0	0	0	0	0.007043	0	0	0	0	0.016345	0	0	0	0	0	0	0	0	0	0	0	0	0	0	0.277676	0	0	0.816159	0	0	0	0	0	0
3110082I17Rik	24.8304	27.9005	35.436	34.3715	24.7706	23.9656	28.4779	29.3026	27.5211	29.6623	34.6374	33.8512	11.988	11.1439	7.53464	97.7335	92.0081	97.4369	77.3914	88.5023	85.1901	75.9816	87.7141	106.788	77.9896	151.778	229.742	252.136	156.808	16.2365	15.5194	19.1243	124.614	61.9378	82.3988
3110082J24Rik	0	0	0	0	0	0	0	0	0	0	0	0	0	0	0	0	0	0	0	0	0	0	0	0	0	0	0	0	0	0	0	0	0	0	0
3110099E03Rik	0	0	0	0	0	0	0	0	0	0	0	0	0	0	0	0	0	0	0	0.07896	0	0	0	0	0	0	0	0	0	0	0	0	0	0	0
3200001D21Rik	0.323273	0.400273	0.41808	0.409572	0.438435	0.438993	0.439817	0.545577	0.32399	0.28567	0.365518	0.313066	0.38074	0.386957	0.959005	1.62739	1.45133	0.903663	3.92398	0.97745	0.70823	1.19133	1.41843	0.973071	0.892702	0	0	0	0	0.194087	0.335039	0	6.93291	0.977579	0.914004
3200002M19Rik	33.3023	35.6148	53.4533	53.4123	29.7331	32.0481	38.9479	35.1897	38.9176	39.7036	46.4167	43.7774	14.7121	14.8046	15.9397	63.6118	60.7687	64.705	64.1129	74.0066	78.0406	100.886	75.6284	100.211	82.2457	388.403	674.929	552.06	501.547	13.1641	34.2785	36.8329	73.6855	58.0447	50.0833
3230401D17Rik	53.6578	55.7819	64.0215	64.9411	49.7319	51.1395	50.998	52.1882	62.1785	62.0613	59.9381	57.3285	61.9446	59.7108	58.9871	56.5521	53.2598	48.9383	38.3333	36.3504	57.0768	67.8122	61.0287	54.5189	59.1425	37.579	47.0715	29.4988	37.1188	27.1887	30.2409	24.3974	129.672	133.067	141.852
3300002I08Rik	0.912886	0.729979	0.881776	1.17835	0.589183	0.848081	1.00627	2.2481	0.901014	1.47531	0.868096	1.1567	0.578499	0.574183	0	2.50634	2.09229	1.70264	3.47982	1.97031	2.33321	1.53147	1.48352	2.31115	2.10863	0	0	0	0	0	0	0	5.80774	0.555129	2.41593
3300005D01Rik	0.082426	0.095003	0.296138	0.37572	0.177788	0.407205	0.242873	0.437114	0.423482	0.647237	0.468787	0.430792	0.032275	0.09644	0	0.402377	1.81018	3.76172	0.96074	3.06039	1.1971	1.89509	1.71819	2.53855	3.25499	0	0	0	0	0	0	3.94949	1.35822	0.931528	4.69336
3425401B19Rik	0	0	0	0	0	0	0	0	0	0	0.025812	0	0	0	0	0	0	0	0	0	0	0	0	0	0	0	3.37878	0	0	0	0	0	0	0	0
3632451O06Rik	2.88347	2.79677	1.48985	1.61265	3.16654	3.01168	3.96399	3.79934	1.41453	1.11744	1.40772	1.32972	0.775589	0.517198	0.135443	0	0.036719	0	0	0	0	0	0	0	0	0	0	0	0	0	0	0	0	0	0
3632454L22Rik	0.215283	0.150388	0.563554	0.386097	0.287693	0.293128	0.985179	0.729929	0.491288	0.339063	0.480196	0.321213	0	0.040091	0	0.228854	0.107417	1.79781	0.117065	0.266359	0.394944	0.732482	1.06865	0.973437	0.249035	0.344669	0	0	0	0	0	0	1.70564	0	1.43318
3830403N18Rik	1.85836	2.55211	4.54389	4.11111	2.28758	2.76503	0.483728	0.535949	1.99906	1.32121	3.00865	3.75085	1.28773	0.676657	1.88694	0.729557	0.872518	0	0	0.205189	0	0	0.410918	2.04286	0.977873	0	0	0	0	0	0	0	3.38898	0	1.34189
3830406C13Rik	31.3199	31.2221	34.9542	36.0559	34.1741	33.801	36.9341	35.7203	34.324	32.2278	31.2216	30.498	5.57334	5.16175	9.57732	21.1283	15.7673	22.4907	28.0028	26.3027	22.0074	25.2395	20.3649	22.0405	21.103	4.95486	6.07926	0	11.5323	5.91595	6.2971	0.047092	57.053	29.2801	38.8772
3830408C21Rik	2.93742	2.40421	7.14189	7.26631	5.14723	5.83846	9.22237	9.81865	5.1988	6.30327	6.82486	7.0131	1.32361	1.31361	1.59775	4.02006	3.65917	6.53302	4.99355	3.57937	0.929812	0.844777	1.62709	2.32361	1.05052	0	0	0	0	0.309704	0.120755	0	1.65867	2.08229	2.70506
3830417A13Rik	0	0	0	0	0	0	0	0	0	0	0	0	0	0	0	0	0	0	0	0	0	0	0	0	0	0	0	0	0	0	0	0	0	0	0
3830431G21Rik	0	0	0	0	0	0	0	0	0.018016	0.029839	0	0	0	0	0	0.090531	0	0	0	0	0	0	0	0	0	0	0	0	2.82296	0	0	0	0	0	0
3930402G23Rik	0	0	0	0	0	0	0	0	0	0	0.017166	0	0	0	0	0	0	0	0	0	0.010101	0	0	0	0	0	0	0	0	0	0	0	0	0	0
4430402I18Rik	0.925931	0.706226	0.828249	0.774563	1.28983	1.24185	1.81168	1.05739	0.749527	0.703672	0.967196	1.22487	0.141576	0.46343	0.207777	0.567361	0.156841	0	0	0	0	0.138513	0.228523	0	0	0	0	0	0	0	0	0	0	0	0
4632411B12Rik	46.9466	47.878	74.8503	74.7917	45.429	43.9642	68.5854	71.3366	60.5276	61.6635	73.1291	75.0759	56.3962	63.7613	26.2082	28.3773	28.4179	25.9522	33.15	21.8638	13.6966	14.9019	20.3564	16.5164	16.2454	38.6506	19.1208	28.6038	20.0802	36.802	34.7805	14.2267	21.3411	11.9807	19.0096
4632415K11Rik	21.3644	20.4189	19.7552	20.2229	20.3425	19.7389	21.7311	21.6185	16.9697	16.4117	20.0411	19.1633	2.31826	2.19492	1.27534	3.89424	1.92124	3.97122	2.48697	3.99825	2.09918	1.48891	2.1185	2.63135	1.88046	0	0	0	0	5.03569	6.80635	3.30873	0	0.634762	0.479261
4632415L05Rik	16.5732	16.0147	17.4052	17.3181	15.3486	15.4879	17.41	18.3391	16.2248	15.916	18.0048	18.5423	2.05528	2.3247	1.9011	8.31914	10.6972	8.29414	8.64189	6.8789	8.08589	6.87778	9.35587	8.86674	9.07035	15.2386	11.6315	12.6638	10.8502	4.4049	4.20824	1.65753	11.1754	23.0467	14.3039
4632427E13Rik	0.619634	0.748886	3.93723	3.21599	1.92287	1.90151	4.84059	4.28325	1.5298	1.83388	2.42705	3.10654	0.983099	0.57988	1.59705	34.2732	22.2259	17.505	37.2629	17.0007	10.631	7.51047	21.2079	29.1609	12.9433	0	0	1.30141	0	5.24718	7.63582	0	52.04	59.4091	71.2761
4632428C04Rik	0.347972	0.342926	0.626514	0.845702	0.729126	0.518337	1.17167	1.33243	0.437282	0.366703	0.724232	0.716019	0.042423	0.076011	0	0	0.145454	0.149806	0	0	0	0	0	0.139667	0	0	0	0	0	0	0	0	0.242443	0.328107	0.17946
4632428N05Rik	16.2522	15.8275	16.54	16.3411	16.7093	15.8564	14.2219	14.7545	23.5486	23.8571	14.878	14.4167	26.357	27.3564	13.3867	11.4949	11.0107	5.76166	6.31514	3.60961	29.2416	24.6097	26.0144	25.1446	24.3256	47.6474	43.6479	26.8689	45.1335	21.7761	46.2687	21.1216	148.055	10.151	164.261
4632434I11Rik	9.44344	9.57952	12.9346	12.6724	7.67318	7.92012	10.5812	11.1987	11.9549	11.462	12.1898	11.7023	4.82543	5.13396	5.27912	17.2356	16.1536	22.457	20.4264	22.3456	15.9638	20.6634	17.9239	14.2924	17.99	11.7359	3.72997	4.39422	9.83953	3.14819	4.74929	1.88779	10.0269	1.71492	10.3411
4732415M23Rik	0	0	0.69052	0.594532	0.633013	0.559332	0.700985	0.780426	0.263405	0	0.324066	0.581311	0	0	0	0	0	0	0.843182	0	0	0	0	0	2.07327	0	0	0	0	0	0	0	0	0	0
4732416N19Rik	0.961667	1.12872	1.47871	2.13508	1.75084	1.78508	1.445	2.46927	1.28164	1.23907	2.2318	2.4125	0	0	0	3.05695	2.82735	1.83577	2.82205	1.96509	1.60715	1.05215	0.501931	1.76649	1.91291	0	0	0	0	0	0	0	0	0	0
4732418C07Rik	82.2177	81.5875	80.0353	80.3163	88.0212	88.9348	103.415	100.345	79.8732	79.2148	79.0799	80.4727	48.1664	51.5301	41.0602	58.002	56.2144	63.1553	63.6225	46.0108	38.026	35.4043	40.1076	38.587	34.9772	17.9398	27.8513	9.16074	15.7127	13.455	13.1443	8.06564	31.8338	27.1949	32.8945
4732456N10Rik	0	0	0	0	0	0	0	0	0	0	0	0	0	0	0	0	0	0	0	0	0	0	0	0	0	0	0	0	0	0	0	0	0	0	0
4732471D19Rik	9.11084	8.27806	12.8357	14.1456	7.50162	7.89542	12.6397	13.1794	10.35	9.97226	12.5059	13.1519	5.83615	6.58647	2.33875	7.79354	6.94924	8.02411	9.09651	5.23571	4.38981	5.58271	5.12	5.0289	3.85597	9.23816	6.59766	13.9413	3.1306	6.16025	9.46758	1.3895	4.77054	4.43857	2.90072
4732471J01Rik	0.717545	0.815868	3.0949	4.03891	1.06972	0.904119	3.09268	2.68637	1.93922	2.44959	2.51622	3.18091	0.198655	0.476309	0.19811	1.70878	1.56293	2.03567	3.93773	1.21559	1.21141	1.67626	0.87498	1.59837	0.715447	0	0	0	0	1.68018	3.09708	1.39524	0	0.102361	0.521429
4732490B19Rik	0	0	0.026862	0	0.016968	0	0	0	0	0	0	0	0	0	0	0	0	0	0	0	0	0	0	0	0	0	0	0	0	0	0	0	0	0	0
4732491K20Rik	1.12236	0.964551	0.958117	0.751734	0.953327	0.961652	1.33816	1.35313	0.856125	0.947566	1.09903	1.4109	0.293289	0.188691	0.094441	0.135033	0.341908	0.114597	0.320127	0.03297	0	0.147212	0.099778	0.093852	0.152017	0	0	0	0	0	0	0	0	0	0.080734
4831426I19Rik	29.6051	29.3193	39.6902	37.2439	31.0756	16.9502	31.9356	32.3629	58.7319	30.8851	45.1758	39.7249	69.423	89.5123	10.6632	15.1367	15.2185	8.34704	13.9253	9.79861	10.5305	7.44792	8.96348	6.99113	6.99637	21.186	11.9902	14.6046	22.1262	25.955	31.7035	15.9156	3.24131	4.89991	3.13862
4831440E17Rik	0.73535	0.63166	4.55976	4.60545	3.45942	3.30479	7.17005	7.01455	2.13142	2.19729	4.5057	4.80419	0.201163	0.29056	0.328291	0.57366	0.858397	0.918592	1.94478	1.12343	0.242457	0.198809	0.413552	0.786276	1.24325	0.340886	0.202712	0.091108	1.835	0.178782	0.076162	0	0.991999	3.74374	1.74068
4832428D23Rik	0	0	0	0	0	0	0	0	0	0	0	0	0	0	0	0	0	0	0	0	0	0	0	0	0	0	0	0	0	0	0	0	0	0	0.083363
4833403I15Rik	0	0	0	0	0	0	0	0	0	0	0	0	0	0	0	0	0	0	0	0	0	0	0	0	0	0	0	0	0	0	0	0	0	0	0
4833412C05Rik	0.202067	0.221146	0.128639	0	0.190411	0.212833	0	0.167507	0.373569	0.428794	0.268339	0.083274	0.171132	0	0.261022	0.296316	1.09535	0	0	0	0	0.287627	0	0	0	0	0	0	0	0	0	0	0	0	0
4833417C18Rik	2.21957	2.83484	4.60943	5.88667	2.57461	2.47394	4.87631	4.87661	3.75651	3.40144	5.14347	5.51589	1.11945	1.15069	1.0125	8.07231	6.44589	11.3508	17.7092	9.0798	3.33909	3.48047	6.80996	9.66835	6.62242	0	0	0	0	1.26556	1.72538	0.550977	12.4304	1.12288	8.20478
4833418N02Rik	4.69705	4.63764	12.1498	13.4107	9.3356	9.14641	16.2435	16.8042	9.71538	8.65673	11.8487	11.5784	2.4796	2.91725	1.3581	2.34852	2.00688	3.63135	5.1392	0.589971	2.99741	1.06968	3.15452	2.21639	1.65256	0	0	0	0	0.38892	1.78566	0	0.716222	0.559866	1.62313
4833419F23Rik	1.18385	1.31071	1.4589	1.36816	1.48482	1.48929	1.24738	1.91032	1.4776	1.57401	1.36788	1.18803	1.31797	1.37132	2.39684	0.515663	0.541114	0	0	0	0	0	0.367687	0	0.294449	0	0	0	0	0	0	0	6.63695	2.91962	3.86112
4833420G17Rik	40.8441	40.3279	92.9046	93.5925	58.3453	57.5607	87.0659	88.9857	86.9133	87.0926	86.7708	92.317	32.0673	36.919	32.2289	57.7203	57.5841	57.818	65.5542	49.709	38.4198	36.6835	47.351	48.6086	41.1916	38.8528	22.3411	23.07	10.4125	29.7899	34.904	9.18458	49.6936	29.2469	42.005
4833422C13Rik	0.396692	0.430226	1.088	1.40027	0.851096	0.77933	1.39601	1.32679	1.24469	0.942771	1.08254	0.715523	0.149595	0.046816	0	2.37617	1.43601	2.47479	5.09795	1.90612	0.194527	0.5628	1.12833	1.00056	1.30192	0	0	0	0	0.665935	0.072095	0	2.22449	0	3.34069
4833423E24Rik	0	0	0	0	0	0	0	0	0	0	0	0	0	0	0	0	0	0	0	0	0	0	0	0	0	0	0	0	0	0	0	0	0	0	0
4833424O15Rik	0	0	0	0	0	0	0	0	0	0	0	0	0	0	0	0	0	0	0	0	0	0	0	0	0	0	1.86181	0	0	0	0	0	0	0	0
4833427F10Rik	0.092974	0.137531	0.337574	0.142291	0.513919	0.350387	0.370683	0.258377	0.279003	0.265031	0.270484	0.280437	0	0	0	0	0.068409	0	0	0	0	0	0	0	0	0	0	0	0	0	0	0	0	0	0
4833427G06Rik	0	0	0.041464	0	0	0	0	0	0	0	0	0	0	0	0	0	0	0	0	0	0	0	0	0	0	0	0	0	0	0	0	0	0	0	0
4833428L15Rik	0	0	0.034201	0	0	0	0	0	0	0	0	0	0	0	0	0	0.28051	0	0	0	0	0	0	0	0	0	0	0	0	0	0	0	0	0	0
4833439L19Rik	36.1433	34.2113	39.9443	42.2292	36.2809	34.5129	41.2755	40.5251	40.4073	20.797	40.7068	40.962	71.9011	73.4115	56.3192	68.9627	64.3955	64.0974	74.623	64.645	65.973	68.926	64.3812	63.8916	68.3441	24.3614	22.2892	22.1768	23.8224	28.4643	44.5101	24.7141	181.453	145.627	177.232
4833442J19Rik	26.3466	27.0034	28.7892	30.5099	34.4262	33.3859	44.0499	42.3334	22.3285	25.7614	27.1308	27.3075	5.26825	4.56147	9.78993	9.30375	4.65384	12.3629	9.98712	8.68802	6.70839	3.80895	7.89778	9.85916	5.54039	0	0	0	0	1.5649	1.02353	0	2.31622	2.43954	3.03777
4921501E09Rik	0	0	0	0	0	0	0.006818	0	0	0	0.00793	0	0.007055	0.003345	0	0	0	0	0	0	0	0	0	0	0	0.699309	0	1.70634	0	0	0	0	0.036841	0	0
4921504E06Rik	0	0	0	0	0	0	0	0	0	0	0	0	0	0	0	0	0	0	0	0	0	0	0	0	0	0	0	0	0	0	0	0	0	0	0
4921506M07Rik	0	0	0	0	0	0	0	0	0	0	0	0	0	0	0	0	0	0	0	0	0	0	0	0	0	0	0	0	0	0	0	0	0	0	0
4921507L20Rik	0.5295	0.454741	2.07895	1.8299	0.949057	0.943688	1.73873	1.5992	1.58196	1.40662	1.92015	1.82912	0.551359	0.805044	0	0.698216	1.772	1.43422	3.11234	0.28728	1.1096	0.363878	0.58834	1.83205	0.07879	0	0	0	0	1.22204	1.56017	1.45893	1.99599	3.49905	0.98272
4921507P07Rik	8.12033	7.66607	6.91616	7.63871	8.39968	8.11896	10.31	11.6535	6.78746	6.78746	7.11531	7.49506	4.55793	4.31868	3.3242	2.9303	1.50183	1.60956	2.7949	1.55019	4.99498	3.69188	3.89829	5.73184	4.15178	6.34334	0	0	0	1.48364	0.178253	0	2.98146	0.233572	4.04924
4921508A21Rik	0	0	0	0	0	0.026567	0	0	0	0	0.066758	0	0	0	0	0	0	0	0	0	0	0	0	0	0	0	0	0	0	0	0	0	0	0	0
4921508D12Rik	0	0	0	0	0	0	0	0	0	0	0	0	0	0	0	0	0	0	0	0	0	0	0	0	0	0	0	0	0	0	0	0	0	0	0
4921509C19Rik	0	0	0	0	0	0	0	0	0	0	0.016454	0	0	0	0	0	0	0	0	0	0	0	0	0	0	0	0	0	0	0	0	0	0.066671	0	0
4921509O07Rik	0.247107	0.309195	0.33872	0.509717	0.422524	0.329598	0.297163	0.42133	0.130705	0.200257	0.173606	0.290717	0	0.016544	0	0	0	0.06825	0	0	0	0	0	0	0	0	0	0	0	0	0	0	0	0	0
4921510H08Rik	0	0	0	0	0	0	0	0	0	0	0	0	0	0	0	0	0	0	0	0	0	0	0	0	0	0	5.58314	0	0	0	0	0	0	0	0.189471
4921511C10Rik	0	0	0	0	0	0	0	0	0	0	0	0	0	0.136727	0	0.219717	1.28749	0.669752	2.42718	0.070661	1.14068	0.792627	0.793848	0.436296	0.579224	0	10.9897	0	0	1.92352	4.01534	0	4.82787	1.14464	1.92488
4921511C20Rik	0	0	0	0	0	0	0	0	0	0	0	0	0	0	0	0	0	0	0	0	0	0	0	0	0	0.397094	0	0	1.71144	0	0	0	0	0	0
4921511H03Rik	0	0	0	0	0	0	0	0	0	0	0	0	0	0	0	0	0	0	0	0	0	0	0	0	0	0	0	0	0	0	0	0	0	0	0
4921511I17Rik	0	0	0.034312	0	0	0.070376	0	0	0	0	0.044802	0	0	0	0	0.159804	0.212869	0	0	0	0.084987	0	0.257686	2.37041	0.287266	0	0	0	0	0.495625	0	0	12.2641	0.809499	10.8918
4921511M17Rik	0	0	0	0	0	0	0	0	0	0	0	0	0	0	0	0	0	0	0	0	0	0	0	0	0	0	0	0	0	0	0	0	0	0	0
4921513D23Rik	33.6642	33.4956	57.3869	56.7082	36.3749	36.0591	60.4682	58.7169	49.2904	47.8967	57.252	56.9583	21.7203	28.6844	11.7921	57.8283	49.7136	50.6952	67.0618	42.6542	40.8071	32.9749	48.4756	47.2769	42.5706	17.3171	8.93736	7.30207	14.3791	25.0903	33.8736	16.0076	71.3544	59.0038	68.7072
4921513I03Rik	0	0	0	0	0	0	0	0	0	0	0	0	0	0	0	0	0	0	0.165397	0	0	0	0	0	0	0	0	0	0	0	0	0	0	0	0
4921515E04Rik	0	0	0	0	0	0	0	0	0	0	0	0	0	0	0	0	0	0	0	0	0	0	0	0	0	0	0	0	0	0	0	0	0	0.259729	0
4921515J06Rik	0.106165	0.148492	0	0	0.026826	0.04279	0.070502	0	0.057567	0.197518	0.037239	0.042531	0.015729	0	0	0	0	0.11558	0	0	0.127928	0.14656	0.105449	0.141986	0	0	0	0	0	0	0	0	0.138728	0	0
4921517D21Rik	0	0	0	0	0	0	0	0	0	0	0	0	0	0	0	0	0	0	0	0	0	0	0	0	0	0	0	0	0	0	0	0	0.023688	0	0
4921517D22Rik	0	0	0	0	0	0	0.024983	0	0	0	0	0	0.052517	0.032668	0.107063	0	0	0	0	0	0	0	0	0	0	0	0	0	3.38311	0	0	0	0	0	0
4921517L17Rik	5.74689	6.10583	7.16581	6.98619	6.43099	5.97969	8.98769	10.1338	6.69772	6.17707	8.16141	8.91569	4.53861	5.05789	2.29377	4.15169	4.56837	2.68353	2.73684	2.23001	2.18871	1.72598	2.36736	2.12978	2.28658	0	0	0	5.60668	2.979	2.00979	0	10.8411	4.83065	11.0152
4921523A10Rik	0.14156	0.166128	0.146823	0.30122	0.073965	0.189766	0.130046	0.215311	0.072939	0.13312	0.074689	0.109335	0.15637	0.167129	0.108958	1.64895	2.08321	2.6415	2.29193	0.912054	2.18022	1.94888	1.51889	2.24113	0.884325	2.44687	3.79545	1.14716	0	0.424459	0	0	3.85743	0	6.0198
4921524J17Rik	14.7121	28.2152	25.6823	26.4714	25.7651	25.8106	21.0959	21.2772	29.5045	29.2996	26.6186	29.4395	19.6132	14.5888	29.308	22.0451	21.2781	21.3652	16.6911	26.263	19.1281	26.563	26.1825	21.0448	16.9777	111.956	111.189	96.7875	129.9	6.17191	10.9603	5.74421	19.1344	29.2345	20.5974
4921524L21Rik	0	0	0	0	0	0	0	0	0	0	0	0	0	0	0	0	0	0	0	0	0	0	0	0	0	0	0	0	0	0	0	0	0	0	0
4921525B02Rik	0.198871	0.122696	0.939771	0.771559	0.55373	0.421704	0.819245	0.793398	0.823351	1.15528	0.882475	0.865485	0.143248	0.107304	0	1.51112	1.40434	0.94967	2.31442	0.426921	0.34536	0.156557	0.386761	0.425696	0.2609	0	0	0	0	0	0.126219	0	0.091494	0	0.094549
4921525O09Rik	0	0	0	0	0	0.043306	0.040385	0	0	0.055645	0.009891	0	0	0	0	0	0	0.073183	0	0.031983	0	0	0.027654	0	0	0	0	0	0	0	0	0	0	0	0
4921528I01Rik	0	0	0	0	0	0	0	0	0	0	0	0	0	0	0	0	0	0	0	0	0	0	0	0	0	0	0	0	0	0	0	0	0	0	0
4921528O07Rik	0	0	0	0	0	0	0	0	0	0	0	0	0	0	0	0	0	0	0	0	0	0	0	0	0	0	0	0	0	0	0	0	0	0	0
4921530D09Rik	0.110372	0.266538	0.216587	0.24735	0.15711	0.134901	0.215696	0.471945	0.097914	0.194702	0.394417	0.124604	0	0	0	0.11408	0.134349	0.220707	0.383527	0.28138	0.142058	0	0.144699	0.141955	0.139319	0	0	0	0	0	0	0	0	0	0
4921530L18Rik	3.70736	3.44287	2.11939	2.00944	3.2657	3.09232	2.76805	2.57668	2.23054	1.88549	1.83797	1.63962	0.472453	0.267404	1.07777	1.52687	2.3851	2.49382	1.01481	0.816896	0.924559	1.5614	1.63323	0.690987	1.10898	0	0	0	0	0	0.495283	0	0.660614	0	0.767707
4921530L21Rik	0	0	0	0	0	0	0	0	0	0	0	0	0	0	0	0	0	0	0	0	0	0	0	0	0	0	0	0	0	0	0	0	0	0	0
4921531C22Rik	4.19446	2.99953	5.40041	5.92966	3.41242	2.96977	4.58807	4.51848	4.41875	3.9455	4.27715	3.39648	0.762602	0.822113	1.36678	3.04601	5.41806	3.1886	4.57352	1.74768	1.21745	2.45889	2.15451	1.14652	1.3876	10.8541	10.0178	0	11.5647	1.87768	1.10502	3.9867	7.74528	14.5446	8.81888
4921531P14Rik	0	0	0	0	0	0	0	0	0	0	0	0	0	0	0	0	0	0	0	0	0	0	0	0	0	0	0	0	0	0	0	0	0	0	0
4921533I20Rik	0	0	0	0	0	0	0	0	0	0	0.032036	0	0	0	0	0	0	0	0	0	0	0	0	0	0	0	0	0	0	0	0	0	0	0	0
4921536K21Rik	0.255574	0.225931	0.386864	0.47862	0.292579	0.224888	0.326004	0.313811	0.260815	0.191652	0.196787	0.273805	0.284085	0.290947	0.013494	0.470057	0.168907	0.508036	1.76982	0.135765	0.059506	0	0.299655	0.27075	0.120218	0	3.26649	0	0	0	0	0	2.21131	0.133756	0.444171
4921539E11Rik	0	0	0	0	0	0.027161	0	0	0	0	0.024673	0	0	0	0	0	0.241994	0	0	0	0	0	0	0	0	0	0	0	0	0	0	0	0.231502	0	0
4922501C03Rik	7.07279	6.77403	13.2539	13.1324	5.80328	5.9791	11.9678	11.7549	10.4107	10.5172	12.3278	12.7685	1.53456	2.3029	0.254436	18.9618	14.4385	17.981	18.3401	14.0142	13.9228	12.1542	15.2562	11.3933	12.3259	61.8281	28.8029	20.8529	39.6467	3.8643	5.08769	0.206245	40.4766	8.00796	34.1792
4922501L14Rik	0	0	0	0	0	0	0	0	0.053835	0	0	0	0	0	0	0	0	0	0	0	0	0	0	0	0	0	0	0	0	0	0	0	0	0	0
4922502D21Rik	0	0	0	0	0	0	0	0	0	0	0	0	0	0	0	0	0	0.154844	0	0	0.872585	0	0.180585	0	0.248477	0	0	0	0	0	0	0	0	0	0
4922502H24Rik	0	0	0	0	0	0	0	0	0	0	0	0	0	0	0	0	0	0	0	0	0	0	0	0	0	0	0	0	0	0	0	0	0	0	0
4922502N22Rik	0	0	0	0	0	0	0	0	0	0	0	0	0	0	0	0	0	0	0	0	0	0	0	0	0	0	0	0	0	0	0	0	0	0	0
4922505E12Rik	0	0	0	0	0	0	0	0	0	0	0	0	0	0	0	0	0	0	0	0	0	0	0	0	0	0	0	0	0	0	0	0	0	0	0
4922505G16Rik	0.179463	0.137387	0.747768	0.503105	0.252856	0.260619	0.572681	0.735137	0.51822	0.453882	0.611753	0.456562	0.137739	0.026688	0.099859	0.427328	0.317328	0.229881	0.201215	0.127201	0.1695	0	0.472928	0.240747	0.157956	0	0	0	0	0	0.078833	0	0	0	0
4930401C15Rik	0	0	0	0	0	0	0	0	0	0	0	0	0	0	0	0	0	0	0	0	0	0	0	0	0	0	0	0	0	0	0	0	0	0	0
4930401O10Rik	0	0	0	0	0	0	0	0	0	0	0	0	0	0	0	0	0	0	0	0	0	0	0	0	0	0	0	0	0	0	0	0	0	0	0
4930401O12Rik	0	0	0	0.072349	0	0	0	0	0	0	0	0	0	0	0	0	0	0	0	0	0	0	0	0	0	0	0	0	0	0	0	0	0	0	0
4930402F06Rik	0	0	0	0	0	0	0	0	0	0	0	0	0	0	0	0.148913	0.088023	0	0	0	0	0	0	0	0	0	0	0	0	0	0	0	0.137883	0	0
4930402F11Rik	0	0	0	0	0	0	0	0	0	0	0	0	0	0	0	0	0	0	0	0	0	0	0	0	0	0	0	0	0	0	0	0	0	0	0
4930402H24Rik	9.36327	8.54826	11.1187	12.0265	8.29966	8.50175	12.9151	13.77	10.8511	11.0273	12.4876	12.5535	2.91646	3.02637	2.34055	4.98643	5.26531	3.9885	6.56777	6.69549	3.49756	4.36165	3.67183	4.23518	2.87493	1.67123	4.85885	12.3463	4.02064	5.13721	8.10255	1.53329	8.34781	5.65155	10.1816
4930403N07Rik	0	0	0	0	0	0	0	0	0	0	0	0	0	0	0	0	0	0	0	0	0	0	0	0	0	0	0	0	0	0	0	0	0	0	0.05816
4930404A05Rik	0	0	0	0	0	0	0	0	0	0	0	0	0	0	0	0	0	0	0	0	0	0	0	0	0	0	0	0	0	0	0	0	0	0	0
4930404A10Rik	0.190139	0.154915	0.120263	0	0	0.230081	0	0.139182	0	0	0.155081	0	0	0	0	0	0	0	0	0	0	0	0	0	0	0	0	0	0	0	0	0	0	0	0
4930404H11Rik	0	0	0	0	0	0	0	0	0	0	0	0	0	0	0	0	0	0	0	0	0	0	0	0	0	0	0	0	0	0	0	0	0	0	0
4930404H21Rik	0	0	0	0	0	0	0	0	0	0	0	0	0	0	0	0	0	0	0	0	0	0	0	0	0	0	0	0	0	0	0	0	0	0	0
4930404I05Rik	0.88269	0.696541	8.62671	9.10374	2.65737	3.05714	6.27369	6.14019	5.18935	4.64263	5.38125	5.37856	1.67051	1.76873	0.415925	5.07514	2.46887	3.53434	5.15642	1.82255	2.06487	1.93832	2.25697	3.69096	1.92308	4.53397	0	0	0	0.852924	1.16985	0	1.39566	0.846655	1.70767
4930404N11Rik	26.6863	28.9762	61.2342	40.7384	29.269	30.9951	51.6656	45.2483	32.1595	33.2444	59.303	56.421	17.7681	16.8474	4.11838	17.6589	14.2261	12.5083	21.0385	17.4499	14.8132	14.2751	12.667	10.3886	13.6166	0	0	0	0	25.31	73.2091	27.2391	0.787552	1.01851	2.57368
4930405A10Rik	0	0	0	0	0	0	0	0	0	0	0	0.102157	0	0	0	0.841308	4.61919	2.36351	10.6464	0.828847	5.15234	5.67132	2.23759	4.18315	0.898205	0	0	0	0	1.09476	1.2128	0	7.66713	3.03997	6.78908
4930405A21Rik	0.177432	0.270808	0.713571	0.586384	0.568903	0.829881	1.42569	0.807478	0.591902	0.607028	0.628854	0.626488	0.251056	0.126047	0	0.483818	0.507052	1.43228	0.807373	0.95295	0.339611	0.22619	0.266532	0.299384	0.294593	0	0	0	0	0	0	0	0.597608	0	0
4930405D11Rik	0	0	0	0	0	0	0	0	0	0	0	0	0	0	0	0	0	0	0	0	0	0	0	0	0	0	0	0	0	0	0	0	0.172616	0	0
4930405J17Rik	0	0	0	0	0	0	0	0	0	0	0.200397	0	0	0	0	1.35067	1.75289	3.73101	6.88103	2.11122	0.599593	0.183062	0	1.85912	0.391195	0	0	0	0	0.649323	0	0	0	0	0
4930405P13Rik	0	0	0.40207	0.228772	0.081428	0.10604	0.153692	0.134776	0.122834	0.21021	0.13634	0	0.043976	0	0	0.3548	0.522602	0	0.346771	0	0	0	0.076055	0	0	0	0	0	0	0	0	0	1.14318	0	0.254104
4930406D18Rik	0	0	0	0	0	0	0	0	0	0	0	0	0	0	0	0	0	0	0	0	0	0	0	0	0	0	0	0	0	0	0	0	0	0	0
4930407I10Rik	0	0	0	0	0	0	0	0	0	0	0	0	0	0	0	0	0	0	0	0	0	0	0	0	0	0	0	0	0	0	0	0	0.27745	0	0.121309
4930408F14Rik	0.067943	0.069247	0.090898	0	0	0.055506	0	0	0.09148	0.059802	0.055109	0.145175	0	0	0	0.394717	0	0	0	0	0	0	0	0	0	0	0	0.611582	0	0	0	0	0	0	0
4930412B13Rik	0	0	0	0	0	0	0	0	0	0	0	0	0	0	0	0	0	0	0	0	0	0	0	0	0	0	0	13.6079	0	0	0	0	0	0	0
4930412C18Rik	0.619207	0.423213	0.493015	0.520658	0.56998	0.479743	0.516765	0.74718	0.477226	0.460984	0.495286	0.462035	0.037318	0.043199	0	0.053993	0	0.137932	0	0	0.069339	0.05212	0.056546	0	0.09101	0	0	0	0	0	0	0	0.141305	0	0.069933
4930412F15Rik	0.17683	0.190492	0.158041	0.139026	0.112901	0.166053	0.164792	0.140098	0.12816	0.088349	0.177752	0.256909	0.060942	0	0	0	0	0	0	0	0	0	0	0	0	0	0	0	0	0	0	0	0	0	0
4930412O13Rik	0.046633	0.059552	0.236056	0.345683	0.502031	0.444054	0.544719	0.420538	0.088899	0.100123	0.162442	0.17929	0.00817	0.035375	0	0	0	0	0	0	0	0	0	0	0	0	5.86852	0	0	0	0	0	0.064342	0	0
4930413E15Rik	0	0	0	0	0	0	0	0	0	0	0	0	0	0	0	0	0	0	0	0	0	0	0	0	0	0	0	0	0	0	0	0	0	0	0
4930413F20Rik	0	0	0.08899	0	0	0	0	0	0	0.160627	0.044441	0	0	0	0	0	0	0	0	0	0	0	0	0	0	0	0	0	0	0	0	0	0	0	0
4930413G21Rik	11.7924	10.7501	18.7844	18.5091	10.711	9.71724	14.5785	15.4447	11.4237	11.9308	19.5377	16.4324	29.3115	33.5399	6.35033	1.3	1.71975	0.356292	1.34943	1.27001	0.589346	0.921505	0.128755	0.012748	0.397811	6.99254	9.8522	23.6094	8.50203	0.291418	2.66681	0.339587	0	0	0.093751
4930413M19Rik	0	0	0	0	0	0	0	0	0	0	0	0	0	0	0	0	0	0	0	0	0	0	0	0	0	0	0	0	0	0	0	0	0	0	0
4930414L22Rik	5.27135	5.3165	7.60381	6.50106	5.03449	5.43256	6.22062	6.11661	6.23031	6.11059	7.0688	7.3914	2.41206	1.57337	1.47491	7.33667	8.42144	3.14384	7.30132	3.27123	1.8634	1.1327	1.82409	1.38377	1.60527	6.11965	1.76962	9.57392	10.2219	5.66441	16.3826	5.80634	1.15579	2.82072	2.48618
4930414N06Rik	0	0	0.529921	0	0.329939	0.310114	0.367252	0.693807	0.787608	0.727812	0.776623	0.209206	0.05639	0	0	0.486866	2.25227	0.853028	0.615971	0.305208	1.23575	1.4632	0.684723	1.1578	0.396077	0	0	0	0	0	0	0	5.77548	0.266153	3.96364
4930415F15Rik	0.591582	0.591133	1.03202	0.867397	0.570398	0.784491	0.769574	0.598657	0.777769	0.739408	0.746638	1.14505	0	0	0	0	0	0	0	0	0	0.391961	0.114031	0	0.481614	0	0	0	0	0	0	0	0	0	0
4930415L06Rik	0	0	0	0	0	0	0	0	0	0	0	0	0	0	0	0	0	0	0	0	0	0	0	0	0	0	0	0	0	0	0	0	0	0	0
4930415O20Rik	0.249105	0.323142	0.505873	0.538106	0.585099	0.335058	0.363619	0.774268	0.326083	0.460374	0.609051	0	0	0	0	0.332229	0.329488	0.472822	1.84498	0.28121	0	0	0.008895	0	0	0	0	0	0	0	0	0	0	0	0
4930417G10Rik	0.077844	0.109718	0.572543	0.515294	0.279207	0.146227	0.534819	0.673599	0.607132	0.438483	0.713154	0.600375	0	0	0	0.5251	0.390128	0.271816	2.14545	0.226525	0.323427	0.163008	0.17519	1.03079	0.225222	0	0	0	0	0.462103	0.068229	0	1.63454	0	0.135818
4930417O13Rik	0	0	0.204585	0	0.139459	0.248736	0.435787	0.301341	0.148446	0	0.282065	0.439645	1.89663	2.34611	0.925466	0	0.062693	0	0.173626	0	0.292478	0	0	0	0	0	0	0	0	0	0	0	0	0.21844	0
4930417O22Rik	0	0	0	0	0	0	0	0	0	0	0	0	0	0	0	0	0	0	0	0	0	0	0	0	0	0	0	0	0	0	0	0	0	0	0
4930419G24Rik	0	0	0	0	0	0	0	0	0	0	0	0	0	0	0	0	0	0	0	0	0	0	0	0	0	0	0	0	0	0	0	0	0	0	0
4930420K17Rik	8.9267	9.36079	6.43799	7.55457	9.15341	9.3539	7.76454	6.55578	10.1786	9.77769	7.44632	6.98896	51.6499	41.3648	76.4427	11.7544	10.34	7.17595	12.3261	5.35204	11.6349	9.72837	10.4615	8.84914	8.79461	15.1497	0	0	9.69429	1.10767	21.501	11.1071	673.59	489.88	586.206
4930422G04Rik	8.02032	8.21973	20.4751	21.9566	8.02645	8.01787	14.6743	14.2708	14.1248	14.1244	18.142	18.8412	2.65717	3.98013	1.22644	19.8521	18.6811	19.553	27.8512	16.8441	20.2509	17.9126	24.7734	25.1968	19.3386	19.2083	18.3946	31.053	27.5592	10.0159	14.531	2.53972	12.7594	18.4226	14.0737
4930423M02Rik	0	0	0.029159	0	0	0	0	0	0	0	0	0	0	0	0	0	0	0	0	0	0	0	0	0	0	0	0	0	0	0	0	0	0	0	0
4930425K10Rik	0.03344	0	0	0	0	0	0	0	0	0	0	0.095276	0	0	0	0	0	0	0	0	0	0	0	0	0	0	0	0	0	0	0	0	0	0	0
4930425O10Rik	0	0	0	0	0	0	0	0.068094	0	0	0	0	0	0	0	0	0	0	0	0	0	0	0	0	0	0	0	0	0	0	0	0	0	0	0
4930426L09Rik	1.32941	1.44335	1.9785	1.35614	1.77098	1.27944	1.61795	1.49153	1.66476	0.998779	1.34597	1.39587	0.50405	0.391013	0.42081	1.27771	0.883414	1.12391	0.304666	0	0.153388	0	0.030446	0	0	0	0	0	0	0.26551	0.288647	0	1.1091	0.558594	1.74877
4930427A07Rik	16.055	15.8253	33.113	32.4223	15.2682	14.4833	19.3517	20.3868	21.3908	21.8723	28.4369	26.7216	7.52991	8.14563	3.05836	73.2476	54.7718	67.8089	73.7648	63.1794	44.2899	41.936	44.3766	50.0773	48.5703	6.91383	11.3815	5.73254	4.46407	8.71943	20.054	7.15275	4.92286	10.0865	9.76139
4930428D18Rik	0	0	0	0	0	0	0	0	0	0	0	0	0	0	0	0	0	0	0	0	0	0	0	0	0	0	0	0	0	0	0	0	0	0	0
4930428E07Rik	0	0	0	0	0	0	0	0	0	0	0	0	0	0	0	0	0	0	0	0	0	0	0	0	0	0	0	0	0	0	0	0	0.479103	0	0
4930428E23Rik	0	0	0	0	0	0	0	0	0	0	0	0	0	0	0	0	0	0	0	0	0	0	0	0	0	0	0	0	0	0	0	0	0	0	0
4930428G15Rik	0	0	0	0	0	0	0	0	0	0	0	0	0	0	0	0	0	0	0	0	0.1335	0	0	0	0	0	0	0	0	0	0	0	0	0	0
4930428O21Rik	0	0	0	0	0	0	0	0	0	0	0.063876	0	0.022053	0.032618	0	0	0	0.167928	0	0	0.658299	0.186147	0	0	0	0	0	0	0	0	0	0	0	0	0
4930429B21Rik	0.265866	0.168603	0.369194	0.323534	0.609188	0.38788	0.574046	0.41813	0.330176	0.325814	0.339314	0.200412	0.058367	0.107831	0.030744	0.164844	0.102973	0.124352	0.350888	0.085059	0	0	0.161247	0	0.06585	0.977917	0.972435	0	10.2478	0	0	0	0.967682	0	0.362629
4930429D17Rik	0	0	0	0	0	0	0	0	0	0	0	0	0	0	0	0	0	0	0	0	0	0	0	0	0	0	0	0	0	0	0	0	0	0	0
4930429F11Rik	0	0	0	0	0	0	0	0	0	0	0	0	0	0	0	0	0	0	0	0	0	0	0	0	0	0	0	0	0	0	0	0	0.455841	0	0
4930429F24Rik	0.080128	0.088147	0.295534	0.674137	0.160743	0.152941	0.199164	0.429658	0.306699	0.339513	0.276007	0.233937	0.052509	0.113599	0.15715	0	0.1511	0.194196	0	0.188538	0.37906	0.052309	0.129596	0.125187	0	0	0	0	0	0.350308	0	0	0	0	0.417819
4930430A15Rik	0	0	0	0	0	0	0	0	0	0	0	0	0	0	0	0	0	0	0	0	0	0	0	0	0	0	0	0	0	0	0	0	0	0	0
4930430D24Rik	0	0	0	0	0	0	0	0	0	0	0	0	0.091216	0.071467	0	0	0	0	0	0	0	0	0	0	0	0	0	0	0	0	0	0	0	0	0
4930430F08Rik	12.4215	11.5768	13.2714	15.1822	10.7564	11.2901	14.1561	13.6851	14.239	13.1925	13.204	13.6285	3.21857	2.64712	4.80262	8.20988	7.98345	9.89343	12.1071	13.1939	6.94236	9.16969	7.79186	6.89903	9.18243	5.2365	0	0	0	3.78161	2.05855	0	4.21387	0.268463	3.36597
4930430F21Rik	0	0	0	0	0	0	0	0	0	0	0	0	0	0	0	0	0	0	0	0	0	0	0	0	0	0	0	0	0	0	0	0	0	0	0
4930430J02Rik	0	0	0.139757	0	0	0	0.194018	0	0.250479	0.339966	0.204321	0.321776	0	0	0	0	0	0	0	0	0	0	0	0.741465	0	0	0	0	0	0	0	0	0	0	0
4930431A04Rik	0	0	0	0	0	0	0	0	0.123146	0	0	0	0	0	0	0	0	0	0	0	0	0	0	0	0	0	0	0	0	0	0	0	0	0	0
4930431P03Rik	0	0	0	0.154261	0	0	0	0	0	0	0.099129	0.075747	0	0	0	0	0	0	0	0.1605	0.046945	0	0	0.156757	0.669944	0	0	0	0	0	0	0	0.090399	0	0
4930432J09Rik	0	0	0	0	0	0	0	0	0	0	0	0	0	0	0	0	0	0	0	0	0	0	0	0	0	0	0	0	0	0	0	0	0.120192	0	0
4930432K09Rik	0	0	0	0	0	0	0	0	0	0	0	0	0	0	0	0	0	0	0	0	0	0	0	0	0	0	0	0	0	0	0	0	0	0	0
4930432K21Rik	2.77015	2.53416	2.64046	2.41306	1.80187	1.72276	2.35947	2.3177	2.09952	1.95034	2.78162	2.1534	0.204445	0.161719	0.03589	1.35173	0.567817	0.80503	0.82749	0.737461	0.524369	0.297088	0.324072	0.440855	0.149259	1.85509	0	0	0	1.38565	2.36272	0	0.434397	0.514398	0.492234
4930432M17Rik	0	0	0	0	0	0	0	0	0	0	0	0	0	0	0	0	0	0	0	0	0	0	0	0	0	0	0	0	0	0	0	0	0	0	0
4930433B08Rik	0	0	0	0	0	0	0	0	0	0	0	0	0	0	0	0	0	0	0	0	0	0	0	0	0	0	0	0	0	0	0	0	0	0	0
4930433I11Rik	0	0	0	0	0	0	0	0	0	0	0	0	0	0	0	0	0	0	0	0	0	0	0	0	0	0	0	0	0	0	0	0	0	0	0
4930433N12Rik	0	0	0	0	0.055818	0	0.037673	0	0	0	0	0	0	0	0	0	0	0	0	1.32095	0	0	0	0	0	0	0	0	0	0	0	0	0	0	0
4930434J06Rik	0	0	0	0	0	0	0	0	0	0	0	0	0	0	0	0	0	0	0	0	0	0	0	0	0	0	0	0	0	0	0	0	0	0	0
4930435E12Rik	0	0	0	0	0	0	0	0	0	0	0	0	0	0	0	0	0	0	0	0	0	0	0	0	0	0	0	0	0	0	0	0	0	0	0
4930438E09Rik	0	0	0	0	0	0	0	0	0	0	0	0	0	0	0	0	0	0	0	0	0	0	0	0	0	0	0	0	0	0	0	0	0	0	0
4930440C22Rik	0	0	0	0	0	0	0	0	0	0	0	0	0	0	0	0	0	0	0	0	0	0	0	0	0	0	0	0	0	0	0	0	0	0	0
4930441J16Rik	0	0	0	0	0	0	0	0	0	0	0	0	0	0	0	0	0	0	0	0	0	0	0	0	0	0	0	0	0	0	0	0	0	0	0
4930441O14Rik	1.01581	1.12725	0.961608	0.858662	0.788486	0.825487	1.0282	1.29641	0.956247	0.76462	1.13593	0.940842	0.150077	0.080041	0.236224	0.681471	0.358263	0.347955	0.575291	0.645044	0.078382	0.41793	0.150959	0.280678	0.21258	0	0	0	0	0.162477	0.223466	0	1.51036	0	0.964391
4930442J19Rik	0	0	0	0	0	0	0	0	0	0	0	0	0	0	0	0	0	0	0	0	0	0	0	0	0	0	0	0	0	0	0	0	0	0	0
4930442L01Rik	0	0	0	0	0	0	0	0	0	0	0	0	0	0	0	0	0	0	0	0	0	0	0	0	0	0	0	0	0	0	0	0	0	0	0
4930443G12Rik	0	0	0	0	0	0	0	0	0	0	0	0	0	0	0	0	0	0	0	0	0	0	0	0	0	0	0	0	0	0	0	0	0	0	0
4930443O20Rik	0	0	0	0	0	0	0.107145	0.212908	0.016683	0	0.036801	0	0.051588	0	0	0	0	0	0	0.120452	0	0	0	0	0	0	0	0	0	0	0	0	0	0	0
4930444A02Rik	17.2053	16.3165	17.7802	16.4978	17.6831	17.0285	18.2811	18.5544	16.2821	15.4507	18.2428	18.2644	3.48362	3.59316	3.28784	11.0586	13.0795	14.4967	12.2865	13.8258	8.77447	7.62308	10.8287	10.2421	9.04008	4.72609	11.3784	6.48657	14.8723	7.31648	8.62963	4.84964	21.8168	22.4427	13.9665
4930444F02Rik	0.030512	0	0	0	0	0	0	0.070606	0.022151	0.040111	0.075321	0	0	0	0	0.15409	0.279014	0.301547	0	0.080777	1.02845	0.494844	0.641165	1.26409	0.259059	1.80981	0	0	0	0	0	0	0	0	0
4930444G20Rik	0	0	0	0	0	0	0.030152	0	0	0	0.018458	0.055167	0.011004	0.012639	0	0	0	0	0	0	0	0	0	0	0	0.04501	7.49501	0	0	0.038035	0.005392	0.033485	0.043926	0.012931	0.007049
4930444M15Rik	0	0	0	0	0	0	0	0	0	0	0	0	0	0	0	0	0	0	0	0	0	0	0	0	0	0	0	0	0	0	0	0	0	0	0
4930444P10Rik	0	0	0	0	0	0	0	0	0	0	0	0	0	0	0	0	0.089175	0	0	0	0	0	0	0	0	0	0	0	0	0	0	0	0	0	0
4930447A16Rik	0	0	0	0	0	0	0	0	0	0	0	0	0	0	0	0	0	0	0	0	0	0	0	0	0	0	0	0	0	0	0	0	0	0	0
4930447C04Rik	0.449282	0.40077	4.70051	4.19799	2.38092	2.06828	4.25314	4.11483	3.82477	3.70756	4.04054	4.32361	0.088998	0.290082	0.531199	2.07628	1.09373	1.6101	3.08444	0.894345	0.503772	0.778916	1.13853	1.9145	0.636786	0	0	0	0	0	0	0	0	0	0.35501
4930447J18Rik	0	0	0	0	0	0	0	0	0	0	0	0	0	0	0	0	0	0	0	0	0	0	0	0	0	0	0	0	0	0	0	0	0	0	0
4930447K03Rik	0.085848	0	0.083635	0	0.065061	0	0.046921	0	0.080052	0	0.03961	0	0	0	0	0	0.09768	0	0	0	0	1.91698	0	0	0.125561	0	0	0	0	0	0	0	0.378288	0	0
4930447N08Rik	0	0	0	0	0	0	0	0	0	0	0.048259	0	0	0	0	0	0	0.355143	0.594543	0	0	0	0	0.257687	0	0	0	0	0	0	0	0	1.51709	0	0.151413
4930448C13Rik	0	0	0	0	0	0	0	0	0	0	0	0	0	0	0	0	0	0	0	0	0	0	0	0	0	0	0	0	0	0	0	0	0	0	0
4930448F12Rik	0	0	0	0	0	0	0	0	0	0	0	0	0	0	0	0	0	0	0	0	0	0	0	0	0	0	0	0	0	0	0	0	0	0	0
4930448H16Rik	0	0	0	0	0	0	0	0	0	0	0	0	0	0	0	0	0	0	0	0	0	0	0	0	0	0	0	0	0	0	0	0	0	0	0
4930448I06Rik	0	0	0	0	0	0	0	0	0	0	0	0	0	0	0	0	0	0	0	0	0	0	0	0	0	0	0	0	0	0	0	0	0	0	0
4930448I18Rik	0	0	0	0	0	0	0	0	0	0	0	0	0	0	0	0	0	0	0.276823	0	0	0	0	0	0	0	0	0	0	0	0	0	0	0	0
4930448K20Rik	0	0	0	0	0	0	0	0	0	0	0.02977	0	0.003213	0	0.015688	0	0	0	0	0	0	0	0	0	0	0	0	7.1499	0	0	0	0	0	0	0
4930449E01Rik	0	0	0	0	0	0	0	0.129015	0	0	0	0	0	0	0	0	0	0	0	0	0	0	0	0	0	0	0	0	0	0	0	0	0	0	0
4930449E18Rik	0	0	0	0	0	0	0	0	0	0	0	0	0	0	0	0	0	0	0	0	0	0	0	0	0	0	0	0	0	0	0	0	0	0	0
4930449I24Rik	0	0	0	0	0	0	0	0	0	0	0	0	0	0	0	0	0	0	0	0	0	0	0	0	0	0	0	0	0	0	0	0	0	0	0
4930451C15Rik	0.745801	0.754509	0.697493	0.561634	0.877564	0.730652	1.70751	1.2826	0.576068	0.526961	0.602931	0.938305	0.220668	0.179143	0.109194	0	0.041283	0.035781	0	0	0	0	0.040558	0	0	0	0	0	0	0	0	0	0	0	0
4930451I11Rik	0	0	0	0	0	0	0	0	0	0	0	0	0	0	0	0	0	0	0	0	0	0	0	0	0	0	0	0	0	0	0	0	0	0	0
4930452A19Rik	0	0	0	0	0	0	0	0	0	0	0	0	0	0	0	0	0	0	0	0	0	0	0	0	0	0	0	0	0	0	0	0	0	0	0
4930452B06Rik	3.10094	2.52533	2.48944	2.90676	2.19805	1.83706	3.06726	3.03959	1.76515	1.82186	2.61995	2.34725	1.6021	1.64549	0.086867	0.40507	0.636561	0.48021	0.207268	0	0	0	0	0	0	0	0	0	0	0	0	0	0	0	0
4930452G13Rik	0	0	0	0	0	0	0	0	0	0	0	0	0	0	0	0	0	0	0	0	0	0	0	0	0	0	0	0	0	0	0	0	0	0	0
4930452N14Rik	0	0	0	0	0	0	0	0	0	0	0	0	0	0	0	0	0	0	0	0	0	0	0	0	0	0	0	0	0	0	0	0	0	0	0
4930453H23Rik	0	0	0	0	0	0	0	0	0	0	0	0	0	0	0	0	0	0	0	0	0	0	0	0	0	0	0	0	0	0	0	0	0	0	0
4930453N24Rik	44.5229	44.8738	48.7766	52.333	46.8871	48.6668	45.6984	45.9338	53.76	51.5085	47.5232	49.6368	47.677	49.7326	82.1603	46.3976	39.6112	43.2278	53.1561	41.0706	35.8764	38.01	42.6569	37.3098	50.2843	41.4719	27.816	27.6081	28.4822	15.3967	16.0938	8.07824	62.1846	59.8881	48.8244
4930455B14Rik	0	0	0	0	0	0	0	0	0	0	0	0	0	0	0	0	0	0	0	0	0	0	0	0	0	0	0	0	0	0	0	0	0	0	0
4930455C13Rik	0.204475	0.289128	1.97126	2.27643	1.12511	0.917277	1.62581	2.35652	1.11023	1.66045	2.01276	2.55955	0.373411	1.29641	0.35721	2.68322	2.74227	3.11231	4.05992	1.41199	1.75273	1.53284	2.75096	2.66524	2.11575	0	0	0	0	2.46329	9.24373	0	2.34015	1.31093	5.02213
4930455C21Rik	18.6467	18.1358	20.7923	19.8808	19.3361	19.4481	19.9691	21.785	20.0767	19.1876	20.8184	21.0989	7.66605	7.49799	5.89974	24.3583	20.7541	22.6007	25.1594	26.7866	20.2954	17.918	19.0321	22.7582	18.4845	25.1746	41.5312	34.6988	44.9868	13.8141	18.1355	5.36615	28.9248	27.4676	16.8377
4930455D15Rik	0	0	0	0	0	0	0.032548	0	0	0	0	0	0	0	0	0	0	0	0	0	0	0	0	0	0	0	0	0	0	0	0	0	0	0	0
4930455F16Rik	0	0	0	0	0	0	0	0	0	0	0	0	0	0	0	0	0	0	0	0	0	0	0	0	0	0	0	0	0	0	0	0	0	0	0
4930455F23Rik	37.7574	37.2875	40.7069	38.9447	27.9848	27.3134	47.3883	48.4456	36.7625	36.9758	41.1779	41.7972	6.9041	5.86542	4.34619	27.4566	25.0172	30.5848	23.2937	21.4075	17.1973	17.7277	20.7705	21.7728	18.8188	57.0486	50.977	34.7015	41.1233	4.05416	7.15532	0	33.805	12.4146	17.2749
4930455H04Rik	0	0	0	0	0	0	0	0	0	0	0	0	0	0	0	0	0	0	0	0	0	0	0	0	0	0	0	0	0	0	0	0	0.127533	0	0
4930455J16Rik	0	0	0	0	0	0	0	0	0	0	0	0	0	0	0	0	0	0	0	0	0	0	0	0	0	0	0	0	0	0	0	0	0	0	0
4930456L15Rik	0	0	0	0	0	0	0	0	0	0	0	0	0	0	0	0	0	0	0	0	0	0	0	0	0	0	0	0	0	0	0	0	0.319284	0	0
4930458L03Rik	0	0	0	0	0	0	0	0	0	0	0	0	0	0	0	0	0	0	0	0	0	0	0	0	0	0	0	0	0	0	0	0	0.165494	0	0
4930459L07Rik	0	0	0	0	0	0	0	0	0	0	0	0	0	0	0	0	0	0	0	0	0	0	0	0	0	0	0	0	0	0	0	0	0	0	0
4930461G14Rik	0	0	0	0	0	0	0	0	0	0	0	0	0	0	0	0	0	0	0	0	0	0	0	0	0	0	0	0	0	0	0	0	0	0	0
4930465A12Rik	0	0	0	0	0	0	0	0	0	0	0	0	0	0	0	0	0	0	0	0	0	0	0	0	0	0	0	0	0	0	0	0	0	0	0
4930465K10Rik	0.444681	0.328127	0.313918	0.566304	0.358488	0.404127	0.389911	0.417333	0.425226	0.450117	0.395539	0.728518	0.804836	0.607284	0.226968	0.500084	0.119133	0	0.688571	0.488405	0	0.061708	0.035849	0	0.078624	1.14939	0	0	1.13342	0	0.069289	0	0	0	0.056439
4930465M20Rik	0	0	0	0	0	0	0	0	0	0	0	0	0	0	0	0	0	0	0	0	0	0	0	0	0	0	0	0	0	0	0	0	0.177362	0	0
4930467D21Rik	0	0	0	0	0	0	0	0	0	0	0	0	0	0	0	0	0	0	0	0	0	0	0	0	0	0	0	0	0	0	0	0	0	0	0
4930467E23Rik	0	0	0	0	0	0.01865	0.068731	0.08868	0.018798	0.084342	0.085688	0	0	0	0	0	0	0	0	0	0	0	0	0	0	0	0	0	0	0	0	0	0	0	0
4930467K11Rik	0	0	0	0.317319	0	0	0	0	0	0	0.352803	0	0	0.063633	0	0	0	0.115134	0	0.126739	0	0	0	0.325275	0.177017	0	0	0	0	0	0	0	0	0	0
4930468A15Rik	0	0	0	0	0	0	0	0	0	0	0	0	0	0	0	0	0	0	0	0	0	0	0	0	0	0	0	0	0	0	0	0	0	0	0
4930469G21Rik	0	0	0	0	0	0	0	0	0	0	0	0	0	0	0	0	0	0	0	0	0	0	0	0	0	0	0	0	0	0	0	0	0	0	0
4930470H14Rik	0.039973	0.105764	0.112532	0.071397	0.391806	0.451355	0.367356	0.4601	0.141408	0.321221	0.168159	0.278254	0.102473	0	0	0	0	0	0	0	0	0	0	0	0	0	0	0	0	0	0	0	0	0	0
4930470P17Rik	0	0	0	0	0	0	0	0	0	0	0	0	0	0	0	0	0	0	0	0	0	0	0	0	0	0	0	0	0	0	0	0	0	0	0
4930471C04Rik	0	0	0	0	0	0	0	0	0	0	0	0	0	0	0	0	0	0	0.299125	0	0.111384	0	0	0	0	0	0	0	0	0	0	0	0	0	0
4930471G03Rik	0	0	0	0	0	0	0	0	0	0	0	0	0	0	0	0.094784	1.60293	0.472206	1.28499	1.35078	6.55564	6.27541	1.99037	13.1266	1.12833	0	0	0	49.8678	4.17771	4.30206	0	0	1.68561	1.13712
4930471I20Rik	0	0.1605	0.900253	1.4613	0.335074	0	0.515515	0.328649	0.497955	0.20517	0.609149	0.956653	0	0	0	0.974332	0.663737	0.895024	1.02189	2.38733	0	0	0	1.75678	0	0	0	0	0	0	0.112389	0	4.22924	0	0
4930471M09Rik	0	0	0	0	0	0	0.066014	0	0	0	0	0	0	0	0	0	0	0	0	0.21539	0	0	0	0	0	0	0	0	0	0.184314	0	0	0	0	0
4930471M23Rik	8.45772	8.58715	10.338	10.1795	10.2006	9.76676	10.8357	10.5433	10.1244	9.43522	10.8426	10.6596	16.9694	17.2186	9.89176	5.2966	4.16366	3.91267	3.64946	4.44544	3.70726	4.21239	3.14154	4.55143	2.72119	3.25799	0	13.0557	0.641568	4.98162	8.16129	5.51909	2.96728	4.1428	4.31067
4930473A02Rik	0.577118	0.6324	1.88338	1.28812	0.432436	0.71235	1.46668	0.875224	1.03194	1.13443	1.24409	1.21541	0.394282	0.666881	0.238256	3.29741	2.18944	3.11308	7.24489	2.63127	1.47687	2.1677	1.9829	1.90066	0.819918	0	0	0	0	1.49109	2.4751	0	11.8224	8.00297	6.57528
4930473A06Rik	5.54062	4.98104	14.2768	16.6646	6.86271	6.63323	15.2173	15.0888	11.9898	12.3506	14.8644	15.0719	2.3941	3.40625	0.765215	11.0062	7.63934	15.519	16.3695	14.5945	4.87915	4.40354	5.05372	6.55283	3.52171	15.63	7.75258	0	3.86145	1.99162	3.04458	0	11.6003	7.299	9.67876
4930473O22Rik	0	0	0	0	0	0	0	0	0	0	0	0	0	0	0	0	0	0	0	0	0	0	0	0	0	0	0	0	0	0	0	0	0	0	0
4930474G06Rik	0	0	0	0	0	0	0	0	0	0	0	0	0	0	0	0	0	0	0	0	0	0	0	0	0	0	0	0	0	0	0	0	0	0	0
4930474H20Rik	0	0	0	0	0	0	0	0	0	0	0	0	0	0	0	0	0	0	0	0	0	0	0	0	0	0	0	0	0	0	0	0	0	0	0
4930474M22Rik	0	0	0	0	0	0	0	0	0	0	0	0	0	0	0	0	0	0	0	0	0	0	0	0	0	0	0	0	0	0	0	0	0	0	0
4930474N05Rik	0	0	0	0	0	0	0	0	0	0	0	0	0	0	0	0	0	0	0	0	0	0	0	0	0	0	0	0	0	0	0	0	0	0	0
4930474N09Rik	0	0	0	0	0	0	0.066471	0	0.10264	0.151685	0	0	0	0	0	0	0	0	0	0	0	0.519168	0	0	0	0	0	0	0	0	0	0	0	0	0
4930478L05Rik	0	0	0.186734	0.270005	0.068742	0	0.021871	0	0.071576	0.180465	0.07038	0.141502	0.335453	0.383988	0	3.67362	8.71923	6.49905	7.92539	4.32394	5.53909	2.38171	4.01293	8.00545	4.10309	7.22177	10.1956	0	0	2.72214	4.90337	1.34032	10.0827	6.66135	3.21793
4930478P22Rik	0	0	0.021382	0	0	0	0	0.042135	0	0	0	0	0	0	0	0	0	0	0	0	0	0	0	0	0	0	0	0	0	0	0	0	0	0	0
4930479D17Rik	0.135387	0	0.236245	0.410628	0.215537	0.254303	0.301033	0.162211	0	0.121415	0.108824	0.141892	0	0	0	0	0	0.358492	1.84774	0.282828	0.723044	0.800029	0.621465	0.25258	0	0	0	0	0	0	0	0	0	0	0.202412
4930479M11Rik	0	0	0	0	0	0	0	0	0	0	0	0	0	0	0	0	0	0	0	0	0	0	0	0	0	0	0	0	0	0	0	0	0	0	0
4930480E11Rik	0	0	0	0	0	0	0	0	0	0	0	0	0	0	0	0	0	0	0	0	0	0	0	0	0	0	0	0	0	0	0	0	0	0	0
4930480G23Rik	0	0	0	0	0	0	0	0	0	0	0	0	0	0	0	0	0	0	0	0	0	0	0	0	0	0	0	0	0	0	0	0	0	0	0
4930480K15Rik	0	0	0.192088	0.19711	0	0	0.071999	0	0.130893	0.071724	0.135655	0	0	0.0518	0	3.69061	2.40223	2.12746	3.05739	0.630021	2.44218	2.7853	1.05912	6.3022	1.65979	0	0	0	0	1.40544	2.11413	0	0	0	0.491766
4930480M12Rik	0	0	0	0	0	0	0	0	0	0	0	0	0	0	0	0	0	0	0	0	0	0	0	0	0	0	0	0	0	0	0	0	0	0	0
4930481A15Rik	17.3912	19.7577	18.8286	19.8685	18.8786	17.7973	26.4066	26.4709	19.1651	15.9603	19.631	22.2285	3.27292	2.29177	2.48193	6.68934	5.70344	8.0792	13.0829	7.34196	2.98726	4.97147	4.18424	3.87234	3.88588	0	0	0	0	1.41793	4.45985	5.95217	2.48271	0.512673	1.31644
4930483J18Rik	0.062766	0.065426	0.034044	0.11145	0	0.024729	0	0.162702	0.129693	0.102213	0	0.124389	0	0	0	0	0	0	1.87632	0	0	0	0	0	0.384153	0	0	0	0	0	0	0	0	0	0
4930483K19Rik	0.855509	0.599464	0.817987	0.577656	0.886543	1.16501	1.36675	1.16014	0.748408	1.00436	1.36272	1.24254	0	0.081039	0	0.346436	0.629599	0.586401	0	0.153987	0.370053	0.295818	0.031426	0	0	0	0	0	0	2.34327	0	0	0.725264	0	0
4930483O08Rik	0	0	0	0	0	0	0	0	0	0.084078	0.176182	0	0	0	0	0	0.105456	0	0	0	0	0	0	0	0	0	0	0	0	0	0	0	0	0	0
4930486F22Rik	0	0	0	0	0	0	0	0	0	0	0	0	0	0	0	0	0	0	0	0	0	0	0	0	0	0	0	0	0	0	0	0	0	0	0
4930486I03Rik	0	0	0	0	0	0	0	0	0	0	0.02939	0	0	0	0	0	0	0	0	0	0	0	0	0	0	0	0	0	0	0	0	0	0	0	0
4930486L24Rik	13.6203	12.8482	12.2104	13.8268	11.8201	12.003	15.2196	14.4375	11.7149	11.1996	14.9032	15.1146	7.53603	6.5572	7.137	0.893557	2.65524	1.58066	1.42133	0.438631	0.491396	0.217234	0.353237	0.235901	0.746299	0	0	0	0	0	0	0	0	0	0
4930487D11Rik	0	0	0	0	0	0	0	0.283399	0	0	0.393305	0	0	0	0	0	0	0	0	0	0	0	0	0	0	0	0	0	0	0	0	0	0	0	0
4930487H11Rik	0	0	0	0	0	0	0.136521	0	0	0	0	0.147955	0	0	0	0.400391	0.180762	0	0	0.116924	0.593751	0.311237	0	0	0.101108	0	0	0	0	0	0	0	1.19948	0	1.64404
4930488B22Rik	0	0	0	0	0	0	0	0	0	0	0	0	0	0	0	0	0	0	0	0	0	0	0	0	0	0	0	0	0	0	0	0	0	0	0
4930488L21Rik	0	0.032996	0	0	0	0	0.057356	0	0.021621	0	0.026422	0	0	0	0	0	0	0	0	0	0	0	0	0	0	0	0	0	0	0	0	0	0	0	0
4930500F04Rik	0	0	0	0	0	0	0	0	0	0	0	0	0	0	0	0	0	0	0	0	0	0	0	0	0	0	0	0	0	0	0	0	0	0	0
4930500J02Rik	0.181356	0.069266	0	0	0	0	0	0	0.118988	0.320652	0.091398	0	0	0	0	0	0	0	1.77294	0.096872	0	0	0.326789	0	0.145267	0	0	0	0	0	0	0	0	0	0
4930500L23Rik	0	0	0	0	0	0	0	0	0	0	0	0	0	0	0	0	0	0	0	0	0	0	0	0	0	0	0	0	0	0	0	0	0	0	0
4930502A04Rik	0	0	0	0	0	0	0	0	0	0	0	0	0	0	0	0	0	0	0	0	0	0	0	0	0	0	0	0	0	0	0	0	0	0	0
4930502E09Rik	0	0	0.10768	0	0	0	0	0	0	0	0.0272	0	0	0	0	0.793144	2.90377	1.19009	0	2.30055	0	0.593099	0	0	0.346412	0	0	0	0	0	0	0	2.71571	0	6.79194
4930502E18Rik	0	0.374352	0	0	0	0.176114	0.083349	0	0	0	0.044564	0	0	0	0	0	0	0	0	0	0	0	0	0.24762	0	0	0	0	0	0	0	0	0	0	0
4930503B20Rik	0.17714	0.275573	0.177429	0	0.466388	0.407976	0.409732	0.10724	0.278688	0.325115	0.243738	0	0	0	0	0.117716	0.049755	0	0	0.143385	0	0	0	0.202008	0	0	0	0	0	0	0	0	0	0	0
4930503E14Rik	0	0	0	0	0.157789	0	0.061518	0.225482	0.059257	0	0	0	0	0	0	0	0	0	0	0	0	0	0	0	0	0	0	0	0	0	0	0	0	0	0
4930503E24Rik	0	0	0	0	0.023311	0.019021	0	0	0	0	0	0	0.561472	0.284938	0.167562	0	0	0	0	0	0.078229	0	0	0	0	0	0	0	0	0.193067	0	0.087507	0	0	0
4930503H13Rik	0	0	0	0	0	0	0	0	0	0	0	0	0	0	0	0	0	0	0	0	0	0	0	0	0	0	14.0527	43.2202	0	0	0	0	0	0	0
4930503L19Rik	12.3272	12.7518	31.1859	30.0508	15.4356	15.3889	26.5677	25.2208	27.5733	26.6646	29.1523	28.7	6.72738	6.52676	6.35571	25.9741	21.0825	17.8967	28.2593	19.9167	11.5496	12.5348	13.2037	12.5071	12.7372	14.1993	17.1774	8.55974	0	6.69575	10.0728	0.703782	7.45455	5.65806	12.5263
4930503O07Rik	0	0	0	0	0	0	0	0	0	0	0	0	0	0	0	0	0	0	0	0	0	0	0	0	0	0	0	0	0	0	0	0	0	0	0
4930504O13Rik	0	0	0	0	0	0	0	0	0	0	0	0	0	0	0	0	0	0	0	0	0	0	0	0	0	0	0	0	0	0	0	0	0	0	0
4930505A04Rik	0.144179	0.054768	0	0	0.080811	0.089519	0	0	0	0	0.03534	0	0	0	0	0	0	0	0	0	0	0	0	0	0	0	0	0	0	0	0	0	0	0	0
4930505G20Rik	0	0	0	0	0	0	0	0	0	0	0	0	0	0	0	0	0	0	0	0	0	0	0	0	0	0	0	0	0	0	0	0	0	0	0
4930506M07Rik	8.69399	8.47917	8.31892	7.86579	9.10391	8.5396	11.9016	12.0453	6.34266	5.73719	7.13907	6.35765	3.6681	3.47106	0.855915	0.558288	0.797881	2.09851	2.66334	2.33531	0.317382	0.035112	0.801185	1.67375	0.813794	0	0	0	0	0	0	0	9.70978	3.76969	8.44451
4930507D05Rik	0.712065	0.514703	0.92985	1.3619	0.503685	0.524517	0.477829	0.716899	0.541303	0.76974	0.882309	0.962483	0.577816	0.605867	0.086218	1.64801	0.683051	0.554518	0.399707	1.20644	0.525524	0.646436	0.765716	0.389284	0.154264	0.290668	27.4706	2.65718	0	1.48155	6.10977	1.63631	0.796048	0	2.15871
4930509E16Rik	1.68928	1.40246	1.40553	1.07308	1.29332	1.59879	2.12116	1.81538	2.28403	1.87776	1.91403	1.2942	0.31896	0.464203	0.088089	3.85135	4.17593	4.67267	5.14467	2.80595	3.66768	4.35408	6.17273	6.27664	3.96872	0	18.4813	0	0	0.61967	0.316863	0	0.616097	0	3.03953
4930509J09Rik	0	0	0	0	0	0	0	0	0	0	0	0	0	0	0	0	0	0	0	0	0	0	0	0	0	0	0	0	0	0	0	0	0	0	0
4930509K18Rik	0	0	0	0	0	0.073376	0	0	0	0	0	0	0	0	0	0	0	0	0	0	0	0	0	0	0	0	0	0	0	0	0	0	0	0	0
4930511A02Rik	0	0	0	0	0	0	0	0	0	0	0	0	0	0	0	0	0	0	0	0	0	0	0	0	0	0	0	0	0	0	0	0	0	0	0
4930511E03Rik	0	0	0	0	0	0	0	0	0	0	0	0	0	0	0	0	0	0	0	0	0	0	0	0	0	0	0	0	0	0	0	0	0	0	0
4930511I11Rik	0	0	0.053318	0.168362	0	0.043995	0.288633	0	0	0	0.163291	0.328374	0	0.121835	0	0	0	0	0	0	0	0	0	0	0	0	0	0	0	0	0	0	0	0	0
4930511M06Rik	0	0	0.020186	0	0	0	0	0	0	0	0	0	0	0	0	0	0	0	0	0	0	0	0	0	0	0.909098	0	0	0	0	0	0	0	0	0
4930511M11Rik	0.256319	0.129094	0.20185	0.051172	0.211218	0.335831	0.488851	0.115529	0.14295	0.247446	0.117831	0.068295	0	0	0	0.361833	0.121731	0.141089	0.273829	0	0	0	0.261462	0.354627	0	0	0	0	0	0	0	0	0	0	0
4930512B01Rik	0	0	0.075497	0	0.045012	0.060457	0.081861	0.072751	0.132149	0.037157	0.074717	0.162884	0	0	0	1.17082	1.04825	1.8273	2.58522	0.745198	1.29725	0.561758	0.291259	1.10589	0.604526	0	0	0	0	0	0.054879	0	2.24255	9.75399	1.89645
4930513D17Rik	0	0	0	0	0	0	0	0	0	0	0	0.082116	0	0	0	0	0	0	0	0	0	0	0	0	0	0	0	0	0	0	0	0	0	0	0
4930513N10Rik	2.49567	2.61963	3.53691	3.33242	2.15917	2.41305	2.72073	2.53795	3.09969	3.47241	2.8289	2.92752	1.50053	2.04102	1.07484	3.35462	3.89065	3.74526	6.15067	2.70045	1.62427	1.9994	2.40628	2.811	1.53699	23.6548	1.57189	0	0	3.373	7.03213	1.55104	0.404261	3.79899	0.147032
4930513O06Rik	0	0	0	0	0	0	0	0	0	0	0	0	0	0	0	0	0	0	0	0	0	0	0	0	0	0	0	0	0	0	0	0	0	0	0
4930515B02Rik	0	0	0	0	0	0	0	0	0	0	0	0	0	0	0	0	0	0	0	0	0	0	0	0	0	0	0	0	0	0	0	0	0	0	0
4930515G01Rik	6.08044	6.48101	10.2158	9.14504	2.59089	2.82704	4.25054	3.88959	6.89283	6.49565	8.21526	8.21152	2.27869	2.90767	2.94358	11.622	12.2867	6.71296	11.5351	7.25708	8.0925	1.77787	5.01552	5.75415	5.76518	5.2627	8.05442	6.22386	0	10.78	11.4287	4.9533	0.425401	3.01672	1.2634
4930515G16Rik	0.186369	0.061966	0.108199	0.150278	0.303563	0.527434	0.052138	0.62789	0.159241	0	0.003157	0	0	0	0	0	0	0	0	0	0.122282	0	0	0	0	0	0	0	0	0.031159	0	0	0	0	0
4930515L03Rik	0	0	0	0	0	0	0	0	0	0	0	0	0	0	0	0	0	0	0	0	0	0	0	0	0	0	0	0	0	0	0	0	0	0	0
4930515L19Rik	0	0	0	0	0	0	0	0	0	0	0	0	0	0	0	0	0	0	0	0	0	0	0	0	0	0	0	0	0	0	0	0	0	0	0
4930517E11Rik	0	0	0	0	0	0	0	0	0	0	0	0.128361	0	0	0	0	0	0	0	0	0	0	0	0	0	0	0	0	0	0	0	0	0.056014	0	0
4930518P08Rik	0	0	0	0	0	0	0	0	0	0	0	0	0	0	0	0	0	0	0	0	0	0	0	0	0	0	0	0	0	0	0	0	0	0	0
4930519D14Rik	0	0	0	0	0	0	0	0	0	0	0	0	0	0	0	0	0	0	0	0	0	0	0	0	0	0	0	0	0	0	0	0	0	0	0
4930519F09Rik	0	0	0.002274	0	0	0.006282	0.002419	0	0.00328	0	0.027231	0	0.585835	0.054434	0.028833	0	0.013062	0	0.014762	0	0.019671	0.029739	0.01757	0	0	0	0	0	0	0.111158	0.087279	0.010248	0.020613	0.002988	0.007889
4930519F16Rik	0	0	0	0	0	0	0	0	0	0	0	0	0	0	0	0	0	0	0	0	0	0	0	0	0	0	0	0	0	0	0	0	0	0	0
4930519F24Rik	0	0	0	0	0	0	0	0	0	0	0	0	0	0	0	0	0	0	0	0	0	0	0	0	0	0	0	0	0	0	0	0	0	0	0
4930519G04Rik	0	0	0	0	0	0	0	0	0	0	0.018536	0	0	0	0	0	0	0	0	0	0	0	0	0	0	0	0	0	0	0	0	0	0	0	0
4930519H02Rik	0	0	0	0	0	0	0	0	0	0	0	0	0	0	0	0	0	0	0	0	0	0	0	0	0	0	0	0	0	0	0	0	0	0	0
4930520O04Rik	8.22133	7.19975	18.1207	16.6761	10.4468	9.90632	20.8076	19.3869	13.6264	13.4055	15.6932	18.7724	0.422761	1.27665	0.603453	16.7974	11.4037	10.1634	22.424	14.0531	9.20656	7.5146	10.0351	11.3492	9.08735	14.1125	26.4728	0	0	5.58541	6.83213	0	0.965762	0.588549	4.63884
4930520P13Rik	0	0	0	0	0	0	0	0	0	0	0	0	0	0	0	0	0	0	0	0	0	0	0	0	0	0	0	0	0	0	0	0	0	0	0
4930521A18Rik	0	0	0.045103	0	0	0	0.036668	0	0	0	0	0	0	0	0	0	0	0	0	0	0	0	0	0	0	0	11.7779	0	0	0	0	0	0	0	0
4930521E06Rik	0	0	0	0	0.127322	0	0.263226	0	0	0	0.084402	0	0	0	0	0	0	0.140007	0	0	0.045487	0	0	0	0	0	0	0	0	0	0	0	0	0	0
4930522H14Rik	0	0	0	0	0	0	0	0	0	0	0	0	0	0	0	0	0	0	0	0	0	0	0	0	0	0	0	0	0	0	0	0	0	0	0
4930522O17Rik	0	0	0	0	0	0	0	0	0	0	0	0	0	0	0	0	0	0	0	0	0	0	0	0	0	0	0	0	0	0	0	0	0	0	0
4930523C07Rik	9.89089	10.5017	12.6415	12.8142	8.73412	8.54691	9.97736	8.87144	14.5189	13.4157	12.9705	13.0054	17.9001	18.7397	8.95808	17.9334	19.5334	14.9004	16.9243	16.7327	32.1573	28.0918	29.8451	34.2899	29.4456	49.1237	43.8439	63.391	38.0095	14.6487	20.7647	7.36194	38.2555	37.2789	40.1846
4930523O13Rik	0	0	0	0	0	0	0	0	0	0	0	0	0	0	0	0	0	0	0	0	0	0	0	0	0	0	0	0	0	0	0	0	0.099695	0	0
4930524B15Rik	0	0	0	0	0.018524	0.024647	0	0	0	0	0.032706	0	0	0	0	0	0	0	0	0	0	0	0	0	0	0	0	0	0	0	0	0	0	0	0
4930524C18Rik	0	0	0	0	0	0	0	0	0	0	0	0	0	0	0	0	0	0	0	0	0	0	0	0	0	0	0	0	0	0	0	0	0	0	0
4930524E20Rik	0	0	0	0	0	0	0	0	0	0	0	0	0	0	0	0	0	0	0	0	0	0	0	0	0	0	0	0	0	0	0	0	0	0	0
4930524L23Rik	0.25168	0.215551	0.88668	0.964283	0	0.293599	0.521295	0.377371	0.917475	0.98444	0.713137	0.72748	0.028202	0.074187	0.230811	0.69884	1.12085	0.848632	0	0.607332	0.867987	0	0.993116	1.60048	0.369812	2.71004	0	0	4.95849	0.48476	1.12169	0	0.143481	0.554055	0.825144
4930524N10Rik	0	0	0	0	0	0	0	0	0	0	0	0	0	0	0	0	0	0	0	0	0	0	0	0	0	0	0	0	0	0	0	0	0	0	0
4930524O05Rik	0	0	0	0	0	0	0	0	0	0	0	0	0	0	0	0	0	0	0	0	0	0	0	0	0	0	0	0	0	0	0	0	0	0	0
4930524O08Rik	0	0	0	0	0	0	0	0	0	0	0	0	0	0	0	0	0	0	0	0	0	0	0	0	0	0	0	0	0	0	0	0	0	0	0.165053
4930525D18Rik	0.088546	0	0.414055	0	0.240977	0	0.33461	0.177142	0.240398	0.344344	0.072644	0.144528	0.09019	0	0	1.16708	0.161704	0.323833	0	0	0	0	0	0	0	0	0	0	0	0	0	0	0.228434	0	1.03294
4930525F21Rik	0	0	0	0	0	0	0	0	0	0	0.014567	0	0	0	0	0.109049	0.133773	0	0	0	0.070123	0	0.06569	0	0.114036	0	0	0	0	0	0	0	1.49904	0.150145	0.515539
4930525G20Rik	0.597282	0.61994	1.22737	1.01454	0.712902	0.526214	1.31273	1.31877	1.01841	0.899161	1.12313	0.912442	0	0	0	1.85537	1.10951	1.54926	2.05941	1.03584	0.601929	0	1.92794	0.613838	1.21899	0	0	0	0	0.059431	0.380607	0	0.938199	0.262707	0.451401
4930525M21Rik	0	0	0	0	0	0	0	0	0	0	0	0	0	0	0	0	0	0	0	0	0	0	0	0	0	0	0	0	0	0	0	0	0	0	0
4930526D03Rik	0	0	0.059573	0.091002	0.108648	0	0.126918	0.309607	0	0	0.201499	0	0	0	0	0.225458	0	0.333588	0.364662	0	0	0	0	0	0	0	0	0	0	0	0	0	0.698485	0	0
4930526I15Rik	9.41821	8.70549	15.4062	14.2576	10.7606	11.4706	13.5925	13.5365	12.7775	13.0399	19.119	16.6479	13.1566	14.0409	3.79374	7.5101	11.0545	7.21186	11.789	6.91456	5.4749	1.87832	3.51479	3.98668	2.95654	3.55269	13.1176	1.81012	11.7691	6.62323	15.0746	0.157381	6.3639	4.76319	6.43436
4930526L06Rik	0	0	0	0	0	0	0	0.243831	0	0	0.095024	0	0	0	0	0	0	0	0	0	0	0	0	0	0	0	0	0	0	0	0	0	0	0	0
4930527F14Rik	0	0	0	0	0	0	0	0	0	0	0	0	0	0	0	0	0	0	0	0	0	0	0	0	0	0	0	0	0	0	0	0	0	0	0
4930527G23Rik	0	0	0	0	0	0	0	0	0	0	0	0	0	0	0	0	0	0	0	0	0	0	0	0	0	0	0	0	0	0	0	0	0	0	0
4930528A17Rik	0.241653	0.342806	0.251466	0.311453	0.313103	0.093122	0.339566	0.331676	0.247256	0.250656	0.34942	0.245547	0.18541	0.177227	0.042378	1.27196	0.890675	0.510564	1.18654	0.651796	0.433243	0.602907	0.289073	0.676427	0.427975	0	0.823525	0	0	0.952868	6.91196	0	0.133621	0.171022	3.31897
4930528D03Rik	0	0	0	0	0	0	0	0.045488	0	0	0	0.071114	0	0	0	0.195285	0	0	0	0.1945	0	0	0	0	0	0	0	0	0	0	0	0	0.224765	0	0
4930528F23Rik	0.68792	0.676619	0.363109	0.317588	2.43551	2.03992	2.49951	2.60482	0.252169	0.242868	0.436329	0.288762	0	0	0	0.127127	0	0.441497	0	1.00779	0	0	0	0	0	0	0	0	0	0	0	0	0	0	0
4930528P14Rik	0	0	0	0	0	0	0	0	0	0	0	0	0	0	0	0	0	0	0	0	0	0	0	0	0	0	0	0	0	0	0	0	0	0	0
4930529C04Rik	0.24373	0.171408	0.294401	0.42729	0.209591	0.158644	0.217252	0.17595	0.367656	0.348037	0.307367	0.299166	1.64922	1.49493	0.313533	0.182857	0.319847	0.247848	0.206983	0.167041	0.118312	0.232052	0.258768	0.260845	0.191738	5.10658	5.8794	4.62216	3.07836	2.33693	2.34428	0.370278	0.120004	0.954626	0.238724
4930529F22Rik	0	0	0	0	0	0	0	0	0	0	0	0	0	0	0	0	0	0	0	0	0	0	0	0	0	0	0	0	0	0	0	0	0	0	0
4930529F24Rik	0	0	0	0	0	0	0	0	0	0	0	0	0	0	0	0	0	0	0	0	0	0	0	0	0	0	0	0	0	0	0	0	0	0	0
4930529K09Rik	0	0	0	0	0	0	0	0	0	0	0	0	0	0	0	0	0	0	0	0	0	0	0	0	0	0	0	0	0	0	0	0	0	0	0
4930529L06Rik	0	0	0	0	0	0	0	0	0	0	0	0	0	0	0	0	0	0	0	0	0	0	0	0	0	0	0	0	0	0	0	0	0	0	0
4930529M08Rik	0	0	0.027555	0	0	0	0	0	0	0	0.051411	0	0	0	0	0.344449	0	0	0	0.067038	0	0	0	0	0	0	0	0	0	0	0	0	0	0	0
4930533B01Rik	0	0	0	0	0	0	0	0	0	0	0.02686	0	0	0	0	0	0	0	0	0	0	0	0	0	0.102117	0	0	0	0	0	0	0	0.355861	0	0.166406
4930533P14Rik	0	0	0	0	0	0	0	0	0	0	0	0	0	0	0	0	0	0	0	0	0	0	0	0	0	0	0	0	0	0	0	0	0	0	0
4930534B04Rik	19.8077	20.0633	31.7343	32.0782	12.5437	12.1378	23.3565	23.4278	27.3224	26.273	27.8812	28.4076	7.44623	8.97566	3.11928	65.7455	56.302	63.0164	53.9896	54.3476	83.4884	78.752	88.3077	93.8401	73.5772	206.3	191.262	171.627	214.935	34.8565	48.7506	19.1963	82.3165	119.59	108.532
4930538K18Rik	0.517437	0.850162	0.685967	0.592174	0.816279	0.59487	1.00647	1.05482	0.389285	0.875612	1.07064	1.21188	0.043883	0.093681	0.147541	0	0	0.418042	0.286273	0.065404	0.039431	0	0.118712	0	0	0	0	0	0	0.069551	0	0	0.678339	0	0.100238
4930539C22Rik	0	0	0	0	0	0	0	0	0	0	0	0	0	0	0	0	0	0	0	0	0	0	0	0	0	0	0	0	0	0	0	0	0	0	0
4930539E08Rik	3.99361	3.81744	4.02548	3.94683	2.56043	2.92112	3.87566	3.97952	3.85697	4.07681	4.63942	4.22009	0.471838	0.802239	0.455568	2.57593	1.1041	0.77565	1.11075	0.637912	1.59841	1.41579	2.17011	2.09119	2.31389	0	0	2.7699	0	0.950167	3.28906	2.20313	0	3.29479	0.920988
4930539J05Rik	5.75033	5.98442	11.0268	8.98002	8.00137	7.88677	12.7097	11.4322	9.05146	8.19638	12.2796	9.90196	17.9148	18.6594	4.15674	9.02583	8.61217	10.6835	0.799871	12.243	8.381	8.46795	5.25475	0.410444	8.00973	0	0	16.4378	0	0	1.50013	0	4.43056	39.9232	6.08922
4930539M17Rik	0	0	0	0	0	0	0	0	0	0	0	0	0	0	0	0	0	0	0	0	0	0	0	0	0	0	0	0	0	0	0	0	0	0	0
4930539N22Rik	0	0	0	0	0	0	0	0	0	0	0	0	0	0	0	0	0	0	0	0	0	0	0	0	0	0	0	0	0	0	0	0	0	0	0
4930540M03Rik	0	0	0	0	0	0	0	0	0	0	0.041824	0	0	0	0	0	0	0	0	0	0	0	0	0	0	0	0	0	0	0	0	0	0	0	0
4930542C21Rik	0	0	0	0	0	0	0	0	0	0	0	0	0	0	0	0	0	0	0	0	0	0	0	0	0	0	0	0	0	0	0	0	0	0	0
4930542D17Rik	0	0	0	0	0	0	0	0	0	0	0	0	0	0	0	0	0	0	0	0	0	0	0	0	0	0	0	0	0	0	0	0	2.31406	0	0
4930542H20Rik	0	0	0	0	0	0	0	0	0	0	0	0	0	0	0	0	0	0	0.411835	0	0	0	0	0	0.207611	0	0	0	0	0	0	0	0	0	0
4930543E12Rik	0	0.12292	0	0	0.102353	0.202503	0.25427	0.122684	0	0	0	0	0	0	0	0	0	0	0	0	0	0	0	0	0	0	0	0	0	0	0	0	0	0	0
4930544D05Rik	0.221929	0.282489	0	0	0	0.19507	0.504996	0	0.099516	0.093272	0.088136	0	0	0	0	0	0.141178	0	0	0	0	0	0	0.49833	0	0	0	0	0	0	0	0	0	0	0
4930544G11Rik	0	0	0	0	0	0	0	0	0	0	0.040749	0	0	0	0	0	0	0	0	0	0	0	0	0	0	0	0	0	0	0.674067	0	0	0	0	0
4930544M13Rik	0	0	0	0	0	0	0	0	0	0	0	0	0.023371	0.019957	0	0	0	0	0	0	0	0	0	0	0	0	0	0	0	0	0	0	0	0	0
4930544O15Rik	0.261581	0.368406	1.02038	0.860366	0.586118	0.979212	1.02633	0.947401	0.591157	0.439047	0.749258	1.2491	0.078808	0.172244	0	0	1.34456	0.117763	1.9434	0.639648	0	0	0	0	0	0	0	0	0	0	0	0	0	0	0
4930545E07Rik	0	0	0	0	0	0	0	0	0	0	0	0	0	0	0	0	0	0	0	0	0	0	0	0	0	0	0	0	0	0	0	0	0	0	0
4930545H06Rik	0	0	0	0	0	0	0	0	0	0	0	0	0	0	0	0	0	0	0	0	0	0	0	0	0	0	0	0	0	0	0	0	0	0	0
4930545L23Rik	0	0	0	0	0	0	0	0	0	0	0.026131	0	0	0	0	0	0.060494	0	0.182316	0	0.914596	0.140253	0.207268	0.309606	0.30046	3.79834	0	0	0	0	1.15959	0	30.7955	11.8607	24.8868
4930546C10Rik	0	0	0	0	0	0	0	0	0	0	0	0	0	0	0	0	0	0	0	0	0	0	0	0	0	0	0	0	0	0	0	0	0	0	0
4930546K05Rik	0	0	0	0	0	0	0	0	0	0	0	0	0	0	0	0	0	0	0	0	0	0	0	0	0	0	0	0	0	0	0	0	0	0	0
4930547C10Rik	0	0	0	0	0	0	0	0	0	0	0	0	0	0	0	0	0	0	0	0	0	0	0	0	0	0	0	0	0	0	0	0	0	0	0
4930547E08Rik	0	0	0.376188	0.445578	0.657617	0.157712	0.819876	0.625386	0.323365	0.396868	0.629082	0.990438	0	0	0	0	0	0	0	0	0	0	0	0	0	0	0	0	0	0	0	0	0	0	0
4930547E14Rik	0	0	0	0	0	0	0	0	0	0	0	0	0	0	0	0.781931	0	0	0	0.240511	0	0	0	0	0.326034	0	0	0	0	0	0.188666	0	0	0	0
4930547N16Rik	8.92705	8.84374	14.4781	14.6847	8.20838	8.18883	10.08	9.73158	12.7576	13.2278	12.0605	12.4036	0.725871	1.05173	0.838163	13.4393	10.6405	15.6395	17.1872	12.7862	12.9359	14.6757	15.1434	14.9026	10.4128	22.9221	14.9524	6.55842	12.2878	5.06238	8.21426	2.40747	19.1948	19.8209	25.7499
4930548G14Rik	0	0	0	0	0	0	0	0	0	0	0	0	0	0	0	0	0	0	0	0	0	0	0	0	0	0	0	0	0	0	0	0	0	0	0
4930548H24Rik	0	0	0.068561	0	0	0	0.15032	0	0	0	0.068724	0	0	0	0	0.408881	0	0.161856	0	0.135373	0	0	0.087897	0.328081	0	0	0	0	0	0	0	0	0	0	0
4930548J01Rik	0.858362	1.15461	0.873932	0.855621	1.4546	1.4148	2.03865	1.77822	0.84418	1.07158	0.709936	0.982094	0	0.095756	0	0.255805	0	0	0	0	0	0	0	0.304247	0	0	0	0	0	0	0	0	0	0	0
4930548K13Rik	0	0	0	0	0	0	0	0	0	0	0	0	0	0	0	0	0	0	0	0	0	0	0	0	0	0	0	0	0	0	0	0	0	0	0
4930549C01Rik	0	0	0	0	0	0	0	0	0	0	0	0	0	0	0	0	0	0	0	0	0	0	0	0	0	0	0	0	0	0	0	0	0	0	0
4930549G23Rik	0.837298	1.14617	1.68224	2.84725	1.33166	1.35163	2.71891	1.96179	1.76664	2.00959	2.589	2.12639	2.66347	1.43562	1.18926	2.63089	1.848	1.71321	2.71984	1.54122	2.10193	2.69072	2.18166	1.83053	1.62606	0	0	0	0	1.57108	0.734003	0	0.819242	0	4.39521
4930550C14Rik	4.11649	4.48795	3.35231	3.3007	5.02488	3.9826	5.29766	4.81984	4.05294	3.31146	3.67168	3.3375	0.938357	0.740517	0	0.864031	2.2434	1.29149	1.87514	1.42149	0.352528	0.25182	0.534042	0.280979	0	0	0	0	0	0	0	0	0.222445	0	0
4930550L24Rik	0	0	0.097564	0.131655	0	0	0	0	0	0	0	0	0.109843	0	0	0	0	0	0	0	0	0	0	0	0	0	0	0	0	0	0	0	0	0	0
4930552N02Rik	0	0	0.027506	0	0	0	0	0	0	0	0.027516	0	0	0	0	0	0	0	0	0	0	0	0	0	0	0	0	0	0	0	0	0	0	0	0
4930552P12Rik	0.406521	0.455866	0.352474	0.172348	0.283113	0.390078	0.311599	0.276015	0.356894	0.286087	0.433835	0.577911	0.054729	0.068692	0.058713	0	0.086424	0.137414	0	0.201013	0	0	0	0	0.10393	0	0	0	0	0	0	0	0	0	0
4930553E22Rik	0	0	0	0	0	0	0	0	0	0	0	0	0	0	0	0	0	0	0	0	0	0	0	0	0	0	0	0	0	0	0	0	4.46873	0	0
4930554C24Rik	0	0	0	0	0	0	0	0	0	0	0	0	0	0	0	0	0	0	0	0	0	0	0	0	0	0	0	0	0	0	0	0	0	0	0
4930555B11Rik	0	0	0	0	0	0	0	0	0	0	0	0.076891	0	0	0	0	0	0	0	0	0	0	0	0	0	0	0	0	0	0	0	0	0	0	0
4930555G01Rik	0	0	0	0	0	0	0	0	0.01977	0	0.045317	0	0	0	0	0	0	0	0	0	0	0	0	0	0	0	0	0	0	0	0	0	0	0	0
4930555I21Rik	1.02142	0.67789	0.75308	0.67652	0.777521	0.991215	0.784937	0.951606	0.718033	0.738689	0.566985	0.656602	0.400808	0.414062	0.074519	0.257827	0.251411	0.345298	0	0	0	0	0	0	0	0	0	0	0	0	0	0	0	0	0
4930556C24Rik	0	0	0	0	0	0	0	0	0	0	0	0	0	0	0	0	0	0	0	0	0	0	0	0	0	0	0	0	0	0	0	0	0	0	0
4930556G01Rik	0	0	0	0	0	0	0	0	0	0	0	0	0	0	0	0	0	0	0	0	0	0	0	0	0	0	0	0	0	0	0	0	0	0	0
4930556J02Rik	0	0	0	0	0	0	0	0	0	0	0	0	0	0	0	0	0	0.50219	0	0	0	0	0	0	0	0	0	0	0	0	0	0	0	0	0
4930556M19Rik	8.26508	8.26492	10.7271	10.4229	9.81061	10.0322	13.7615	13.4361	9.05752	8.39702	10.5842	10.0628	3.09466	3.02306	2.88505	0.342041	0.118821	0.666504	0.948444	0.466239	0.056955	0	0.111466	0	0	0	0	0	0	0	0	0	0	0	0
4930556N09Rik	0.040412	0	0	0	0	0	0	0	0	0	0	0	0	0	0	0	0	0	0	0	0	0	0	0	0	0	0	0	0	0	0	0	0	0	0
4930557A04Rik	0	0	0.007027	0	0	0	0	0	0	0	0.115305	0.180371	0	0.051956	0	0	0	0	0	0	0	0	0	0	0	0	0	0	0	0	0	0	0	0	0
4930557J02Rik	0	0	0	0	0	0	0	0	0	0	0.025416	0.078108	0	0	0	0	0	0.112785	0.584174	0	0.121253	0.245579	0.072215	0	0	0	0	0	0	0	0	0	0	0	0
4930558C23Rik	0	0	0	0	0	0	0	0	0	0	0	0	0	0	0	0	0	0	0	0	0	0	0	0	0	0	0	0	0	0	0	0	0	0	0
4930558G05Rik	0	0	0	0	0	0	0	0	0	0	0	0	0	0	0	0	0	0	0	0	0	0	0	0	0	0	0	0	0	0	0	0	0	0	0
4930558J18Rik	0.593422	0.832655	0.765657	0.380581	0.333676	0.234944	0.685958	0.633104	0.81784	0.889332	0.965395	1.02159	0.232379	0.144675	0	0.86236	0.640002	1.60851	0.985294	1.84942	2.01775	1.70286	1.28913	0.720765	0.46312	2.54113	0	0	0	0.242052	0	0.844642	5.58267	13.108	2.2195
4930558K02Rik	0.085153	0	0.052028	0	0.367667	0.063675	0	0.12689	0.078624	0	0.226319	0.349518	0	0.093198	0	0	0	0	0	0	0	0	0	0	0	0	0	0	0	0	0	0	0	0	0
4930562C15Rik	0	0	0.090011	0.118063	0.021575	0.02053	0.089067	0.099536	0	0.053234	0.102386	0.208619	0.019177	0	0	0.095302	0.27324	0.112656	0.09838	0.204907	0.111996	0.11338	0.131346	0.198031	0.095937	0	0	0	0	0.739934	0.087549	0	0.920443	0.093704	0.814413
4930562F07Rik	0.076347	0.211175	0.315249	0.284984	0.189604	0.413507	0.223305	0.435963	0.996246	0.690736	0.35837	0.973711	0.274046	0.474188	0.081042	1.52779	4.43309	0.813734	0.604141	0.538393	6.58352	5.33536	4.68432	7.77813	1.85756	0.535263	12.1891	0	0	0	0.144039	0.159827	3.21264	4.53855	7.08692
4930563D23Rik	0.036267	0	0.01305	0	0	0.02563	0	0	0.017952	0	0.023001	0.031233	0.029363	0.010667	0	0.119788	0.093031	0	0	0	0	0.054358	0.033775	0	0	0	6.37034	0	0	0	0	0	0.070614	0.285484	0
4930563E18Rik	0.055923	0.082287	0	0	0	0.150609	0.15576	0	0	0	0.180814	0.12679	0	0	0	0.068995	0.257619	0	0	0	0	0	0	0	0	0	0	0	0	0	0	0	0	2.91805	0
4930563E22Rik	0.55134	0.513052	1.79653	1.97289	1.40393	1.15093	2.23193	2.41309	0.767922	0.797296	1.66054	1.65832	0.268219	0.101025	0.317537	0.140687	0.059238	0.481606	0.20653	0.066016	0.0344	0.187108	0.054624	0.179829	0.563372	0	4.23099	0	0	0.249971	0.761808	0.050829	0	0.715856	0.107052
4930563F08Rik	0	0	0	0	0	0	0	0	0	0	0	0	0	0	0	0.929298	1.24573	0.771278	3.54311	0	1.44742	0.494353	0.284497	2.08325	0	0	0	0	0	1.8222	2.49147	0	0	0	0
4930563M20Rik	0	0	0	0	0	0	0	0	0	0	0	0	0	0	0	0	0	0	0	0	0	0	0	0	0	0	0	0	0	0	0	0	0	0	0
4930564B18Rik	0	0	0	0	0	0	0	0	0	0	0	0	0	0	0	0	0	0	0	0	0	0	0	0	0	0	0	0	0	0	0	0	0	0	0
4930564D02Rik	0	0	0	0	0	0	0	0	0	0	0	0	0	0	0	0	0	0	0	0	0	0	0	0	0	0	0	0	0	0	0	0	0	0	0
4930564G21Rik	0	0	0	0	0	0	0	0	0	0	0	0	0	0	0	0	0	0	0	0	0	0	0	0	0	0	0	0	0	0	0	0	0	0	0
4930564K09Rik	0	0	0	0	0	0	0	0	0	0	0	0	0	0	0	0	0	0	0	0	0	0	0	0	0	0	0	0	0	0	0	0	0.111628	0	0
4930565A17	0	0	0	0	0	0	0	0	0	0	0	0	0	0	0	0	0	0	0	0	0	0	0	0	0	0	0	0	0	0	0	0	0	0	0
4930565D16Rik	0	0	0	0	0	0	0	0	0	0	0	0	0	0	0	0	0	0	0	0	0	0	0	0	0	0	0	0	0	0	0	0	0	0	0
4930565N06Rik	0.410592	0.293975	3.82343	4.85255	1.19229	1.5719	3.03126	2.7298	2.5522	2.93756	2.39867	2.37681	0.272404	0.536168	0	12.5248	9.10732	6.61141	24.7753	3.3586	12.3487	9.72411	9.78127	9.65745	10.1496	7.91366	3.53498	0	0	2.67528	2.88021	0	45.53	21.4473	27.903
4930567H12Rik	0	0	0	0	0	0	0	0	0	0	0	0	0	0	0	0	0	0	0	0	0	0	0	0	0	0	0	0	0	0	0	0	0	0	0
4930567H17Rik	0	0	0	0	0	0	0	0	0	0	0	0	0	0	0	0	0	0	0	0	0	0	0	0	0	0	0	0	2.91318	0.140672	0.386807	0	0.325302	0	0
4930567J20Rik	0	0	0	0	0	0	0	0	0	0	0	0	0	0	0	0	0	0	0	0	0	0	0	0	0	0	0	0	0	0	0	0	0	0	0
4930567K20Rik	0	0	0	0	0	0	0	0	0	0	0	0	0	0	0	0	0	0	0	0	0	0	0	0	0	0	0	0	0	0	0	0	0	0	0
4930568D16Rik	0	0	0	0	0	0	0	0	0	0	0	0	0	0	0	0	0	0	0	0	0	0	0	0	0	0	0	0	0	0	0	0	0	0	0
4930568E12Rik	0	0	0	0	0	0	0	0	0	0	0	0	0	0	0	0	0	0	0	0	0	0	0	0	0	0	0	0	0	0	0	0	0	0	0
4930568G15Rik	0	0	0	0	0	0	0	0	0	0	0	0	0	0	0	0	0	0	0	0	0	0	0	0	0	0	0	0	0	0	0	0	0.252252	0	0
4930568K20Rik	0	0	0	0	0	0	0	0	0	0	0	0	0	0	0	0.23499	1.29729	0.644551	3.38731	0.478367	0.618766	0.12062	0.35244	0.471414	0.047061	0	0	0	0	1.2182	0	0	0	0	0
4930570G19Rik	0	0	0	0	0	0.068869	0	0	0.063352	0	0.052111	0	0	0	0	0	0	0	0	0	0.025626	0.049856	0	0	0	0	6.67094	0	0	0	0	0	0.376484	1.92262	1.22854
4930571K23Rik	0	0	0	0	0	0	0	0	0	0.045827	0	0	0.006416	0.00553	0	0	0	0	0	0	0	0	0	0	0	0	2.01189	0	0	0	0	0	0	0	0
4930572J05Rik	17.1005	18.0965	23.4866	23.0856	17.7754	18.3792	19.8504	18.2578	19.7357	20.9564	21.9169	21.5039	10.5546	9.08657	3.66105	9.77697	13.7105	10.59	9.84197	17.2171	7.31635	4.65315	4.98482	6.31309	5.54776	7.84054	5.23484	35.7037	18.0947	23.9742	27.2324	30.0236	0	0.712948	0.08932
4930572K03Rik	0	0	0	0	0	0	0	0	0	0	0	0	0	0	0	0	0	0	0	0	0	0	0	0	0	0	0	0	0	0	0	0	0	0	0
4930572O13Rik	0	0	0	0	0	0	0	0	0	0	0	0	0	0	0	0	0	0	0	0	0	0	0	0	0	0	0	0	0	0	0	0	0	0	0
4930573O16Rik	0	0	0	0	0	0	0	0	0	0	0	0	0	0	0	0	0	0	0	0	0	0	0	0	0	0	0	0	0	0	0	0	0	0	0
4930578C19Rik	0.892091	0.765179	0.295651	0.404865	1.33458	1.23662	1.77085	1.41917	0.429402	0.211923	0.417306	0.605534	0	0	0	0	0	0	0	0	0	0	0	0	0	0	0	0	0	0	0	0	0	0	0
4930578E11Rik	0	0	0	0	0	0	0	0	0	0	0	0	0	0	0	0	0	0	0	0	0	0	0	0	0	0	0	0	0	0	0	0	0	0	0
4930578I06Rik	0	0	0	0	0	0	0	0	0	0	0	0	0	0	0	0	0	0	0	0	0	0	0	0	0	0	0	0	0	0	0	0	0	0	0
4930578M01Rik	0.297125	0.20186	0.24653	0.385174	0.235984	0.174148	0.099203	0	0.134593	0.202658	0.093965	0.469194	0	0	0	0	0	0	0.490684	0	0	0	0	0	0	0	0	0	0	0	0	0	0	0	0
4930578N16Rik	2.98014	3.27992	7.0475	8.03234	4.26271	3.93156	7.95333	5.85391	5.82453	5.41824	7.58367	7.40893	0.866759	0.690372	0.61353	3.36271	2.38443	2.68262	1.96118	3.66504	1.24959	0.89098	1.28279	0.550875	1.91218	6.44369	0	0	0	0.216888	0	0	3.08984	0	2.84938
4930578N18Rik	0	0	0	0	0	0	0	0	0	0	0	0	0	0	0	0	0	0	0	0	0	0	0	0	0	0	0	0	0	0	0	0	0	0	0
4930579C15Rik	0	0	0.23205	0.483204	0	0.020991	0.246086	0	0.28832	0.295888	0.312161	0.444108	0	0	0	0.360039	0.068678	0	0	0	0	1.68603	0.469696	0.823183	0	0	0	0	0	0	0	0	0.581551	0	0
4930579F01Rik	0	0	0	0	0	0	0	0	0	0	0	0	0	0	0	0	0	0	0	0	0	0	0	0	0	0	0	0	0	0	0	0	0	0	0
4930579G18Rik	1.48239	1.538	9.63821	8.42177	3.89604	3.88877	10.7497	11.7993	7.95198	8.59166	10.4059	8.5522	1.26807	1.4795	0	9.67465	8.07904	7.08425	12.2324	6.83231	4.37728	4.02706	6.20641	6.2885	1.73828	4.77158	2.92693	0	0	2.46899	8.61526	0	14.9858	5.45558	15.1067
4930579G22Rik	4.31353	4.20678	3.46246	3.36527	4.76894	4.57906	5.1647	5.51104	3.72195	3.7168	4.35623	2.85858	0.908582	0.659165	0.499195	0.932508	1.39987	0.564708	0	0	0.238958	0	0	0.455368	0.361439	0	0	0	0	0	0	0	0	0	0
4930579G24Rik	18.4078	18.4321	22.5769	22.2789	18.9307	18.801	16.7209	16.7665	22.234	24.0443	20.5991	21.4512	11.8631	10.691	15.9604	31.933	25.2328	23.4805	22.122	21.274	30.608	29.9256	30.4782	31.6579	29.3917	6.30942	8.94122	9.43331	5.38428	7.49595	16.8841	1.68037	11.2454	10.029	16.3327
4930579K19Rik	1.27047	1.4821	1.76186	1.6272	1.68763	1.83657	1.58689	2.69822	1.56357	1.3725	2.25493	2.446	0.269802	0.402401	0.078061	0.716651	1.31341	1.83949	3.12914	0.86297	0.591106	1.18503	2.05395	0.517165	0.61925	0	0	0	0	0	0	0	0.165044	0.272192	0.796762
4930581F22Rik	4.62372	4.5488	18.338	21.1509	13.0344	12.5695	22.3238	24.0908	14.6993	15.1975	19.039	20.6082	1.10208	1.99834	1.00732	5.7175	6.58304	4.48048	10.6529	3.77793	3.30138	2.45466	4.68723	3.97035	2.84902	4.90915	2.3064	5.60002	0	2.30204	2.69947	1.86518	6.14126	5.00005	5.21659
4930583H14Rik	0.140472	0	0.068601	0.174583	0.12165	0	0.211575	0.084587	0.049949	0	0.132451	0.118632	0.029	0.118594	0.031465	0	0.141222	0.16969	0	0	0	0	0.126639	0	0	0	0	0	0	0	0	0	0	0	0
4930583K01Rik	0.090829	0	0.212323	0.260585	0.231324	0.270549	0.312631	0	0.092827	0	0.167852	0	0	0	0	0	0.097499	0	0	0	0	0	0	0	0	0	0	0	0	0	0	0	0	0	0
4930583P06Rik	0	0	0	0	0	0	0	0	0	0	0	0	0	0	0	0	0	0	0	0	0	0	0	0	0	0	0	0	0	0	0	0	0	0	0
4930584F24Rik	0	0	0	0	0	0	0	0	0	0	0	0	0	0	0	0	0	0	0	0	0	0	0	0	0	0	0	0	0	0	0	0	0	0	0
4930588N13Rik	0.774794	0.864178	0.681155	0.538389	0.640172	0.240856	0.495447	0.408316	0.770996	0.653568	0.419517	0.679028	0.319181	0.467633	0.1096	0.532316	0	0.219988	0	0	0.103654	0	0	0	0.100889	0	0	0	0	0	0	0	0	0	0
4930590J08Rik	0.029061	0	0.095375	0.028951	0.02695	0.006845	0.068038	0	0.026457	0.019447	0.036809	0	0	0	0	0	0.080056	0.043118	0.158331	0.160441	0.072436	0.056604	0.110334	0.097579	0	0	0	0	0	0	0	0	0	0	0
4930590L20Rik	0	0	0	0	0	0	0	0	0	0	0	0	0	0	0	0	0	0	0	0	0	0	0	0	0	0	0	0	0	0	0	0	0	0	0
4930591A17Rik	0	0	0	0	0	0	0	0	0	0	0	0	0	0	0	0	0	0	0	0	0	0	0	0	0	0	0	0	0	0	0	0	0	0	0
4930592A05Rik	0.274124	0.133662	0.183166	0.069895	0.146379	0	0.172802	0	0.249001	0.265106	0.158125	0.223204	0.315221	0.066314	0.121381	0.302708	0.616902	0.063421	0.365227	0.156825	0	0.244377	0.411651	0.988936	0.111225	0.316965	0	0	0	0.177814	0.16306	0	0	0	0
4930592I03Rik	0	0	0.137802	0.341855	0	0	0	0	0.135205	0.079705	0	0	0	0.150285	0	0.347422	0.782538	0.086363	1.07138	0.306594	2.09074	1.25952	0.782348	1.52582	0.973577	0	0	0	0	1.99297	3.40099	0	4.82146	0.398328	3.76729
4930593A02Rik	0	0	0	0	0	0	0	0	0.018018	0	0.020028	0	0	0	0	0	0	0	0	0	0	0.133049	0	0	0	0	0	0	0	0	0	0	0	0	0
4930593C16Rik	0	0	0	0	0	0	0	0	0	0	0	0	0	0	0	0	0	0	0	0	0	0	0	0	0	0	0	0	0	0	0	0	0	0	0
4930594C11Rik	0.039675	0.069411	0.156424	0.126187	0.07146	0.189612	0.238646	0.246397	0.100236	0.28087	0.148735	0.120393	1.38946	0.297127	0.06498	2.49048	2.35338	1.85451	4.06359	1.94042	2.46798	0.587951	2.29625	6.32321	2.26124	8.0905	7.2844	4.11092	7.78028	1.22457	1.888	1.79982	1.0749	1.13817	3.03754
4930595M18Rik	0	0	0	0	0	0	0	0	0	0	0	0	0	0	0	0	0	0	0	0	0	0	0	0	0	0	0	0	0	0	0	0	0	0	0
4930596D02Rik	0	0	0	0	0	0	0	0	0	0	0	0	0	0	0	0	0	0	0	0	0	0	0	0	0	0	0	0	0	0	0	0	0	0	0
4930596M17Rik	0	0	0	0	0	0	0	0	0	0	0	0	0	0	0	0	0	0	0	0	0	0	0	0	0	0	0	0	0	0	0	0	0	0	0
4930597G03Rik	0	0	0	0	0	0	0	0	0	0	0	0	0	0	0	0	0	0	0	0	0	0	0	0	0	0	0	0	0	0	0	0	1.16393	0	0
4930598F16Rik	0	0	0	0	0	0	0	0	0	0	0	0	0	0	0	0	0	0	0	0	0	0	0	0	0	0	0	0	0	0	0	0	0	0	0
4930599N23Rik	0.821536	0.418157	1.78422	1.31768	1.08331	1.01258	1.84266	1.65578	0.580423	0.50219	2.04639	1.79931	0.671006	0.593096	0.8563	0.382935	0.235683	0	0	0.096291	0.199686	0	0	0.507762	0	0	0	16.2307	0	0	0	0	7.58467	3.3261	4.40615
4931402G19Rik	0.233956	0.177413	0.859789	1.00134	0.410651	0.367585	0.476405	0.738783	0.717616	0.817587	0.725768	0.633472	0	0.289494	0.286447	0.211403	0.188803	0.372911	0.353025	0.306074	0.981357	1.33612	0.848068	0.729672	0.078785	0	0	0	0	0	0.046074	0.145997	0	0	0.273166
4931403E22Rik	0.739844	0.487904	3.32853	3.9717	1.59813	1.81664	3.46578	4.27513	2.44599	3.2184	3.42002	3.19235	1.20053	1.03253	0.358989	1.21616	1.21364	2.35046	2.25436	0.421652	2.2019	0.93689	0.37825	1.03699	0.295313	0	0	0	14.3278	2.38853	0.73054	0	6.28201	2.0699	1.6614
4931403G20Rik	0	0	0.181444	0	0	0.049734	0.025536	0.048439	0.170312	0.122142	0.071231	0	0	0	0	0.786522	1.00115	0.716767	0.302429	0.363678	0.714606	0.935612	0.43811	0.15392	0.174519	0	0	0	0	0	1.42626	0	5.72237	2.56247	5.64557
4931406B18Rik	0	0	0.006875	0	0	0	0	0	0	0	0	0	0	0	0	0	0	0	0	0	0	0	0	0	0	0	4.5376	0	0	0	0	0	0.181301	0	0
4931406C07Rik	59.4845	57.9661	50.5596	45.8936	62.1548	61.9476	69.9314	68.8237	50.9879	49.5565	49.3949	51.5952	28.6619	25.0975	25.9232	25.272	27.9765	21.7754	24.4111	14.3815	16.9016	17.8846	22.5307	23.9946	20.5458	8.50499	0	0	15.3514	5.23615	2.81902	0.776464	47.5198	25.572	43.2981
4931406H21Rik	0.011582	0	0.04918	0.11831	0.010589	0	0.027267	0.074704	0.027808	0.096977	0.097315	0.018311	0.072706	0.081065	0.079208	5.0929	5.68046	5.55808	12.6971	3.68229	5.51211	4.87053	2.69423	7.00784	3.14159	5.98649	20.9373	9.68664	9.15988	8.21905	12.8328	2.2543	36.7118	23.2263	31.6258
4931406P16Rik	31.5402	32.3683	31.6115	31.6456	28.8136	28.6655	38.4901	37.4632	31.1946	30.9742	32.2344	31.9606	57.4935	61.7188	20.6364	13.412	12.5141	15.5237	16.2642	14.8547	6.6217	6.10438	7.93017	6.92648	6.51952	9.79647	7.42522	4.83539	9.33683	7.04473	9.91265	2.38223	4.7084	4.15709	6.65797
4931407G18Rik	0	0	0	0	0	0	0	0	0	0	0	0	0	0	0	0	0	0	0	0	0	0	0	0	0	0	0	0	0	0	0	0	0.234691	0	0
4931408A02Rik	0.32052	0.310778	0.167891	0.15471	0.411885	0.643362	0.3085	0.170181	0.086659	0.07198	0.283936	0.234141	0.158071	0.058551	0	0	0	0	0	0	0	0	0	0	0	0	0	0	0	0	0	0	0	0	0
4931408C20Rik	0.130157	0.084689	0.076463	0.105534	0	0	0	0.082534	0	0.048053	0.080988	0.04558	0.019669	0	0	0.043703	0	0	0	0	0	0	0	0	0	0	1.9273	0	0	0	0	0	0.068802	0	0
4931408D14Rik	0.164846	0.075376	0.382854	0.25107	0.165904	0.27558	0.413427	0.377242	0.202125	0.393437	0.316363	0.259785	0	0.017517	0	0	0	0.079643	0.066171	0.309929	0	0	0.118174	0	0.157684	0	0	0	9.43114	0	0	0	0	0	0
4931409K22Rik	0	0	0	0	0	0	0	0	0	0	0.009569	0	0	0	0	0	0	0	0	0	0	0	0	0	0	0	0	0	0	0	0	0	0	0	0
4931414P19Rik	11.4764	10.842	12.8275	12.654	8.87256	9.11491	12.1862	10.6695	10.9575	10.534	11.9595	13.0657	1.79375	1.59984	0.900459	3.08307	5.75403	4.16284	2.42295	4.26217	2.90584	1.58194	3.50983	2.50294	2.05471	4.97763	1.35923	0	5.89143	4.20712	6.34451	1.3743	0.910966	1.68633	1.17116
4931417E11Rik	0	0	0	0	0	0	0	0	0	0	0	0	0	0	0	0	0	0	0	0	0	0	0	0	0	0	0	0	0	0	0	0	0	0	0
4931417G12Rik	0.355178	0.509407	1.17992	0.991607	0.339407	0.317021	0.573266	0.563077	0.715474	1.01618	0.794638	0.670985	0.133013	0.075468	0	8.33859	5.89173	6.79688	6.11751	6.13413	6.40723	8.09992	7.53402	6.32094	6.66068	3.79713	0	0	0	0	0	0	1.31304	2.54087	2.43886
4931419H13Rik	0	0	0	0	0	0	0	0	0	0	0	0	0	0	0	0	0	0	0	0	0	0	0	0	0	0	0	0	0	0	0	0	0	0	0
4931420L22Rik	0	0	0	0	0	0	0	0	0	0	0	0	0	0	0	0	0	0	0	0	0	0	0	0	0	0	0	0	0	0	0	0	0	0	0
4931423N10Rik	0	0	0	0	0.066652	0.050465	0	0	0	0	0	0	0	0	0	0	0	0	0	0	0	0	0.048386	0	0	0	0	0	0	0	0	0	0.685246	0	0
4931428F04Rik	7.59694	6.87828	15.6346	14.2752	8.15399	8.26523	14.3162	15.2186	11.1354	11.3849	15.5538	15.3704	5.83928	6.44243	2.82015	9.12273	6.81803	6.68811	9.11277	5.1795	2.69726	1.28971	2.69615	3.24148	1.83994	0	0	0	0	3.47528	4.14023	0.252411	0	0	0
4931428L18Rik	0	0	0.063978	0	0	0	0	0	0	0	0.092758	0	0	0	0.053278	0	0.322817	0	0	0	0	0	0	0	0	0	0	0	0	0	0	0	0	0	0
4931429I11Rik	0.139746	0.080002	0.112464	0	0	0.01558	0.051954	0	0	0	0	0.025312	0	0	0	0	0	0	0	0	0	0	0	0	0	0	0	0	0	0	0	0	0	0	0.484186
4931429L15Rik	0	0	0	0	0	0	0	0	0	0	0.051757	0	0	0	0	0	0	0.031938	0.210281	0	0	0	0	0	0	0	0	0	0	0	0	0	0	0	0
4931429P17Rik	0	0	0	0	0	0	0	0	0	0	0	0	0	0	0	0	0	0	0	0	0	0	0	0	0	0	0	0	0	0	0	0	0	0	0
4931430N09Rik	0	0	0	0	0	0	0	0	0	0	0	0	0	0	0	0	0	0	0	0	0	0	0	0	0	0	0	0	0	0	0	0	0	0	0
4931431B13Rik	0	0	0	0	0	0	0	0	0	0	0	0	0	0	0	0	0	0	0	0	0	0	0	0	0	0	0	0	0	0	0	0	0	0	0
4931431C16Rik	0.202841	0.192838	0.377936	0.350209	0.368892	0.185676	0.266354	0.317916	0.483823	0.300611	0.371883	0.569807	0.321314	0.520672	0.158159	0.292529	0.494728	0.128868	0.845421	0.171126	0.35634	0.570976	0.457051	0.26915	0.246223	4.76178	0	6.0548	0	0.885693	1.32125	0	2.05069	2.87233	1.95629
4931431F19Rik	0.086576	0.258486	0.623668	0.576839	0.471663	0.24555	0.963745	0.720136	0.201102	0.186281	0.564157	0.34608	0.024497	0	0	0	0.052801	0	0	0	0	0	0	0	0	0	0	0	0	0	0	0	0	0	0
4931440F15Rik	0.397232	0.279936	0.296283	0.34252	0.287583	0.297877	0.293578	0.286728	0.377866	0.292359	0.333526	0.282423	3.12337	1.54604	0.573817	0.112663	0.083906	0.248671	0.08168	0.078229	0.03481	0.071001	0.072962	0.06824	0.032882	0.046786	8.171	2.75972	3.54867	1.35099	3.00045	1.45521	0.263079	0.094559	0.674077
4931440J10Rik	0	0.161816	0.244102	0	0.124057	0.194468	0.147843	0	0	0	0	0.086314	0	0	0	0	0	0	0	0	0	0	0	0	0	0	0	0	0	0	0	0	0	0	0
4931440L10Rik	0.031455	0	0.090916	0	0	0	0.098221	0.127521	0.114408	0.140853	0.091398	0	0.076272	0	0	0.137249	0	0	0	0.072819	0	0	0.279463	0	0	0	0	0	0	0	0	0	0.30886	0	0
4931440P22Rik	0.571947	1.09516	1.9927	1.38331	0.967085	0.897268	1.48263	1.02367	1.25205	1.46924	1.52445	1.17604	10.2012	8.86139	2.96723	2.20037	1.58835	0.564888	1.27455	0.70896	0.801904	0.351269	0.149633	0	0.066282	1.35032	0	0	0	0.873727	3.98903	0	1.8672	0.286403	1.18939
4932411E22Rik	0	0	0	0	0	0	0	0	0	0	0	0	0	0	0	0	0	0	0	0	0	0	0	0	0	0	0	0	0	0	0	0	0	0	0
4932411G14Rik	0	0	0	0	0	0	0	0	0	0	0.025113	0	0	0	0	0	0	0	0	0.026934	0	0	0	0	0	0	0	0	0	0	0	0	0	0	0
4932411L15	0	0	0	0	0	0	0	0	0	0	0	0	0	0	0	0	0	0	0	0	0	0	0	0	0	0	0	3.12908	0	0	0	0	0.123963	0	0.043329
4932411N23Rik	0	0	0	0	0	0	0	0	0	0	0	0	0	0	0	0	0	0	0	0	0	0	0	0	0	0	0	0	0	0	0	0	0	0	0
4932412D23Rik	0	0	0	0	0	0	0	0	0	0	0	0	0	0	0	0	0	0	0	0	0	0	0	0	0	0	0	4.119	0	0	0	0	0.261144	0	0.277977
4932412H11Rik	0	0.099016	0.130326	0.052494	0.081267	0.103279	0.197516	0.120908	0.133868	0.174867	0.187819	0.226853	0.023362	0.008086	0.014217	0.190657	0.208405	0.110966	0.820951	0.227221	0.276037	0	0.236321	0.105391	0	0	0	0	0	0	0	0	0.230789	0	0.36605
4932413F04Rik	0	0	0.01258	0	0	0	0	0	0	0	0	0	0	0	0	0	0	0	0	0	0.164871	0.074138	0.19553	0	0	0	0	0	0	0	0	0	0.228406	0	0
4932414J04Rik	0	0	0	0	0	0	0	0	0	0	0	0	0	0	0	0	0	0	0	0	0	0	0	0	0	0	0	0	0	0	0	0	0	0	0
4932414N04Rik	0	0	0	0	0	0	0	0	0	0	0	0	0	0	0	0	0	0	0	0	0	0	0	0	0	0	0	0	0	0	0	0	0	0	0
4932415G12Rik	32.0707	30.5337	27.617	27.8498	35.6512	35.8235	30.9977	28.9061	30.8975	30.7975	24.7212	24.5513	2.17202	2.61179	3.76074	13.6863	14.3426	16.9286	19.9613	13.3356	10.7222	11.6975	14.4863	14.5612	11.7332	0	0	3.74016	0	2.79857	2.06149	2.79838	6.42927	6.12332	4.15397
4932415M13Rik	0	0	0	0	0	0	0.025986	0	0	0.022158	0.016485	0	0	0	0	0	0	0	0	0	0	0	0	0	0	0	0	0	6.36461	0	0	0	0.044326	0	0
4932416H05Rik	3.78338	4.20226	4.95279	4.44777	3.90649	3.81583	5.08733	5.24747	3.58852	3.63755	4.5634	3.98052	2.02395	1.92249	1.2242	1.59766	1.08684	1.03244	1.9627	1.61419	1.38793	0.988872	2.21299	0.823984	0.805043	0.505683	0	0.60154	0	2.1762	1.58459	0.059729	2.00761	2.03816	2.78515
4932416K20Rik	0	0	0.01161	0	0	0	0	0	0	0	0.01834	0.027757	0	0	0.002732	0	0	0	0	0	0	0	0	0	0	0.71736	0	0	0.713789	0	0	0	0.026532	0	0
4932418E24Rik	0.204684	0.167994	0.370206	0.4534	0.352771	0.258204	0.74685	0.584667	0.310931	0.259237	0.51704	0.541865	0.104495	0.234703	0	0.038146	0.189723	0	0.391	0	0	0	0.022139	0	0	0	0	0	0	0	0	0	0	0	0
4932425I24Rik	0	0	0	0	0.044638	0	0	0	0	0	0	0	0	0	0	0.077503	0	0.363291	0	0.736537	0	0	0	0	0	0	0	0	0	0	0	0	0	0	0
4932429P05Rik	0	0	0.03141	0	0	0	0	0	0	0	0	0	0	0	0	0	0	0	0	0	0	0	0	0	0	0	3.67844	0	0	0	0	0	0.088159	0	0
4932435O22Rik	0.101305	0.140684	0.28632	0.227428	0.048608	0.093001	0.099907	0.215161	0.175588	0.227608	0.086588	0.193488	0	0	0	1.35566	0.396406	0.402852	0.885513	0.123041	0	0	0	0	0	0	0	0	0	0	0	0	0	0	0.041226
4932438A13Rik	24.7099	23.8455	44.0796	46.7123	21.5031	21.1305	41.2363	40.8928	37.753	36.7879	39.741	41.1226	13.0605	22.785	4.00708	25.2617	24.6643	26.6039	32.1038	19.5101	31.1623	27.9128	29.7461	34.5093	22.1428	27.6578	17.6554	10.3274	6.53446	17.683	18.6821	4.54254	49.4855	33.3396	46.664
4932438H23Rik	1.05567	1.13304	0.640672	0.563794	1.06954	1.09661	1.615	1.30114	0.720535	0.951998	0.854156	0.755942	0.022344	0.020702	0.044673	0	0.056391	0.543137	0.16836	0.029274	0.089289	0.395378	0.252842	1.60154	0.287535	0	0	0	0	0.570065	0	0.84982	0.227823	4.20727	0.550724
4932441B19Rik	0	0	0	0	0	0	0	0	0	0	0	0	0	0	0	0	0	0	0	0	0	0	0	0	0	0	0	0	0	0	0	0	0.133591	0	0
4932441J04Rik	0.679653	0.61064	0.711845	0.388357	0.276799	0.527322	0.617279	0.383274	0.419506	0.338578	0.780532	0.82382	0	0	0	0	0	0	0	0.288282	0	0	0	0	0	0	0	0	0	0	0	0	0	0	0
4932443I19Rik	0	0	0	0	0	0	0	0	0	0	0	0	0	0	0	0	0	0	0	0	0	0	0	0	0	0	0	0	0	0	0	0	0	0	0
4932702P03Rik	0.352845	0.17499	0.411719	0.020906	0.03124	0.023633	0.51058	0.176868	0.052528	0.075844	0.106686	0.332126	0.039404	0.033074	0.032576	0.069324	0.056385	0	0	0.099713	0.591113	0.090469	0.227818	0	0	0	0	0	0	0	0	0	0	0	0.13111
4933400A11Rik	0	0	0	0	0	0	0	0	0	0	0	0	0	0	0	0	0	0	0	0	0	0	0	0	0	0	0	0	0	0	0	0	0	0	0
4933400B14Rik	0	0	0	0	0	0	0	0	0	0	0	0	0	0	0	0	0	0	0	0	0	0	0	0	0	0	0	0	0	0	0	0	0	0	0
4933400C05Rik	0.153522	0.209952	0.561647	0.396412	0.057255	0.129606	0.274676	0.149982	0.379552	0.231401	0.615135	0.733522	0.224296	0.102791	0.535385	0	0.106851	0	0	0	0	0	0	0	0	0	0	0	0	0	0	0	0	0	0
4933400C23	0	0	0	0	0	0	0	0	0	0	0	0	0	0	0	0	0	0	0	0	0	0	0	0	0	0	0	0	0	0	0	0	0	0	0
4933400F21Rik	0	0	0	0	0.022867	0	0	0	0	0.014572	0	0	0	0.047481	0	1.07205	0.686843	1.43161	5.6536	1.47431	2.43547	1.10787	1.43464	3.62759	0.749991	0.529823	4.10835	0	10.6136	1.68117	1.40217	0	46.9321	25.905	42.2209
4933400L20Rik	0	0	0	0	0	0	0	0	0	0	0	0	0	0	0	0	0	0	0	0	0	0	0	0	0	0	0	0	0	0	0	0	0	0	0
4933401B06Rik	0	0	0	0	0	0	0	0	0	0	0	0	0.011332	0.011721	0	0	0	0	0	0	0	0	0	0	0	0	0	0	0	0	0	0	0	0	0
4933401D09Rik	0	0	0.050782	0	0.031651	0	0.208557	0	0	0	0	0	0	0	0	0	0	0	0.356742	0	0	0	0	0	0	0	0	0	0	0	0	0	0	0	0
4933401H06Rik	0	0	0	0	0	0	0	0	0	0	0	0	0	0	0	0.307739	0.495527	0.631894	0.84721	0.735486	1.01336	0.847759	0.586286	0.72061	0.532137	0	0	0	0	0	0	0	0.330011	0	0
4933401P06Rik	0	0	0	0	0	0	0	0	0	0	0	0	0	0	0	0	0	0	0	0	0	0	0	0	0	0	0	0	0	0	0	0	0	0	0
4933402C06Rik	0	0	0	0	0	0	0	0	0	0	0	0	0	0	0	0	0	0	0	0	0	0	0	0	0	0	0	0	0	0	0	0	0	0	0
4933402D24Rik	0.25711	0.258792	0.548122	0.937539	0.442052	0.343415	0.602626	0.70803	0.689305	0.602204	0.44771	0.319167	0	0	0	0	0.937528	0.137745	0.584888	0.254108	0	0	0.666005	0	0.367103	0	0	0	0	0	0	0	0.341149	0	0
4933402E13Rik	0	0	0	0	0	0	0	0	0	0	0	0	0	0	0	0	0	0	0	0	0	0	0	0	0	0	0	0	0	0	0	0	0	0	0
4933402J07Rik	0	0	0	0	0	0	0	0	0	0	0	0	0	0	0	0	0	0	0	0	0	0	0	0	0	0	0	0	0	0	0	0	0	0	0
4933402J10Rik	0	0	0	0	0	0	0	0	0	0	0	0	0	0	0	0	0	0	0	0	0	0	0	0	0	0	0	0	0	0	0	0	0	0	0.234715
4933402J15Rik	0	0	0	0	0	0	0	0	0	0	0	0	0	0	0	0	0	0	0	0	0	0	0	0	0	0	0	0	0	0	0	0	0	0	0
4933402N03Rik	0	0	0	0	0	0	0	0	0	0	0	0	0	0	0	0	0	0	0	0	0	0	0	0	0	0	0	0	0	0	0	0	0	0	0
4933402N22Rik	0	0	0	0	0	0	0	0	0	0	0	0	0	0.061611	0	0	0	0	0	0	0	0	0	0	0	0	0	0	0	0	0	0	0	0	0
4933402P03Rik	0	0	0.069212	0	0.09288	0.244221	0.32717	0.575801	0.131242	0	0.216318	0.304429	0	0	0	0	0	0	0	0	0	0	0	0	0	0	0	0	0	0	0	0	0	0	0
4933403F05Rik	19.7048	19.2921	25.0095	23.8584	22.5652	21.6826	21.5698	20.3874	26.1788	25.7944	22.4904	22.3831	16.9127	18.3511	15.0236	21.225	21.311	22.9189	25.3699	19.4602	15.1827	19.4171	20.537	19.8111	19.5884	15.2281	14.8505	10.3312	14.9458	14.3659	11.9031	8.031	17.6754	11.7489	12.6515
4933403G14Rik	2.81626	2.69885	2.46698	3.14711	1.36153	1.38329	2.01185	2.05346	3.02506	3.09929	3.03568	2.91058	1.08399	1.03876	0.643501	0.661828	0.621261	1.26728	1.025	1.1814	1.0992	1.23859	0.642671	0.816923	1.61473	2.92877	0.529218	0.133748	5.98403	0.650002	2.85318	0.690968	0.236434	0.130548	0.54203
4933403O08Rik	0.225079	0.157436	0.130311	0.100371	0.563828	0.597476	0.74073	0.752987	0.068147	0.101954	0.362883	0.453894	0.054451	0	0	0	0	0	0	0	0	0	0	0	0	0	0	0	0	0	0	0	0	0	0
4933404G15Rik	0	0	0	0	0	0	0	0	0	0	0	0	0	0	0	0	0	0	0	0	0	0	0	0	0	0	0	0	0	0	0	0	0	0	0
4933404K08Rik	0	0	0	0	0	0	0	0	0	0	0	0	0	0	0	0	0	0	0	0	0	0	0	0	0	0	0	0	0	0	0	0	0	0	0
4933404M02Rik	0.436944	0.191271	0.368077	0.282423	0.273474	0.261282	0.425579	0.653003	0.197161	0.263107	0.310566	0.349567	0.376588	0.089862	0	0	0	0	0	0	0	0	0	0	0	0	0	0	0	0	0	0	0	0	0
4933404O12Rik	15.9945	17.0412	23.5447	22.5937	14.7229	15.8057	20.1508	20.2979	21.2862	21.4213	23.7333	22.0224	1.63942	1.69593	1.30005	20.3683	17.1753	22.6986	23.4409	22.6296	18.5495	18.4107	21.0477	19.0179	17.9924	8.00038	4.08336	8.60351	2.38432	13.5892	17.2508	9.69811	3.08554	3.61179	4.96951
4933405D12Rik	0	0	0	0	0	0	0	0	0	0	0.059058	0	0	0	0	0	0	0	0	0	0	0	0	0.185672	0.839366	0	0	0	0	0	0	0	0	0	0
4933405E24Rik	0	0	0	0	0	0	0	0	0	0	0	0	0	0	0	0	0	0	0	0	0	0	0	0	0	0	0	0	0	0	0	0	0	0	0
4933405L10Rik	0.07849	0	0.114976	0.20756	0.182305	0	0.090319	0	0.104112	0	0.09772	0.31282	0	0.037782	0	0	0	0	0	0.139653	0	0	0	0	0	0	0	0	0	0	0	0	0	0	0
4933405O20Rik	0	0	0	0	0	0	0	0	0	0	0	0	0	0	0	0	0	0	0	0	0	0	0	0	0	0	0	4.71551	0	0	0	0	0	0	0
4933406C10Rik	0.548471	0.805578	5.86842	5.55311	2.10797	2.71716	5.35963	4.27663	4.2231	4.02845	5.43503	5.75122	0.137094	0.434075	0.213165	0.240982	0.439299	0.359496	0.667859	0	0.162611	0.814041	0.180272	0.182417	0.693918	0	0	0	0	0	0.742631	0	1.42467	0.052895	0
4933406D12Rik	0	0	0	0	0	0	0	0	0	0	0	0	0	0	0	0	0	0	0	0	0	0	0	0	0	0	0	0	0	0	0	0	0	0	0
4933406F09Rik	0	0	0	0	0	0	0	0	0	0	0	0	0	0	0	0	0	0	0	0	0	0	0	0	0	0	0	0	0	0	0	0	0	0	0.103208
4933406G16Rik	0	0	0.082878	0	0	0	0.094089	0.108533	0	0	0.019041	0	0	0	0	0	0	0	0	0	0	0	0	0	0	0	0	0	0	0	0	0	0	0	0
4933406I18Rik	0.142931	0	0.09171	0	0.266841	0.183367	0.15358	0	0	0.035443	0.146335	0	0.237403	0.42888	0	0.088665	0	0	0	0	0	0	0	0	0	0	0	0	0	0	0	0	0	0	0
4933406J08Rik	0	0	0	0	0	0	0	0	0	0	0	0	0	0	0	0	0	0	0	0	0	0	0	0	0	0	0	0	0	0	0	0	0	0	0
4933406J10Rik	0	0	0	0	0	0	0	0	0	0	0	0	0	0	0	0.838708	1.79497	1.1548	3.64058	0.484416	1.14776	0.993861	0.267522	1.11585	0.75118	0	0	0	0	0.509615	0	0	2.365	0.098139	0.935225
4933406K04Rik	0	0	0	0	0	0	0	0	0	0	0	0	0	0	0	0	0	0	0	0	0	0	0	0	0	0	0	0	0	0	0	0	0	0	0
4933406M09Rik	0	0	0.034541	0.070298	0.114173	0	0.088998	0.201113	0	0	0.042991	0	0	0	0	0	0	0	0	0.058392	0.071185	0	0	0.857367	0	0	0	0	0	0	0	0	4.6565	2.45612	1.47899
4933407C03Rik	40.0999	67.7122	73.1143	70.2319	43.5443	44.7893	63.6912	62.7723	69.1598	71.171	68.464	68.2021	91.3341	103.549	33.1695	46.1079	106.087	87.8944	128.571	93.8941	64.6343	54.7467	59.7154	61.1985	52.605	40.3525	42.0176	35.5242	40.0756	29.3133	43.0992	15.0643	196.083	39.9965	160.1
4933407E24Rik	0	0	0	0	0	0	0	0	0	0	0	0	0	0	0	0	0	0	0	0	0	0	0	0	0	0	0	0	0	0	0	0	0	0	0
4933407G14Rik	0	0	0	0	0	0	0	0	0	0	0	0	0	0	0	0	0	0	0	0	0	0	0	0	0	0	0	0	0	0	0	0	0	0	0
4933407H18Rik	10.5242	9.87748	22.9426	22.9433	13.0776	13.1699	26.8866	26.9956	18.4853	18.5724	20.6158	20.9621	3.16267	4.20818	1.37884	7.41328	4.87091	5.32604	6.33641	6.0665	4.29751	3.40035	4.74778	4.85909	3.80619	27.1137	19.2417	8.91215	15.2293	2.62776	3.88672	0.810018	17.4289	4.8893	15.6608
4933407I05Rik	0	0	0	0	0	0	0	0	0	0	0	0	0	0	0	0	0	0	0	0	0	0	0	0	0	0	0	0	0	0	0	0	0	0	0
4933407K13Rik	2.27185	2.35054	8.93239	8.54964	4.23391	4.14494	8.41686	7.60956	6.98587	7.12443	8.78115	9.84308	0.773582	1.2652	0.355099	7.86323	5.31064	6.00703	5.8951	3.70008	2.49886	1.76708	3.13034	4.08713	1.96369	1.36676	1.65752	0	1.26276	1.76846	2.88431	0.327291	10.1303	1.55398	12.0942
4933407L21Rik	0	0	0	0	0	0	0	0	0	0	0	0	0.086571	0	0	0	0	0	0	0	0	0	0	0	0	0	0	0	0	0	0	0	0	0	0
4933407P14Rik	0	0	0	0	0	0	0	0	0	0	0	0	0	0	0	0	0	0	0	0	0	0	0	0	0	0	0	1.32313	0	0	0	0	0	0	0.115837
4933408B17Rik	0.117958	0	0.847455	0.633321	0.935354	0.749046	1.10349	1.34914	0.706139	0.462391	1.36924	1.19104	0.148971	0.31123	0	0.181195	0.188977	0.359315	1.06843	0.352024	0.04825	0.715403	0.194174	0.837413	0	2.41408	0	0	0	0.157289	0	0	3.82344	0	0.990108
4933408J17Rik	0.308599	0.344225	0.43875	0.476986	0.235717	0.369616	0.280973	0.427875	0.167056	0.220725	0.505934	0.398331	0.897294	1.25262	1.08895	0.539065	0.395929	0	0.612468	0.731477	0.051731	0.627526	0	0	0	0	0	0	0	0	0	0	0	0	0
4933408N05Rik	0	0	0	0	0	0	0	0.052404	0	0	0	0	0	0	0	0	0	0	0	0	0	0	0	0	0	0	0	0	0	0	0	0	0	0	0
4933409G03Rik	0	0	0	0	0	0	0	0	0	0	0	0	0	0	0	0	0	0	0	0	0	0	0	0	0	0	0	0	0	0	0	0	0	0	0
4933409K07Rik	7.54993	8.00476	11.4758	11.6266	6.99069	6.8932	11.1968	11.5589	9.08186	9.7341	11.7228	12.8904	3.30583	3.75749	1.11539	1.18251	1.11235	1.13912	2.40511	0.939499	0.623681	0.206894	1.01415	0.436169	0.919872	0.591733	0	0	0	0.807264	1.00388	0	0.306539	0	0
4933411E08Rik	0.29343	0.246439	0.58516	0.448032	0.140274	0.215576	0.21701	0.180297	0.353877	0.362544	0.203248	0	0	0	0	0.088662	0	0	0.400876	0	0	0	0	0	0	0	0	0	0	0	0	0	0.949265	0	0
4933411G06Rik	0	0	0	0	0	0	0	0	0	0	0	0	0	0	0	0	0	0	0	0	0	0	0	0	0	0	0	0	0	0	0	0	0.058019	0	0
4933411G11Rik	0	0	0	0	0	0	0	0	0	0	0	0	0	0	0	0	0	0	0	0	0	0	0	0	0	0	0	0	0	0	0	0	0.201446	0	0
4933411K16Rik	0.056756	0.127175	0.09455	0.29054	0.054596	0.020782	0.323021	0.463991	0.118204	0.033804	0.225981	0.487798	0	0	0	0	0.072022	0	0	0	0	0	0	0	0	0	0.676752	0	0	0	0	0	0	0	0.096439
4933411K20Rik	45.9272	46.0043	44.154	44.6277	41.5234	41.6302	48.4332	48.4029	43.2304	41.344	41.6044	44.7836	6.7513	6.68459	5.88133	35.7869	30.1051	43.4424	38.0992	33.448	30.0111	24.334	29.767	30.3077	34.2299	42.4492	44.2261	44.616	44.4621	7.76262	10.7368	5.8196	22.8789	9.31978	15.8411
4933412E12Rik	21.585	21.7357	21.7847	21.721	20.3426	20.0945	22.5606	23.0565	19.4619	19.9179	23.4004	22.7485	8.64302	7.66285	10.2978	7.844	5.2597	5.77523	8.3896	3.51132	3.89049	2.29863	3.10357	2.43574	2.28351	6.20512	0	0	0	2.91007	3.38878	0	7.91678	1.90688	11.7949
4933412E24Rik	0	0	0	0	0.021693	0	0	0	0	0	0	0	0	0	0	0	0	0	0	0	0	0	0	0	0	0	0.530259	3.35879	0	0	0	0	0	0	0
4933412O06Rik	0	0	0	0.216587	0	0	0	0	0	0	0	0	0	0	0	0	0	0	0	0	0	0	0	0	0	0	0	0	0	0	0	0	0	0	0
4933413G19Rik	0	0.050074	0.158951	0	0	0	0.041714	0	0	0	0.101227	0	0	0	0	0.418748	0.131158	0.111028	0.208862	0	0	0.213943	0	0	0	0	0	0	0	0	0	0	0	0	0
4933413J09Rik	0	0	0.306138	0.415919	0.024508	0.042265	0.097661	0.108993	0.147144	0.188717	0.169818	0.170117	0.060838	0.057398	0	0.496446	0.794835	0.355818	1.91863	0.108138	0.366159	0.471984	0.079611	0.257693	0	2.07117	0	0	0	0	0.358179	0	0.589	0	0.288504
4933413L06Rik	0	0	0	0	0	0	0	0	0	0	0	0	0	0	0	0	0	0	0	0	0	0	0	0	0	0	0	0	0	0	0	0	0	0	0
4933415F23Rik	0.00103	0	0	0.002722	0	0	0	0	0	0	0	0	0.123235	0.006188	0.002807	0	0	0	0	0	0	0	0	0	0	0.092202	0.091391	0	0	0	0	0	0.106815	0	0
4933416C03Rik	0	0	0.108184	0	0	0	0	0	0	0	0	0.044457	0.010214	0.010565	0	0	0	0	0	0	0	0	0	0	0.04805	0	0	0	0	0	0	0	0	0	0
4933416E03Rik	0	0	0	0	0	0	0	0	0	0	0	0	0	0	0	0	0	0	0	0	0	0	0	0	0	0	0	0	0	0	0	0	0	0	0
4933416I08Rik	0	0	0	0	0	0	0	0	0	0	0	0	0	0	0	0	0	0	0	0	0	0	0	0	0	0	0	0	0	0	0	0	0	0	0
4933416M06Rik	0	0	0	0	0	0	0	0	0	0	0	0	0	0	0	0	0	0	0	0	0	0	0	0	0	0	0	0	0	0	0	0	0	0	0
4933416M07Rik	0.195016	0.138556	0.081988	0.178635	0.198196	0.131637	0.272207	0.142032	0.166914	0.169107	0.110731	0.071758	0.143775	0.35015	0.07724	0.662538	1.08501	0.588733	1.01116	0	0	0	1.37666	0.605462	0.127572	0	0	0	0	1.02445	0	0	34.3798	10.5011	16.8455
4933417A18Rik	0	0	0.054186	0	0	0	0	0	0	0	0	0	0	0	0	0	0	0	0	0	0	0	0	0	0	0	0	0	0	0	0	0	0	0	0
4933417D19Rik	0	0.092214	0.350238	0.640117	0.0923	0.182365	0.399186	0.182668	0.313847	0.387104	0.445067	0.333175	0.360711	0.471292	0	0.393977	0.968264	0.148703	0	0.613583	0.250823	0.10259	0.419761	0.224203	0	0	0	0	0	0.785704	3.42191	0	0.340504	0.341253	0.860371
4933417E11Rik	0	0	0	0	0	0	0	0	0	0	0	0	0	0	0	0	0	0	0	0	0	0	0	0	0	0	0	0	0	0	0	0	1.63901	0	0.255291
4933417G07Rik	0	0	0	0	0	0.031055	0	0	0.062725	0	0	0	0.143345	0.038822	0	0	0	0	0	0	0	0	0	0	0	1.29469	1.89581	0	5.34814	0	0	0	0	0	0
4933417O13Rik	0.028831	0.040261	0.045935	0	0.048842	0	0	0	0	0.034483	0	0	0	0	0	0	0	0	0	0	0	0	0	0	0	0	5.59178	0	0	0	0	0	0.061358	0	0
4933421E11Rik	19.7686	18.8587	24.6105	27.5348	24.2506	25.361	29.7043	27.41	24.0128	22.9007	24.6524	23.5008	7.38338	4.52999	6.61761	11.7303	9.72114	10.6753	18.5862	9.51269	10.773	8.11199	11.0277	12.8056	10.5437	22.4162	34.9085	7.8044	18.6057	2.38045	7.76597	0.180879	19.8595	6.68239	17.3022
4933421I07Rik	0	0	0	0	0	0	0	0	0	0	0	0	0	0	0	0	0	0	0	0	0	0	0	0	0	0	0	0	0	0	0	0	0	0	0
4933421O10Rik	3.45931	3.76407	5.25856	5.78642	4.92485	4.90995	6.72548	7.06482	4.45421	4.69804	5.11205	4.65125	2.28239	2.57456	2.49294	2.82706	2.99736	1.81613	1.80833	1.71505	1.83295	2.36417	2.16539	1.68171	1.48062	2.72024	5.0605	2.77076	7.22939	1.06928	1.29442	0	5.34497	3.50893	5.08613
4933422A05Rik	0	0	0.142406	0.147034	0	0	0.179166	0	0.099276	0.041586	0	0.07242	0	0	0	0	0	0.075893	0	0	0	0	0	0	0	0	0	0	0	0	0	0	0.241454	0	0
4933422H20Rik	0	0	0	0	0	0	0	0	0	0	0.022244	0	0	0	0	0	0	0	0	0	0	0	0	0	0	0	0	0	0	0	0	0	0	0	0
4933424B01Rik	33.0643	33.508	45.7281	49.3375	35.0172	32.9571	44.5198	45.2982	46.2158	44.5219	43.9374	44.3986	28.8718	27.4391	24.1436	40.9016	35.3981	45.6157	52.1117	39.9836	37.9669	40.652	42.4513	36.5671	40.8178	134.756	176.012	127.752	164.59	10.5005	17.1602	3.78399	57.0597	59.3421	47.678
4933424G05Rik	0.052255	0	0.241691	0.142968	0.021948	0.039282	0.063548	0.14283	0	0.140583	0.130315	0.154759	0	0.065504	0	1.29996	2.23503	2.26096	3.74768	1.10708	1.71411	1.89343	1.30427	2.19642	0.871692	0	0	6.72617	0	1.46244	0.663837	0	4.6047	3.18269	1.70102
4933424G06Rik	0	0	0	0	0	0	0	0	0	0	0.024365	0	0.147767	0	0	0	0	0	0	0	0	0	0	0	0	0	0	0	0	0	0	0	0	0	0
4933425B07Rik	0	0	0	0	0	0	0	0	0.025413	0.034835	0	0	0	0	0	0	0	0	0	0	0	0	0	0	0	0	0	0	0	0	0	0	0	0	0
4933425H06Rik	0	0	0	0	0	0	0	0	0	0	0	0	0	0	0	0.172962	0.224207	0	0	0	0	0	0	0	0	0	0	0	0	0	0	0	0	0	0
4933425L06Rik	0	0	0	0	0	0	0	0	0	0	0	0	0	0	0	0.198699	0.164667	0.079063	0	0	0	0	0	0.331665	0	0	0	0	0	0	0	0	0	0	0
4933425O20Rik	0	0	0.357875	0.35598	0.102767	0.10401	0.188911	0.098902	0.192586	0.179236	0.23944	0.308508	0	0	0	0	0	0	0	0	0.100465	0	0	0	0	0	0	0	0	0	0	0	0	0	0.158149
4933426D04Rik	0.190202	0.118146	1.15854	1.13768	0.701471	0.719984	1.03999	0.897962	1.10476	1.13212	1.21166	1.10631	0.445913	0.433595	0.378059	0.631562	0.568862	1.48283	4.09677	0.492719	0.967758	0.696886	0.572272	1.72227	0.615663	0	0	0	0	1.79102	1.64489	0	7.88552	2.24118	3.86448
4933426M11Rik	34.263	35.2371	34.8974	32.5053	35.7376	36.731	36.3678	36.5303	39.1931	38.9462	37.0184	37.1645	34.4262	39.6281	34.6058	21.4265	25.3929	25.2354	25.6004	30.0099	16.3559	17.9016	22.1092	15.052	15.4373	14.2858	13.3089	15.2002	17.2489	7.43284	11.0857	2.5121	47.5589	18.0078	53.8858
4933427D06Rik	0	0	0	0	0	0	0	0	0	0	0	0	0	0	0	0	0	0	0	0	0	0	0	0	0	0	0	0	0	0	0	0	0	0	0
4933427D14Rik	9.16956	8.47188	20.3331	19.6675	9.45076	8.83073	18.3093	17.5777	16.0717	14.9176	18.5361	18.491	2.56632	3.95075	0.783652	13.2812	10.7394	11.9814	10.1007	8.77416	7.17669	7.49363	8.04785	10.7812	8.37318	16.1777	24.8089	31.2924	15.8685	9.46992	8.9374	5.23105	3.25535	4.1421	4.54011
4933427E11Rik	0.236889	0.119436	0.258086	0.19243	0.370157	0.476466	0.294484	0.285206	0.14645	0.379489	0.204781	0.082542	0.424808	0.094155	0.012346	0.441305	0.94545	0	0	0.699079	0	0.008981	0.182607	0.077294	0.106841	0	0.765671	0	0	0.41161	0.072786	0	0	0	0
4933427E13Rik	0	0	0	0	0	0	0	0	0	0	0	0	0	0	0	0	0	0	0	0	0	0	0	0	0	0	0	0	0	0	0	0	0	0	0
4933427G17Rik	0	0	0	0	0	0	0.02056	0	0	0	0	0	0	0	0	0	0	0	0	0	0	0	0	0	0	0	0	0	0	0	0	0	0	0	0
4933427I22Rik	0	0	0	0	0	0	0	0	0	0	0	0	0	0	0	0	0	0	0	0	0	0	0	0	0	0	0	0	0	0	0	0	0	0	0
4933428C19Rik	0	0	0	0	0.026983	0	0	0	0	0	0	0	0	0	0	0	0	0	0	0	0	0	0	0	0	0	0	0	0	0	0	0	0	0	0
4933429K18Rik	0	0	0	0	0	0	0	0	0	0	0	0	0	0	0	0	0	0	0	0	0	0	0	0	0	0	0	0	0	0	0	0	0	0	0
4933429O19Rik	0	0	0	0	0	0	0	0	0	0	0	0	0	0	0	0	0	0	0	0	0	0	0	0	0	0	0	0	0	0	0	0	0	0	0
4933430H15Rik	0.647569	0.39157	1.50933	0.835564	0.515119	0.902273	2.09645	1.74371	1.37072	1.28969	2.10912	1.95488	0.871349	0.501684	0.094064	0.518688	0.151762	0.193456	0.629697	0.05096	0.246257	0.065312	0.270023	0	0.063584	0	3.51486	0	0	0	0.334872	0	1.97585	0	1.54148
4933430H16Rik	0	0	0	0	0	0	0	0	0.030224	0	0	0	0	0	0	0	0	0	0	0	0	0	0	0	0	0	0	0	0	0	0	0	0.565495	0	0
4933430I17Rik	0.760127	1.02004	1.05661	0.839925	1.05274	1.02889	1.01431	0.754199	0.658065	0.880388	0.790381	0.86678	0.034003	0.134448	0.117683	0.556443	0.797213	0.410528	0.938916	0.778884	0.093322	0.087353	0.376043	0	0.072745	0	0	0	0	0	0	0	0	0.208001	0.800913
4933430M04Rik	0	0	0	0	0	0	0	0	0	0.282937	0.185447	0	0	0	0	0	0	0	0	0	0	0	0	0	0	0	0	0	0	0	0	0	0	0	0
4933430N04Rik	0	0	0	0	0	0	0	0	0	0	0	0	0	0	0	0	0	0	0	0	0	0	0	0	0	0	0	0	0	0	0	0	0	0	0
4933431E20Rik	5.19532	5.3384	7.25366	7.53406	7.82608	7.29704	9.3623	9.43106	6.5822	7.01597	6.7959	6.15631	0.619786	0.971626	0.976794	4.82124	2.42265	8.29811	11.6473	14.3268	0.336822	0.09765	0.381047	0.355901	0.439466	0	0	0	5.13991	0.227059	0.134143	0	0	0	0
4933431G14Rik	0	0	0.094536	0	0	0.168969	0	0.035466	0.126529	0.06302	0.275078	0.106378	0.148856	0.672573	0.215393	0.698806	0.841564	1.40905	2.21903	2.21743	0.423654	0	0.375945	0.178375	0.322556	0	0	0	0	0	0	0	8.75991	0.748015	4.19549
4933432B09Rik	0.338529	0.415272	1.2811	1.12065	0.756855	1.01396	1.85311	1.80431	1.03695	1.06465	1.48638	1.4543	0.050213	0.044609	0	0.311552	0.400762	0.221825	0.984703	0.310792	0.349777	0.240817	0.24119	0.914566	0.348876	0	0	0	0	0.093073	0.543361	0	0.115075	0.085999	0.101884
4933432G23Rik	0	0	0	0	0	0	0	0	0	0	0	0	0	0	0	0	0	0	0	0	0	0	0	0	0	0	0	0	0	0	0	0	0	0	0
4933432I03Rik	0	0.21323	0.131306	0	0.069574	0.087813	0.257385	0.149803	0.324472	0.140266	0.122625	0	0	0	0	0.236526	0.300011	0.506227	0.84352	0	0.230817	0	0.085282	0.627541	0	0	0	0	0	0	0	0	1.98725	0	1.44673
4933432I09Rik	0	0	0.055301	0	0	0	0.09926	0	0.144787	0	0.152347	0	0.036617	0.075485	0	0.219049	0	0.080347	1.06811	0	0.149917	0	0	0	0.44454	0	0	0	0	0	0	0	0	0	0
4933433C11Rik	0	0	0.295571	0.317017	0.065998	0.064943	0.150265	0	0.207772	0.309473	0.192987	0.063702	0.032737	0	0	0.059581	0	0	1.20748	0	0.1337	0.130107	0	0	0	0	0	0	0	0	0	0	0.251889	0	0.277584
4933433F19Rik	0	0	0	0	0	0	0	0	0	0	0	0	0	0	0	0	0	0	0	0	0	0	0	0	0	0	0	0	0	0	0	0	0	0	0
4933433G15Rik	0.356733	0.274922	1.65794	0.939025	0.869103	0.962111	1.96204	2.06405	1.21716	0.714973	1.3818	1.44873	0.098889	0.211338	0	1.38774	1.36863	0.210309	0.736295	1.07505	0	0.617094	0.712904	0	0.144693	0	0	13.2519	0	0	1.81775	0	0.631557	0	4.03486
4933433G19Rik	0.718248	0.321598	0.457814	0.439403	0.558351	0.39525	0.62861	0.673041	0.737148	0.465698	0.550742	0.523924	0.354331	0.308112	0	1.37765	1.12373	0.925084	2.27066	0.652704	1.16368	0.992986	1.25611	0.404626	1.54236	0	0	0	0	0.721285	0	0	0.745152	0	0.92065
4933433H22Rik	0.067374	0.028385	0.146098	0	0.048099	0.065777	0.012668	0.030803	0.054335	0	0	0	0	0	0	0	0.116819	0	0.081569	0	0	0.061785	0	0	0	0	0	0	0	0	0	0	0	0	0.166906
4933433P14Rik	18.4892	17.4848	17.3433	19.0422	18.7724	19.1682	20.387	21.0279	17.8819	17.3837	18.4192	18.6735	11.871	10.9938	14.6044	8.37307	6.96183	9.47011	10.103	6.1554	10.2456	10.8475	9.12764	10.6763	10.9651	11.1266	5.73865	7.02152	5.5142	3.50548	8.69173	1.63701	9.20419	11.8338	12.9476
4933434E20Rik	66.8287	63.6589	75.8625	76.6103	71.3669	72.429	82.2995	87.8648	80.8707	77.3831	79.5039	79.612	39.9649	49.9764	76.4931	49.5288	39.3879	48.4943	63.9379	47.2675	53.0223	54.657	58.6886	68.0816	63.2195	19.9478	7.64137	0	35.232	31.2369	34.5384	22.0803	81.787	81.8558	83.9754
4933434I20Rik	0	0	0	0	0	0	0	0	0	0	0	0	0	0	0	0	0	0	0	0	0	0	0	0	0	0	0	0	0	0	0	0	0	0	0
4933436C20Rik	0.604185	0.819283	1.76849	1.67019	0.454094	0.648442	1.4057	1.11321	1.45017	0.822432	1.70413	2.42816	0.367666	0.243288	0	4.38542	4.58862	3.84476	5.66614	3.4232	1.71776	2.5834	0.882362	0.850444	2.21912	0	0	0	0	0	0	3.21993	0	0	0.519856
4933436E23Rik	0	0	0	0	0	0	0	0	0	0	0	0	0	0	0	0	0	0	0	0	0	0	0	0	0	0	0	0	0	0	0	0	0	0	0
4933436H12Rik	0	0	0	0	0	0	0	0	0	0	0	0	0	0	0	0	0	0	0	0	0	0	0	0	0	0	0	0	0	0	0	0	0	0	0
4933436I01Rik	0	0	0	0	0	0	0	0	0	0	0	0	0	0	0	0	0	0	0	0	0	0	0	0	0	0	0	0	0	0	0	0	0	0	0
4933437F05Rik	0.255758	0.223868	0.607184	0.592232	0.369283	0.462962	0.650654	0.812106	0.54617	0.556932	0.737137	0.608236	0.192946	0.148086	0.084917	0.369557	0.81859	0.871972	0	0.185281	0.881793	1.1389	1.45626	1.80589	1.38256	0	0	0	0	0	0	0	1.17602	0.253635	1.46998
4933438B17Rik	0	0	0	0	0	0	0	0	0	0	0	0	0	0	0	0	0	0	0	0	0	0	0	0	0	0	0	0	0	0	0	0	0	0	0
4933438K21Rik	0.03218	0	0	0	0	0	0.06044	0	0	0	0	0	0	0	0	0	0	0	0	0	0	0	0	0	0	0	0	0	0	0	0	0	0	0	0
4933439C10Rik	3.62507	3.71365	53.7635	52.6996	16.7137	17.6776	42.5638	42.4673	27.5234	27.787	48.4564	47.3518	2.30552	4.89555	2.64924	14.1996	10.2516	13.5774	19.4784	8.50698	4.14217	1.52551	6.76205	8.22404	4.31232	9.34675	21.9481	16.4031	3.41432	7.02583	13.9973	0	3.59379	0	10.9487
4933439F18Rik	48.7407	48.3796	45.0672	47.7405	38.4728	36.5588	42.0967	43.8019	52.3121	52.4285	47.444	48.1651	27.0694	26.4532	20.7296	54.3199	53.0399	50.1812	48.306	52.7776	36.9902	34.5288	37.811	30.8376	35.1835	32.6709	31.2068	19.201	24.8819	27.1876	25.6659	15.6213	15.6456	9.89275	16.5615
4933439K11Rik	3.15282	2.24666	2.36397	2.98944	2.3554	3.01521	2.49742	3.20633	1.91597	1.99637	2.4486	2.6718	0.124126	0.150006	0.363678	0.103433	0.352787	0.789384	0.984969	0.444831	0	0	0.503383	0	0.130256	0	0	0	0	0	0	0	0	0.317069	0.152165
4933440J02Rik	0	0	0	0	0	0	0	0	0	0	0	0	0	0	0	0	0	0	0	0	0	0	0	0	0	0	0	0	0	0	0	0	0	0	0
4933440M02Rik	0.0847	0	0.129371	0.213022	0.072972	0.07703	0	0	0.341073	0.204907	0.07016	0.036752	0.034744	0	0	0.16118	0.716154	0.277921	0	0.356217	10.2463	6.87913	10.5889	10.1448	8.5013	8.00433	0	11.8152	2.73192	2.22518	4.728	0	0	0.916709	0.213804
5031410I06Rik	0	0	0	0	0	0	0	0	0	0	0	0	0	0	0	0	0	0	0	0	0	0	0	0	0	0	0	0	0	0	0	0	0	0	0
5031414D18Rik	5.08166	5.45068	6.37825	6.28412	5.00238	4.85498	4.74892	4.73304	5.10222	4.83021	6.72529	6.13389	2.92819	3.48786	2.10959	2.93699	3.76323	2.64067	3.88734	1.90996	1.52048	0.914174	2.67331	2.76931	1.50468	0	0	0	0	1.70979	2.64538	0	14.879	9.64541	13.6354
5031425E22Rik	17.405	16.2026	30.9624	29.5627	23.6838	23.4826	33.8754	32.5252	24.5355	25.1954	32.5169	32.502	17.2165	20.1841	11.2766	5.60595	10.1395	5.37975	11.2784	3.34922	2.33672	2.2552	4.05738	2.97068	2.65982	8.63677	12.1941	5.96034	5.05083	5.83136	21.2268	0.877645	11.6641	6.54591	10.0353
5031425F14Rik	0	0.106278	0.042632	0	0	0.029513	0	0	0.040261	0	0.079926	0.113926	0	0.025958	0	0.09124	0	0	0	0	0.983511	1.08007	0.855087	0.992398	0.643371	0	0	0	0	0	0	0	0.577581	0	0.73345
5031426D15Rik	0	0	0	0	0.000383	0	0	0	0	0	0.009094	0.014812	0.009324	0	0	0.00032	0.003167	0	0.511384	0	0	0	0	0.103279	0	0	2.45033	0.006663	0	0.02029	0	0	0.046098	0.028199	0.004175
5031434C07Rik	0	0.043553	0	0	0	0	0	0.090802	0	0	0	0	0.012694	0.038638	0	0.149109	0	0.100127	0	0.165235	0	0	0	0	0	0	0	0	0	0	0	0	0	0	0
5031434O11Rik	0.88474	0.653295	5.25233	4.78514	2.73454	2.74617	7.20477	5.84075	4.11664	3.61795	5.83256	6.04892	0.708115	0.177992	0	7.1201	3.96718	4.65161	4.9817	0.331575	2.21916	0.212584	3.27077	2.0259	1.97252	0	0	0	0	0	0	0	0	0.099891	0
5031439G07Rik	14.0487	14.3432	15.5933	15.9436	12.7261	13.2899	13.0882	13.1263	18.4032	17.8581	16.7495	17.4587	34.3876	34.8407	10.7448	21.9982	28.5739	17.1455	20.2584	14.7556	15.6315	17.8837	17.9296	14.396	16.4253	22.0084	31.5618	19.8937	30.6775	30.6511	42.5634	29.0789	38.9803	35.5689	39.5436
5033403H07Rik	0	0	0	0	0	0	0	0	0	0	0	0	0	0	0	0	0	0	0	0	0	0	0	0	0	0	0	0	0	0	0	0	0	0	0
5033404E19Rik	0	0	0	0	0	0	0.05724	0	0	0	0	0	0.018942	0.019592	0.038756	0	0	0	0	0	0	0	0	0	0	0	0	0	0	0.004237	0	0	0.381365	0	0
5033406O09Rik	45.0643	40.9818	52.9538	48.7113	48.4341	50.0197	74.9563	74.48	38.8605	37.1828	55.0352	53.4176	3.15386	3.38366	4.86807	17.7406	19.8597	18.8656	13.7005	15.7997	6.28732	4.66733	6.81547	3.26487	9.68998	8.71122	0	0	0	3.71483	11.6299	3.40562	0.217721	0	0
5033411D12Rik	3.74575	2.59092	2.30099	2.93089	3.81807	3.34763	4.02154	3.86565	3.08881	2.63275	2.62693	2.87569	2.08419	1.86612	2.19973	0.434893	0.994841	0.665753	0.611939	0.574619	0.277952	0.421607	0.071642	0.863078	0.246612	0	0	0	0	0	0	0	0	0	0
5033414D02Rik	99.485	105.631	175.711	180.41	127.708	129.273	170.215	172.692	170.175	165.402	179.69	173.679	47.9875	43.8391	69.6847	121.288	111.306	110.829	147.739	103.031	79.3354	76.7472	89.563	91.7629	85.7137	13.9508	0	0	0	23.227	20.8973	5.17833	9.64726	13.4638	15.5944
5133401N09Rik	23.576	23.3115	31.3793	30.4548	29.8862	31.7765	36.008	36.0513	26.223	24.8503	34.5588	32.7495	23.5233	22.6895	23.3618	28.1448	29.0286	24.1595	37.409	25.406	31.2612	27.4999	36.6778	28.2218	29.2012	6.60398	1.15652	16.215	0	10.0939	22.0694	5.20388	35.494	19.2867	26.9498
5330411J11Rik	0	0	0	0	0	0	0	0	0	0	0	0	0	0	0	0	0	0	0	0	0	0	0	0	0	0	0	0	0	0	0	0	0	0	0
5330413P13Rik	0	0	0	0	0	0	0	0	0	0	0.041999	0	0	0	0	0	0	0	0	0	0	0	0	0	0	0	0	0	0	0	0	0	0	0	0
5330417C22Rik	1.02255	1.10293	1.05542	0.930485	0.980002	1.00182	0.69614	0.73198	0.814851	1.15107	0.889153	0.860157	0.683501	0.747571	0.18363	0.60694	0.433982	0.363074	0.548593	0.494915	0.059965	0	0.399506	0.869211	0.097493	0	0	0	0	0	0	0	0.069375	0	0.060713
5330426P16Rik	5.97317	6.52536	8.71395	8.30928	7.78384	6.79504	10.2221	9.25347	8.25133	7.73157	7.86262	9.32689	11.3441	11.0779	6.55572	3.60941	3.89715	2.96328	3.56253	1.4737	2.56191	2.83097	3.42867	1.74793	1.85374	3.67557	4.70142	0	9.85111	0.323866	1.4783	0	20.5092	38.3004	17.2857
5330434G04Rik	0	0	0	0	0	0	0	0	0	0	0	0	0	0	0	0	0	0	0	0	0	0	0	0	0	0	0	0	0	0	0	0	0.033242	0	0
5330437I02Rik	0.014426	0.035724	0	0.098227	0	0	0.012036	0	0	0	0.022533	0	0	0.020822	0	0.040009	0	0	0	0	0	0	0	0	0	0	2.55574	0	0	0	0	0	0	0	0
5330439B14Rik	0	0	0	0	0	0	0	0	0	0	0	0	0	0	0	0	0	0	0	0	0	0	0	0	0	0	0	0	0	0	0	0	0	0	0
5430401F13Rik	0	0	0	0	0	0	0	0	0	0	0	0	0	0	0	0	0	0	0	0	0	0	0	0	0	0	0	0	0	0	0	0	0	0	0
5430402E10Rik	0	0	0	0	0	0	0	0	0	0	0	0	0	0	0	0	0	0	0	0	0	0	0	0	0	0	0	0	0	0	0	0	0	0	0
5430402O13Rik	2.32311	1.92405	2.31754	1.95444	3.44321	2.52589	3.16973	3.00814	1.97852	2.40542	2.79074	2.44029	2.46029	1.46342	3.42614	0.660447	0.865705	1.72154	2.42758	0.537008	0	0	0.608356	0.204114	0.773929	0	0	0	0	0	0	0	1.5523	0	1.44007
5430403N17	0	0	0	0	0	0	0	0	0	0	0	0	0	0	0	0	0	0	0	0	0	0	0	0	0	0	0	0	0	0	0	0	0	0	0
5430405G05Rik	0	0	0.042237	0	0.055422	0.064589	0.172103	0.126196	0	0	0.090893	0	0.208572	0.337425	0.166821	0	0.230205	0	0	0.072924	0	0.234792	0	0	0	0	0	0	0	0	0	0	0	0	0
5430405H02Rik	3.62516	3.20083	5.63944	5.77239	3.97594	4.10496	5.76847	5.68384	3.82164	3.3384	5.22193	4.97861	0.738199	0.75212	0.777098	2.82554	2.38589	2.53562	2.73228	3.48862	1.41888	0.746667	1.41358	1.08342	1.80758	1.97802	0	0	0	0.543948	0.476407	0	1.06314	0.735198	0.957327
5430407P10Rik	1.66233	1.90573	1.78082	1.95876	1.04977	1.11088	1.4186	1.45531	1.89529	1.78448	1.38026	1.17058	7.07022	5.80583	1.80187	0.459363	0.362887	0.234125	0.251357	0.314006	0	0	0	0	0.142765	0	0	0	0	0	0	0	0	0	0
5430411K18Rik	24.0695	23.5999	29.1927	29.3971	24.3474	24.6067	29.5614	29.1691	26.131	25.4149	27.8405	27.6855	8.10925	11.0836	4.26109	11.7073	11.2519	11.536	15.3047	10.8247	8.6142	7.88691	9.44239	10.2592	7.74269	4.93808	4.94749	2.15971	1.3136	11.2346	12.7466	7.65412	11.6869	9.93924	11.4709
5430416N02Rik	14.8828	15.858	40.0318	42.7172	17.8551	15.6782	31.4254	36.0188	27.5642	28.4036	36.3936	38.8807	16.2087	16.4589	9.82559	76.1331	90.0562	51.708	72.6077	49.8039	69.8165	64.1311	66.5848	69.2267	77.0223	77.6539	124.194	163.516	106.788	16.0677	47.989	0	35.264	35.3783	43.1868
5430416O09Rik	0	0	0	0	0	0	0	0	0.024073	0	0.034682	0.012017	0.036813	0.06236	0.160377	0	0	0	0	0.102444	0	0	0	0	0	0	0	2.87727	0	0	0	0	0.220035	0	0
5430417L22Rik	26.8092	25.6719	25.5474	25.1729	24.8671	24.479	26.4618	27.1813	26.839	26.6029	23.1672	22.9141	27.0407	27.4724	18.7652	26.0408	22.3606	20.8042	28.4374	17.7499	27.1692	23.644	29.7905	28.978	28.9605	14.0378	11.4986	9.12458	12.1174	13.8645	13.0485	11.4943	21.0832	40.5167	24.9256
5430419D17Rik	0	0	0	0	0	0	0	0	0	0	0	0	0	0	0	0	0	0	0	0	0	0	0	0	0	0	0	0	0	0	0	0	0	0	0
5430421F17Rik	0	0	0	0	0	0	0	0	0	0	0	0	0	0	0	0	0	0	0	0	0	0	0	0	0	0	0	0	0	0	0	0	0	0	0
5430421N21Rik	0.068732	0.069236	0.015598	0	0.032706	0	0	0	0	0	0	0	1.46565	1.59053	1.25993	0	0	0	0	0	0	0	0	0	0.110733	0	0	0	0	0	0	0	0	0	0
5430425J12Rik	0	0	0	0	0	0	0	0	0	0	0	0	0	0	0	0	0	0	0	0	0	0	0	0	0	0	0	0	0	0	0	0	0	0	0
5430427M07Rik	0	0	0.03438	0	0	0	0	0	0	0	0	0	0	0	0	0.709911	1.10786	0.961731	5.13663	0.471281	2.43395	0.977306	1.45928	2.32415	1.00437	0	0	0	0	1.56186	0	0	10.7065	5.64578	12.0683
5430427O19Rik	4.17065	4.06176	6.33117	7.13631	3.28597	2.85418	3.1808	3.4383	6.47195	6.51085	6.15072	6.57832	1.77671	1.62119	2.20811	18.7211	16.3691	16.8449	16.3785	8.87475	11.4391	10.4694	13.8509	13.2581	9.54776	20.205	30.6853	25.2217	30.0161	3.57068	5.96788	6.40498	29.7133	27.2338	28.8572
5430428K19Rik	0	0	0	0	0	0	0	0	0	0	0	0	0	0	0	0	0.386205	0	0	0	0	0	0	0	0	0	0	0	0	0	0	0	0	0	0
5430434I15Rik	0	0	0	0	0	0	0	0	0	0	0	0	0	0	0	0	0	0	0	0	0	0	0	0	0	0	0	0	0	0	0	0	0	0	0
5430435G22Rik	0.349855	0.165224	0.683302	0.694654	0.435283	0.348991	0.236198	0.188067	1.22424	1.28941	0.295356	0.208316	2.23752	3.75385	0.287452	7.98796	7.9139	8.19002	10.6817	5.92416	13.4089	13.0727	19.0531	19.3722	14.0056	30.1759	17.1611	8.27546	5.91393	16.2622	11.6349	6.09951	11.0869	19.3876	13.7756
5430437J10Rik	0	0	0.113003	0	0.10548	0	0.068466	0	0	0	0.067426	0	0	0	0	0	0.151689	0	0	0	0	0	0	0	0	0	0	0	0	0	0	0	24.559	3.56986	12.563
5430437P03Rik	74.5148	69.6875	79.8341	80.2725	69.002	69.3778	77.0383	79.1266	73.2831	73.0526	82.08	75.1553	53.2238	48.4698	39.8576	59.0492	62.462	54.5122	67.3355	56.9354	49.7695	50.6641	47.6616	47.7794	47.8122	97.7937	71.7699	131.917	75.7631	41.7251	81.8476	44.0879	17.8195	24.2427	19.6498
5430440P10Rik	0	0.119733	0	0	0	0	0	0	0.097429	0	0	0	0	0	0	0	0.132962	0	0	0	0	0	0	0	0	0	0	0	0	0	0	0	0	0	0
5530400C23Rik	0	0	0	0	0	0	0	0	0	0	0	0	0	0	0	0	0	0	0	0	0	0	0	0	0	0	0	0	0	0	0	0	0	0	0
5530401A14Rik	0	0	0	0	0	0	0	0	0	0	0	0	0	0	0	0	0	0	0	0	0	0	0	0	0	0	0	0	0	0	0	0	0	0	0
5530601H04Rik	4.98426	4.57048	12.0272	12.0933	7.28993	7.84997	11.1774	11.9002	9.09778	8.8275	11.3045	12.2751	3.30113	4.13671	4.07805	12.0499	9.8247	14.016	19.243	10.4923	9.84853	7.66722	9.03527	13.033	8.20865	15.887	10.979	0	14.726	2.44145	1.98405	1.20767	90.6368	25.8466	58.3138
5730403B10Rik	29.2723	29.502	33.8709	35.4559	33.2246	31.7706	35.5223	35.8195	35.781	36.8296	38.7434	40.7336	48.0404	48.3921	43.0722	20.1754	21.1973	20.8159	20.9179	14.5373	14.1569	14.2174	15.2883	15.7648	13.7604	30.2815	27.8637	35.3564	35.0754	11.5934	14.3677	1.70422	20.9538	20.9401	19.9375
5730403I07Rik	0	0	0	0	0	0	0	0	0.039858	0	0	0	0	0	0	0	0	0	0	0	0	0	0	0	0	0	0	0	0	0	0	0	0	0	0
5730405O15Rik	0.914791	0.852881	3.01334	2.65531	2.66415	1.68385	3.15176	4.09944	1.85229	1.33682	2.6957	1.99486	0.415298	0.710105	0	0.830594	0.31335	2.66688	1.27241	0.421815	0.956739	0.211701	1.26698	0.382599	0.846316	0	0	0	0	0	0	0	9.21171	0	3.61142
5730408K05Rik	2.32164	2.06036	0	0	8.35112	10.0852	0	15.5851	11.5318	15.1733	18.3317	0	1.38927	3.97632	0	13.4791	0	0	0	6.86167	0	2.33658	0	12.4934	0	0	0	13.3661	0	6.53062	3419.51	6.0201	2.55173	2.35334	3.9217
5730409E04Rik	15.5922	11.1882	11.273	11.3902	16.8659	11.72	19.0723	19.8802	13.5488	13.8979	11.8572	18.0764	3.16267	4.67922	3.78266	1.68819	1.36935	1.44685	2.13874	1.16614	1.03009	2.46282	1.58196	1.4357	1.97095	2.6761	6.02321	10.6407	15.7621	2.96875	2.1014	0.312357	1.56617	2.41737	1.13358
5730412P04Rik	0	0	0	0	0	0	0	0	0	0	0	0	0	0	0	0	0	0	0	0	0	0	0	0	0	0	0	0	0	0	0	0	0	0	0
5730416F02Rik	0.056582	0	0	0.01232	0.045895	0.004781	0.072667	0.072068	0.095407	0.127341	0.020129	0	1.53842	0.57896	0.348648	0.211131	0	0	2.7667	0.25775	0.061054	1.14991	0.3343	0	0	0.150148	0	0	0	0	0.100887	0	0	0	0
5730419I09Rik	57.2245	56.8554	76.1425	75.3669	55.9465	55.2443	72.0173	71.4509	72.6893	72.7483	73.5055	72.2871	32.6441	34.8903	23.4242	49.3227	48.4673	53.1821	49.1949	38.0841	68.0018	64.9162	65.1765	79.0457	57.1197	62.6061	14.5754	29.8886	39.6157	34.0865	45.7356	11.226	113.42	106.181	120.444
5730420D15Rik	0.073863	0.287318	0.28763	0.274429	0.040547	0	0.222643	0	0.20851	0	0.084573	0.228897	0	0	0	0	0	0	0	0	0	0	0	0	0	0	0	0	0	0	0	0	0	0	5.92458
5730422E09Rik	0.209642	0.102099	0.2564	0.129428	0.076648	0.057398	0.097824	0.12108	0.128323	0.127488	0.222783	0.244011	0	0.015042	0.048066	0.018743	0.188924	0.884238	0.470855	0.529548	0.672174	0.358178	0.197896	1.70636	0.247265	0	0	0	0	0.15999	1.411	0	0	0.124737	0
5730435O14Rik	0	0	0	0	0	0	0	0	0	0	0	0	0	0	0	0	0	0	0	0	0	0.900458	0	0	0	0	0	0	0	0	0	0	0	0	0
5730437N04Rik	96.466	97.769	82.9545	78.4696	97.3497	98.7861	83.7258	86.9599	86.6884	84.9553	86.4222	87.5825	66.55	57.4521	69.8791	22.6717	20.3672	30.4694	31.7136	20.683	25.6632	32.082	25.958	35.4274	29.42	62.2522	36.8939	109.697	82.8114	19.3802	56.8649	51.6317	7.20698	4.43168	8.07877
5730455O13Rik	27.8027	25.7015	42.1299	45.0142	31.1152	28.7727	45.1161	42.7579	38.3203	36.0276	40.5815	39.3086	7.17661	6.54328	7.85394	29.688	24.3141	42.9114	26.3816	35.4604	25.5636	28.0582	35.0523	30.0162	23.5844	78.8465	26.4231	27.6116	15.849	6.04238	5.54709	2.64643	16.6545	21.5249	25.4463
5730455P16Rik	22.8079	22.4508	23.7547	24.2923	20.3115	20.4752	28.0475	27.1034	22.6018	23.4953	23.055	25.072	3.69236	4.03233	2.84993	14.1447	13.0059	15.6794	13.9465	11.1451	12.3597	11.5808	13.8459	11.5467	14.5828	3.71331	6.21324	13.5313	13.3587	3.26005	5.26234	3.13105	5.23409	5.18671	8.12027
5730457N03Rik	0	0	0	0	0	0	0	0	0	0	0	0	0	0	0	0	0	0	0	0	0	0	0	0	0	0	0	0	0	0	0	0	0.140706	0	0
5730460C07Rik	0.047479	0	0.084393	0	0.145733	0.102132	0.162758	0	0.481011	0.308297	0.153368	0.328493	0.061512	0.030297	0	0.988301	0.824999	1.16033	2.23266	1.84422	0.392423	1.18766	1.23811	1.44883	0.106084	0	0	0	0	0.821213	0.605902	0	0	0	0
5730469M10Rik	91.309	94.9901	64.4949	67.756	92.3003	94.4215	104.792	105.394	69.225	68.7542	72.9805	75.5517	62.053	54.6631	64.2076	33.6205	24.4731	54.4746	52.3632	68.4741	9.46662	9.93783	15.4644	9.89203	19.1649	9.84358	12.0349	2.69669	0	3.05351	2.04243	5.27902	14.0381	18.1048	5.42985
5730480H06Rik	0.520771	0.37954	4.3951	4.9048	2.2287	2.29359	5.32293	6.23616	3.95944	3.36625	4.0472	4.87804	0.237529	0.444699	0.543265	2.75129	2.30562	1.1831	3.63478	2.45292	3.14412	1.4601	2.13798	3.13511	2.24371	0	2.72162	0	0	2.55631	3.73018	0	4.08022	0	1.86366
5730494M16Rik	10.5646	9.67258	11.0288	11.6011	9.07486	9.03087	10.8846	11.1898	10.2688	10.3343	11.2953	10.8685	14.4763	12.8488	8.56369	9.68155	6.86609	10.8652	8.01476	8.70102	9.29321	9.06262	9.72709	9.92876	9.28193	8.35757	6.53231	7.32863	1.50089	1.51361	6.14154	0.581827	9.29831	6.11254	9.76184
5730494N06Rik	53.6718	53.1745	44.4361	44.9582	53.1543	52.1644	53.3696	53.0975	52.2197	49.4952	48.2549	49.6764	11.3563	10.9557	22.411	50.7481	63.5103	55.0893	59.2239	38.1223	33.9568	36.0702	40.7883	38.2609	33.7389	7.24918	14.1092	0	0	7.03934	8.97943	1.90877	43.7476	33.1237	45.666
5730507C01Rik	0.48959	0.534869	0.790623	1.04783	0.713692	0.832774	0.957386	0.768677	0.688669	0.7293	0.964396	0.886302	0.22816	0.216928	0	0.277076	0.518431	0.386948	0	0.320568	0.42719	0.438876	0.231338	0.593363	0.22546	0	0	0	0	0.413677	0.084059	0	0.358194	0	0.889566
5730508B09Rik	8.59433	9.70293	10.2367	10.4512	10.0073	10.2879	10.3091	10.0295	13.6085	12.6386	12.345	11.5403	12.188	9.54886	18.4163	9.14742	7.32006	24.145	21.8132	29.3124	20.0466	16.4184	22.2267	28.9354	23.0212	9.68067	0	11.2488	32.412	3.22407	5.66796	6.42734	32.2517	20.9095	24.9936
5730522E02Rik	0.047338	0.08084	0.618587	0.503501	0.244963	0.173193	0.270463	0.332778	0.190651	0.267965	0.387705	0.391841	0	0	0	0.486399	0	1.06095	0	0	0.119535	0	0.075639	0.369419	0.151838	0	0	0	0	0	0	0	0	1.85925	0.318356
5730528L13Rik	22.216	21.6657	23.7105	25.4741	20.8093	20.4113	24.0667	24.173	21.7534	22.6012	23.4428	22.4911	25.5835	23.3575	16.4613	15.2644	10.916	10.5382	9.35657	5.54362	34.2354	39.4783	37.3608	34.8098	44.9314	61.6159	65.7104	63.7497	43.0408	23.0421	65.0726	48.5663	12.2848	22.1569	61.6741
5730559C18Rik	0.068688	0.188618	0.023148	0.118495	0.027405	0.088178	0.139921	0.03237	0.03864	0.144696	0.236194	0.164294	1.57849	1.63972	0.163325	0	0	0	0	0.033342	0	0	0	0	0	0	0	0	0	0	0	0	0	0	0
5730577I03Rik	1.17881	1.32771	1.56024	1.89522	1.97542	1.73231	2.10175	2.25368	1.47275	1.49917	1.34089	1.59251	0	0	0.13966	0.308244	0.83481	0.639944	0.619024	0.227818	0.627166	0.498103	0.403432	0.84509	0.105699	0	0	0	0	0.370496	0.07856	0	0.156424	0	0.416219
5730590G19Rik	11.9852	12.7763	20.7951	20.9495	6.37552	6.38114	12.0177	11.8329	16.7254	16.1428	16.8559	17.9412	1.94645	2.61635	0.330123	38.4153	37.776	35.3593	47.6522	32.8205	29.8558	28.4831	28.0827	30.1436	24.4938	56.0019	37.7831	38.8657	28.7405	14.5704	18.7098	6.14302	17.3827	19.3836	21.3367
5830403L16Rik	0.159324	0.18517	0.142649	0.125884	0.123231	0.027725	0.032285	0.140932	0.023551	0.126781	0.11641	0.050587	0.019951	0.017277	0	0	0	0	0	0	0	0	0	0	0	0	0	0	0	0.02119	0	0	0.674695	0	0
5830403M04Rik	0	0	0	0	0	0	0	0	0	0	0	0	0	0	0	0	0	0	0	0	0	0	0	0	0	0	0	0	0	0	0	0	0	0	0
5830411N06Rik	0.054236	0	0	0	0	0	0	0	0.045906	0.067389	0	0	0.032476	0.029808	0	0	0	0	0	0	0	0	0	0	0	0	0	0	0	0	0	0	0.117982	0	0
5830415F09Rik	13.8355	12.4123	15.8905	17.263	15.3888	17.4827	16.0011	14.9734	14.8971	16.4644	15.6508	16.531	5.09535	4.63327	5.58402	7.71524	7.46946	9.08422	10.5577	7.10093	4.07533	4.08166	8.21546	5.64817	5.99164	8.3631	0	11.1883	8.97386	9.15217	9.24451	5.87865	2.71062	5.28526	4.30289
5830416I19Rik	1.09103	0.958256	2.04119	2.29374	0.847045	0.689512	1.09	1.00522	1.65457	1.63644	1.5829	1.78866	0.307088	0.388891	0.773451	4.267	2.8723	4.27182	7.4561	2.90961	1.81868	1.09678	1.92734	1.74823	1.73819	2.51993	0	0	0	1.56149	1.05309	0	0	0	0
5830416P10Rik	0.285622	0.334192	3.07678	2.8169	1.69575	1.58526	3.17788	2.95048	3.46041	3.57509	3.66483	3.80819	0.612598	1.01265	0.53558	2.16383	1.84431	1.69171	2.30935	0.352803	1.33317	1.36241	1.76315	2.4789	1.2519	1.85725	3.22489	0	1.18981	1.97547	1.89041	0	3.87682	3.1219	3.30911
5830417I10Rik	20.5499	21.319	30.1897	31.016	15.0568	15.2415	27.7266	28.3854	25.1971	25.2269	29.8536	30.0255	5.9138	9.15678	2.53514	26.2077	29.9564	28.0865	33.2584	25.2095	18.1426	15.1393	19.3602	18.1827	15.59	24.1024	18.7724	30.7347	24.2971	23.61	30.9588	12.2973	16.6178	13.0835	14.475
5830418K08Rik	13.184	13.0009	32.2124	32.7409	11.8473	12.0747	26.7658	27.0533	25.2964	24.4106	27.292	27.5779	3.103	4.65121	0.637567	39.1678	37.4819	38.9669	52.3976	34.6689	30.9077	32.9754	37.1096	39.86	32.7546	56.3704	62.0344	73.7619	84.4661	13.1065	14.561	2.88009	56.302	47.4689	52.0838
5830418P13Rik	0.463462	0.370823	1.00349	1.49716	0.533886	0.433726	0.788028	0.876725	1.03683	0.894881	1.06699	0.893082	0.13635	0.386977	0.411931	0.036135	0.889822	0.40856	1.5966	0	0	0	0.52263	0.514237	0.371408	0	0	0	0	0	0	0	0	0	0
5830428M24Rik	1.41953	1.2362	5.40634	5.66795	4.36705	4.54893	9.1332	8.28773	6.02985	4.79326	5.51701	5.77658	1.22368	1.50861	0.572501	0.619954	0.361653	1.4784	6.57705	1.62203	0.274752	0	0.601018	1.09092	0	0	0	0	0	0	0	0	0	1.28279	0
5830432E09Rik	4.13242	4.19748	5.03	4.07342	4.87582	4.54517	6.05221	6.58375	4.48982	4.72501	6.35722	6.25583	1.69356	2.38508	1.59509	10.8956	14.7142	8.37178	18.2557	4.16264	9.37369	6.38215	7.1091	12.2425	4.39855	4.39835	0	0	0	16.194	14.299	6.44504	5.98497	19.9495	4.34569
5830433M19Rik	12.5744	13.8232	13.3459	13.2505	10.9639	11.1937	13.2913	13.0615	12.9421	13.9909	11.3868	13.7552	5.74449	4.01688	5.70086	8.43282	7.11575	6.93857	7.30897	7.66253	8.43132	10.5466	8.2004	10.291	8.78321	17.6599	0	37.6712	11.3038	3.71261	5.18227	8.26643	12.7723	6.30081	13.9018
5830473C10Rik	0.209977	0.115009	0.306966	0.2765	0.120103	0.179397	0.174659	0.17092	0.156288	0.196941	0.053876	0	0.064895	0.157799	0	0	0	0.216409	0	0	0	0	0	0	0	0	0	0	0	0	0	0	0.042499	0	0.166152
5930403L14Rik	24.7011	23.9612	25.2515	25.4133	26.356	27.2777	30.5172	31.154	24.0045	24.1665	28.4277	27.737	8.18468	8.44912	4.79653	1.35035	0.97002	3.1196	3.71384	0.787014	0.079297	0	0.031877	0.074774	0.170053	0.535982	0.092785	0	0	0.246424	0.017511	0	0.00244	0.003785	0.001449
5930412G12Rik	0	0	0.008846	0	0	0	0.022203	0.040148	0	0	0	0	0	0	0	0	0	0	0	0	0	0	0	0	0	0	0	0	0	0	0	0	0	0	0
5930416I19Rik	30.9477	31.6543	46.7839	45.9354	30.0577	30.8559	38.9316	38.7419	40.4673	39.176	49.0501	45.4234	25.256	22.9636	14.1973	32.9662	27.7747	45.5701	48.6248	33.4213	27.7508	27.8274	38.4451	41.7221	31.1366	49.5289	22.7338	15.3987	47.8257	13.7207	21.6962	6.86798	59.5785	33.8751	38.2977
5930434B04Rik	19.9742	19.6114	22.4024	22.2043	23.4874	23.4777	25.1347	26.6789	19.8778	22.9016	23.7608	21.4732	15.7358	15.3808	11.4623	58.4128	55.8497	67.8767	88.2307	70.9418	61.7639	52.2074	57.3126	51.0284	55.1038	4.23014	0	0	13.4617	4.91836	4.38353	0	32.6404	28.5603	24.4141
5930438M14	0	0	0	0	0	0	0	0	0	0	0	0	0	0	0	0	0	0	0	0	0	0	0	0	0	0	0	0	0	0	0	0	0	0	0
6030405A18Rik	0	0	0	0	0	0	0	0	0	0	0	0	0.011042	0	0	0	0	0	0	0	0	0	0	0	0	0	0	0	0	0	0	0	0	0	0
6030407O03Rik	0	0	0	0	0	0	0	0	0	0	0	0	0	0	0	0	0	0	0	0	0	0	0	0	0	0	0	0	0	0	0	0	0	0	0
6030408B16Rik	0	0.023426	0.035637	0.057218	0	0.018318	0	0	0	0	0.031992	0	0.217122	0.144268	0	0	0	0.123277	0	0	0	0.079182	0.092002	0.366491	0.182363	0	5.4829	0	0	0	0	0	1.7086	0	1.13709
6030419C18Rik	0.287328	0.400968	0.419371	0.318624	0.208976	0.247054	0.289244	0.276319	0.294119	0.179587	0.624526	0.753819	1.27669	0.769286	0.429189	0	0	0	0	0	0	0	0	0	0	0	0	0	0	0	0	0	0	0	0
6030422M02Rik	0	0.047769	0.300205	0	0.147163	0.049894	0.285937	0.250393	0.227416	0.172622	0.368902	0.283018	0	0.022231	0	0.41034	0.927315	0.374232	1.60608	0.487522	0.533606	0.338429	0.930665	0.140341	0.513595	0	0	0	0	0	0	0	1.57537	1.35756	2.99915
6030429G01Rik	11.6798	11.2029	24.5497	26.1447	19.4509	20.1978	30.8139	30.11	17.5824	17.0356	23.1847	23.2374	10.2938	11.1091	6.64945	5.09263	2.44486	1.4744	5.29445	2.77039	2.54626	1.45262	1.53547	0.782562	1.0447	4.03013	5.19755	0	0	4.39396	4.58834	2.11823	0.470082	0	1.5159
6030440G07Rik	0	0	0	0	0	0	0	0	0.04858	0	0	0	0	0	0	0	0	0	0	0	0	0	0	0	0	0	0	0	0	0	0	0	0	0	0
6030446N20Rik	7.05102	6.79852	6.76617	6.90256	9.06715	7.64705	7.23084	6.95105	7.17767	7.00143	6.16225	7.2122	2.76406	2.83418	2.48264	3.34821	4.28567	3.31419	5.16544	3.53911	4.56629	5.84364	4.52098	6.50568	3.67913	1.49709	0	0	0	1.5492	3.05775	0	5.61215	3.11747	4.81634
6030458C11Rik	22.4617	22.3975	38.942	40.8027	29.2293	28.4788	40.0972	42.0263	30.1459	32.6144	37.0524	39.0966	8.09418	8.05503	7.96142	32.2679	24.4283	37.9031	38.9968	48.0729	23.2623	29.0582	27.416	30.5805	29.3879	5.32118	16.6772	5.76808	7.40507	17.0173	22.4953	5.17931	25.5027	19.8474	26.256
6030466F02Rik	0	0	0	0	0	0	0	0	0	0	0	0	0	0	0	0	0	0	0	0	0	0	0	0	0	0	0	0	0	0	0	0	0	0	0
6030468B19Rik	0	0	0.353291	0.452432	0.122767	0.11149	0.074302	0.647458	0.975223	0.807735	0.674716	0.95437	0.256999	0.079525	0	1.06006	0.140404	1.48516	1.96553	2.26718	0	0	0	0	0	0	0	0	0	0	0	0	0	0	0
6030498E09Rik	1.7851	1.60796	2.39434	2.54911	0.761915	0.762624	1.15862	0.744054	2.53619	2.74496	2.48202	2.84707	1.47411	1.84248	4.79392	0.788709	0.372422	0.81921	0.378524	1.28775	0.24064	0	0.070691	0	0.438192	0	0	0	0	0	0	0	0	0	0
6230400D17Rik	0.218975	0.271617	1.78508	1.95289	1.4663	0.854175	1.93766	2.34691	0.843204	0.953279	1.73964	1.22955	0.317061	0.484109	0.110204	2.76836	4.18174	2.45259	5.28163	2.34396	2.86018	1.00279	4.77981	1.61401	3.13294	0	0	0	0	0.165671	2.49401	4.04529	3.65576	0.258944	1.45307
6230409E13Rik	2.40796	2.29165	1.94971	1.98236	2.93803	3.24483	3.26971	3.40397	2.08162	2.05371	2.41755	2.55497	0.803829	0.771984	0.416773	0	0	0	0.045532	0	0	0	0	0	0	0	0	0	0	0	0	0	0.76449	0	0.090549
6230427J02Rik	108.288	117.161	112.196	103.774	109.208	115.081	121.189	116.099	97.5753	103.211	122.569	117.099	130.292	125.686	92.4439	34.7416	49.2958	32.6214	41.4312	27.4616	10.1905	14.9556	11.951	7.6246	8.47102	32.0038	9.05874	23.5851	3.97835	39.0024	50.308	23.2912	3.11577	0.711839	2.00322
6330403A02Rik	0	0	0.025802	0	0	0	0.008562	0	0.051463	0.01585	0.032131	0.065255	0.011704	0.026028	0	0.297735	0.298386	0.110944	0.034784	0	0.026072	0	0	0	0	0.243151	0	0	0	0.094381	0.079734	0	0	0.692357	0.111946
6330403K07Rik	1.12424	0.925424	0.806253	1.26148	1.13353	1.20996	1.12979	1.09098	1.22479	0.975702	1.48331	0.996616	3.46211	2.03809	3.1743	0.117393	0.482733	0.474957	3.0113	0.719204	0.126939	0	0.521904	2.96878	0.711827	0	0	0	0	0	0	0	0.224545	0	4.65709
6330406I15Rik	1.92196	1.52347	1.58762	1.35599	0.909383	0.916696	1.09508	1.16557	1.56726	1.45944	1.48723	1.4064	0.285654	0.411241	0.737838	0.057905	0.070169	0.356015	0	0	0.039627	0	0.125847	0	0	0	0	0	0	0	0	0	0	0	0
6330407A03Rik	0	0.033336	0.046137	0	0.023581	0	0.043316	0	0.11477	0.159035	0.070417	0.05274	0.226941	0.08011	0	2.08862	4.7268	2.75873	8.47649	0.560991	5.14893	5.67521	2.10818	5.61993	3.05155	4.89868	5.14444	10.341	0	2.02017	4.77704	0.039159	43.0411	12.5678	32.0102
6330407J23Rik	0.011614	0	0	0	0	0	0	0	0	0	0	0.032886	0	0	0	0	0	0	0.201721	0	0	0	0	0	0	0	0	0	0	0	0	0	0	0	0
6330408A02Rik	6.54846	6.92796	8.6161	8.94399	6.07434	5.3833	8.13836	8.79924	6.16988	6.77264	8.76208	8.76465	0.970532	0.951802	0.214257	2.98598	2.11335	3.05426	2.92701	1.99478	1.26748	1.16899	1.57795	0.966882	1.53234	8.58659	6.40785	8.43168	0	1.27687	1.26136	0	7.58838	10.3315	6.90763
6330409D20Rik	0.151021	0	1.27893	1.68063	0.644165	0.493104	0.948175	0.55326	0.985933	0.96076	1.13153	1.30912	0.296084	0.274166	0.345946	1.82784	1.85425	1.43143	2.86942	0.624837	1.62517	1.06976	2.4242	8.37407	1.55198	0	0	0	0	3.65984	0.889597	0	28.0839	13.4848	26.3447
6330409N04Rik	29.9773	28.8632	23.0009	22.3114	31.485	30.4165	27.2111	26.2052	25.0462	24.7479	21.8322	23.8384	19.9182	14.587	30.9179	7.3435	6.30139	11.8212	6.8484	9.97949	8.69152	7.53915	8.10125	5.66603	6.57542	7.72099	0	0	0	4.5487	6.30371	3.43091	6.79223	7.47769	16.8028
6330410L21Rik	0	0	0	0	0	0	0	0	0	0	0	0	0	0	0	0	0	0	0	0	0	0	0	0	0	0	0	0	0	0	0	0	0	0	0
6330415B21Rik	0	0	0.012588	0.031841	0	0	0	0	0	0	0	0	0	0	0	0	0	0.023768	0	0	0	0	0	0	0	0	0	3.20768	0	0	0	0	0.445682	0.078904	0.002945
6330416G13Rik	7.61126	7.37314	8.39905	8.25881	8.23067	8.24013	7.89568	8.21128	8.38557	8.38079	7.93415	8.66713	5.05214	5.55995	3.29422	11.1073	11.5097	7.66016	12.623	5.53296	3.34766	4.54752	4.20989	2.95126	5.56945	4.07517	0	14.3848	8.58013	6.65455	5.78762	6.333	26.2034	26.6362	19.8872
6330418K02Rik	4.44649	4.2469	4.73158	5.4941	4.58995	3.83305	6.42099	4.63039	4.14279	3.61938	4.83879	4.32107	1.0093	1.50677	1.56209	10.6946	9.57121	6.8554	8.23214	9.95791	13.683	5.65331	8.75096	11.6179	13.6537	9.87555	17.2328	44.1732	0	2.52529	0	0.161584	17.0579	44.8485	13.1052
6330439K17Rik	0.787411	0.844095	0.698064	0.560549	1.02107	1.02536	1.43608	1.34184	0.510314	0.456768	0.839789	0.795922	0.134682	0.106093	0.275028	0	0.072823	0	0	0	0	0	0.026492	0	0	0	0	0	0	0	0	0	0.268839	0	0
6330503K22Rik	12.045	12.2337	23.8967	23.4155	10.5644	11.0852	21.2707	20.3554	19.5432	18.6867	20.821	19.9411	5.99767	6.87994	2.10276	25.7059	21.0702	22.018	21.8543	21.0865	15.2763	14.7698	18.2054	21.6049	14.0432	19.1188	24.4855	13.7953	28.1139	6.34509	12.8765	5.1692	6.87748	8.73734	12.5351
6330512M04Rik	0.063351	0	0	0	0	0	0	0	0.042243	0	0.030109	0	0.042292	0.137711	0	0	0	0	0	0	0	0	0.02101	0	0	0	2.93536	0	0	0	0	0	0	0	0
6330527O06Rik	0	0	0	0	0	0	0	0	0	0	0	0	0	0	0	0	0	0	0	0	0	0	0	0	0	0	0	0	0	0	0	0	0	0	0
6330545A04Rik	4.85672	4.57495	7.87264	5.88115	4.92242	5.31541	6.29693	5.76886	5.16094	4.9686	7.60077	7.3437	1.57085	2.26406	0.678294	3.66176	2.18295	1.05325	2.59391	1.05587	1.29636	3.40325	1.62194	0	1.10698	0	0	0	0	4.83119	11.2999	0	0	0	0
6330549D23Rik	1.50823	1.65132	1.84166	1.98233	1.59925	1.78519	2.54101	2.0913	1.69024	1.68824	1.86292	1.67955	2.42015	1.26793	0.956022	1.6347	2.7528	3.53976	1.53482	3.24201	2.71028	1.37888	2.55126	2.33547	2.32958	1.54759	0	0	0	1.13436	1.42478	0.451446	2.8717	0.191553	0.630565
6330578E17Rik	114.794	110	97.4529	98.1932	116.98	117.172	98.9873	99.8466	115.284	112.389	93.5911	94.2911	65.7655	64.9556	96.5878	147.468	132.967	158.746	166.885	168.947	157.035	160.709	169.879	181.196	169.393	35.9304	37.5781	37.4419	22.9426	35.4995	56.3596	21.8522	126.059	168.652	152.072
6430411K18Rik	0	0	0	0	0.032058	0	0	0	0	0.040016	0	0	0	0	0	0	0	0	0	0	0	0	0	0	0	2.33925	0	0	0	0	0	0	0	0	0
6430527G18Rik	24.7861	24.5562	16.6535	16.7611	26.3666	27.6261	31.9485	33.6236	13.5291	13.547	16.191	14.5903	60.6259	70.0325	15.2977	1.16712	2.04666	0.814087	0.635644	0.421309	0.221033	0.223664	0.404889	0.394817	0.077754	0.640888	2.30121	0	0.607043	1.67244	2.79783	0.161294	11.6977	2.2452	3.91828
6430531B16Rik	0.256584	0	0	0	0.220659	0.220428	0.148282	0.048958	0.203534	0.184119	0.18392	0.199736	0.061837	0.123067	0	0.116378	0.303947	0	0	0	0.264748	0.769361	0.164055	0.354279	0.117243	0	0	0	0	0	0.338152	0	0	0	0
6430548G04	0	0	0	0	0	0	0	0	0	0	0.016182	0	0	0	0	0.051175	0	0	0.042551	0	0	0	0	0	0	0	0	0	0	0	0	0	0	0	0
6430548M08Rik	1.06784	0.827111	2.10518	2.06343	1.34913	1.04674	0.971434	0.872711	1.971	1.81974	1.57367	1.2788	2.88245	4.63054	0.367775	1.2038	0.366081	0.208811	0.497549	0.509599	1.86239	0.651829	2.26152	1.20386	1.86891	0	3.53633	0	0	1.04656	0.901427	0	7.108	2.99949	5.01079
6430550D23Rik	0.513354	0.388297	1.22476	1.33711	1.09714	1.14022	2.47653	2.52631	1.13331	1.15202	1.88027	2.27028	0.314055	0.519326	0.048012	1.49127	1.08027	1.43681	3.9684	3.17132	0.413458	0.710807	0.286345	0.55665	2.65024	1.20873	0	0	0	0	0.630476	0	1.57892	0	0.897813
6430562O15Rik	1.45462	1.73739	1.06378	1.21364	1.83473	2.20704	2.81876	2.95121	1.51193	1.17405	1.73764	1.56719	1.37305	1.41333	0.666745	0.369893	0.276258	0.472676	0.397149	0.103255	0.296735	0	0.203051	0.352739	0.591964	0	0	0	0	1.70563	1.40522	0	0.27353	0	0
6430571L13Rik	0.759103	0.928802	1.34132	1.28801	0.482154	0.635763	0.917213	0.836209	1.21384	0.916441	1.45598	1.7079	0.545506	0.446541	0.292506	0.435817	0.158156	0.138014	0	0	0.044658	0	0	0	0	0	0	0	0	0	0	0	0	0	0
6430573F11Rik	0.156073	0.151156	0	0	0.087514	0.105693	0.362086	0.231939	0	0.086501	0.070842	0.082361	0.063498	0.178546	0	0	0	0	0	0	0	0	0	0	0	0	0	0	0	0	0	0	0	0	0
6430584L05	0	0	0	0	0	0	0	0	0	0	0	0	0	0	0	0	0	0	0	0	0	0	0	0	0	0	0	0	0	0	0	0	0	0	0
6430598A04Rik	0.610739	0.344397	1.28693	1.1439	0.590816	0.619026	0.961671	0.894883	0.988167	0.667292	1.36917	1.57996	4.04806	4.31565	0.450695	0.181465	0.223798	0.282767	0.25407	0	0.032553	0	0	0	0	0	0	0	0	0.258858	0	0	0.384432	0.477935	0.956141
6430704M03Rik	0	0.015941	0.016547	0	0	0	0.010669	0.049981	0	0	0.016837	0.048361	0.036341	0	0	0	0	0	0	0	0	0	0	0	0	0	0	0	0	0	0	0	0	0	0
6430706D22Rik	27.6136	30.6532	186.119	54.1521	33.9896	31.6014	158.417	159.885	45.8259	88.8675	182.024	183.317	14.7652	11.4347	5.49385	19.1577	19.4001	15.0231	25.0806	16.7666	27.9003	18.9367	14.0898	14.8582	12.7168	32.5708	55.8245	8.96873	27.6951	2.64423	71.7858	4.51346	25.8002	34.7392	12.8317
6530401N04Rik	15.6974	17.3334	16.137	16.7012	18.5967	17.8263	17.7076	17.8488	14.7418	14.6906	15.5504	14.8056	5.23826	4.97458	5.50091	9.14996	7.13742	11.0187	12.3419	11.2242	9.8759	8.96385	8.96264	7.49946	6.10078	10.661	11.3834	11.9465	8.51091	3.48222	5.28289	0.255946	3.55974	3.75949	4.99459
6530402F18Rik	6.0274	6.05296	10.2114	10.522	5.32865	5.45609	8.42271	8.08736	8.01001	8.35124	10.1304	8.96584	19.4809	25.6597	12.7476	4.74969	5.16438	3.16772	2.77123	2.0894	6.75844	4.47202	5.54487	4.45272	4.1833	0	6.0207	12.5519	16.6829	6.89212	9.922	1.60396	9.2124	8.48844	8.18945
6530411M01Rik	0	0	0	0	0	0	0	0	0	0	0	0	0	0	0	0	0	0	0	0	0	0	0	0	0	0	0	0	0	0	0	0	0	0	0
6530418L21Rik	0.537315	0.464612	0.535605	0.551977	0.626606	0.802934	0.853457	0.809449	0.492443	0.576753	0.598788	0.763002	0.369597	0.289583	0.205197	1.28771	0.971081	0.752321	1.04062	0.943239	0.186572	0.66213	0.60603	0	0.474519	1.95375	0	0	0	0.467998	1.21043	0	1.21666	0.312347	1.61236
6530439I21	0.162544	0	0.135958	0	0.218152	0	0.177814	0	0	0	0	0	0	0	0	0	0	0	0	0	0	0	0	0	0	0	0	0	0	0	0	0	0	0	0
6720401G13Rik	6.84775	6.69682	106.992	111.833	48.0718	49.1632	120.488	122.965	73.5716	71.4802	105.382	110.038	4.52297	10.7972	1.08789	16.5941	12.3553	9.39227	18.9274	6.1878	5.40532	4.41608	9.47809	7.86098	6.8639	11.4643	19.7074	27.0267	7.83002	9.09942	8.51383	0.733708	1.37934	0.785875	1.82474
6720456B07Rik	197.347	198.473	190.127	179.235	212.477	208.16	190.127	188.783	199.534	201.632	192.134	197.408	195.493	184.886	239.545	178.03	176.661	161.195	155.673	159.952	214.701	227.436	202.772	187.578	199.012	58.3944	34.4817	82.1869	50.9963	61.2894	63.9783	45.1993	66.1504	86.0077	78.8071
6720456H20Rik	33.727	33.914	29.9769	31.6441	33.6284	32.6335	32.1776	31.6779	31.7389	31.7255	30.1716	30.1819	5.15218	5.63909	6.50837	16.4653	18.4351	16.4846	14.4271	14.1456	17.0165	17.7349	20.1212	18.8383	16.096	7.66376	0	7.0506	3.63349	7.83392	11.0803	2.00389	11.9375	13.0501	9.23705
6720463M24Rik	27.3152	26.1094	53.0519	52.1798	26.4613	26.4689	41.128	40.1921	43.2651	43.7841	43.1087	45.2718	9.2479	9.62186	8.85799	45.0377	48.4817	54.9996	67.0302	44.5796	30.9533	39.2938	39.3961	48.2966	36.6222	55.9568	30.9789	35.9871	28.3036	23.8408	46.0431	6.81037	20.962	38.5226	30.379
6720468P15Rik	0.203584	0	0.183832	0.290051	0.067116	0	0.083224	0	0.158578	0.290298	0.121014	0.295488	0	0.050106	0	0.188753	0.448069	0.569195	0	0.121668	0.782303	0.989102	0.334998	0.948936	0.462688	0	0	0	0	0	0	0	0.433115	0	0.255258
6720483E21Rik	0.047656	0.103464	0.895401	0.485113	0.353527	0.56158	1.53497	1.15747	1.29369	1.61617	1.31057	1.82893	0	0	0.133076	0.298223	0.193055	0.423358	2.54563	0	0	0	0	0	0.398379	0	0	0	0	0	0	0	0	0	0
6720489N17Rik	6.0603	5.78023	9.08417	9.24693	4.88713	5.1924	6.59693	6.44589	8.02435	7.09107	6.92784	6.90503	0.570729	0.533809	1.25837	11.0266	6.56398	8.39598	13.476	6.93299	6.99923	8.06263	6.81407	8.45614	8.08119	11.5807	0	13.2597	9.77594	1.84778	2.52578	0	7.91456	6.05203	6.25332
6820408C15Rik	0.082264	0.206378	0.778313	0.339769	0.124151	0.16006	0.434208	0.180617	0.464947	0.352003	0.757796	0.607206	0	0	0.106928	0	0.437777	0	0	0.192406	0	0.092598	0.075045	0	0	0	0	0	0	0	0	0	0	0	0
6820431F20Rik	16.4134	16.5718	34.6791	37.1018	19.9231	19.6894	36.302	35.9249	33.2371	32.4651	32.767	34.699	12.0917	10.5693	5.45195	41.8765	33.9738	34.7825	51.056	26.7972	25.7927	21.3624	28.3309	34.9577	27.3299	0	0	137.026	0	6.61251	6.01168	4.19689	69.8195	35.0534	56.407
7420426K07Rik	0	0	0	0	0	0	0.035327	0	0	0	0	0.058298	0	0	0	0	0	0	0	0	0	0	0	0	0	0	0	0	0	0	0	0	0	0	0
7420461P10Rik	0	0	0	0	0	0	0	0	0	0	0	0	0	0	0	0	0	0	0	0	0	0	0	0	0	0	0	0	0	0	0	0	0	0	0
7420700N18Rik	0	0	0.021826	0	0	0	0	0	0	0	0	0	0	0	0	0	0	0	0	0	0	0	0	0	0	0	0	0	0	0	0	0	0	0	0
7420701I03Rik	0	0	0	0	0	0	0	0	0	0	0	0	0	0	0	0	0	0	0	0	0	0	0	0	0	0	0	0	0	0	0	0	0	0	0
7530416G11Rik	0	0	0	0	0	0	0	0	0	0	0	0	0	0	0	0	0	0	0	0	0	0	0	0	0	0	0	0	0	0	0	0	0	0	0
7530420F21Rik	0	0	0	0	0.075203	0	0	0.061745	0	0	0	0	0	0.049871	0	0	0	0	0	0	0	0	0	0	0	0	0	0	0	0	0	0	0	0	0
7630403G23Rik	0	0	0	0	0	0	0	0	0	0	0	0	0	0	0	0	0	0	0	0	0	0	0	0	0	0	0	0	0	0	0	0	0	0	1.27518
8030411F24Rik	0	0	0	0	0	0	0	0	0	0	0	0	0	0	0	0	0	0	0	0	0	0	0	0	0	0	0	0	0	0	0	0	0	0	0
8030423F21Rik	0	0	0	0	0	0	0.018268	0	0	0	0.094685	0.097745	0	0	0	0	0.070809	0	0	0	0	0	0	0	0	0	0	0	0	0	0	0	0	0.535314	0
8030423J24Rik	0	0	0	0	0	0	0	0	0	0	0	0	0	0	0	0	0	0	0	0	0	0	0	0	0	0	0	0	0	0	0	0	0	0	0
8030442B05Rik	0.119229	0	0	0	0.175266	0.215898	0.08237	0	0.146479	0	0.085077	0	0	0.068707	0	0	0	0	0	0	0	0	0	0	0	0	0	0	0	0	0	0	0.182955	0	0
8030443G20Rik	0	0	0	0	0	0	0	0	0	0	0.064981	0.206959	0	0	0	0	0	0	0	0	0	0	0	0	0	0	0	0	0	0	0	0	0	0	0
8030462N17Rik	23.1787	22.0082	22.8826	24.154	23.6463	23.9736	21.7227	23.0611	25.2282	25.1559	22.3535	22.8271	23.0677	22.2876	17.3543	20.8943	21.0975	21.6038	21.173	20.7157	18.7971	19.4583	19.3398	20.0852	18.39	27.0724	22.213	27.8964	9.78516	14.1396	19.044	5.0245	21.6971	10.8272	21.5368
8430403D17Rik	0	0	0	0	0	0.030928	0	0	0	0	0	0	0	0	0	0.171682	1.30607	0.639878	2.37665	0.738845	1.62593	1.12243	0.235425	2.33797	0.278096	0	0	0	0	0.200406	0.248461	0	3.86736	3.38119	4.77453
8430406I07Rik	26.048	25.9522	29.6769	33.2494	22.7334	21.9012	26.2792	25.3006	26.5312	24.467	28.7187	30.3528	6.99567	7.13829	5.63665	23.455	22.6718	25.9345	26.5255	20.3121	16.1011	16.9965	18.7812	16.7892	15.6518	24.6972	15.2392	17.6439	13.1686	9.69209	14.9193	1.22164	5.03482	3.35421	12.1768
8430408G22Rik	0.986017	0.713751	0.31268	0.266342	0.153114	0.257956	0.352641	0.229575	0.734554	0.629499	0.621272	0.725765	40.9217	41.4125	45.1966	6.66811	5.17082	7.25157	3.64891	2.61934	2.6173	2.77312	1.17408	2.85195	3.33082	0.844106	10.7986	0	5.88832	4.10853	1.85557	0	37.1547	3.04043	25.1566
8430410A17Rik	33.0248	33.6984	41.5074	37.8851	35.2242	35.5566	47.5493	46.8371	37.9268	40.5106	42.603	42.8244	226.235	202.894	141.204	31.6531	34.156	29.2388	30.8788	24.0218	16.1567	17.9262	23.484	15.3834	17.0073	43.6002	0	0	10.305	14.3833	17.1653	18.1628	1.38335	0	1.42851
8430410K20Rik	55.0372	55.1142	47.7703	49.383	52.1717	51.294	50.9823	54.9354	46.2667	46.5347	45.4764	47.5327	56.6027	50.0037	68.0483	21.1228	21.5322	20.7354	16.8187	12.5757	9.75426	10.3366	10.8282	11.9302	10.057	41.0155	55.174	35.814	41.0095	6.293	9.09081	10.6344	24.1127	29.0417	26.8693
8430419L09Rik	21.3217	21.3391	24.2607	25.1027	20.2521	20.0206	23.6567	24.9463	26.2278	26.3441	27.4301	29.592	16.6829	19.0727	13.3946	16.232	13.6024	31.3294	22.4152	46.7763	3.1296	4.85235	4.00976	4.78538	3.01695	0.790261	0	5.94301	3.24179	7.91815	7.90243	5.94657	2.67829	1.46388	3.13325
8430422H06Rik	0	0	0	0	0	0	0	0	0	0	0	0	0	0	0	0	0	0	0	0	0	0	0	0	0	0	0	0	0	0	0	0	0	0	0
8430423G03Rik	0	0	0.355214	0.674188	0	0.27351	0.231515	0	0.18492	0.157912	0	0	0	0	0	0.34975	0.364153	0.508139	1.28864	0	1.0798	0.861633	0.921124	0	1.12228	0	0	0	0	0	0	0	0	0	0
8430427H17Rik	14.586	14.8829	22.4234	22.5607	13.7977	14.5509	23.0121	23.0099	21.0878	19.9198	22.447	20.7037	16.9106	20.6297	5.50408	25.7474	21.0073	17.4173	26.1381	17.8483	3.81948	2.73305	3.76792	3.90632	2.65905	1.74575	5.61784	0.537169	3.03913	4.3444	3.81862	0	0.947249	0.959993	1.54909
8430429K09Rik	8.01478	7.88855	9.84569	9.90046	5.55851	6.1743	8.93536	9.79129	8.15512	7.62413	9.22232	9.16019	1.75931	1.51758	0.798437	4.8831	5.07225	7.04655	4.13406	5.00596	3.48016	2.51494	2.60006	5.0388	3.27199	9.00761	8.58726	7.44487	0	2.87614	4.44482	0.393266	13.9566	1.55619	5.85711
8430431K14Rik	0	0	0.054354	0	0.059311	0.012412	0.036952	0	0.059474	0.041116	0.028578	0.033706	0.043024	0.029203	0	0.520351	0.833673	1.38894	3.93781	0	0	0	0	0.521876	0	0	0	0	7.48829	0.03614	0.041604	0	0	0	0
8430436N08Rik	0.516172	0.440396	0.097058	0	0.830143	0.784306	0.900222	0.914642	0.208723	0.182059	0.261428	0.252608	0.311393	0.408094	0	0	0	0	0	0	0	0	0	0	0	0	0	0	0	0	0	0	0	0	0
8430437L04Rik	0	0	0	0	0	0	0	0	0	0	0	0	0	0	0	0	0	0	0	0	0	0	0	0	0	0	0	0	0	0	0	0	0	0	0
9030025P20Rik	7.49968	7.83122	14.9484	16.4609	10.9199	10.3294	16.5843	16.5666	12.1115	12.7062	14.6255	14.9472	2.58806	4.5527	5.60298	11.3123	8.37739	10.1806	16.3399	9.33812	7.65915	9.3219	9.01613	10.2889	8.44229	0	0	0	0	5.57632	11.4071	0	14.091	6.65146	28.3317
9030204H09Rik	0.342496	0	0.49826	0.643126	0.097834	0	0	0	0	0.221203	0	0	0	0	0	0	0.765661	0.810454	0.349277	0.92524	0	0	0	0	0	0	0	0	0	0	0	0	0	0	0
9030224M15Rik	3.47771	3.47235	3.00843	1.675	3.24808	2.41154	3.70071	3.35622	3.01058	2.70221	3.54572	4.22582	1.25656	1.38768	0.799436	0	0.750906	0.079295	0.489592	0	0.220257	0	0.913851	0	0	0	0	0	0	0	0	0	0	0	0
9030404E10Rik	0	0	0.143859	0.204801	0	0	0	0.05284	0.070918	0	0.052496	0	0	0	0	0	0	0	2.14226	0	0	0	0	0	0	0	0	0	0	0	0	0	1.4857	2.5666	0
9030418K01Rik	14.8954	14.6506	15.5602	16.4101	15.4238	15.3616	16.1867	16.3106	13.0966	14.2715	14.41	14.8565	16.0991	19.0908	7.83556	6.1523	4.8161	3.93773	4.72567	3.31296	4.08978	2.71387	5.19283	3.38713	4.80664	3.51275	0	1.40928	2.16115	4.12472	5.73329	2.97275	3.76632	4.27288	2.55399
9030425E11Rik	0	0	0.174312	0.218374	0.159845	0.112916	0.300828	0.203865	0.194302	0.297302	0.609769	0.378444	0.045066	0.06735	0.060978	0	0.186477	0.185032	0	0	0.133072	0.158157	0.101927	0.299198	0.081702	3.54772	0	0	0	0	0.24009	0	0.671711	1.92159	1.65309
9030612E09Rik	0	0	0	0	0	0	0	0	0	0	0.052578	0	0	0	0.07256	0	0.108556	0	0	0.000873	0	0	0.004381	0	0	0.137894	0	0	0	0	0	0	0	0	0
9030617O03Rik	4.71251	4.49954	3.7655	4.03061	6.07644	5.7848	5.72112	5.35868	4.76809	3.97545	3.5585	3.18571	3.23507	2.72033	1.90061	14.6864	17.2322	8.43464	9.45014	6.98679	14.2055	18.9469	12.758	14.1642	14.8363	25.8149	25.0561	12.1374	25.7753	12.1952	19.5974	6.85952	38.035	45.9214	41.1418
9030619P08Rik	34.4222	35.3548	36.3578	37.2469	32.4236	31.3896	26.3734	27.4416	40.2924	43.0436	37.1383	40.1084	37.0007	33.7118	65.5242	28.3012	27.0614	30.5036	44.8996	13.0454	15.8776	8.18462	12.0834	14.6406	10.3151	0	0	0	0	4.65019	0.850636	0	0.078752	0	0
9030624G23Rik	0.782928	0.633789	0.723544	0.843448	0.765315	0.715052	0.997651	0.841688	0.443383	0.648039	0.59856	0.887264	0.271369	0.238951	0.313874	0.625743	0.282845	0.306449	0.150845	0.267845	0.227717	0.09597	0	0.25415	0.325977	0	0	0	0	0.304215	0.404015	0	0	0	0
9030624J02Rik	55.613	56.0623	54.1371	54.9285	48.9082	48.6482	53.897	50.3479	52.8604	53.3917	57.4309	56.098	27.1286	25.6786	22.6336	42.0093	38.0889	33.3334	32.5844	33.914	41.8513	51.7428	45.5734	44.6429	35.2902	25.0021	0	14.0159	11.3888	27.4231	57.6967	29.5464	34.5294	28.3886	41.6697
9030625A04Rik	7.72412	6.81298	14.0484	14.4263	8.91411	10.1569	12.2023	12.3427	12.9308	11.7532	12.0243	12.8031	3.36321	4.30393	3.55371	13.7794	12.031	8.35821	8.10858	4.52242	8.38783	9.56265	13.1843	7.10607	8.33886	8.7206	7.07663	9.24377	1.73336	4.29105	7.61529	0.567555	22.4855	20.2421	19.0094
9130008F23Rik	11.3011	12.1641	12.17	11.7998	14.0645	13.1799	13.7225	13.5432	9.89703	10.018	13.2081	12.3215	15.8032	12.4449	11.0054	2.86582	2.03559	2.99233	3.08314	3.51164	1.25422	1.11817	1.54376	2.48147	0.689076	2.91328	0	0	6.52128	1.60715	0.267309	0	4.76389	6.29012	3.76807
9130011E15Rik	21.111	22.0973	17.9344	17.7968	18.0706	17.0129	19.0072	17.9313	18.0789	18.589	18.9064	18.1327	8.90264	8.9544	5.83954	11.6357	12.782	12.0859	12.3801	9.36072	11.0641	13.8526	9.38778	10.969	10.5543	5.01304	0	0	0.982995	7.8118	12.6031	0.056603	14.5418	15.2631	11.6284
9130011J15Rik	80.1602	80.3788	64.5158	63.5484	85.1803	85.2018	67.4854	66.3795	72.5421	71.5472	63.5781	63.8773	74.8014	67.6534	91.3088	55.979	55.945	61.5951	45.7397	52.6119	56.0003	67.1224	65.1864	63.2374	71.4344	20.486	10.6166	8.71981	21.8294	8.58125	18.9264	11.8302	39.7404	36.1037	42.2104
9130014G24Rik	0.020377	0	0.069027	0	0	0.025249	0.088552	0.106855	0.143909	0.074979	0.145152	0.110542	0.085083	0.027306	0	0.387348	0.058013	0.029365	0	0	0.921951	0.598312	0.776835	0.483538	0.544976	0	0	0	0	0	0	0	0.83019	0.189582	0.319724
9130015A21Rik	0	0	0	0	0	0	0	0	0	0	0	0	0.089507	0	0	0	0	0	0	0	0	0	0	0	0	0	0	0	0	0	0	0	0	0	0
9130015L21Rik	0	0	0	0	0	0	0	0	0	0	0	0	0	0	0	0	0	0	0	0	0	0	0	0	0	0	0	0	0	0	0	0	0	0	0
9130017N09Rik	0.066564	0.069489	0.123926	0.03043	0.063927	0.037489	0.037887	0.11212	0.040887	0.107216	0.12991	0.080305	0	0	0.018526	0.146946	0.085534	0	0.034301	0.026194	0.283373	0	0	0.740073	0	0	0	0	0	0.056114	0.044373	0	0	0	0
9130019O22Rik	4.89876	5.06182	6.64175	6.44085	6.58143	6.4641	6.60279	6.09285	5.09132	4.95242	6.53873	6.53642	5.68082	6.77617	4.00699	3.77169	4.28662	5.71173	5.53697	2.94209	3.64286	2.66589	3.81667	3.66585	3.94429	7.50847	7.04696	4.09291	4.82935	4.36603	4.82263	3.56774	1.37149	0.468555	1.09213
9130019P16Rik	0.036629	0.066603	0.079826	0.024779	0.015155	0.035497	0.066991	0.062135	0.05679	0.06651	0.060842	0.004677	0.003607	0.036073	0	0.12348	0.097686	0.374201	0.272724	0.069399	0.097251	0.021387	0.09674	0.564486	0.251494	1.18467	0	0	0	0	0	0	1.37632	0.711226	1.2798
9130023H24Rik	12.9297	13.0081	10.9015	11.9168	13.9946	12.7925	16.1066	16.6556	9.19257	9.42421	10.9842	11.2169	2.12525	2.00749	0.853865	5.18579	8.08161	6.26133	9.62227	5.58151	4.05215	5.8738	5.87793	5.31098	7.08487	3.90745	8.96563	21.1396	3.32473	4.0504	3.45725	13.1583	1.84176	1.8032	2.23734
9130024F11Rik	0.14328	0.079518	0.160225	0.204452	0.030543	0.061959	0.0106	0.254165	0.100999	0.139387	0.146875	0.026476	0.033349	0.083892	0.080407	0.06898	0.132761	0.032522	0	0.137124	0.030571	0.091704	0.060436	0	0.205621	0	0	0	0	0.285536	1.09229	0.547755	0.099439	0.036292	0.23971
9130204L05Rik	0	0	0	0	0	0	0	0	0	0	0	0	0	0	0	0	0	0	0	0	0	0	0	0	0	0	0	0	0	0	0	0	0	0	0
9130206I24Rik	6.97249	6.47904	22.6759	21.2813	10.6805	11.109	24.1971	24.4343	12.0751	11.9538	20.5385	20.3799	2.70677	2.97515	2.03949	2.61223	1.83557	3.28735	3.31492	1.45092	1.21089	0.787749	1.40818	1.11597	1.24062	1.6609	0	1.95299	3.70087	1.07625	1.18385	0	5.01394	1.60061	3.35439
9130209A04Rik	0	0	0	0	0	0	0	0	0	0	0	0	0	0	0	0	0	0	0	0	0	0	0	0	0	0	0	0	0	0	0	0	0	0	0
9130221F21Rik	0	0	0	0	0	0	0	0	0	0	0	0	0	0	0	0	0	0	0	0	0	0	0	0	0	2.77086	0	0	0	0	0	0	0	0	0
9130221H12Rik	25.0469	21.8559	31.6966	29.9248	20.3919	20.905	31.8735	29.6382	26.777	27.6053	34.2537	33.045	9.32324	33.7267	12.7009	21.4335	18.6351	24.0201	34.0599	20.4648	14.1775	7.16302	13.2609	10.2535	8.82154	19.7405	48.3696	35.0092	38.4185	17.5974	16.9824	9.28562	26.01	48.2044	25.5969
9130227L01Rik	0	0	0.043322	0.062002	0.078569	0.060721	0.082507	0	0	0.082825	0.016883	0	0	0	0	0	0	0	0	0	0	0	0	0	0	0	0	0	0	0	0	0	0	0	0
9130230L23Rik	0	0	0.016577	0	0	0.047224	0	0	0	0	0	0	0.047511	0	0	0	0	0	0	0	0	0.109031	0	0	0	0	0	0	0	0	0	0	0.096171	0.160921	0.121976
9130401M01Rik	35.473	33.5155	42.2662	44.3486	38.5945	36.5505	39.3462	39.3984	35.8528	36.008	42.5844	38.3763	33.1515	32.5027	25.8932	39.5042	34.2852	32.8803	40.4907	32.4366	41.9799	33.4238	37.325	52.2999	35.4289	27.1601	24.3326	39.8663	14.3771	20.8172	43.6594	32.9645	204.086	183.918	230.428
9130404H23Rik	0	0	0	0	0	0	0	0	0	0	0	0	0	0	0	0	0	0	0	0	0	0	0	0	0	0	0	0	0	0	0	0	0	0	0
9130409I23Rik	0	0	0	0	0	0	0	0	0.022243	0	0	0	0	0	0	0	0	0	0	0	0	0	0	0	0	0	0	0	0	0	0	0	0	0	0
9230009I02Rik	0	0	0	0	0	0	0	0	0	0	0	0	0	0	0	0	0	0	0	0	0	0	0	0	0	0	0	0	0	0	0	0	0	0	0
9230102K24Rik	0	0	0	0	0	0	0	0	0	0	0	0	0	0	0	0	0	0	0	0	0	0	0	0	0	0	0	0	0	0	0	0	0	0	0
9230102O04Rik	0.097319	0	0.47987	0.300287	0.643195	0.507335	0.280426	0.313638	0.037332	0.244056	0.134106	0	0	0.173403	0	0	0.136227	0	0	0	0	0	0	0	0	0	0	0	0	0	0	0	0	0	0
9230104L09Rik	0	0	0	0	0	0	0	0	0	0	0	0	0	0	0	0	0	0	0	0	0	0	0	0	0	0	0	0	0	0	0	0	0	0	0
9230105E05Rik	0	0	0.012259	0	0.038341	0	0.071198	0	0.064994	0.043734	0.04206	0	0.039907	0.076203	0.186515	1.22423	0.809078	1.00009	2.73026	0.37565	0.167638	0.207667	0.199467	0	0.055131	0	5.42844	0	0	0	0	0	0	0	0
9230110C19Rik	6.77021	6.99945	3.88631	5.34066	8.41825	8.72005	8.10857	6.30651	5.56753	5.64258	4.3862	4.27418	2.56204	1.80579	2.12314	0.60368	0.231343	1.30991	0.315712	0.90197	0.071587	0	0.113389	0	0	0	0	0	0	0	0	0	0	0	0
9230110F15Rik	0	0	0	0	0	0	0	0	0	0	0	0	0	0	0	0	0	0	0	0	0	0	0	0	0	0	0	0	0	0	0	0	0	0	0
9230112D13Rik	0	0	0	0	0	0	0	0	0	0	0	0	0	0	0	0	0	0	0	0	0	0	0	0	0	0	0	0	0	0	0	0	0	0	0
9230112J17Rik	5.13728	5.12636	4.19496	4.38945	5.28268	5.48252	7.22634	6.51323	3.80869	3.67769	1.93621	4.05216	0.67854	0.785996	0.37313	0	0.123656	0	0.536187	0.119954	0	0.063623	0.183148	0	0.286379	0	0	0	0	0	0	0	0	0	0
9230114K14Rik	3.60722	2.97504	4.24616	4.96299	2.93946	2.51825	4.24949	4.13683	3.05553	3.82871	3.65733	4.51459	0.796696	0.792954	0.622622	4.51816	4.18156	2.56332	6.06376	4.14238	6.77625	4.73208	6.70996	6.25755	5.92398	9.77396	11.042	11.5451	21.0602	1.36978	1.62838	0	6.84862	4.63118	1.84926
9230115E21Rik	0	0	0	0	0	0	0	0	0	0	0	0	0	0	0	0	0	0	0	0	0	0	0	0	0	0	0	0	0	0	0	0	0	0	0
9230116N13Rik	6.8513	6.99615	7.88732	8.07594	7.54865	8.29279	9.41667	7.35558	7.35619	8.11433	8.0724	9.75324	1.19121	1.39609	1.98815	0.937861	1.75053	2.51419	1.32086	1.21214	0	1.07027	0.49721	1.02464	0.295283	0	0	0	0	0	0.717404	2.38618	0.852427	0.766626	0.823588
9330020H09Rik	1.61461	1.61366	2.95549	2.26083	2.29474	1.92186	2.98763	2.55496	2.61225	3.00309	2.96648	2.82757	1.60494	1.82368	1.61236	3.45933	3.55177	1.44418	2.83929	2.21259	2.11504	2.21749	1.64497	1.31086	1.3394	4.04354	8.20333	4.34769	3.58419	2.74974	5.11601	5.81688	0.740147	0.82603	1.22808
9330111N05Rik	0	0	0	0	0	0	0	0	0	0	0	0	0	0	0	0	0	0	0	0	0	0	0	0	0	0	0	0	0	0	0	0	0	0	0
9330117O12	0	0	0	0	0	0	0.043531	0.147359	0	0	0	0	0	0	0	0	0	0.127661	0	0	0	0	0	0	0	0	0	0	0	0	0	0	0	0	0
9330133O14Rik	13.0602	13.0217	12.7002	12.5383	11.493	11.5321	14.4697	13.5613	11.6511	10.3346	11.9965	11.8214	6.77944	6.10608	3.53104	17.8475	17.8303	14.0212	14.8028	12.5559	12.9709	10.4832	11.3137	12.2244	11.1955	11.8684	14.6695	19.0902	8.25196	4.95407	6.74528	6.53345	7.79045	7.10537	12.3127
9330151L19Rik	2.97265	2.59892	15.8963	15.119	7.69787	7.2836	14.647	14.3783	9.73882	8.9969	13.3857	12.8892	0.982955	1.62542	1.05455	12.9919	12.9024	11.787	19.6665	6.8395	6.88056	4.5572	12.7073	14.804	8.63494	0.383339	0	6.29127	0	3.15394	3.62085	0.251383	44.5985	33.7483	30.2123
9330158H04Rik	0	0	0	0	0	0	0	0	0	0	0	0	0	0	0	0	0	0	0	0	0	0	0	0	0	0	0	0	0	0	0	0	0	0	0
9330159F19Rik	0	0	0.006225	0	0	0	0	0	0	0	0.0175	0	0	0	0	0	0	0	0	0	0	0	0	0	0	0	0	2.70586	0	0	0	0	0	0.007248	0
9330159M07Rik	3.06014	3.09039	7.67902	7.25162	4.56557	4.39907	8.19605	8.53899	6.29768	5.41628	6.04107	5.83483	0.471245	0.714939	0.169605	2.51004	3.1722	2.79579	4.74118	1.28357	16.0359	8.04952	13.5475	24.947	11.1911	2.65653	0	0	0	4.10902	6.01688	1.59435	5.69481	14.7384	12.8118
9330162B11Rik	0	0	0	0	0	0	0	0	0	0	0	0	0	0	0	0	0	0	0	0	0	0	0	0	0	0	0	0	0	0	0	0	0	0	0
9330175E14Rik	0.537511	0.249268	3.95327	4.44837	2.22318	2.4958	5.26256	4.8293	1.59501	1.38117	3.92879	3.73187	0.105535	0.281153	0	0.555947	0.197477	0.315721	0	0.457579	0.111152	0	0.235329	0.290528	0.337334	0	0	0	0	0	0	0	6.0027	2.06052	6.38784
9330175M20Rik	0	0.047788	0	0	0	0.037744	0.024272	0.126119	0	0	0	0	0	0	0	0	0	0	0	0	0	0	0	0	0	0	0	0	0	0	0	0	0.880148	0	0
9330178D15Rik	0	0	0	0	0	0	0	0	0	0	0	0	0	0	0	0	0	0	0	0	0	0	0	0	0	0	0	0	0	0	0	0	0	0	0
9330179D12Rik	0.577839	0.633747	1.20569	0.717228	0.964779	0.855533	1.28462	0.530487	1.1327	1.11138	0.483252	0.600188	0.176411	0.426352	0.46383	2.7563	4.11586	0.852683	2.80451	0.815311	0.611396	0	0.317599	0.525771	0.372608	0	0	0	0	0.471763	0.88414	0	0	0	0
9330182L06Rik	5.91466	5.4425	5.02485	5.89642	6.6403	7.11385	7.1874	7.37931	4.69986	4.77368	5.23681	4.9188	2.65111	2.74048	1.87243	0.875784	0.651616	0.512873	0.215631	0.26122	0.168481	0.201294	0.438109	0.992045	0.575658	0.497261	4.67276	1.57181	0	0.707788	0.408003	0.159725	0.260334	0.238233	0.102453
9330182O14Rik	0.062059	0	0	0	0	0	0	0	0	0.023837	0.031607	0	0.041493	0.027556	0	0	0	0	0	0	0	0	0	0	0	1.69326	7.38913	0	0	0	0	0	0.133565	0	0
9430007A20Rik	0	0	0	0	0	0	0	0	0	0	0	0	0	0	0	0	0	0	0	0	0	0	0	0	0	0	0	0	0	0	0	0	0	0	0
9430008C03Rik	10.9876	10.5831	32.7878	33.3015	15.0879	15.8517	33.5396	34.6101	23.7177	22.0881	33.0069	34.0286	2.25352	2.95294	1.5673	19.4622	18.991	17.4259	26.8637	17.2438	11.4021	12.9676	16.0396	16.7534	16.1936	14.8271	11.3932	16.8223	18.6604	6.01157	5.93513	0.75114	3.46815	2.66431	1.01382
9430014N10Rik	0	0	0	0	0	0	0	0	0	0	0	0	0	0	0	0	0	0	0	0	0	0	0	0	0	0	0	0	0	0	0	0	0	0	0
9430015G10Rik	16.9173	16.2568	40.5561	40.7684	18.9577	19.4067	35.0181	37.5362	31.9158	30.4211	43.4581	43.783	5.98197	6.79884	4.91217	31.1611	27.2946	26.8358	41.2802	20.4091	18.1833	16.7274	22.9415	26.604	19.3919	8.05038	8.05126	13.8381	5.26139	15.3455	22.6113	5.06921	2.24994	1.18689	1.78657
9430016H08Rik	29.5042	31.2687	28.6458	25.2569	27.2072	27.7866	27.3683	26.1147	29.5008	28.8015	26.8439	28.1957	26.7502	22.4731	28.4485	19.6883	19.3044	17.8207	15.9749	20.1053	14.4971	18.8129	19.4066	14.04	17.5691	23.6359	22.4948	60.641	0	6.22375	13.2947	3.74184	12.1372	11.4296	13.2051
9430018G01Rik	0.040962	0.057838	0.102621	0.172997	0.041178	0.059013	0.150731	0.221484	0.070876	0.110098	0.062662	0.068027	0	0.020935	0	0.255651	0.606052	0.426277	0.906015	0.412745	0.156886	0	0.068114	0.926799	0	1.8627	0.694599	0	6.13329	0.307876	0.048102	0	0.272281	0.034788	0.752828
9430019J16Rik	0	0	0	0	0	0	0	0	0	0	0	0	0	0	0	0	0	0	0	0	0	0	0	0	0	0	0	0	0	0	0	0	0	0	0.263827
9430020K01Rik	15.5179	15.3017	13.219	13.8298	11.3989	11.4286	16.1377	16.0977	13.3165	13.2743	13.0487	13.019	10.0694	11.6054	2.8953	12.1765	10.7532	12.4836	13.7733	17.5775	4.03736	4.92936	6.35646	4.24437	3.95888	3.75823	6.21711	6.13621	3.70012	3.94442	3.47476	1.54764	1.54649	3.76228	3.12068
9430021M05Rik	0	0	0	0	0	0	0	0	0	0	0	0	0	0	0	0	0	0	0	0	0	0	0	0	0	0	0	0	0	0	0	0	0	0	0
9430023L20Rik	36.9645	40.6701	42.2226	44.2254	43.6249	41.5473	37.1359	37.7775	40.3845	39.678	43.2417	41.667	108.368	102.975	93.0685	33.7893	30.4458	38.2808	31.4265	29.877	50.5454	57.8714	44.0671	48.5508	43.7912	49.3573	73.0473	57.8371	54.52	30.996	79.5731	29.8884	10.4453	4.17963	8.17116
9430031J16Rik	0	0	0	0	0	0	0	0	0	0	0	0	0	0	0	0	0	0	0	0	0	0	0	0	0	0	0	0	0	0	0	0	0	0	0
9430032N09Rik	0	0	0	0	0	0	0	0	0	0	0	0	0	0	0	0	0	0	0	0	0	0	0	0	0	0	0	0	0	0	0	0	0.252609	0	0
9430037G07Rik	0.535663	0.521545	2.28985	2.49745	1.15229	1.07601	2.29058	2.51485	1.48865	1.2321	1.55107	1.71669	0	0.127736	0	1.27624	0.227834	0.972482	1.36709	0.48746	1.94219	1.72154	2.38634	3.59701	2.07309	0	0	0	0	1.13876	1.49119	0	0	0	1.07525
9430038I01Rik	11.142	10.7617	11.411	12.2835	10.1501	10.5914	10.2442	10.2218	11.4294	11.4074	11.6766	12.8874	5.21516	5.31238	8.38761	11.2163	9.99213	9.55989	7.60258	9.76467	11.3805	16.2451	13.1403	14.7421	8.83549	20.1462	2.55901	0	33.2322	4.02248	7.97967	0	7.49059	2.39533	3.97303
9430041J12Rik	0	0	0	0	0	0	0	0	0	0	0	0	0	0	0	0	0	0	0	0	0	0	0	0	0	0	0	0	0	0	0	0	0	0	0
9430060I03Rik	0.264084	0.581193	0.158516	0.302941	0.332365	0.314956	0.216979	0.814599	0.461515	0.087445	0.401213	0.161516	0.096618	0.170677	0.195714	0.842542	0.406586	0	0.13641	0	0	0	0	0	0	0	0	0	0	0.591437	1.82879	0	0.112001	0	0
9430069I07Rik	0	0	0.584175	0.747653	0.156515	0.104348	0.090087	0	0.221418	0.338083	0.117586	0	0	0	0	0.42197	1.17934	0	7.16331	0	9.12933	15.4784	9.71516	9.29509	9.64453	0	0	0	0	0	3.14276	0	0.999816	7.322	3.01934
9430076C15Rik	0	0	0.0116	0	0	0	0	0	0	0	0	0	0.589449	0.564476	0.344443	0	0	0	0	0	0	0	0	0	0	0	0	0	0	0	0	0	0	0	0
9430076G02Rik	0.081046	0.055151	0.099017	0.106362	0.037452	0	0.178195	0.12301	0.39623	0.471911	0.734783	0.845095	0.098341	0.363221	0	0.819246	0.609814	1.92449	0.304547	1.92971	0	0	0	0.267403	0	0	0	0	0	0	0	0	0.290703	0.140738	0
9430083A17Rik	0.464431	0.685585	0.510302	0.268717	0.621658	0.6706	0.969925	0.935853	0.687047	0.617905	0.641476	0.60023	0.046406	0.019115	0.049152	0.603115	0.581292	0.261545	0.847472	0.104821	0.019058	0.278423	0.211533	0.095145	0.151829	0.250928	0	1.94978	0.703509	0.122578	0.819169	1.12509	0.000256	0	0.232814
9430091E24Rik	3.6356	4.37746	6.63814	6.37128	6.0595	5.55997	7.31057	6.56508	6.00273	3.13125	4.19456	6.8545	3.36709	2.7637	2.78308	3.77334	2.52601	4.39429	5.85276	1.55324	1.23381	1.6592	2.08995	2.99724	2.98899	1.05224	0	0.732382	0	1.50555	3.15365	0.178472	4.12349	0.598113	5.48712
9530002B09Rik	0	0	0.017672	0	0	0	0	0	0	0	0	0	0	0	0	0	0	0	0	0	0	0	0	0	0	0	0	0	0	0	0	0	0	0	0
9530003J23Rik	0	0	0	0	0	0	0	0	0	0	0	0	0	0	0	0	0	0	0	0	0	0	0	0	0	0	0	0	0	0	0	0	0	0	0
9530008L14Rik	0	0	0.041567	0	0	0	0	0	0	0	0	0	0.24117	0.164491	0	0	0	0	0	0	0.198165	0	0.035921	0	0.180217	0	5.66057	0	0	0	0	0	0.820785	0	0
9530026F06Rik	0	0	0	0	0	0	0	0	0	0	0	0	0	0	0	0	0	0	0	0	0	0	0	0	0	0	0	0	0	0	0	0	0	0	0
9530026P05Rik	2.40573	1.83297	0.939923	0.853985	1.77572	2.64674	1.95608	2.02073	0.821567	0.793858	0.890341	1.37728	1.20052	1.58631	0	0	0	0	0	0	0	0	0	0	0	0	0	0	0	0	0	0	0	0	0
9530027J09Rik	0.712653	0.812176	1.84496	2.68867	0.851652	1.07854	2.03212	2.48197	1.50073	1.80386	1.27825	2.67723	0.649121	0.499089	0	2.24971	3.61301	1.75692	2.4447	2.12681	0.470155	1.18839	1.47948	1.16774	1.67084	0	0	0	0	0.738341	2.16087	0	2.0916	0.507304	3.40633
9530036O11Rik	0	0	0	0	0	0	0	0	0	0	0	0	0	0	0	0	0	0	0	0	0	0	0	0	0	0	0	0	0	0	0	0	0.064326	0	0
9530048J24Rik	0	0	0	0	0	0	0	0	0	0	0	0.065862	0	0	0	0	0.469737	0.504074	0.449144	0	0.252897	0	0	0	0	0	0	0	0	0	0	0	0	0	0.268674
9530051G07Rik	0.096716	0.122835	0.15843	0.054537	0.160952	0.182183	0.20321	0.325957	0.208337	0.137514	0.201556	0.087061	0.047204	0.019422	0.03056	0	0	0	0	0	0	0	0	0	0	0	0	0	0	0	0	0	0	0	0
9530052E02Rik	0	0	0	0	0	0	0	0	0	0	0	0	0	0	0	0	0	0	0	0	0.119463	0	0	0	0	0	0	0	0	0	0	0	0	0	0
9530053A07Rik	0	0	0.035146	0	0.017888	0.016335	0.057768	0.047354	0.033307	0.032443	0.046274	0.024099	0	0	0	0	0	0	0	0.008022	0	0	0	0.075205	0	0	0	0	0	0	0	0	0	0	0
9530059O14Rik	0	0	0	0	0	0	0	0	0	0	0	0	0.013119	0	0	0	0	0	0	0	0	0	0	0	0	0	0	0	0	0	0	0	0	0	0
9530068E07Rik	137.173	135.611	112.193	112.551	149.302	142.838	123.276	124.978	132.288	131.85	118.164	120.135	132.585	118.432	137.694	128.574	142.076	126.092	131.2	115.712	190.239	212.989	208.834	182.398	220.885	69.6467	86.9167	74.3327	72.3734	99.8527	151.72	113.914	103.744	119.061	117.319
9530077C05Rik	2.56537	2.20832	3.18582	2.45354	2.17544	1.93538	3.52166	3.26516	3.15978	3.4077	3.86261	3.74181	1.26109	1.4192	1.4631	2.61303	1.3402	2.72586	2.79648	3.51762	1.46135	1.0158	1.1206	1.80992	1.28388	0	0	0	0	0.711917	0.170264	0	0	0	0.478297
9530080O11Rik	0.278036	0.161605	0.244485	0.763241	0.483147	0.463319	0.885162	1.05767	0.683357	0.140715	0.398998	0.310715	0.391822	0.684551	0.110603	0.147018	0.48722	0.580355	0.273691	0.294086	0.154114	0	0.807595	0.552074	0	0	0	0	0	0	0.673849	0	0	0	0
9530082P21Rik	29.3325	29.4699	30.5772	30.2104	31.7422	31.8897	46.9598	42.3217	24.6674	26.9513	34.0879	31.65	12.0224	11.7848	5.62411	4.58603	5.45453	4.78183	4.21433	3.27381	1.87477	2.44019	3.57612	2.81306	1.50666	1.07566	0	0	0.39027	5.48232	8.18419	4.37218	4.72837	0.323222	1.03038
9530091C08Rik	0.016518	0.007201	0.023103	0	0.013103	0.036408	0.024099	0.055387	0.05366	0.037898	0.041492	0.041392	0.049787	0.02234	0.064117	0	0	0.022799	0	0	0.000257	0	0.005501	0	0	0.748515	3.68456	0	2.47171	0.073312	0	0	0.111809	0.002302	0.000341
9630013A20Rik	0	0	0	0	0	0	0	0	0	0	0	0	0	0	0	0	0	0	0	0	0	0	0	0	0	0	0	0	0	0	0	0	0	0	0
9630028B13Rik	0.02783	0	0.038131	0.14319	0.015822	0	0.016203	0	0.065327	0	0.046817	0.055825	0.046045	0	0	0.060401	0.207376	0	0.133927	0	0.192064	0	0.119547	0	0.048933	0	0	0	0	0.235795	0	0	0	0.198845	0.703252
9630028H03Rik	0	0	0	0	0	0	0	0	0	0	0	0	0	0	0	0	0	0	0	0	0	0	0	0	0	0	0	0	0	0	0	0	0	0	0
9630033F20Rik	2.44835	2.48496	2.92187	3.24836	3.2881	3.04373	3.4754	3.12701	2.87124	3.1481	2.61911	3.12557	2.65903	2.61091	1.78384	5.3353	4.04602	2.96762	3.09015	1.45411	8.49501	11.1063	9.35702	9.85931	10.22	12.1023	26.382	18.3132	16.6031	9.39878	13.9939	8.78741	5.60078	9.16109	8.1385
9830001H06Rik	60.679	60.1384	61.459	60.6451	46.629	46.6994	72.0992	71.3891	57.3035	56.4265	63.7488	62.1782	26.676	36.2479	5.42978	19.0166	19.5587	18.3663	26.2769	14.4086	4.3128	3.43235	5.67661	6.93772	4.08803	3.74748	4.87524	2.68231	1.05027	7.0653	7.80378	1.93164	2.52798	3.34002	3.21388
9830107B12Rik	0.039748	0.018613	0.340464	0.404577	0.043576	0.064203	0	0	0.332225	0.390682	0.019587	0	2.13465	2.34753	1.10831	0	0	0.032505	0	0	2.29593	0.135081	1.3913	1.35128	1.04946	0.872466	0	0	0	0	0	0	1.18165	0.207177	0.652402
9830132P13	0	0	0	0	0	0	0	0	0	0	0	0	0	0	0	0.074976	0	0	0.077606	0.049475	0	0	0	0	0	0	0	0	0	0	0	0	0	0.37379	0
9830147E19Rik	7.4893	6.93589	14.2227	14.495	8.06697	8.12195	14.1745	14.2507	12.2324	11.9305	12.602	12.7631	1.94344	2.4486	1.07302	5.0011	3.32705	4.57676	8.88012	4.98642	3.33993	3.29901	4.35795	5.66527	5.24449	3.58023	6.59946	5.962	0.996275	0.95878	0.822329	0.293318	1.52724	0	0.785731
9830166K06Rik	0	0	0.816007	0.80635	0.115021	0.097848	0.177861	0.292267	0.267795	0.244704	0.366236	0.367057	0.090723	0.42624	0.03185	0	0.095469	0	0	0	1.59012	0.05674	1.01546	1.53114	0.76465	0	0	0	0	0	0	0	0	0.057695	0
9930005F22Rik	0.1031	0.163672	0.070132	0.395166	0.135419	0.038821	0.133283	0.220813	0.351838	0.48117	0.333565	0.148706	0.044204	0	0	0.339019	0.238939	0	0.182462	0.287568	0.136761	0	0.030765	0.947281	0.301953	0.765277	0.72875	0	0	0	0	0	0	0	0.108676
9930012K11Rik	9.05347	7.90979	15.0349	15.97	11.4108	10.987	14.6931	14.8384	11.6964	11.8157	14.85	13.3515	5.83631	6.47842	6.31661	4.0973	2.98041	3.43498	7.4529	0.879147	2.65184	0.351373	1.71456	1.54643	1.8484	0.799633	0	0	0	2.98552	3.02784	0.74144	0.706453	0	4.08235
9930013L23Rik	0	0	0	0	0	0	0	0	0	0	0	0	0	0	0	0.005929	0	0	0	0	0	0	0	0	0	0	0	0	0	0	0	0	0	0	0
9930014A18Rik	12.2168	11.5171	11.7645	12.04	12.9341	12.8179	13.7181	14.1681	10.3598	10.3497	12.4579	11.3995	1.08769	2.87942	1.10147	2.74891	1.4999	3.68946	2.32967	2.38261	1.87278	0.945316	1.49351	1.73175	1.15382	4.56603	0.728397	6.07665	5.02981	3.33147	7.18554	5.26743	0.073939	0.349832	0.530039
9930021D14Rik	0.026183	0.305663	0.38753	0.034042	0.101869	0.179063	0.222314	0.345859	0.128473	0.051758	0.444284	0.261034	0.305662	0.155461	0.112483	0.360493	0.108266	0.280027	0.72807	0.217748	0.1938	0	0.7143	0.250504	0.53574	0	0	0	0	0	0	0	0	0	0
9930021J03Rik	15.9317	15.7183	19.7786	20.8157	11.7138	11.2975	19.0427	18.4301	20.3453	19.9047	19.4132	19.446	12.5173	14.0744	5.43829	31.3797	32.0662	28.2062	36.0931	25.4055	22.6119	20.494	26.9861	25.3619	22.8587	25.9703	17.9026	16.4724	18.6161	6.26139	7.46423	0.8654	73.8614	39.2807	54.7784
9930023K05Rik	0.139123	0	0.390466	0.529645	0.118078	0.151987	0.497559	0.276932	0.416522	0.260966	0.442553	0.266336	0	0	0	0.266187	0	0.101671	0	0.029574	0	0	0	0	0.295031	0	0	0	0	0	0	0	0	0	0
9930104L06Rik	12.037	11.1684	18.6537	17.9227	11.1727	11.5966	18.5998	18.2119	17.0714	15.8585	18.9081	19.8958	4.59288	5.11113	3.25151	12.642	5.75577	12.4973	14.5352	9.93768	8.74807	7.12616	8.35777	6.84877	9.06347	2.0593	0	1.65901	2.67407	4.98348	4.37291	3.65418	3.6338	5.16211	1.81073
9930111J21Rik1	5.60689	5.50265	8.86374	9.24154	4.10894	3.69506	7.90419	8.1866	7.93207	7.89874	9.01376	8.23775	1.79546	3.71326	1.57001	12.6591	15.1662	11.8036	15.3422	5.60372	14.2711	15.1282	14.563	18.1962	13.644	15.1041	5.43086	8.95107	0	8.70371	6.85166	2.70467	83.7198	70.5422	66.403
9930111J21Rik2	5.98251	6.1325	8.28895	8.30011	1.47556	5.4639	7.29132	7.21756	7.23092	7.72646	7.84971	7.70348	3.09913	4.43705	5.43492	17.14	16.3497	14.9004	22.0576	8.39713	21.4255	22.7727	19.4085	24.9182	20.3904	0	0	0	0	5.46769	0	0	182.424	76.8697	113.446
a	0	0	0	0	0	0	0	0	0	0	0.043933	0	0	0	0	0	0	0	0	0	0	0.445644	0	0	0	0	0	0	0	0	0	0	0	0	0
A030009H04Rik	8.37253	8.27764	10.3048	9.14276	9.52295	9.14943	9.59298	10.5589	9.47493	10.2729	10.6544	10.2958	3.2725	3.13183	6.69541	9.51691	11.1051	9.19785	6.63912	4.16821	3.35816	4.34683	3.99853	1.94154	4.02858	5.62669	0	0	1.60807	1.84968	1.20657	0	3.0446	0.879952	2.01137
A130010J15Rik	10.2054	9.73471	12.0588	11.2142	12.9313	13.0345	13.0758	13.8515	11.4253	11.5712	12.0687	12.1036	4.13422	3.08332	5.13852	7.83557	7.31661	9.25596	8.08691	6.84536	5.05246	5.87728	7.05853	7.51377	8.18997	6.53751	9.45217	8.19014	5.80978	1.96628	3.79787	1.87534	13.3541	5.5701	8.17008
A130022J15Rik	9.61646	9.46557	10.7488	11.5232	10.0287	10.7523	12.5142	12.5681	9.63006	10.2407	10.1947	10.4558	9.86114	9.89263	5.16238	6.25976	6.54912	8.25399	8.69196	13.2376	5.15795	4.83055	4.37739	3.11643	7.21976	0	0	0	0	1.50068	0.570649	0	17.9211	17.0787	16.4732
A130040M12Rik	0.031628	0	0.057783	0	0.056692	0.008203	0	0.142064	0.228316	0	0.088517	0	0.337041	1.77633	0.59475	0.155606	0.073893	0.097247	0.326168	0.047673	0	0.067651	0.111305	0	0	0.884076	0	0	0	0.093115	0.424908	0.123191	0.443857	0.447814	0.327536
A130049A11Rik	0.168241	0.2972	5.64593	0.644281	0.651743	1.05357	2.00633	1.78097	0.501163	2.83083	1.60306	1.3475	1.77232	0.112422	0.126627	1.95471	3.66551	1.81469	2.51821	1.11267	1.36778	0.74551	1.09173	1.61077	1.27712	17.0817	12.3806	16.3844	7.89625	9.39457	10.7968	2.53851	3.13946	0.212802	6.85874
A130077B15Rik	0.045074	0.143526	0.139685	0.1252	0.103355	0.095071	0.197179	0.094297	0.214538	0.12679	0.099211	0.111733	0.044714	0.011064	0	0.567506	0.652089	0.282758	0	0.082173	2.53157	3.38101	3.35771	0.291806	3.73944	4.6552	3.02805	0	0	0.180254	0.986871	0	14.5746	2.65427	8.42658
A1bg	0	0	0	0	0	0	0	0	0	0	0	0	0	0	0	0	0	0	0	0	0	0	0	0	0	0	0	0	0	0	0	0	0	0	0
A1cf	0	0	0.101013	0	0.022309	0.061355	0.033576	0	0	0.03361	0.117961	0.152744	0.367479	0.237843	0.219039	0	0	0	0	0	0	0	0	0	0	0	0	0	0	0	0	0	0	0	0
A230001M10Rik	0	0	0	0	0	0	0	0	0	0	0	0	0	0	0	0	0	0	0	0	0	0	0	0	0	0	0	0	0	0	0	0	0	0	0
A230020J21Rik	0.683099	0.245835	1.00229	1.33672	0.945214	0.409369	1.51317	1.78742	1.82276	0.817754	1.58818	1.2441	3.76192	1.50735	1.30948	1.53083	2.01351	0.43649	2.17875	1.06523	0	1.24223	0.027315	0.299433	0.440015	0	0	0	0	1.70615	4.95473	0	0.223691	0	0.163645
A230028O05Rik	0	0.021997	0	0	0	0	0	0	0.050878	0	0.057947	0	0	0	0	0.029718	0.109104	0	0	0	0	0	0	0	0	0	8.69291	0	0	0	0	0	0	0	0
A230046K03Rik	25.2287	23.3687	31.4387	33.1211	25.8556	25.8214	31.4383	31.6211	32.1238	31.2273	30.9568	31.7649	14.0021	14.4591	9.74013	31.042	23.1276	27.1603	28.8709	17.1971	28.679	31.5008	33.9369	32.9472	35.8196	39.1743	32.9857	12.7177	30.7302	7.38795	10.6653	3.63067	57.9578	31.9889	58.5984
A230050P20Rik	34.2527	36.5291	95.9934	95.0513	48.5558	48.3467	91.3174	94.45	60.5247	61.554	93.9339	91.687	28.1444	31.7133	12.9448	9.86785	7.50136	5.70387	9.14004	5.26294	2.05107	1.86122	3.02308	4.24352	3.73025	14.8795	12.5705	8.50858	0	14.1718	22.906	6.45889	0.68521	9.06135	0.215552
A230051G13Rik	10.5896	9.93026	10.4349	11.2063	9.94295	10.4044	10.0215	10.6192	11.1692	11.3339	12.243	11.9022	16.4236	15.6823	11.1163	4.58697	3.96618	5.43941	5.55655	6.20974	1.69109	1.44371	1.25686	2.19418	1.36538	5.09006	0	5.34264	4.29343	6.30474	7.07904	6.86256	0.965643	0.2134	1.67425
A230056J06Rik	0.247531	0.304271	0.169729	0.231002	0.221723	0.125469	0.127571	0.258055	0.259054	0.20184	0.185576	0.094561	0.047204	0	0.194172	0.262348	0	0.181249	0.790389	0.242704	0	0	0.085635	0.592267	0	1.69192	3.53068	0.577242	0	0	0.538144	0	0	0	0
A230056P14Rik	4.34524	5.18458	6.64782	6.1815	4.56131	4.15384	6.48036	6.77198	6.05452	5.59389	6.34685	5.72617	1.33281	0.6997	0.79189	1.39541	1.41071	3.01177	2.78105	2.55782	0.692426	0.994961	0.615059	1.83658	0.926837	0	0	0	0	0.601057	0	0	1.0506	0	0
A230057D06Rik	0	0	0.041059	0	0	0	0.026379	0.045992	0.021609	0	0	0.038986	0	0	0	0	0	0	0	0	0	0	0	0	0	0.24959	0	0	0	0	0	0	0.071942	0	0
A230065H16Rik	4.19887	2.7811	3.48571	3.15392	6.84193	6.51371	9.76414	8.83802	1.46069	1.26748	2.28454	2.22909	5.91989	5.32689	0.135607	0	0	0	0	0	0	0	0	0	0	0	0	0	0	0	0	0	0	0	0
A230070E04Rik	0	0	0	0	0	0	0	0	0	0	0	0	0	0	0	0	0	0	0	0	0	0	0	0	0	0	0	0	0	0	0	0	0	0	0
A230072C01Rik	4.55354	4.43142	11.509	11.563	8.34962	8.16857	13.3648	13.4195	6.50324	6.89542	10.4012	10.8514	1.63667	1.93301	2.66588	6.31274	4.0798	3.80981	10.4019	3.76802	5.00373	1.89101	6.65739	5.56899	5.0332	0	0	0	0	0.97616	1.9434	0	17.9282	4.76735	27.5666
A230072E10Rik	0.265298	0.234643	1.09457	1.03094	0.827313	0.510703	1.21721	1.31298	0.803397	0.626658	0.91218	1.00785	0.14365	0.190483	0	0.640668	0.208094	0.717157	1.03091	0.297022	0.359543	0.403596	0.40599	1.03839	0.852408	0	0	0	0	0.564006	0	0	0.360974	0	0.087937
A230073K19Rik	0.966473	0.86075	1.12429	1.20467	1.13244	0.942149	0.979288	1.06899	1.06494	0.968733	0.89236	1.00644	0.122306	1.75693	8.05367	2.85916	2.67307	2.52392	3.30785	2.07568	2.47174	2.07932	2.79587	3.10311	2.52927	0.130604	0.977975	1.65134	0.094938	0.408048	0.604778	0	10.6249	8.27902	11.2865
A230077H06Rik	0	0	0	0	0	0	0	0	0	0	0	0	0	0	0	0	0	0	0	0	0	0	0	0	0	0	0	0	0	0	0	0	0.261615	0	0.048174
A230108P19Rik	0.128141	0.098179	0.040477	0	0.103605	0.077253	0.062583	0.044475	0.042913	0.029286	0.067079	0.078361	0	0	0	0	0	0.048497	0	0.125191	0	0.106531	0	0	0	0	0	0	0	0	0.875761	0	0	0	0
A2ld1	36.6995	39.5983	33.3279	33.7744	36.2399	36.5548	36.3925	30.5083	30.8794	32.2147	33.9973	35.4466	10.5279	9.93363	11.8775	8.67469	6.53628	11.0773	8.8927	15.4981	3.32713	1.63256	3.37239	2.14512	3.05209	2.31201	0	4.02982	0	2.07146	3.35753	0	0.736727	1.36674	0.464895
A2m	0	0	0	0	0	0	0	0	0	0.022249	0.013297	0	0	0	0	0	0	0	0	0	0	0	0	0	0	0	0	0	0	0	0	0	0	0	0
A330009N23Rik	4.69266	6.08415	6.70782	5.95642	7.389	7.11626	7.20916	7.82144	4.78981	4.56784	5.956	5.46982	5.21498	4.97138	4.56941	0.422602	1.89742	0.645576	4.2257	0.515318	0	0.328893	0	0.253991	0	0	0	0	0	0	0	0.302757	0	0	0
A330021E22Rik	0.199208	0.193215	0.534448	0.497127	0.360384	0.449758	0.801554	0.625103	0.382342	0.265296	0.611432	0.543997	0.229872	0	0	0	0.216579	0	0	0.064497	0	0	0	0	0	0	0	0	0	0	0	0	0.112608	0	0
A330023F24Rik	0.206353	0.132149	2.82002	2.5534	1.74583	1.60086	3.24815	3.81273	1.50116	1.33405	2.36111	2.00418	0.206355	0.457079	0.126541	0.765452	0.27608	0.132267	0.800488	0.1991	0.224859	0.338474	0.212725	0.541444	0.113601	0	0	0	1.55665	0.158801	0.158753	0	1.21095	1.74083	1.25917
A330032B11Rik	0	0	0	0	0	0	0	0	0	0	0.051019	0	0	0	0	0.160528	0.105163	0	0	0	0.059092	0	0	0.464916	0	0	0	0	0	0	0	0	1.30495	0.80912	0.689564
A330035P11Rik	1.88654	1.8259	2.79169	2.22845	1.69259	1.90483	2.71559	3.41359	2.05151	2.31772	2.29604	2.07239	0.209639	0.162256	0.708724	2.18884	2.15243	1.61494	1.55641	0.846899	0.604308	0.687979	0.605254	0.604345	0.769809	2.59223	0	0	0	0.406947	1.19512	0	3.38418	3.11911	3.79066
A330040F15Rik	0.509682	0.570241	1.43612	1.86912	1.18334	0.798448	1.59472	1.62523	1.07429	1.17209	1.78241	1.66045	0.135278	0.103515	0	5.8462	2.88706	4.21256	5.60581	1.40749	4.30874	2.52892	7.27387	5.84516	6.44654	0	0	0	0	3.14409	2.58728	1.61066	13.7	7.87502	8.08257
A330041J22Rik	0	0	0	0	0	0	0	0	0	0	0	0	0	0	0	0	0	0	0	0	0	0	0	0	0	0	0	0	0	0	0	0	0	0	0
A330048O09Rik	0	0	0	0	0	0	0.070851	0	0	0	0	0	0	0	0	0	0	0	0	0	0	0	0	0	0	0	0	0	0	0	0	0	0	0	0
A330049M08Rik	0.421155	0.712845	0.706551	0.940578	0.394116	0.4186	0.820754	0.985271	0.497734	0.55287	0.491711	0.406115	0.500836	0.255949	0.282189	0.212891	0.075489	0.120941	0.220644	0	0	0	0	0	0	0	0	0	0	0	0	0	0	0	0
A330049N07Rik	0	0	0	0	0	0	0	0	0	0	0	0	0	0	0	0	0	0	0	0	0	0	0	0	0	0	0	0	0	0	0	0	0	0	0.132786
A330050B17Rik	0.329127	0.3211	0.742265	0.640156	0.517322	0.760321	1.09979	0.998027	0.518344	0.622073	0.654371	0.836348	0.086526	0.057335	0.224724	0.303319	0.28575	0.442835	0.747229	0.405465	0.319811	0.179319	0.601865	0.430334	0.47229	0	4.89928	2.21271	0	0	0.414419	0	0.294384	2.03334	0.762785
A330050F15Rik	0	0	0	0	0	0	0	0	0	0	0	0	0	0	0	0	0	0	0	0	0	0	0	0	0	0	0	0	0	0	0	0	0	0	0
A330069E16Rik	1.41112	1.79184	2.55764	1.29011	2.4307	2.29002	3.27396	2.6138	1.96365	2.55762	1.79775	2.34451	0.784644	0.855447	1.35633	0.771183	3.19792	1.28379	0.86222	1.64361	1.19525	2.00712	1.49116	3.29112	0.8276	3.57472	0	0	0	0	0	0	0.341685	0	0.33407
A330070K13Rik	0	0	0	0	0	0	0	0	0	0	0	0	0	0	0	0	0	0	0	0	0	0	0	0	0	0	0	0	0	0	0	0	0	0	0
A330076C08Rik	0	0	0	0	0	0	0	0	0	0	0	0	0	0	0	0	0	0	0	0	0	0	0	0	0	0	0	0	0	0	0	0	0	0	0
A330076H08Rik	0	0	0.003694	0	0	0	0.057732	0	0.056044	0	0.022827	0	0	0.015564	0	0	0	0	0	0	0	0	0	0	0	0	0	0	0	0	0	0	0	0	0
A330093E20Rik	0	0	0	0	0	0	0	0	0	0	0	0	0	0.011872	0	0	0	0	0	0	0	0	0	0	0	0	0	0	0	0	0	0	0	0	0
A330102I10Rik	0	0	0	0	0	0	0.052171	0	0	0	0	0	0	0	0	0	0	0	1.00178	0	1.23287	0	0	0	0.352362	0	0	0	0	0	0	0	0	0	0
A3galt2	0	0	0.036173	0.086504	0	0.036375	0.015244	0	0.036982	0	0.102504	0	0.049351	0	0	0.149581	0.345092	0.154067	0	0	0	0.04066	0.099274	0.067534	0	0	0	0	0	0	0	0	0	0.179829	0
A430005L14Rik	51.453	51.6992	52.1756	53.5832	45.0065	44.6837	54.2658	51.955	51.8728	50.9723	53.8445	56.3047	13.2709	12.932	11.9107	29.568	29.6594	32.3788	36.9575	38.2994	29.1514	25.8622	31.1732	20.5697	30.5212	29.3634	50.7046	80.6334	15.9105	9.54543	17.3631	7.44587	10.7734	18.2889	12.3762
A430033K04Rik	9.2836	10.3339	12.7269	11.308	9.03787	8.63471	13.5021	12.7343	11.5323	11.8257	12.4211	12.1054	4.25217	5.09377	3.10907	16.0117	12.4664	16.5492	15.0591	15.1268	7.3054	7.56842	8.94074	10.6567	9.67265	26.1692	19.7443	9.49921	13.1307	5.5859	5.69919	0.860735	8.98543	4.34912	7.31206
A430035B10Rik	2.89231	2.95626	2.87771	2.60505	3.00545	3.82618	4.45751	4.08668	2.37037	2.34268	2.65291	2.32503	0.692849	0.407344	1.54756	0.780371	0.440678	0.406354	0.466599	1.58737	1.38096	0.643803	0.835701	0.484192	0.526865	0	0	0	0	0	0.686057	0	1.17504	0.36903	2.9717
A430071A18Rik	0	0	0.033094	0.187579	0	0	0	0	0.023799	0	0.059206	0	0	0.147532	0	1.29846	0.968073	2.19451	4.6921	0.866587	0.885363	0.836464	1.08411	2.93099	0.158484	0	0	0	0	0.665913	1.02803	0	2.00172	1.32511	1.28246
A430078G23Rik	18.017	17.3367	37.6623	38.6073	14.7458	13.7751	27.5329	27.9603	27.1797	27.5889	37.8453	36.6044	6.57119	10.8759	2.77677	13.9506	14.4814	15.7647	28.5187	8.86973	10.6731	7.07701	7.12839	14.6243	8.00918	16.9193	0	0	2.15054	11.674	24.648	6.1864	14.3267	11.258	12.9255
A430084P05Rik	0.342747	0.116471	0.066609	0	0.164071	0.181685	0.153616	0.083665	0.202143	0.148886	0.292193	0	0.675417	0.795283	0.19889	0	0	0.787793	0.216187	0.21893	0	0	0.638962	1.21964	0	0	0	0	0	0	0	0	0	0	0
A430088P11Rik	0	0	0	0	0	0.034521	0	0.036888	0.035028	0	0.020799	0	0	0.032163	0.024085	0.108548	0.058797	0	0.512173	0.284872	0.067349	0.105189	0.05999	0	0	1.0977	0	0	0	0	0	0	0	0.470325	0.152248
A430089I19Rik	0	0	0	0	0	0	0	0	0	0	0	0	0	0	0	0	0	0	0	0	0	0	0	0	0	0	0	0	0	0	0	0	0	0	0
A430090L17Rik	0	0	0	0	0	0	0.020204	0	0.015523	0.043211	0	0	0.0121	0.015501	0	0.484188	1.21601	0.524814	1.79608	0.355093	0.81162	1.12604	0.683169	1.18755	0.310806	0	0	0	0	0.582646	1.39593	0	2.64842	0.679505	2.29278
A430092G05Rik	0	0	0	0	0	0	0.02541	0	0	0	0	0	0	0	0	1.62877	2.8666	2.58291	4.50114	0.781278	3.59081	2.01826	2.4171	9.15697	1.12401	3.5362	0	0	0	1.43556	1.0898	0	15.1071	18.8024	25.8189
A430093F15Rik	0	0	0	0	0	0.067455	0	0.064099	0.057413	0	0	0	0.643703	0.525057	1.27615	0	0	0	0	0	0.10777	0	0	0	0	0	0	0	0	0	0	0	0.176631	0.059223	0
A430105I19Rik	0.36112	0.373244	1.24103	0.803897	0.304226	0.195709	0.523116	0.60482	0.955197	0.835124	0.982332	0.943309	0.037591	0.180435	0.050849	0.610721	0.977796	0.569195	0.39488	0.451005	0.262685	0.129792	0.651672	0.439945	0.080997	1.88788	0	3.9981	0	0.523205	0.327895	0	0.271476	0.033751	0.080032
A430107O13Rik	1.17768	1.39654	1.45239	1.43951	0.617641	0.845725	0.74191	0.691694	1.36827	1.3213	1.37159	1.49725	0.735576	0.839561	0.534052	1.25429	1.97832	0.977332	1.86148	0.661095	0.400114	0.831737	0.773053	1.48269	0.876178	0	0	0	0	0.286025	0.13305	0	1.44056	1.23993	0.947104
A430107P09Rik	0	0.013732	0	0	0	0	0	0	0.026752	0	0	0	0	0	0	0	0	0	0	0	0	0	0	0	0	0	0	0	0	0	0	0	0	0	0
A430110N23Rik	0	0	0.012207	0.088946	0.02428	0.034002	0.04312	0	0.06697	0.046445	0.014848	0.018537	0	0.046583	0	0.025152	0	0	0	0	0	0	0.056393	0	0	0	0	0	0	0	0	0	0	0	0
A4galt	0.082975	0.072908	0.044598	0	0.111604	0.087515	0.256849	0.148906	0.21496	0.141426	0.179931	0.23524	0.302727	0.179848	0.468662	0	0	0	0	0	0	0	0	0	0	0	0	0	0	0	0	0	0	0	0
A4gnt	0	0	0	0	0	0	0	0.0635	0	0	0.011798	0	0	0	0	0.038864	0	0	0	0	0	0	0	0	0	1.00236	0	0	0	0	0	0	0	0	0
A530006G24Rik	0	0	0	0	0	0	0	0	0	0	0	0	0	0	0	0	0	0	0	0	0	0	0	0	0	0	0	0	0	0	0	0	0	0	0
A530013C23Rik	0.040904	0.187618	0.064034	0	0.149366	0.075964	0.129878	0.189139	0	0.057908	0.060491	0	0.074771	0.100149	0.062255	0	0.258252	0	0	0	0.061898	0.268297	0.146453	0.277704	0	0	0	0	0	0	0.338931	0	0.399985	0.727727	2.23316
A530016L24Rik	0	0	0	0	0	0	0	0	0	0	0	0	0	0	0	0	0	0	0	0	0	0	0	0	0	0	0	0	0	0	0	0	0	0	0
A530032D15Rik	5.45912	5.45253	5.70874	4.28598	8.74897	7.92471	9.94931	10.3746	3.84994	4.33511	4.83807	4.10009	5.38653	6.97476	4.67937	1.12641	1.14409	0.666919	2.47863	0.475374	1.25019	1.85448	1.72839	2.34522	1.78794	16.996	10.2007	6.17638	0	1.82161	3.49564	0.249294	5.86103	13.199	4.80842
A530046M15	0.020092	0	0	0	0	0	0	0	0	0	0	0	0	0	0	0	0	0	0	0	0	0	0	0	0	0	0	0	0	0	0	0	0	0	0
A530050N04Rik	0	0	0	0	0	0	0	0	0	0	0	0	0	0	0	0	0	0	0	0	0	0	0	0	0	0	0	0	0	0	0	0	0	0	0
A530053G22Rik	0	0	0	0	0	0	0	0	0	0	0	0	0	0	0	0	0	0	0	0	0	0	0	0	0	0	0	0	0	0	0	0	0	0	0
A530054K11Rik	18.0053	17.2691	16.9736	18.0359	15.4795	15.5233	18.1913	17.0914	18.1765	17.9129	15.8301	16.3754	7.33093	5.92774	4.75434	14.2506	11.7308	9.30911	12.3003	7.77006	9.04181	8.06705	9.50147	7.73611	8.68716	12.2053	10.2023	21.121	13.3106	5.44773	3.49399	3.63093	12.6864	5.14242	14.142
A530058N18Rik	0	0	0	0	0	0	0	0	0	0	0	0	0	0	0	0	0	0	0	0	0	0	0	0	0	0	0	0	0	0	0	0	0	0	0
A530064D06Rik	0.075411	0.364121	0.162136	0.302594	0.436251	0.476007	0.082206	0	0.99648	0.986928	0.166631	0	6.97599	8.64327	2.46295	0.169182	0	0.158254	0.260592	0.259138	1.26145	0.964395	0.887695	2.10011	0.709856	0	0	0	0	0	0	0	11.8053	17.596	12.4858
[truncated: 21,338 more rows]

## Sheet: download human
name	HSC	CMP	GMP	Monocyte	Monocyte-disease	namelower
March1	6.41636	15.7549	34.0458	156.487	24.8947	march1
March2	8.36537	2.99066	8.64889	20.1054	14.779	march2
March3	1.04461	0.847511	1.65232	0.234137	3.20235	march3
March4	0	0.132772	0	0	0	march4
March5	37.3241	31.3302	21.762	22.4268	21.0693	march5
March6	77.3606	56.0573	44.2598	33.3742	49.2266	march6
March7	93.5925	70.0629	60.0895	69.1316	108.807	march7
March8	40.3642	23.3816	12.304	21.0614	4.86429	march8
March9	2.64699	1.59128	2.71194	1.21976	8.32978	march9
March10	0	0	0.0138193	0	0	march10
March11	0	0	0	0	0	march11
Sept1	4.09928	3.22279	8.26676	0.22086	0.5098	sept1
Sept2	294.966	247.385	234.541	300.572	249.909	sept2
Sept3	0.767556	0.0552093	0.351275	0.34563	11.7006	sept3
Sept4	0.0340208	1.08097	0	0.27246	1.00435	sept4
Sept5	3.84182	2.8772	0	0	0	sept5
Sept6	295.398	203.118	232.641	34.8517	42.5776	sept6
Sept7	90.1492	105.724	90.1103	80.2534	88.8543	sept7
Sept8	10.6145	8.00024	2.60117	3.60789	12.4522	sept8
Sept9	19.3913	12.204	44.6908	65.269	65.8669	sept9
Sept10	0	0	0	4.1397	0.768741	sept10
Sept11	137.565	158.533	101.229	13.1495	42.6737	sept11
Sept12	0	0	0	0	0	sept12
Sept14	0	0	0.0146317	0.0162467	0	sept14
Sept15	184.947	243.125	273.149	271.84	428.365	sept15
2018-12-01	0	0	0	0	0	43435
A1BG	0.592977	0.134257	0.41612	0.362009	4.9632	a1bg
A1BG-AS1	0.541233	0.0623693	0.591418	2.15744	1.07472	a1bg-as1
A1CF	0	0	0	0	0	a1cf
A2M	1.60485	0.329376	0.325634	0.561958	1.71449	a2m
A2M-AS1	11.8372	4.3286	2.72595	1.16093	3.14593	a2m-as1
A2ML1	0.0481385	0.04796	0.00320833	0	0	a2ml1
A2MP1	0.182149	0.168373	0.159365	0	0	a2mp1
A3GALT2	0	0	0	0	0	a3galt2
A4GALT	0	0	0	0.032284	3.48043	a4galt
A4GNT	0.0852248	0	0	0	0	a4gnt
AA06	0	0	0	0	0	aa06
AAAS	46.9173	72.3949	86.1843	32.4352	50.7409	aaas
AACS	4.01223	2.45514	4.40788	1.91707	23.3124	aacs
AACSP1	0	0	0	0	0	aacsp1
AADAC	0	0.0278203	0	0	0	aadac
AADACL2	0	0	0	0	0	aadacl2
AADACL2-AS1	0	0	0	0	0	aadacl2-as1
AADACL3	0	0	0	0	0	aadacl3
AADACL4	0	0	0	0	0	aadacl4
AADACP1	0	0	0	0	0	aadacp1
AADAT	12.0033	4.98676	3.99143	0	0	aadat
AAED1	64.7925	56.7431	43.996	39.5619	20.9316	aaed1
AAGAB	8.32794	11.9297	12.5275	5.9184	33.6664	aagab
AAK1	8.70475	10.8462	13.4108	15.4499	17.6479	aak1
AAMDC	27.4965	24.5638	20.3773	10.1244	17.6886	aamdc
AAMP	5.51534	6.78745	14.8749	8.31767	85.2051	aamp
AANAT	0	0.0575913	0	0.17514	0.159353	aanat
AAR2	19.0848	23.9252	24.2497	20.2993	36.7106	aar2
AARD	0.108839	0.073763	0.0199653	0	0	aard
AARS	41.7941	36.4899	42.9996	14.6371	106.78	aars
AARS2	4.26819	3.70317	4.40774	1.94257	21.049	aars2
AARSD1	2.1466	6.76676	11.1037	0.110422	0	aarsd1
AASDH	12.1531	8.35359	10.9573	5.95707	13.448	aasdh
AASDHPPT	27.8554	28.0941	24.0334	15.0808	58.8778	aasdhppt
AASS	18.2731	10.2641	4.77608	0.240056	0	aass
AATBC	0.823448	0.557893	0.431164	9.66508	1.72958	aatbc
AATF	83.336	93.5069	112.041	99.5265	74.1448	aatf
AATK	0.108568	0.0497463	0	0.45029	1.80251	aatk
AATK-AS1	0	0	0	0	0	aatk-as1
ABALON	2.73907	1.21183	1.34188	4.68863	1.43489	abalon
ABAT	4.07987	2.7279	0.930122	13.509	1.52371	abat
ABCA1	1.53373	4.62712	1.97343	12.0071	7.00601	abca1
ABCA10	0.122534	0.143548	0.0115443	0	0.178738	abca10
ABCA11P	10.1119	9.34814	7.02632	2.16332	1.78637	abca11p
ABCA12	0.252221	0.109096	0.211051	0	0	abca12
ABCA13	10.8497	0.395259	0.127609	0.196997	0	abca13
ABCA17P	0	0	0	0	0.160354	abca17p
ABCA2	6.65676	4.34746	7.46228	0.75799	38.0802	abca2
ABCA3	2.64708	1.0951	0.876414	0.0369353	1.09197	abca3
ABCA4	0	0	0	0	0	abca4
ABCA5	4.16512	1.93626	1.63712	0.377009	6.05924	abca5
ABCA6	0.0834918	0.0125983	0.126659	0.489694	2.43467	abca6
ABCA7	0.401687	0.389653	0.673342	1.35289	23.8062	abca7
ABCA8	0	0	0	0	0	abca8
ABCA9	0	0	0	0.0788027	0	abca9
ABCA9-AS1	0	0	0	0	0	abca9-as1
ABCB1	55.1409	17.7669	7.22404	0.0487407	0	abcb1
ABCB10	17.2357	36.2372	35.7397	23.8334	35.7821	abcb10
ABCB11	0	0.271762	0	0	0	abcb11
ABCB4	0.425343	0.0367033	0.868003	0	4.45191	abcb4
ABCB5	0.0444237	0	0	0	0	abcb5
ABCB6	1.04795	2.75032	0.481603	0.0790113	8.89362	abcb6
ABCB7	40.7337	39.7757	35.0126	29.8168	34.7858	abcb7
ABCB8	0.415554	0.335616	1.08356	0.246538	10.9121	abcb8
ABCB9	0.834169	0.320192	0.167765	0	1.39065	abcb9
ABCC1	47.1249	49.7819	26.885	20.5906	15.6318	abcc1
ABCC10	1.53665	1.36967	1.51735	3.78938	19.9795	abcc10
ABCC11	0	0	0.027487	0	0	abcc11
ABCC12	0	0	0	0	0	abcc12
ABCC13	0	0	0	0	0	abcc13
ABCC2	0.133146	0.0720897	0.086842	0.259201	0.324877	abcc2
ABCC3	0	0.101293	0	10.4982	0	abcc3
ABCC4	22.3702	90.1175	18.6242	2.19249	25.0761	abcc4
ABCC5	5.69818	18.1562	5.63233	8.00225	20.9716	abcc5
ABCC5-AS1	0	0.30866	0	0.238004	0	abcc5-as1
ABCC6	0.938801	0.195515	0.485549	2.25579	18.1293	abcc6
ABCC6P1	0	0	0	0.061592	2.80213	abcc6p1
ABCC6P2	0.281341	0	0	0.585792	5.27478	abcc6p2
ABCC8	0	0	0.0151513	0	0	abcc8
ABCC9	0	0.002261	0	0	0	abcc9
ABCD1	0.878207	0.462542	1.06136	5.40332	20.0398	abcd1
ABCD2	0.0255117	0.11876	1.16006	0	1.48248	abcd2
ABCD3	20.045	21.5354	27.1987	24.8172	27.0739	abcd3
ABCD4	7.10727	6.55629	7.77215	5.24676	16.7441	abcd4
ABCE1	112.958	128.853	134.667	40.6416	115.485	abce1
ABCF1	30.9656	34.3774	41.3609	25.8573	124.24	abcf1
ABCF2	16.236	16.7231	25.9742	17.5973	45.288	abcf2
ABCF3	6.7308	4.69249	9.10581	11.6675	61.6066	abcf3
ABCG1	13.6656	2.80718	4.06426	1.63393	0	abcg1
ABCG2	0.966702	1.04148	1.74751	0.0859497	0.74096	abcg2
ABCG4	0	0	0	0	0	abcg4
ABCG5	0.0332863	0.069485	0.011252	0.0811973	0	abcg5
ABCG8	0	0	0	0.086195	0	abcg8
ABHD1	1.21335	0.350279	0.222441	0.139228	0.361687	abhd1
ABHD10	41.4878	44.1084	45.0726	14.0691	30.0808	abhd10
ABHD11	1.98979	3.58661	4.28608	3.92242	19.1195	abhd11
ABHD11-AS1	0	0	0	0	0.427691	abhd11-as1
ABHD12	10.5976	8.17405	14.3066	9.41857	42.1331	abhd12
ABHD12B	4.43103	1.1859	6.24431	1.94221	6.88628	abhd12b
ABHD13	8.35692	9.31863	9.50438	21.9243	20.9777	abhd13
ABHD14A	6.52708	12.4675	14.4847	3.13504	30.9547	abhd14a
ABHD14A-ACY1	5.38237	7.63098	2.64683	5.23275	0	abhd14a-acy1
ABHD14B	67.9809	54.3482	53.3305	27.9446	61.9196	abhd14b
ABHD15	7.01076	5.59611	28.4736	7.37645	16.9977	abhd15
ABHD16A	10.7963	10.2688	12.7374	16.7542	75.148	abhd16a
ABHD16B	0.685721	0.539125	0.347765	0.572778	11.3701	abhd16b
ABHD17A	1.88186	2.49598	2.67608	4.42908	72.9821	abhd17a
ABHD17B	53.7419	49.5623	72.2833	19.6269	22.6422	abhd17b
ABHD17C	4.05531	4.40805	10.6695	2.91304	5.13052	abhd17c
ABHD2	83.6444	89.5481	72.1422	122.522	14.8758	abhd2
ABHD3	8.43389	14.0248	14.8889	21.7366	64.3328	abhd3
ABHD4	21.5975	49.4884	5.44638	16.8524	7.28105	abhd4
ABHD5	6.51354	7.94792	7.65889	43.9246	7.4127	abhd5
ABHD6	3.04483	3.67669	1.80916	2.54044	0.876554	abhd6
ABHD8	0.353211	0.415853	0.48291	0.73371	18.7271	abhd8
ABI1	68.6768	65.5743	56.009	66.4464	30.9664	abi1
ABI2	62.6477	45.7955	47.7291	3.91753	17.0945	abi2
ABI3	0	0	1.13226	15.289	0	abi3
ABI3BP	18.5425	0.726878	0.550847	0.517736	0.414823	abi3bp
ABL1	14.0735	13.9343	20.5958	14.4568	18.7027	abl1
ABL2	15.5196	13.0649	11.3802	6.24058	10.5298	abl2
ABLIM1	129.775	59.5318	26.3318	0.122686	0.022478	ablim1
ABLIM2	0	0.00863267	0	0.0557897	0	ablim2
ABLIM3	0.0110203	0	0	0.0398263	0	ablim3
ABO	3.45168	3.16165	1.01503	0.171299	0	abo
ABR	17.9071	11.5133	29.8097	57.6876	52.611	abr
ABRA	0.255839	0.123676	0.220115	0.680128	0.149923	abra
ABRACL	73.8884	109.593	87.6997	92.3488	212.535	abracl
ABT1	12.6301	14.5111	11.9242	16.6342	47.4779	abt1
ABTB1	1.22751	0.819534	0.999417	10.2054	5.7116	abtb1
ABTB2	0.201929	0.812331	2.70969	1.16387	10.9146	abtb2
ACAA1	9.47686	10.1181	25.206	30.0148	50.9332	acaa1
ACAA2	102.985	167.841	246.569	162.194	71.7728	acaa2
ACACA	20.6493	22.2881	24.3636	6.27338	46.4341	acaca
ACACB	7.9281	4.23934	3.26824	2.41785	1.53054	acacb
ACAD10	3.83002	2.94399	2.41053	3.19914	14.4071	acad10
ACAD11	1.81207	1.30754	1.91533	0.107229	9.9444	acad11
ACAD8	9.80123	13.9847	11.255	8.17492	29.4811	acad8
ACAD9	9.86606	10.0467	16.2374	8.66594	82.2162	acad9
ACADL	0	0	0.0364827	0	0.101888	acadl
ACADM	101.853	117.855	122.225	42.0542	185.604	acadm
ACADS	0.928529	1.05046	1.75472	0.645137	9.71462	acads
ACADSB	19.6706	14.2673	8.8141	11.1943	2.98098	acadsb
ACADVL	36.4142	43.0223	88.9089	65.9687	192.166	acadvl
ACAN	0	0	0	0	0	acan
ACAP1	15.7351	10.1715	8.97772	4.39041	12.0337	acap1
ACAP2	44.446	37.0361	40.6623	105.7	38.6215	acap2
ACAP3	0.243814	0.403083	1.43052	0.629047	25.6283	acap3
ACAT1	25	27.201	40.0803	13.6917	104.928	acat1
ACAT2	38.3836	56.1726	61.4458	16.9177	120.986	acat2
ACBD3	42.4122	31.3135	32.8584	37.6972	51.9682	acbd3
ACBD4	0.299795	0.351007	0.427216	0.532963	7.88522	acbd4
ACBD5	34.2006	28.7317	33.075	47.7693	12.1482	acbd5
ACBD6	42.0923	37.2253	38.9801	14.4372	74.2594	acbd6
ACBD7	1.24062	0.686847	1.0997	0.015275	0.315054	acbd7
ACCS	2.97424	3.54728	2.31996	1.06631	6.72674	accs
ACCSL	0	0	0	0	0	accsl
ACD	6.8647	7.60365	8.45163	4.35375	12.9444	acd
ACE	2.79855	0.148062	0.0415527	0	0	ace
ACE2	0.112382	0	0	0	0	ace2
ACER1	0	0	0.0667447	0	0	acer1
ACER2	4.91621	3.1821	1.68749	0.324569	2.38943	acer2
ACER3	6.4158	9.78584	11.6071	25.6669	17.8659	acer3
ACHE	0	0	0	0	0	ache
ACIN1	38.742	40.9673	48.1871	37.4129	114.356	acin1
ACKR1	0	0	0	0	0	ackr1
ACKR2	1.541	2.82946	1.83296	0.417817	0.090976	ackr2
ACKR3	4.63555	0.589145	1.96641	6.84962	0	ackr3
ACKR4	1.94168	1.23215	1.45251	0.362373	0.201563	ackr4
ACLY	53.2481	73.9065	77.7124	60.0544	263.365	acly
ACMSD	0.100486	0.0590297	0.157695	0.315934	0.159855	acmsd
ACO1	22.1379	30.422	14.8031	10.3697	16.427	aco1
ACO2	11.3715	20.2271	23.8048	30.6274	60.1585	aco2
ACOT1	3.87472	4.1199	6.78087	1.00705	11.7835	acot1
ACOT11	2.44542	2.24378	1.12411	0.216961	0	acot11
ACOT12	0	0	0	0	0	acot12
ACOT13	42.5804	38.2439	39.0533	21.9587	37.4131	acot13
ACOT2	7.09113	5.14715	7.85792	1.1305	20.2682	acot2
ACOT4	1.09691	1.02063	1.35025	0	5.3459	acot4
ACOT6	0.404568	0.381456	0.423832	0.221117	0.531368	acot6
ACOT7	15.4413	22.7112	45.6525	3.25523	9.00056	acot7
ACOT8	3.82356	3.75339	7.70026	7.60326	43.8127	acot8
ACOT9	9.93662	15.4645	10.4833	26.0813	20.9879	acot9
ACOX1	24.6471	23.5781	19.5983	38.8244	30.2549	acox1
ACOX2	6.84772	0.853542	0.721772	2.05552	0.107002	acox2
ACOX3	5.18069	3.18224	7.67021	4.21877	18.4346	acox3
ACOXL	0	0.018828	0	0	0.166176	acoxl
ACP1	106.81	122.136	109.395	66.34	160.546	acp1
ACP2	5.63634	4.46593	3.3681	7.16069	24.8725	acp2
ACP5	1.371	0.536357	2.79639	3.9538	0.736579	acp5
ACP6	14.7635	12.3574	12.7919	1.77367	1.15325	acp6
ACPP	0	0.65635	16.578	161.766	0.325228	acpp
ACPT	0.0975035	0.243126	0.378278	0	0.42289	acpt
ACR	0.671948	0.15363	0.0246557	0	0	acr
ACRBP	13.923	11.1599	11.074	10.6858	0	acrbp
ACRC	0.166501	0.309503	0.601605	0.473371	1.60496	acrc
ACRV1	0.938515	3.82526	2.66709	0.162894	0.652594	acrv1
ACSBG1	0.218628	0.310244	0.988022	0.330257	0	acsbg1
ACSBG2	0.250374	0.201582	0.019631	0	0.552926	acsbg2
ACSF2	6.13216	5.2836	5.84994	1.75476	40.953	acsf2
ACSF3	4.48291	1.9947	3.88346	3.46735	14.3132	acsf3
ACSL1	30.5937	24.71	16.294	146.58	139.172	acsl1
ACSL3	16.5769	17.2816	33.5397	23.6948	86.0453	acsl3
ACSL4	25.8718	43.2307	27.2267	82.9271	90.7441	acsl4
ACSL5	55.1465	55.5013	55.6464	45.3181	41.6176	acsl5
ACSL6	0	0	0.00685933	0	0	acsl6
ACSM1	0.0444432	5.47178	1.84957	0.523945	0.546292	acsm1
ACSM2A	0	0	0	0	0	acsm2a
ACSM2B	0	0	0	0	0	acsm2b
ACSM3	89.1128	40.1419	9.17296	0.736464	3.62053	acsm3
ACSM4	0	0	0	0	0.745386	acsm4
ACSM5	0	0	0	0	0	acsm5
ACSM6	0.645142	0.0458797	0.0686943	0	0	acsm6
ACSS1	14.3424	13.6513	13.1934	6.35029	1.00382	acss1
ACSS2	11.4182	9.12695	7.40096	20.9482	47.8334	acss2
ACSS3	0.89793	0.15457	0.127231	0	0	acss3
ACTA1	0	0	0	0	0	acta1
ACTA2	14.9122	9.36081	11.4226	8.82271	1.32334	acta2
ACTA2-AS1	2.96454	0.448364	1.20964	0.0393133	0	acta2-as1
ACTB	2416.21	3913.33	6836.97	13004.8	3546.18	actb
ACTBL2	0.0175335	0	0	0	0	actbl2
ACTC1	0	0	0	0	0	actc1
ACTG1	850.749	1084.72	2066.87	1106.03	1814.83	actg1
ACTG1P17	0.029714	0	0.119756	0	0.566061	actg1p17
ACTG1P20	3.42511	1.64333	2.34406	2.30067	4.93699	actg1p20
ACTG1P4	1.46855	1.14567	2.60044	2.54274	1.66414	actg1p4
ACTG2	0	0.0328967	0	0	0	actg2
ACTL10	0.140407	0.108834	0.202457	0.142156	1.55352	actl10
ACTL6A	68.2101	95.2825	84.5407	25.0021	128.467	actl6a
ACTL6B	0.0614745	0	0	0	0	actl6b
ACTL7A	0.0636075	0	0	0.100484	0	actl7a
ACTL7B	0	0.01747	0	0	0	actl7b
ACTL8	0	0.0582567	0	0	0	actl8
ACTL9	0	0	0	0	0	actl9
ACTN1	18.709	43.8746	65.9425	59.8416	146.202	actn1
ACTN1-AS1	0	0	0	0	0	actn1-as1
ACTN2	0.0190202	0	0.00951633	0	0	actn2
ACTN3	0	0	0	0	0	actn3
ACTN4	59.0331	66.5285	117.519	113.33	398.372	actn4
ACTR10	22.953	26.0878	20.15	21.2002	33.8803	actr10
ACTR1A	44.0824	43.0628	37.0099	47.3775	59.4387	actr1a
ACTR1B	50.4357	42.1278	58.105	49.1212	30.51	actr1b
ACTR2	270.873	369.068	468.47	843.516	523.114	actr2
ACTR3	82.8944	122.141	108.511	195.861	178.335	actr3
ACTR3B	6.09898	8.20887	7.90436	1.91908	13.145	actr3b
ACTR3BP2	0	0.00164033	0.0738627	0	0	actr3bp2
ACTR3BP5	0	0.00133433	0.053851	0	0	actr3bp5
ACTR3C	5.01052	2.90273	3.1293	0.451737	5.3387	actr3c
ACTR5	4.82621	3.2634	4.28116	2.51351	12.5136	actr5
ACTR6	7.34493	8.09328	7.72266	4.50707	22.8881	actr6
ACTR8	19.1923	23.8873	19.1311	12.2432	33.0877	actr8
ACTRT1	0	0	0	0	0	actrt1
ACTRT2	0	0	0	0	0	actrt2
ACTRT3	0.257757	1.00348	0.607651	0	1.90984	actrt3
ACVR1	17.7344	18.616	5.17022	14.1725	8.84173	acvr1
ACVR1B	14.8255	10.055	2.87803	11.5642	20.4035	acvr1b
ACVR1C	1.28326	0.0298333	0.0465297	0.0507703	0.207553	acvr1c
ACVR2A	8.83246	2.52452	2.54685	3.91528	0.649076	acvr2a
ACVR2B	6.24358	4.08098	2.81193	0.395587	4.02975	acvr2b
ACVR2B-AS1	0.482009	0.0667667	0.468158	0.116276	0.623031	acvr2b-as1
ACVRL1	0.00508175	0	0	0.850153	2.13	acvrl1
ACY1	8.56713	7.27339	19.7676	0.272377	89.0108	acy1
ACY3	1.15571	0.102418	28.6155	0.0346353	0	acy3
ACYP1	36.8452	35.3624	28.8609	3.43227	39.1825	acyp1
ACYP2	13.6558	17.1823	25.3471	14.0566	11.4281	acyp2
ADA	22.9232	26.5057	96.9994	3.33877	40.4619	ada
ADAD1	0	0	0	0	0	adad1
ADAD2	0	0	0	0	0	adad2
ADAL	15.1432	9.94314	9.75834	2.88772	13.8955	adal
ADAM10	70.1925	85.8009	92.3314	223.012	105.783	adam10
ADAM11	0.0770207	0.0101497	0.0327723	0	2.43096	adam11
ADAM12	0.312989	0.15943	0.390922	0.18621	0	adam12
ADAM15	5.58033	7.53015	9.42878	26.4576	29.5815	adam15
ADAM17	26.3183	26.5966	26.2161	74.2404	30.8116	adam17
ADAM18	0	0	0	0	0	adam18
ADAM19	0.438258	0.0334223	5.9338	20.493	0	adam19
ADAM1A	4.90245	4.02176	2.79956	2.39801	3.65967	adam1a
ADAM2	0	0	0	0	0	adam2
ADAM20	0.22988	0.063797	0.0636653	0.103703	0.180547	adam20
ADAM20P1	0.252194	0.0843837	0	0.025372	0.624865	adam20p1
ADAM21	0.257794	0.148136	0.187586	0.0291087	1.51253	adam21
ADAM21P1	0.0198963	0.0416213	0	0	0.388042	adam21p1
ADAM22	13.9177	8.1509	6.47944	0.979088	1.31905	adam22
ADAM23	0.042422	0	0.0266117	0.0186827	0	adam23
ADAM28	52.6384	17.3189	13.6373	8.71917	3.58487	adam28
ADAM29	0.0279065	0	0	0	0	adam29
ADAM30	0	0	0.016253	0.0516623	0	adam30
ADAM32	6.53644	1.29948	1.13547	0.0555137	0.088283	adam32
ADAM33	0	0	0	0	0	adam33
ADAM3A	0	0	0	0	0	adam3a
ADAM5	0	0	0	0	0	adam5
ADAM6	0	0	0	0	0	adam6
ADAM7	0	0	0	0	0	adam7
ADAM8	4.48903	2.62437	0.30538	12.0657	4.93667	adam8
ADAM9	10.541	11.0723	16.5525	74.0073	39.6891	adam9
ADAMDEC1	0	0	0	2.65477	25.6688	adamdec1
ADAMTS1	6.61252	2.0447	0.273603	0	10.2389	adamts1
ADAMTS10	0.24701	0.0470877	0.0557267	0	0.331558	adamts10
ADAMTS12	0	0	0	0	0.033465	adamts12
ADAMTS13	0.195983	0.154503	0.0223803	0	1.41951	adamts13
ADAMTS14	0.00528825	0.0294833	0.101406	0.008311	0.749596	adamts14
ADAMTS15	0	0	0	0	0	adamts15
ADAMTS16	0.0536582	0.0128333	0.0228143	0	0	adamts16
ADAMTS17	0	0	0.00603167	0	0.051336	adamts17
ADAMTS18	0.0463628	0.0717463	0.0146617	0	0	adamts18
ADAMTS19	0	0	0	0	0	adamts19
ADAMTS19-AS1	0	0	0	0	0	adamts19-as1
ADAMTS2	0.234013	0.032591	0.164484	4.95169	4.57151	adamts2
ADAMTS20	0	0	0	0	0	adamts20
ADAMTS3	0.160342	1.74127	0.07585	0	0	adamts3
ADAMTS4	0	0.0103137	0	0	0.538454	adamts4
ADAMTS5	0	0	0	2.73875	0.463837	adamts5
ADAMTS6	1.83595	0.246604	0.453711	0.0368277	0.18366	adamts6
ADAMTS7	0	0.0417347	0.00879833	0	0	adamts7
ADAMTS7P1	0	0	0	0	0	adamts7p1
ADAMTS8	0.062425	0	0.03903	0	0	adamts8
ADAMTS9	0.420889	0.083962	0.054855	0	0	adamts9
ADAMTS9-AS1	0.070085	0.0677577	0	0	0	adamts9-as1
ADAMTS9-AS2	0.0609032	0	0	0	0	adamts9-as2
ADAMTSL1	0.0163582	0	0	0	0	adamtsl1
ADAMTSL2	0	0	0	0	0	adamtsl2
ADAMTSL3	0	0.00601	0	0	0	adamtsl3
ADAMTSL4	3.14462	1.1692	2.14583	13.8537	51.4105	adamtsl4
ADAMTSL4-AS1	9.99477	4.37276	5.66802	33.8485	3.98187	adamtsl4-as1
ADAMTSL5	0.0114567	0	0	0	10.667	adamtsl5
ADAP1	0.256354	0.225464	0.8367	7.51761	57.3846	adap1
ADAP2	0	0	0.843406	30.1767	4.88091	adap2
ADAR	123.357	105.751	127.551	139.549	242.119	adar
ADARB1	3.74123	6.7703	4.19791	1.08724	18.2777	adarb1
ADARB2	0.150385	0.067943	0.0135973	0	0	adarb2
ADARB2-AS1	0	0	0	0	0	adarb2-as1
ADAT1	8.69409	8.55676	10.3161	7.10684	12.852	adat1
ADAT2	6.47834	8.43433	7.10092	0.545533	31.2194	adat2
ADAT3	0.0505958	0.176226	0.061402	0.095064	12.2961	adat3
ADCK1	2.44653	3.31947	2.84175	2.63122	6.00004	adck1
ADCK2	9.52375	5.71539	9.38647	4.223	17.8065	adck2
ADCK3	21.877	23.4712	25.7911	11.8505	33.9836	adck3
ADCK4	1.01914	0.946378	0.941677	1.02493	7.9379	adck4
ADCK5	0.0977802	0.0882497	0.191037	0.449951	13.7187	adck5
ADCY1	0.155538	0.121537	0.367817	0.123604	6.05683	adcy1
ADCY10	0.009742	0.085911	0.0258693	0.0796687	0.28166	adcy10
ADCY10P1	0.097558	0.146974	0.168431	0.170814	0.230634	adcy10p1
ADCY2	0	0	0	0	0	adcy2
ADCY3	13.0088	10.2355	14.97	1.41	10.4417	adcy3
ADCY4	0.486546	0.107749	0.11108	0.480256	0.083355	adcy4
ADCY5	0.040353	0.0300707	0.075102	0	0.083207	adcy5
ADCY6	3.02173	3.49716	0.705336	0.012708	4.18208	adcy6
ADCY7	26.4342	16.4024	20.3847	60.36	26.1365	adcy7
ADCY8	0	0	0	0	0	adcy8
ADCY9	1.68337	1.04013	4.23271	6.52885	18.7159	adcy9
ADCYAP1	0	3.73227	0	0	0	adcyap1
ADCYAP1R1	0	0	0	0	0	adcyap1r1
ADD1	55.5439	40.5069	48.8314	57.9511	42.7815	add1
ADD2	0.836777	1.91263	0.700299	0.247686	1.61634	add2
ADD3	92.1331	90.0606	133.671	255.235	93.9861	add3
ADD3-AS1	0.670524	0	0.0569863	0	0.250917	add3-as1
ADGB	0	0	0	0.0598467	0	adgb
ADGRA1	0	0	0	0	0	adgra1
ADGRA1-AS1	0	0	0	0	0	adgra1-as1
ADGRA2	0.825097	0.303718	3.48368	7.75515	13.4835	adgra2
ADGRA3	16.2137	24.4055	23.7634	0.310394	0.255243	adgra3
ADGRB1	0	0	0	0.0280553	0	adgrb1
ADGRB2	0.0099245	0	0	0	0	adgrb2
ADGRB3	0.477959	0	0	0.749361	0	adgrb3
ADGRD1	0	0	0.00713967	3.80567	0	adgrd1
ADGRE1	2.68384	2.61096	4.05916	27.9388	0	adgre1
ADGRE2	31.9434	16.3486	33.822	101.033	10.0614	adgre2
ADGRE3	0	0.533737	0	46.7451	0	adgre3
ADGRE4P	0.089293	0	0	0	9.32282	adgre4p
ADGRE5	31.7072	22.7719	81.7788	242.927	33.5972	adgre5
ADGRF1	0	0	0.016613	0	0	adgrf1
ADGRF2	0	0	0	0.0221873	0	adgrf2
ADGRF3	0.735208	0.431408	0.930343	0.373711	0.594785	adgrf3
ADGRF4	0	0	0	0	0	adgrf4
ADGRF5	0	0	0	0	0	adgrf5
ADGRG1	53.6811	25.0428	10.9543	0.0894947	0	adgrg1
ADGRG2	0.868878	0.486779	0.414576	0.682995	0.052277	adgrg2
ADGRG3	0.833435	1.22693	1.37991	1.3305	0	adgrg3
ADGRG4	0	0	0	0	0	adgrg4
ADGRG5	3.76591	2.88463	19.8661	0.341898	0.572866	adgrg5
ADGRG6	97.4047	10.4958	7.23759	0.113756	0	adgrg6
ADGRG7	0	0	0	0	0	adgrg7
ADGRL1	9.23428	7.45593	8.86656	0.776087	12.3079	adgrl1
ADGRL2	0.112489	0	0.0244117	0	119.574	adgrl2
ADGRL3	0	0	0.127367	0	3.24652	adgrl3
ADGRL3-AS1	0	0	0	0	0	adgrl3-as1
ADGRL4	0.0815417	0	0	0.175805	0	adgrl4
ADGRV1	0.015332	0.00220333	0.00382067	0.049357	0	adgrv1
ADH1A	0.114153	0.0194603	0.0184283	0	0	adh1a
ADH1B	0	0	0	0	0	adh1b
ADH1C	0	0	0	0	0	adh1c
ADH4	0.145653	0.073464	0	0	0	adh4
ADH5	89.4663	71.9891	60.084	33.67	109.505	adh5
ADH6	0.357843	0.277903	0.097796	0.046638	0	adh6
ADH7	0	0	0	0	0	adh7
ADHFE1	3.79319	1.34263	0.886157	1.3979	0	adhfe1
ADI1	34.1838	53.8997	62.7898	74.0257	140.434	adi1
ADIG	0	0	0	0	0	adig
ADIPOQ	0	0	0	0	0	adipoq
ADIPOQ-AS1	0	0	0	0	0	adipoq-as1
ADIPOR1	82.3467	89.3586	114.557	287.503	102.258	adipor1
ADIPOR2	20.8103	21.8434	21.5832	27.3211	105.239	adipor2
ADIRF	0	0	0	0	12.1612	adirf
ADK	32.8056	48.928	64.8102	45.8899	59.8629	adk
ADM	0.0508178	0	0.436658	13.3319	1.26397	adm
ADM2	0.054376	0	0.170345	0.0112547	5.2206	adm2
ADM5	0.116685	0.262039	0.38614	0.253965	6.3854	adm5
ADNP	125.916	107.336	81.7191	48.1746	80.2231	adnp
ADNP2	25.1117	26.7341	25.3262	14.8229	32.3574	adnp2
ADNP-AS1	4.69646	3.08331	7.35837	7.69298	3.7075	adnp-as1
ADO	15.848	13.7044	11.9022	10.2274	30.6578	ado
ADORA1	0	0.241345	0	0	3.68879	adora1
ADORA2A	0.467651	0	0	2.27479	0	adora2a
ADORA2A-AS1	0.604006	0.123442	0.197729	1.58217	0.19167	adora2a-as1
ADORA2B	4.93901	7.7974	2.8759	6.8332	8.34631	adora2b
ADORA3	0.529427	0.239485	0.491319	1.8322	0	adora3
ADPGK	29.3497	33.1029	48.385	73.7513	124.022	adpgk
ADPGK-AS1	2.35531	2.99045	4.16064	11.7373	1.51122	adpgk-as1
ADPRH	13.0849	12.702	14.445	33.4448	16.2647	adprh
ADPRHL1	0.218434	0.062065	0.310279	0.359412	0.880977	adprhl1
ADPRHL2	2.68904	2.6224	5.59623	3.64611	47.2194	adprhl2
ADPRM	41.6828	17.2651	11.3339	9.55038	5.93689	adprm
ADRA1A	0	0	0	0	0	adra1a
ADRA1B	0	0	0	0	0	adra1b
ADRA1D	0	0	0	0	0	adra1d
ADRA2A	3.67066	12.2227	0.164122	0	0.08734	adra2a
ADRA2B	0	0	0	0	0.017708	adra2b
ADRA2C	0.0275738	0	0	0	0.20325	adra2c
ADRB1	0	0.0299733	0.334052	2.02067	2.68078	adrb1
ADRB2	1.28074	4.03359	27.6924	40.928	1.68579	adrb2
ADRB3	0	0	0	0	0	adrb3
ADRBK1	16.9788	12.6531	22.0177	29.4472	306.737	adrbk1
ADRBK2	22.9602	25.7802	25.0823	64.9432	15.8811	adrbk2
ADRM1	11.3	12.255	17.89	19.3053	123.643	adrm1
ADSL	56.9136	71.8627	68.9473	28.8762	87.0508	adsl
ADSS	39.9266	32.3843	35.8158	40.676	70.7447	adss
ADSSL1	1.89294	2.32737	1.0601	0.639079	4.90503	adssl1
ADTRP	0.041479	0	0	0	0.128514	adtrp
AEBP1	5.61631	12.9242	6.63827	0.0725737	47.2865	aebp1
AEBP2	23.2331	17.2828	16.3588	13.0019	17.1697	aebp2
AEN	3.47201	4.60573	6.15907	2.19538	15.1466	aen
AES	53.4802	43.0363	60.845	38.3383	267.657	aes
AFAP1	0	0.0981873	0.053116	3.25009	0	afap1
AFAP1-AS1	0.00415025	0.037361	0.005658	0.559452	0	afap1-as1
AFAP1L1	2.54948	0.755138	0.85746	0	0	afap1l1
AFAP1L2	2.65221	1.00626	0.252119	0	0	afap1l2
AFF1	171.018	164.11	150.665	67.983	45.8092	aff1
AFF2	0.581137	65.3818	25.059	12.9025	0	aff2
AFF3	21.8966	8.44035	53.2829	4.06055	20.0669	aff3
AFF4	57.257	38.3	34.7115	47.2061	20.6596	aff4
AFG3L1P	1.28526	2.2623	1.12439	2.90983	13.2983	afg3l1p
AFG3L2	26.9802	36.3422	41.1236	20.9689	64.2082	afg3l2
AFM	0	0	0	0	0	afm
AFMID	11.8202	13.0581	12.6001	6.10777	41.4332	afmid
AFP	0	0	0	0	0	afp
AFTPH	106.517	66.9045	61.0768	95.3964	35.6892	aftph
AGA	11.9707	13.0305	19.152	14.9014	42.0233	aga
AGAP1	0.557289	0.363138	0.0712687	0	0	agap1
AGAP11	0.199727	0.139652	0.104803	0.0619847	3.5204	agap11
AGAP1-IT1	0.081309	0	0.0732357	0	0	agap1-it1
AGAP2	12.6119	5.77453	7.57513	2.27934	9.55356	agap2
AGAP2-AS1	1.14678	0.943868	0.663603	0.207238	0.729552	agap2-as1
AGAP3	3.58357	2.01445	2.62309	4.80307	22.0107	agap3
AGAP4	2.5393	2.11439	2.35321	1.95284	16.3016	agap4
AGAP5	0.878673	0.976237	1.67517	1.11079	13.4483	agap5
AGAP6	2.83145	2.11161	2.35029	2.1493	16.4087	agap6
AGAP7P	1.02993	1.99002	1.69652	0.746028	8.52765	agap7p
AGAP9	1.69165	1.17299	1.70615	1.86568	14.616	agap9
AGBL1	0	0	0	0	0	agbl1
AGBL1-AS1	0	0	0	0	0	agbl1-as1
AGBL2	0.210084	0.11913	0.238578	0.04449	0.282439	agbl2
AGBL3	0.230924	0.173432	0.298356	0.014633	0.854759	agbl3
AGBL4	0.0318227	0	0	0	0.027748	agbl4
AGBL4-IT1	0	0	0	0	0	agbl4-it1
AGBL5	18.916	26.5714	23.5653	3.7232	30.6397	agbl5
AGBL5-AS1	0.16321	0.0776487	0	0	0	agbl5-as1
AGER	0.571908	0.43621	2.03102	0.700832	12.6423	ager
AGFG1	20.4293	15.0328	16.6307	72.0248	24.676	agfg1
AGFG2	2.08562	0.818915	0.751493	0.715609	2.15415	agfg2
AGGF1	34.365	32.9335	31.2886	22.6945	37.1038	aggf1
AGK	30.9829	34.6172	28.3707	10.6667	22.9991	agk
AGL	15.8306	15.0661	11.9787	6.43728	15.3867	agl
AGMAT	0.625208	1.39597	2.19712	0.123242	17.8781	agmat
AGMO	0	0	0	0	0	agmo
AGO1	33.2693	26.9252	30.8025	34.6888	18.7473	ago1
AGO2	28.9234	23.4671	28.1707	27.0872	22.9394	ago2
AGO3	31.3255	23.5005	24.7573	23.3829	12.8897	ago3
AGO4	18.9142	17.8081	23.3819	60.0535	22.4833	ago4
AGPAT1	38.1726	42.953	80.1599	44.9886	106.488	agpat1
AGPAT2	5.17344	4.76776	6.44345	8.51793	79.2203	agpat2
AGPAT3	10.5637	9.56689	8.03331	30.575	56.4155	agpat3
AGPAT4	6.38981	4.32714	2.40356	3.75172	1.98293	agpat4
AGPAT4-IT1	1.53606	0.488019	0.556583	1.2786	2.2754	agpat4-it1
AGPAT5	29.3703	44.1938	29.4718	6.14573	69.5158	agpat5
AGPS	68.654	43.8781	42.4732	35.5855	36.1946	agps
AGR2	0	0	0	0	0	agr2
AGR3	0	0	0	0	0	agr3
AGRN	0.066932	0.148266	0.34406	0.258712	30.7891	agrn
AGRP	0	0	0	0.201645	0	agrp
AGT	0	0	0.850112	0	166.087	agt
AGTPBP1	27.2199	33.0822	68.0047	171.492	14.2721	agtpbp1
AGTR1	0	0.906154	0	0	0	agtr1
AGTR2	0	0	0	0	0	agtr2
AGTRAP	5.33745	5.92436	13.8481	80.253	68.2969	agtrap
AGXT	0	0	0	0	0	agxt
AGXT2	0	0.0664523	0.0156617	0	0.105445	agxt2
AHCTF1	37.1416	28.6849	34.0976	28.3198	27.5902	ahctf1
AHCTF1P1	5.2601	3.03202	3.59718	3.32469	7.65247	ahctf1p1
AHCY	42.2205	66.6581	84.8121	20.0058	234.491	ahcy
AHCYL1	133.478	143.133	122.454	128.036	65.1276	ahcyl1
AHCYL2	20.8861	25.5551	21.9687	27.2357	8.0406	ahcyl2
AHDC1	3.43334	1.2707	2.96479	0.55416	9.18831	ahdc1
AHI1	13.2342	9.82126	12.8143	1.02499	18.7834	ahi1
AHNAK	100.739	82.4119	113.341	630.384	113.365	ahnak
AHNAK2	0.775303	0.199778	1.97037	0.0522347	0.208755	ahnak2
AHR	134.803	50.1908	89.2126	337.292	37.1756	ahr
AHRR	0.0436298	0.0354713	0.0334913	0.127631	16.4991	ahrr
AHSA1	75.6757	81.4439	81.8821	38.0596	199.164	ahsa1
AHSA2	6.45515	3.68651	2.9023	5.75266	80.8392	ahsa2
AHSG	0	0	0	0	0	ahsg
AHSP	0	0.352606	0	0.686569	0	ahsp
AICDA	0	0	0	0.0161153	0.089615	aicda
AIDA	46.3788	36.5813	39.0065	35.779	24.8676	aida
AIF1	1419.33	827.462	1141.99	4066.82	55.6137	aif1
AIF1L	12.4805	6.23068	12.2158	0	0.977924	aif1l
AIFM1	29.6612	42.7095	46.437	24.3297	50.1102	aifm1
AIFM2	1.21522	0.604504	0.133253	0.398321	7.42896	aifm2
AIFM3	0.0799897	0.0814247	0.264232	1.41598	1.05869	aifm3
AIG1	42.5473	49.3532	37.8502	8.21402	101.091	aig1
AIM1	28.0153	8.83384	75.4466	67.8718	45.3933	aim1
AIM1L	0	0	0.00581733	0.0109717	0	aim1l
AIM2	0.200622	0	0	6.5576	13.6252	aim2
AIMP1	61.0319	61.4005	62.0755	53.5964	51.5596	aimp1
AIMP2	9.91401	23.8621	23.8563	8.59627	55.3248	aimp2
AIP	22.2004	15.4795	16.4112	24.4821	79.56	aip
AIPL1	0	0	0	0	0	aipl1
AIRE	0.050277	0	0	0	0	aire
AIRN	0.076912	0.0170117	0.024409	0.811961	0.074303	airn
AJAP1	0	0	0	0	0	ajap1
AJUBA	0.869214	0.200697	0.095537	0	3.54588	ajuba
AK1	0.681613	0.912184	0.131279	0.024417	16.2722	ak1
AK2	158.006	149.953	236.952	92.2404	286.524	ak2
AK3	30.3868	35.8173	23.525	7.96474	25.0921	ak3
AK4	10.3275	15.2374	23.3778	1.70369	19.4565	ak4
AK5	2.19198	1.4344	2.28981	0.538397	0.107428	ak5
AK6	11.9138	16.7844	14.0143	2.85131	132.156	ak6
AK7	0.0163602	0.160081	0.0262807	0	0	ak7
AK8	0	0.0480467	0	0	0	ak8
AK9	5.74134	7.88522	4.12149	1.67134	0.641682	ak9
AKAP1	11.3281	10.1689	14.9813	3.53247	53.7143	akap1
AKAP10	10.6856	10.712	9.90935	16.4405	17.8562	akap10
AKAP11	61.3395	39.5021	42.0261	36.2207	11.5515	akap11
AKAP12	0.240253	7.76927	0.274355	0.175037	0.039508	akap12
AKAP13	71.9053	44.7208	60.6184	184.979	11.9025	akap13
AKAP14	0	0.157608	0.191305	0.122899	0	akap14
AKAP17A	8.35498	13.3818	10.1442	10.7093	26.2644	akap17a
AKAP2	2.52712	44.2754	80.9759	0.861097	33.9156	akap2
AKAP3	2.368	0.26683	0.0536537	0.0659057	0.075462	akap3
AKAP4	0	0	0	0	0	akap4
AKAP5	1.24953	0.702823	0.354082	0.284488	0.994197	akap5
AKAP6	6.0617	1.34913	1.09936	0	0	akap6
AKAP7	9.49298	6.08106	6.72137	4.58969	11.8271	akap7
AKAP8	18.4627	18.7541	22.9229	21.5645	55.2476	akap8
AKAP8L	18.2124	12.2528	10.0604	16.5548	96.547	akap8l
AKAP9	38.0579	33.4103	35.926	33.6438	13.3051	akap9
AKIP1	5.36045	5.82909	8.213	6.00142	17.4252	akip1
AKIRIN1	49.6397	54.9962	66.4744	73.0949	95.1366	akirin1
AKIRIN2	22.838	21.4244	35.2222	122.06	73.2954	akirin2
AKNA	16.6418	6.21317	23.5001	40.2242	16.9093	akna
AKNAD1	0.76242	0.173519	0.22467	0	0	aknad1
AKR1A1	84.317	61.5494	69.7052	42.2065	194.912	akr1a1
AKR1B1	69.2037	156.58	132.418	48.7025	89.4875	akr1b1
AKR1B10	0	0	0	0	0	akr1b10
AKR1B15	0	0	0	0	0	akr1b15
AKR1C1	4.49424	4.27055	1.15051	0.092857	1.573	akr1c1
AKR1C2	0.561488	0.687407	0.152733	0.118667	0.665724	akr1c2
AKR1C3	68.9729	40.6345	29.4417	0.125019	8.59428	akr1c3
AKR1C4	0.235625	0.126234	0	0	0	akr1c4
AKR1C6P	4.47061	1.6302	1.22378	0	0	akr1c6p
AKR1C8P	0	0	0	0	0	akr1c8p
AKR1D1	0.0195157	0.0246203	0	0	0	akr1d1
AKR1E2	8.9622	8.78766	3.11328	1.02917	0.244507	akr1e2
AKR7A2	13.0976	10.0302	19.0191	8.70254	110.048	akr7a2
AKR7A2P1	0.241461	0.0934193	0.0886303	0.0340073	1.44652	akr7a2p1
AKR7A3	0.224602	0.0624267	0.416593	0.176528	11.0643	akr7a3
AKR7L	0.650595	0.27887	0.245797	0.181247	6.73399	akr7l
AKT1	14.1487	20.2723	23.894	19.5529	84.0021	akt1
AKT1S1	2.85641	2.2248	3.2014	3.08261	31.4305	akt1s1
AKT2	13.5038	16.3879	27.3222	25.9154	87.003	akt2
AKT3	73.0138	40.5127	28.8559	11.5128	8.02876	akt3
AKTIP	6.3103	1.66571	4.07179	10.7008	0.623205	aktip
ALAD	23.6564	32.2796	32.5771	32.639	40.2964	alad
ALAS1	11.0106	14.0335	19.8228	12.5898	144.329	alas1
ALAS2	0.026635	0	0	0.587106	0	alas2
ALB	0	0	0	0	0.225076	alb
ALCAM	89.1339	69.0507	100.527	40.5975	52.4323	alcam
ALDH16A1	2.04609	3.23391	3.95325	3.13323	37.8903	aldh16a1
ALDH18A1	46.6702	70.5755	61.0657	2.96247	87.6548	aldh18a1
ALDH1A1	491.079	229.082	20.7251	234.798	3.82592	aldh1a1
ALDH1A2	0	0	0	0.031298	0	aldh1a2
ALDH1A3	0.128618	0.0881937	0.183886	0.0748213	15.0367	aldh1a3
ALDH1B1	19.4728	29.3311	31.1707	4.96552	11.2916	aldh1b1
ALDH1L1	0	0	0	0	1.80068	aldh1l1
ALDH1L1-AS1	0	0	0	0	0	aldh1l1-as1
ALDH1L1-AS2	0	0	0	0	0	aldh1l1-as2
ALDH1L2	0.436878	0.558624	5.22535	0.402951	12.6002	aldh1l2
ALDH2	65.8523	27.8417	90.7959	394.349	169.972	aldh2
ALDH3A1	0.125535	0.101656	0.0495823	0	0.394764	aldh3a1
ALDH3A2	33.1153	29.9032	32.0942	56.2522	29.5411	aldh3a2
ALDH3B1	6.04651	7.76564	17.1001	64.799	22.4914	aldh3b1
ALDH3B2	0	0.0230233	0	0	0	aldh3b2
ALDH4A1	1.8725	5.01161	5.95471	1.57019	6.69986	aldh4a1
ALDH5A1	26.8589	22.0252	22.1342	0.125692	3.36206	aldh5a1
ALDH6A1	19.4656	26.0465	19.7325	8.84639	7.30525	aldh6a1
ALDH7A1	14.9977	10.88	26.7736	0.812662	0	aldh7a1
ALDH8A1	0.042212	0.283881	0.0166093	0.0411197	1.28091	aldh8a1
ALDH9A1	69.1961	42.2037	53.1773	41.4576	151.297	aldh9a1
ALDOA	200.457	278.335	370.025	587.129	1077.07	aldoa
ALDOB	0.0990632	0.236493	0.109402	0	0.139435	aldob
ALDOC	18.6275	7.9314	4.18256	4.39797	45.163	aldoc
ALG1	2.85278	3.19133	5.30503	3.17579	14.7544	alg1
ALG10	17.8474	22.2772	16.3753	3.45964	10.162	alg10
ALG10B	6.92375	7.35622	4.48295	1.01438	9.81357	alg10b
ALG11	12.7996	11.4181	8.50814	7.86873	18.4785	alg11
ALG12	4.38501	2.41467	4.70394	3.89191	13.4192	alg12
ALG13	38.4754	23.2223	23.3463	27.1894	19.7372	alg13
ALG14	1.84596	5.16289	10.058	3.72016	30.7665	alg14
ALG1L	0.543197	0.479146	0.200236	0	0	alg1l
ALG1L2	0	0.194319	0.0699613	0	0.4961	alg1l2
ALG1L9P	0.796197	0.40497	0.365752	0.064675	0.106619	alg1l9p
ALG2	24.9236	33.9513	34.56	24.4875	33.7576	alg2
ALG3	30.3774	42.5924	68.812	44.3068	140.513	alg3
ALG5	32.2206	51.0094	48.9618	23.3271	80.6584	alg5
ALG6	9.11094	13.3439	16.2874	11.4957	16.5752	alg6
ALG8	83.3949	127.514	153.973	60.0198	130.065	alg8
ALG9	7.99499	10.265	9.16982	2.77798	9.44524	alg9
ALK	0.323894	0.0540597	0.185704	0.235594	0	alk
ALKBH1	5.42668	3.46435	3.74805	4.71224	17.4336	alkbh1
ALKBH2	21.3992	11.921	16.9906	2.12558	17.7172	alkbh2
ALKBH3	23.1634	22.8374	17.1139	8.75055	31.4161	alkbh3
ALKBH3-AS1	3.01385	1.15153	2.89657	0.457433	0.175633	alkbh3-as1
ALKBH4	2.15051	1.29185	1.64608	1.4136	11.4004	alkbh4
ALKBH5	19.2305	21.4684	21.0357	30.2135	43.1547	alkbh5
ALKBH6	2.04841	3.84464	1.51098	1.94383	58.6093	alkbh6
ALKBH7	7.29406	6.54422	6.23518	6.33003	60.4855	alkbh7
ALKBH8	10.9283	8.11124	7.73836	5.40762	11.5575	alkbh8
ALLC	0	0	0	0	0	allc
ALMS1	36.8802	36.7102	38.6797	16.0231	4.281	alms1
ALMS1-IT1	3.28773	1.85376	2.68219	1.70391	0.528244	alms1-it1
ALMS1P	0.190569	0.220896	0.124824	0	0	alms1p
ALOX12	1.28664	9.80808	0.705628	2.35179	1.5079	alox12
ALOX12-AS1	0.714398	0.762726	1.19541	1.44712	3.78757	alox12-as1
ALOX12B	1.82647	0.752338	0.593837	0	0	alox12b
ALOX12P2	1.11066	0.289061	0.162204	0	0	alox12p2
ALOX15	0	5.0715	0	0.0285067	0	alox15
[truncated: 25,802 more rows]

## Sheet: rnaseq detect by our laboratory
NAME	HSC	CMP	GMP	Monocyte
[truncated: 23,337 more rows]
