# Supplementary material for: Central gene transcriptional regulatory networks shaping monocyte development in bone marrow
Source: Front Immunol. 2022 Oct 11;13:1011279. doi: 10.3389/fimmu.2022.1011279 (PMC9595600; doi:10.3389/fimmu.2022.1011279)
Supplement: Supplementary file 2 [file Table_2.xlsx]

## Sheet: HSC-CMP-upregulated
#Term	Database	ID	Input number	Background number	P-Value	Corrected P-Value	Input	Hyperlink
Systemic lupus erythematosus	KEGG PATHWAY	mmu05322	62	149	3.81281e-43	1.02565e-40	97114|319173|326620|665433|15267|319167|319164|319165|15002|319160|319161|319148|319149|97908|13035|319168|319169|97122|326619|69386|621893|319152|319192|319191|319150|360198|15077|319153|320332|260423|51788|319177|319176|319171|319170|319159|319172|319157|319156|319155|319154|319179|319178|319151|26914|319166|15270|68024|665622|50701|21926|319188|319189|665596|319184|319185|319186|319187|319180|…	http://www.genome.jp/kegg-bin/show_pathway?mmu05322/mmu:13035%09red/mmu:319167%09red/mmu:97122%09red/mmu:319166%09red/mmu:15267%09red/mmu:319172%09red/mmu:319155%09red/mmu:319170%09red/mmu:319157%09red/mmu:319176%09red/mmu:319177%09red/mmu:319152%09red/mmu:319153%09red/mmu:68024%09red/mmu:319191%09red/mmu:319178%09red/mmu:319179%09red/mmu:21926%09red/mmu:319159%09red/mmu:665433%09red/mmu:326620%0…
Alcoholism	KEGG PATHWAY	mmu05034	66	204	2.68056e-40	3.60535e-38	97114|319173|18176|326620|665433|15267|319167|319164|319165|319160|319161|319148|319149|97908|319168|319169|97122|326619|69386|208727|621893|319152|12314|110877|319171|319192|319191|319150|360198|15077|319153|320332|260423|51788|319177|319176|319157|319170|319159|319172|107435|319156|319155|319154|319179|319178|319151|26914|319166|11909|15270|68024|665622|170483|14704|319188|319189|665596|319184|…	http://www.genome.jp/kegg-bin/show_pathway?mmu05034/mmu:319167%09red/mmu:12314%09red/mmu:97122%09red/mmu:319166%09red/mmu:15267%09red/mmu:107435%09red/mmu:319172%09red/mmu:319155%09red/mmu:319170%09red/mmu:319157%09red/mmu:319176%09red/mmu:319177%09red/mmu:319152%09red/mmu:319153%09red/mmu:68024%09red/mmu:319191%09red/mmu:319178%09red/mmu:319179%09red/mmu:319159%09red/mmu:665433%09red/mmu:326620%…
Viral carcinogenesis	KEGG PATHWAY	mmu05203	47	245	8.24731e-21	7.39508e-19	15451|22627|12571|23894|18176|320207|319160|319161|12428|234729|12370|12447|20259|12018|326619|69386|208727|319178|22059|97122|12914|320332|319184|319177|27401|319159|326620|319157|319156|319155|319179|12649|11909|68024|665622|328572|319188|319189|665596|83602|319185|319186|319187|319180|319181|319182|319183	http://www.genome.jp/kegg-bin/show_pathway?mmu05203/mmu:12571%09red/mmu:18176%09red/mmu:12018%09red/mmu:27401%09red/mmu:328572%09red/mmu:12370%09red/mmu:319156%09red/mmu:319157%09red/mmu:319177%09red/mmu:320332%09red/mmu:234729%09red/mmu:319178%09red/mmu:319179%09red/mmu:319159%09red/mmu:326620%09red/mmu:20259%09red/mmu:320207%09red/mmu:23894%09red/mmu:97122%09red/mmu:11909%09red/mmu:15451%09red/…
Transcriptional misregulation in cancer	KEGG PATHWAY	mmu05202	28	180	4.73967e-11	3.18743e-09	97908|319148|319149|22059|17869|12394|12393|15364|319152|12606|360198|212980|260423|14255|12978|17295|319154|319153|17523|319151|319150|12455|15077|97114|50701|18510|11908|17187	http://www.genome.jp/kegg-bin/show_pathway?mmu05202/mmu:15364%09red/mmu:212980%09red/mmu:319154%09red/mmu:17187%09red/mmu:319150%09red/mmu:319151%09red/mmu:319152%09red/mmu:319153%09red/mmu:12393%09red/mmu:17523%09red/mmu:12394%09red/mmu:12455%09red/mmu:97908%09red/mmu:15077%09red/mmu:50701%09red/mmu:11908%09red/mmu:319149%09red/mmu:319148%09red/mmu:360198%09red/mmu:97114%09red/mmu:14255%09red/mm…
Cell cycle	KEGG PATHWAY	mmu04110	22	125	7.188e-10	3.86714e-08	12571|22627|56637|23834|268930|12428|22137|22059|12447|17869|12442|12544|12235|13006|18817|12914|12649|12532|27401|328572|268697|18392	http://www.genome.jp/kegg-bin/show_pathway?mmu04110/mmu:12235%09red/mmu:12571%09red/mmu:22137%09red/mmu:12649%09red/mmu:23834%09red/mmu:12442%09red/mmu:12532%09red/mmu:18817%09red/mmu:268930%09red/mmu:268697%09red/mmu:56637%09red/mmu:13006%09red/mmu:12544%09red/mmu:27401%09red/mmu:18392%09red/mmu:12447%09red/mmu:12914%09red/mmu:22627%09red/mmu:328572%09red/mmu:12428%09red/mmu:22059%09red/mmu:1786…
Metabolic pathways	KEGG PATHWAY	mmu01100	75	1298	8.02876e-07	3.59956e-05	104759|78625|56012|11947|22234|215456|109685|18648|269941|22171|107895|208624|12583|26358|333182|327942|20135|212032|20698|270084|19076|14433|23972|18974|595136|68401|218865|55981|70059|17448|20810|11677|207958|56520|68738|26878|66152|67092|15442|14042|12867|66422|18770|266645|11951|381903|15485|98256|110074|107766|11898|20449|18802|216739|93961|12846|20018|70383|70316|407785|14661|14421|71336|20…	http://www.genome.jp/kegg-bin/show_pathway?mmu01100/mmu:14661%09red/mmu:20810%09red/mmu:109685%09red/mmu:212032%09red/mmu:17448%09red/mmu:11677%09red/mmu:14421%09red/mmu:270084%09red/mmu:11846%09red/mmu:23972%09red/mmu:70383%09red/mmu:18974%09red/mmu:94284%09red/mmu:102448%09red/mmu:218865%09red/mmu:407785%09red/mmu:15442%09red/mmu:18648%09red/mmu:56012%09red/mmu:78625%09red/mmu:20698%09red/mmu:1…
p53 signaling pathway	KEGG PATHWAY	mmu04115	13	68	9.43874e-07	3.62717e-05	12370|12447|12122|12442|68428|12571|29870|268697|26374|22401|12649|20135|22059	http://www.genome.jp/kegg-bin/show_pathway?mmu04115/mmu:12571%09red/mmu:268697%09red/mmu:22401%09red/mmu:12447%09red/mmu:26374%09red/mmu:20135%09red/mmu:12649%09red/mmu:12442%09red/mmu:12122%09red/mmu:68428%09red/mmu:12370%09red/mmu:22059%09red/mmu:29870%09red
Alzheimer's disease	KEGG PATHWAY	mmu05010	20	177	2.67421e-06	8.99203e-05	12370|66152|17762|20617|14433|12867|70316|11951|595136|56637|12569|21926|12314|11937|11947|66108|333182|12122|66340|407785	http://www.genome.jp/kegg-bin/show_pathway?mmu05010/mmu:11947%09red/mmu:11937%09red/mmu:595136%09red/mmu:12314%09red/mmu:66152%09red/mmu:12867%09red/mmu:20617%09red/mmu:12569%09red/mmu:12122%09red/mmu:56637%09red/mmu:12370%09red/mmu:14433%09red/mmu:70316%09red/mmu:407785%09red/mmu:66340%09red/mmu:66108%09red/mmu:11951%09red/mmu:17762%09red/mmu:21926%09red/mmu:333182%09red
Tuberculosis	KEGG PATHWAY	mmu05152	20	179	3.12393e-06	9.33707e-05	12370|20698|328572|14127|19349|16159|14130|170786|21926|12914|12314|12043|81897|332579|16411|15002|15510|21897|12122|16154	http://www.genome.jp/kegg-bin/show_pathway?mmu05152/mmu:16411%09red/mmu:19349%09red/mmu:14130%09red/mmu:12314%09red/mmu:12043%09red/mmu:12914%09red/mmu:15002%09red/mmu:12122%09red/mmu:332579%09red/mmu:12370%09red/mmu:16159%09red/mmu:170786%09red/mmu:21897%09red/mmu:16154%09red/mmu:328572%09red/mmu:15510%09red/mmu:14127%09red/mmu:20698%09red/mmu:21926%09red/mmu:81897%09red
Ribosome	KEGG PATHWAY	mmu03010	17	148	1.20815e-05	0.000324993	94066|67945|94065|57294|64659|270106|64657|114641|66292|27176|19896|66480|66483|19941|68436|27397|67681	http://www.genome.jp/kegg-bin/show_pathway?mmu03010/mmu:64657%09red/mmu:94066%09red/mmu:94065%09red/mmu:66292%09red/mmu:67945%09red/mmu:67681%09red/mmu:270106%09red/mmu:114641%09red/mmu:57294%09red/mmu:64659%09red/mmu:66480%09red/mmu:68436%09red/mmu:66483%09red/mmu:27397%09red/mmu:27176%09red/mmu:19941%09red/mmu:19896%09red
Hepatitis B	KEGG PATHWAY	mmu05161	16	146	3.63943e-05	0.000890007	12370|12447|17869|18176|21926|320207|225471|12571|12914|11799|26401|12043|328572|12428|11909|22059	http://www.genome.jp/kegg-bin/show_pathway?mmu05161/mmu:12571%09red/mmu:18176%09red/mmu:12447%09red/mmu:225471%09red/mmu:12043%09red/mmu:12914%09red/mmu:320207%09red/mmu:328572%09red/mmu:12428%09red/mmu:11799%09red/mmu:12370%09red/mmu:22059%09red/mmu:17869%09red/mmu:26401%09red/mmu:11909%09red/mmu:21926%09red
Thyroid hormone signaling pathway	KEGG PATHWAY	mmu04919	14	117	4.62977e-05	0.00103784	19014|17869|232975|18176|68975|320207|12914|18802|56637|328572|18821|72472|11932|22059	http://www.genome.jp/kegg-bin/show_pathway?mmu04919/mmu:56637%09red/mmu:18176%09red/mmu:12914%09red/mmu:320207%09red/mmu:328572%09red/mmu:232975%09red/mmu:22059%09red/mmu:17869%09red/mmu:18802%09red/mmu:72472%09red/mmu:68975%09red/mmu:11932%09red/mmu:19014%09red/mmu:18821%09red
Pathways in cancer	KEGG PATHWAY	mmu05200	29	398	5.41677e-05	0.00112085	27401|18176|320207|56637|22423|18596|22059|12370|12447|17869|12394|22027|12914|108989|14255|12043|14704|12978|54124|17295|12606|11799|208650|12006|12571|18510|328572|12122|17187	http://www.genome.jp/kegg-bin/show_pathway?mmu05200/mmu:12571%09red/mmu:18176%09red/mmu:12043%09red/mmu:12122%09red/mmu:12370%09red/mmu:17187%09red/mmu:12006%09red/mmu:11799%09red/mmu:12394%09red/mmu:320207%09red/mmu:22423%09red/mmu:56637%09red/mmu:22027%09red/mmu:14704%09red/mmu:18596%09red/mmu:27401%09red/mmu:14255%09red/mmu:108989%09red/mmu:12447%09red/mmu:12914%09red/mmu:18510%09red/mmu:32857…
Protein digestion and absorption	KEGG PATHWAY	mmu04974	12	90	6.22757e-05	0.00119658	72472|12873|57442|215335|67373|11932|12831|12813|232975|109660|100040591|12821	http://www.genome.jp/kegg-bin/show_pathway?mmu04974/mmu:215335%09red/mmu:67373%09red/mmu:109660%09red/mmu:57442%09red/mmu:12813%09red/mmu:12873%09red/mmu:232975%09red/mmu:12821%09red/mmu:100040591%09red/mmu:12831%09red/mmu:72472%09red/mmu:11932%09red
Homologous recombination	KEGG PATHWAY	mmu03440	7	28	7.3601e-05	0.00131991	114714|19360|381760|623474|268465|12144|74335	http://www.genome.jp/kegg-bin/show_pathway?mmu03440/mmu:19360%09red/mmu:381760%09red/mmu:268465%09red/mmu:74335%09red/mmu:623474%09red/mmu:114714%09red/mmu:12144%09red
Central carbon metabolism in cancer	KEGG PATHWAY	mmu05230	10	66	9.7668e-05	0.00164204	212032|17869|18176|56012|320207|18648|14255|17295|18596|22059	http://www.genome.jp/kegg-bin/show_pathway?mmu05230/mmu:14255%09red/mmu:212032%09red/mmu:17295%09red/mmu:320207%09red/mmu:18176%09red/mmu:22059%09red/mmu:17869%09red/mmu:18596%09red/mmu:56012%09red/mmu:18648%09red
Ribosome biogenesis in eukaryotes	KEGG PATHWAY	mmu03008	11	83	0.000130911	0.00207148	14113|208366|104444|224092|68147|73736|27993|195434|66181|67973|67134	http://www.genome.jp/kegg-bin/show_pathway?mmu03008/mmu:208366%09red/mmu:66181%09red/mmu:104444%09red/mmu:73736%09red/mmu:224092%09red/mmu:195434%09red/mmu:14113%09red/mmu:67973%09red/mmu:68147%09red/mmu:27993%09red/mmu:67134%09red
Cytokine-cytokine receptor interaction	KEGG PATHWAY	mmu04060	21	265	0.000193939	0.00289831	50905|20308|12772|21949|21926|387510|12765|20300|20302|14255|16159|12983|23832|12978|16154|16194|17295|13051|18596|80901|12803	http://www.genome.jp/kegg-bin/show_pathway?mmu04060/mmu:14255%09red/mmu:12765%09red/mmu:12983%09red/mmu:20300%09red/mmu:23832%09red/mmu:12772%09red/mmu:387510%09red/mmu:80901%09red/mmu:17295%09red/mmu:13051%09red/mmu:20302%09red/mmu:16159%09red/mmu:18596%09red/mmu:16154%09red/mmu:12803%09red/mmu:20308%09red/mmu:50905%09red/mmu:21926%09red/mmu:16194%09red/mmu:21949%09red/mmu:12978%09red
Neurotrophin signaling pathway	KEGG PATHWAY	mmu04722	13	122	0.000244894	0.00334873	23921|22627|18176|320207|170936|56637|26401|12043|12314|18036|22059|20112|11857	http://www.genome.jp/kegg-bin/show_pathway?mmu04722/mmu:22627%09red/mmu:11857%09red/mmu:18176%09red/mmu:20112%09red/mmu:12314%09red/mmu:12043%09red/mmu:320207%09red/mmu:18036%09red/mmu:56637%09red/mmu:22059%09red/mmu:26401%09red/mmu:23921%09red/mmu:170936%09red
Non-alcoholic fatty liver disease (NAFLD)	KEGG PATHWAY	mmu04932	15	157	0.00025331	0.00334873	12370|66152|407785|12867|320207|18770|70316|595136|56637|21926|66108|16194|333182|12122|12606	http://www.genome.jp/kegg-bin/show_pathway?mmu04932/mmu:595136%09red/mmu:18770%09red/mmu:12867%09red/mmu:320207%09red/mmu:66152%09red/mmu:333182%09red/mmu:12122%09red/mmu:12606%09red/mmu:12370%09red/mmu:70316%09red/mmu:407785%09red/mmu:66108%09red/mmu:56637%09red/mmu:21926%09red/mmu:16194%09red
Epstein-Barr virus infection	KEGG PATHWAY	mmu05169	19	232	0.000261425	0.00334873	17869|328572|22627|12505|320207|208727|27401|12914|19184|12043|20018|18036|56637|227720|12428|11909|16154|16408|22059	http://www.genome.jp/kegg-bin/show_pathway?mmu05169/mmu:22627%09red/mmu:16408%09red/mmu:12043%09red/mmu:12914%09red/mmu:320207%09red/mmu:328572%09red/mmu:12428%09red/mmu:18036%09red/mmu:227720%09red/mmu:20018%09red/mmu:22059%09red/mmu:17869%09red/mmu:208727%09red/mmu:27401%09red/mmu:12505%09red/mmu:16154%09red/mmu:11909%09red/mmu:56637%09red/mmu:19184%09red
Sphingolipid signaling pathway	KEGG PATHWAY	mmu04071	13	125	0.000303971	0.00356623	20698|14127|18176|21926|320207|14126|13610|433323|11542|12043|70059|12122|22059	http://www.genome.jp/kegg-bin/show_pathway?mmu04071/mmu:14126%09red/mmu:14127%09red/mmu:18176%09red/mmu:12043%09red/mmu:11542%09red/mmu:320207%09red/mmu:13610%09red/mmu:12122%09red/mmu:22059%09red/mmu:70059%09red/mmu:433323%09red/mmu:20698%09red/mmu:21926%09red
HTLV-I infection	KEGG PATHWAY	mmu05166	22	295	0.000304919	0.00356623	18176|320207|56637|15002|22423|18596|22059|17869|12442|17863|18974|17865|18186|12914|26401|12649|16408|21926|328572|11908|11909|234729	http://www.genome.jp/kegg-bin/show_pathway?mmu05166/mmu:320207%09red/mmu:18186%09red/mmu:16408%09red/mmu:12649%09red/mmu:18974%09red/mmu:234729%09red/mmu:21926%09red/mmu:15002%09red/mmu:18176%09red/mmu:22423%09red/mmu:56637%09red/mmu:11909%09red/mmu:11908%09red/mmu:18596%09red/mmu:26401%09red/mmu:12914%09red/mmu:328572%09red/mmu:12442%09red/mmu:22059%09red/mmu:17869%09red/mmu:17863%09red/mmu:1786…
Platinum drug resistance	KEGG PATHWAY	mmu01524	10	78	0.000333224	0.00370428	12370|11979|12018|320207|11799|12043|12189|12780|12122|22059	http://www.genome.jp/kegg-bin/show_pathway?mmu01524/mmu:11979%09red/mmu:12043%09red/mmu:320207%09red/mmu:12122%09red/mmu:11799%09red/mmu:12780%09red/mmu:12370%09red/mmu:22059%09red/mmu:12189%09red/mmu:12018%09red
Huntington's disease	KEGG PATHWAY	mmu05016	17	199	0.000344264	0.00370428	12370|66152|14775|407785|12867|70316|11951|595136|328572|12914|19712|66108|333182|20655|11947|75563|22059	http://www.genome.jp/kegg-bin/show_pathway?mmu05016/mmu:11947%09red/mmu:328572%09red/mmu:595136%09red/mmu:12914%09red/mmu:12867%09red/mmu:66152%09red/mmu:333182%09red/mmu:12370%09red/mmu:22059%09red/mmu:19712%09red/mmu:70316%09red/mmu:407785%09red/mmu:66108%09red/mmu:75563%09red/mmu:11951%09red/mmu:20655%09red/mmu:14775%09red
Nitrogen metabolism	KEGG PATHWAY	mmu00910	5	17	0.000433425	0.00448428	14661|76459|80733|23831|12346	http://www.genome.jp/kegg-bin/show_pathway?mmu00910/mmu:14661%09red/mmu:80733%09red/mmu:23831%09red/mmu:12346%09red/mmu:76459%09red
Hematopoietic cell lineage	KEGG PATHWAY	mmu04640	10	87	0.000727427	0.00724732	12493|12505|12489|21673|14255|21926|12978|22042|16194|109700	http://www.genome.jp/kegg-bin/show_pathway?mmu04640/mmu:14255%09red/mmu:109700%09red/mmu:12493%09red/mmu:12489%09red/mmu:21673%09red/mmu:12505%09red/mmu:21926%09red/mmu:16194%09red/mmu:22042%09red/mmu:12978%09red
Apoptosis	KEGG PATHWAY	mmu04210	13	139	0.000766413	0.00736304	12370|11799|22059|12018|18176|21926|320207|12043|12983|11546|12122|64704|22143	http://www.genome.jp/kegg-bin/show_pathway?mmu04210/mmu:18176%09red/mmu:12983%09red/mmu:22143%09red/mmu:12043%09red/mmu:320207%09red/mmu:11546%09red/mmu:12122%09red/mmu:11799%09red/mmu:12370%09red/mmu:22059%09red/mmu:12018%09red/mmu:64704%09red/mmu:21926%09red
Basal transcription factors	KEGG PATHWAY	mmu03022	7	44	0.000832143	0.0076542	99730|98053|209361|83602|226182|319944|23894	http://www.genome.jp/kegg-bin/show_pathway?mmu03022/mmu:226182%09red/mmu:319944%09red/mmu:23894%09red/mmu:209361%09red/mmu:99730%09red/mmu:98053%09red/mmu:83602%09red
Prostate cancer	KEGG PATHWAY	mmu05215	10	89	0.000853628	0.0076542	22027|12447|18176|320207|12914|56637|12043|328572|18596|22059	http://www.genome.jp/kegg-bin/show_pathway?mmu05215/mmu:18176%09red/mmu:12043%09red/mmu:12914%09red/mmu:320207%09red/mmu:328572%09red/mmu:22027%09red/mmu:56637%09red/mmu:12447%09red/mmu:22059%09red/mmu:18596%09red
Apoptosis - multiple species	KEGG PATHWAY	mmu04215	6	32	0.000918882	0.00780506	12370|11799|12018|12043|12122|64704	http://www.genome.jp/kegg-bin/show_pathway?mmu04215/mmu:12043%09red/mmu:12122%09red/mmu:11799%09red/mmu:12370%09red/mmu:12018%09red/mmu:64704%09red
NOD-like receptor signaling pathway	KEGG PATHWAY	mmu04621	8	59	0.000928483	0.00780506	12370|22027|54483|195046|332579|21926|18036|268973	http://www.genome.jp/kegg-bin/show_pathway?mmu04621/mmu:195046%09red/mmu:268973%09red/mmu:22027%09red/mmu:18036%09red/mmu:332579%09red/mmu:12370%09red/mmu:21926%09red/mmu:54483%09red
Herpes simplex infection	KEGG PATHWAY	mmu05168	17	224	0.00117831	0.00960503	12370|328572|99730|20382|21926|20383|27401|12914|16159|81897|18036|15002|209361|225027|226182|20815|22059	http://www.genome.jp/kegg-bin/show_pathway?mmu05168/mmu:328572%09red/mmu:226182%09red/mmu:12914%09red/mmu:20815%09red/mmu:20382%09red/mmu:15002%09red/mmu:18036%09red/mmu:225027%09red/mmu:209361%09red/mmu:12370%09red/mmu:22059%09red/mmu:99730%09red/mmu:27401%09red/mmu:16159%09red/mmu:21926%09red/mmu:20383%09red/mmu:81897%09red
Biosynthesis of amino acids	KEGG PATHWAY	mmu01230	9	79	0.00139931	0.011071	14433|56012|18770|18648|209027|11898|217214|75456|11846	http://www.genome.jp/kegg-bin/show_pathway?mmu01230/mmu:11846%09red/mmu:14433%09red/mmu:18770%09red/mmu:217214%09red/mmu:75456%09red/mmu:11898%09red/mmu:56012%09red/mmu:18648%09red/mmu:209027%09red
RNA transport	KEGG PATHWAY	mmu03013	14	170	0.00152889	0.0117506	13669|53356|227720|19069|170762|69912|108989|67242|13688|208366|103468|226982|116940|18226	http://www.genome.jp/kegg-bin/show_pathway?mmu03013/mmu:13669%09red/mmu:53356%09red/mmu:67242%09red/mmu:208366%09red/mmu:19069%09red/mmu:69912%09red/mmu:18226%09red/mmu:226982%09red/mmu:108989%09red/mmu:13688%09red/mmu:227720%09red/mmu:103468%09red/mmu:170762%09red/mmu:116940%09red
Oocyte meiosis	KEGG PATHWAY	mmu04114	11	116	0.00171325	0.0127413	12447|12442|22627|12235|12314|13006|268930|268697|12532|18817|20112	http://www.genome.jp/kegg-bin/show_pathway?mmu04114/mmu:12235%09red/mmu:268697%09red/mmu:20112%09red/mmu:12314%09red/mmu:12447%09red/mmu:268930%09red/mmu:22627%09red/mmu:12442%09red/mmu:12532%09red/mmu:18817%09red/mmu:13006%09red
FoxO signaling pathway	KEGG PATHWAY	mmu04068	12	135	0.00179328	0.0127413	19374|18099|12442|18176|320207|27401|12914|20873|68401|328572|268697|18817	http://www.genome.jp/kegg-bin/show_pathway?mmu04068/mmu:19374%09red/mmu:68401%09red/mmu:12914%09red/mmu:320207%09red/mmu:328572%09red/mmu:12442%09red/mmu:20873%09red/mmu:18099%09red/mmu:18176%09red/mmu:27401%09red/mmu:18817%09red/mmu:268697%09red
Fanconi anemia pathway	KEGG PATHWAY	mmu03460	7	51	0.00179988	0.0127413	114714|104806|237911|268465|12189|12144|74386	http://www.genome.jp/kegg-bin/show_pathway?mmu03460/mmu:268465%09red/mmu:74386%09red/mmu:237911%09red/mmu:12189%09red/mmu:104806%09red/mmu:114714%09red/mmu:12144%09red
RNA degradation	KEGG PATHWAY	mmu03018	9	83	0.00191185	0.0131868	66362|66094|27756|72587|225929|53621|15510|12228|66583	http://www.genome.jp/kegg-bin/show_pathway?mmu03018/mmu:53621%09red/mmu:12228%09red/mmu:72587%09red/mmu:27756%09red/mmu:66094%09red/mmu:66362%09red/mmu:225929%09red/mmu:15510%09red/mmu:66583%09red
MicroRNAs in cancer	KEGG PATHWAY	mmu05206	19	281	0.00219248	0.0145591	12447|17869|12532|18176|12505|24136|12018|12571|12914|212980|15364|12043|328572|12189|17295|22059|18596|14056|67849	http://www.genome.jp/kegg-bin/show_pathway?mmu05206/mmu:328572%09red/mmu:12571%09red/mmu:18176%09red/mmu:17295%09red/mmu:12043%09red/mmu:12914%09red/mmu:15364%09red/mmu:14056%09red/mmu:212980%09red/mmu:12447%09red/mmu:22059%09red/mmu:17869%09red/mmu:18596%09red/mmu:12505%09red/mmu:12018%09red/mmu:67849%09red/mmu:12189%09red/mmu:24136%09red/mmu:12532%09red
Small cell lung cancer	KEGG PATHWAY	mmu05222	9	85	0.00221904	0.0145591	12447|17869|27401|320207|12571|12043|54124|22059|17187	http://www.genome.jp/kegg-bin/show_pathway?mmu05222/mmu:12571%09red/mmu:27401%09red/mmu:12043%09red/mmu:320207%09red/mmu:22059%09red/mmu:12447%09red/mmu:17187%09red/mmu:17869%09red/mmu:54124%09red
Progesterone-mediated oocyte maturation	KEGG PATHWAY	mmu04914	9	90	0.00316038	0.0202415	12532|320207|12235|268697|268930|12428|12442|18817|20112	http://www.genome.jp/kegg-bin/show_pathway?mmu04914/mmu:12235%09red/mmu:268697%09red/mmu:20112%09red/mmu:268930%09red/mmu:320207%09red/mmu:12428%09red/mmu:12442%09red/mmu:12532%09red/mmu:18817%09red
Thyroid cancer	KEGG PATHWAY	mmu05216	5	29	0.00339176	0.0212182	18510|22059|108989|18176|17869	http://www.genome.jp/kegg-bin/show_pathway?mmu05216/mmu:108989%09red/mmu:18510%09red/mmu:17869%09red/mmu:18176%09red/mmu:22059%09red
HIF-1 signaling pathway	KEGG PATHWAY	mmu04066	10	110	0.00361023	0.0220716	212032|14433|320207|12914|12043|328572|11601|22042|16194|230899	http://www.genome.jp/kegg-bin/show_pathway?mmu04066/mmu:212032%09red/mmu:11601%09red/mmu:12043%09red/mmu:12914%09red/mmu:320207%09red/mmu:328572%09red/mmu:230899%09red/mmu:14433%09red/mmu:16194%09red/mmu:22042%09red
Parkinson's disease	KEGG PATHWAY	mmu05012	12	149	0.00379956	0.0227129	66152|20617|12867|11951|70316|595136|11947|66108|110877|64704|333182|407785	http://www.genome.jp/kegg-bin/show_pathway?mmu05012/mmu:11947%09red/mmu:595136%09red/mmu:66152%09red/mmu:12867%09red/mmu:20617%09red/mmu:333182%09red/mmu:110877%09red/mmu:70316%09red/mmu:407785%09red/mmu:66108%09red/mmu:11951%09red/mmu:64704%09red
Proteasome	KEGG PATHWAY	mmu03050	6	45	0.00429796	0.024599	26444|66537|19184|26442|16912|19173	http://www.genome.jp/kegg-bin/show_pathway?mmu03050/mmu:66537%09red/mmu:26444%09red/mmu:19173%09red/mmu:26442%09red/mmu:16912%09red/mmu:19184%09red
Carbohydrate digestion and absorption	KEGG PATHWAY	mmu04973	6	45	0.00429796	0.024599	212032|232975|320207|68401|83771|11932	http://www.genome.jp/kegg-bin/show_pathway?mmu04973/mmu:68401%09red/mmu:320207%09red/mmu:232975%09red/mmu:212032%09red/mmu:83771%09red/mmu:11932%09red
PI3K-Akt signaling pathway	KEGG PATHWAY	mmu04151	21	350	0.00496222	0.0276495	22027|12447|17869|320207|12189|18176|17863|12571|68401|12043|14704|11601|56637|12978|17295|16194|109700|11909|18596|22627|22059	http://www.genome.jp/kegg-bin/show_pathway?mmu04151/mmu:22627%09red/mmu:12571%09red/mmu:68401%09red/mmu:11601%09red/mmu:109700%09red/mmu:12043%09red/mmu:320207%09red/mmu:18176%09red/mmu:17295%09red/mmu:14704%09red/mmu:22027%09red/mmu:12447%09red/mmu:22059%09red/mmu:17869%09red/mmu:18596%09red/mmu:12189%09red/mmu:17863%09red/mmu:11909%09red/mmu:56637%09red/mmu:16194%09red/mmu:12978%09red
Spliceosome	KEGG PATHWAY	mmu03040	11	135	0.00503652	0.0276495	53607|66921|20382|66094|20383|27756|68479|66125|70767|56070|225027	http://www.genome.jp/kegg-bin/show_pathway?mmu03040/mmu:20382%09red/mmu:27756%09red/mmu:20383%09red/mmu:66094%09red/mmu:53607%09red/mmu:225027%09red/mmu:70767%09red/mmu:66125%09red/mmu:66921%09red/mmu:68479%09red/mmu:56070%09red
Arginine biosynthesis	KEGG PATHWAY	mmu00220	4	20	0.00548816	0.0288955	14661|11898|217214|11846	http://www.genome.jp/kegg-bin/show_pathway?mmu00220/mmu:14661%09red/mmu:11898%09red/mmu:217214%09red/mmu:11846%09red
Chemokine signaling pathway	KEGG PATHWAY	mmu04062	14	198	0.00550187	0.0288955	20308|18176|17969|320207|12765|20300|20302|14704|23832|12772|56637|13051|18036|80901	http://www.genome.jp/kegg-bin/show_pathway?mmu04062/mmu:18176%09red/mmu:12772%09red/mmu:23832%09red/mmu:320207%09red/mmu:14704%09red/mmu:12765%09red/mmu:80901%09red/mmu:20300%09red/mmu:13051%09red/mmu:20302%09red/mmu:18036%09red/mmu:17969%09red/mmu:20308%09red/mmu:56637%09red
Colorectal cancer	KEGG PATHWAY	mmu05210	7	64	0.0056787	0.0288955	17869|12006|11799|56637|12043|320207|22059	http://www.genome.jp/kegg-bin/show_pathway?mmu05210/mmu:12043%09red/mmu:320207%09red/mmu:56637%09red/mmu:22059%09red/mmu:17869%09red/mmu:12006%09red/mmu:11799%09red
Carbon metabolism	KEGG PATHWAY	mmu01200	10	118	0.00569317	0.0288955	212032|14433|56012|17448|18770|18648|68738|14661|75456|107029	http://www.genome.jp/kegg-bin/show_pathway?mmu01200/mmu:14661%09red/mmu:212032%09red/mmu:17448%09red/mmu:18770%09red/mmu:14433%09red/mmu:68738%09red/mmu:107029%09red/mmu:56012%09red/mmu:18648%09red/mmu:75456%09red
EGFR tyrosine kinase inhibitor resistance	KEGG PATHWAY	mmu01521	8	82	0.00601441	0.0295467	18176|320207|56637|12043|211323|16194|17295|18596	http://www.genome.jp/kegg-bin/show_pathway?mmu01521/mmu:18176%09red/mmu:12043%09red/mmu:320207%09red/mmu:56637%09red/mmu:17295%09red/mmu:18596%09red/mmu:211323%09red/mmu:16194%09red
Oxidative phosphorylation	KEGG PATHWAY	mmu00190	11	139	0.00615098	0.0295467	66152|70383|407785|12867|70316|11944|11951|595136|11947|66108|333182	http://www.genome.jp/kegg-bin/show_pathway?mmu00190/mmu:11947%09red/mmu:11944%09red/mmu:595136%09red/mmu:12867%09red/mmu:66152%09red/mmu:333182%09red/mmu:70383%09red/mmu:70316%09red/mmu:407785%09red/mmu:66108%09red/mmu:11951%09red
Measles	KEGG PATHWAY	mmu05162	11	139	0.00615098	0.0295467	12447|170786|16159|320207|12571|56637|208650|81897|18036|14130|22059	http://www.genome.jp/kegg-bin/show_pathway?mmu05162/mmu:12571%09red/mmu:14130%09red/mmu:12447%09red/mmu:320207%09red/mmu:22059%09red/mmu:18036%09red/mmu:56637%09red/mmu:208650%09red/mmu:16159%09red/mmu:170786%09red/mmu:81897%09red
Glycolysis / Gluconeogenesis	KEGG PATHWAY	mmu00010	7	66	0.00660651	0.0309806	212032|14433|56012|18770|68401|68738|18648	http://www.genome.jp/kegg-bin/show_pathway?mmu00010/mmu:18648%09red/mmu:18770%09red/mmu:212032%09red/mmu:68738%09red/mmu:56012%09red/mmu:14433%09red/mmu:68401%09red
Natural killer cell mediated cytotoxicity	KEGG PATHWAY	mmu04650	10	121	0.00667984	0.0309806	26904|12506|18176|320207|14127|21926|22177|18106|12122|16408	http://www.genome.jp/kegg-bin/show_pathway?mmu04650/mmu:14127%09red/mmu:320207%09red/mmu:16408%09red/mmu:26904%09red/mmu:18176%09red/mmu:12122%09red/mmu:12506%09red/mmu:18106%09red/mmu:22177%09red/mmu:21926%09red
Malaria	KEGG PATHWAY	mmu05144	6	50	0.00682329	0.0309814	21926|16159|81897|14934|17295|16408	http://www.genome.jp/kegg-bin/show_pathway?mmu05144/mmu:16408%09red/mmu:17295%09red/mmu:14934%09red/mmu:16159%09red/mmu:21926%09red/mmu:81897%09red
DNA replication	KEGG PATHWAY	mmu03030	5	35	0.00691035	0.0309814	68209|381760|67153|19076|18974	http://www.genome.jp/kegg-bin/show_pathway?mmu03030/mmu:18974%09red/mmu:67153%09red/mmu:19076%09red/mmu:381760%09red/mmu:68209%09red
Pentose and glucuronate interconversions	KEGG PATHWAY	mmu00040	5	36	0.00767767	0.0338573	394435|11677|394433|94284|102448	http://www.genome.jp/kegg-bin/show_pathway?mmu00040/mmu:94284%09red/mmu:394433%09red/mmu:102448%09red/mmu:394435%09red/mmu:11677%09red
Endometrial cancer	KEGG PATHWAY	mmu05213	6	52	0.0080851	0.0345221	17869|18176|12006|56637|320207|22059	http://www.genome.jp/kegg-bin/show_pathway?mmu05213/mmu:18176%09red/mmu:320207%09red/mmu:56637%09red/mmu:22059%09red/mmu:17869%09red/mmu:12006%09red
Amyotrophic lateral sclerosis (ALS)	KEGG PATHWAY	mmu05014	6	52	0.0080851	0.0345221	14775|21926|12043|12122|20655|22059	http://www.genome.jp/kegg-bin/show_pathway?mmu05014/mmu:12043%09red/mmu:12122%09red/mmu:22059%09red/mmu:20655%09red/mmu:21926%09red/mmu:14775%09red
Wnt signaling pathway	KEGG PATHWAY	mmu04310	11	146	0.00855801	0.0359704	18099|12006|12914|17869|56637|81004|328572|208846|22423|22059|212398	http://www.genome.jp/kegg-bin/show_pathway?mmu04310/mmu:328572%09red/mmu:18099%09red/mmu:12914%09red/mmu:17869%09red/mmu:22423%09red/mmu:56637%09red/mmu:22059%09red/mmu:81004%09red/mmu:208846%09red/mmu:212398%09red/mmu:12006%09red
Chronic myeloid leukemia	KEGG PATHWAY	mmu05220	7	73	0.0107518	0.0444961	17869|18176|320207|12394|12571|208650|22059	http://www.genome.jp/kegg-bin/show_pathway?mmu05220/mmu:12571%09red/mmu:18176%09red/mmu:320207%09red/mmu:22059%09red/mmu:208650%09red/mmu:17869%09red/mmu:12394%09red
Neuroactive ligand-receptor interaction	KEGG PATHWAY	mmu04080	17	285	0.0112807	0.0459774	242093|233571|17203|94045|17200|13610|67373|11542|18390|12802|18441|17199|18439|13035|14064|15559|170483	http://www.genome.jp/kegg-bin/show_pathway?mmu04080/mmu:18390%09red/mmu:67373%09red/mmu:13035%09red/mmu:18439%09red/mmu:17200%09red/mmu:233571%09red/mmu:11542%09red/mmu:14064%09red/mmu:13610%09red/mmu:17203%09red/mmu:15559%09red/mmu:170483%09red/mmu:242093%09red/mmu:18441%09red/mmu:94045%09red/mmu:17199%09red/mmu:12802%09red
Non-homologous end-joining	KEGG PATHWAY	mmu03450	3	13	0.0115609	0.0463748	227525|21673|19360	http://www.genome.jp/kegg-bin/show_pathway?mmu03450/mmu:227525%09red/mmu:19360%09red/mmu:21673%09red
Acute myeloid leukemia	KEGG PATHWAY	mmu05221	6	57	0.0119592	0.0463748	17869|18176|320207|12394|14255|12606	http://www.genome.jp/kegg-bin/show_pathway?mmu05221/mmu:14255%09red/mmu:18176%09red/mmu:320207%09red/mmu:12606%09red/mmu:17869%09red/mmu:12394%09red
Toxoplasmosis	KEGG PATHWAY	mmu05145	9	113	0.0121003	0.0463748	12370|21926|320207|16159|12043|18036|15002|16154|239081	http://www.genome.jp/kegg-bin/show_pathway?mmu05145/mmu:12043%09red/mmu:320207%09red/mmu:15002%09red/mmu:239081%09red/mmu:12370%09red/mmu:16159%09red/mmu:18036%09red/mmu:16154%09red/mmu:21926%09red
Asthma	KEGG PATHWAY	mmu05310	4	26	0.0122665	0.0463748	14127|14126|15002|21926	http://www.genome.jp/kegg-bin/show_pathway?mmu05310/mmu:14126%09red/mmu:21926%09red/mmu:15002%09red/mmu:14127%09red
Glycosphingolipid biosynthesis - lacto and neolacto series	KEGG PATHWAY	mmu00601	4	26	0.0122665	0.0463748	26878|14594|93961|20449	http://www.genome.jp/kegg-bin/show_pathway?mmu00601/mmu:14594%09red/mmu:93961%09red/mmu:20449%09red/mmu:26878%09red
Porphyrin and chlorophyll metabolism	KEGG PATHWAY	mmu00860	5	41	0.0124126	0.0463748	70383|394433|394435|94284|233016	http://www.genome.jp/kegg-bin/show_pathway?mmu00860/mmu:233016%09red/mmu:94284%09red/mmu:394433%09red/mmu:394435%09red/mmu:70383%09red
Legionellosis	KEGG PATHWAY	mmu05134	6	58	0.0128673	0.0474151	12370|21926|16159|268973|15510|15499	http://www.genome.jp/kegg-bin/show_pathway?mmu05134/mmu:268973%09red/mmu:12370%09red/mmu:16159%09red/mmu:15499%09red/mmu:15510%09red/mmu:21926%09red
Estrogen signaling pathway	KEGG PATHWAY	mmu04915	8	98	0.0154027	0.055991	16521|22027|18176|14228|320207|12314|18390|11909	http://www.genome.jp/kegg-bin/show_pathway?mmu04915/mmu:18390%09red/mmu:18176%09red/mmu:12314%09red/mmu:320207%09red/mmu:22027%09red/mmu:14228%09red/mmu:11909%09red/mmu:16521%09red
Calcium signaling pathway	KEGG PATHWAY	mmu04020	12	182	0.0156613	0.0561719	20698|20190|18802|18596|14675|213435|11937|12314|94045|18439|15559|18821	http://www.genome.jp/kegg-bin/show_pathway?mmu04020/mmu:18802%09red/mmu:94045%09red/mmu:18439%09red/mmu:12314%09red/mmu:213435%09red/mmu:15559%09red/mmu:18596%09red/mmu:14675%09red/mmu:11937%09red/mmu:20698%09red/mmu:20190%09red/mmu:18821%09red
Jak-STAT signaling pathway	KEGG PATHWAY	mmu04630	11	161	0.0161181	0.0570254	17869|320207|16159|387510|12914|12043|328572|12983|12803|16194|16154	http://www.genome.jp/kegg-bin/show_pathway?mmu04630/mmu:12983%09red/mmu:12043%09red/mmu:12914%09red/mmu:320207%09red/mmu:328572%09red/mmu:387510%09red/mmu:17869%09red/mmu:16159%09red/mmu:16154%09red/mmu:12803%09red/mmu:16194%09red
Signaling pathways regulating pluripotency of stem cells	KEGG PATHWAY	mmu04550	10	140	0.0163233	0.0570254	17869|18176|12006|21405|56637|320207|11906|19712|22423|18119	http://www.genome.jp/kegg-bin/show_pathway?mmu04550/mmu:18176%09red/mmu:320207%09red/mmu:22423%09red/mmu:56637%09red/mmu:21405%09red/mmu:17869%09red/mmu:19712%09red/mmu:11906%09red/mmu:12006%09red/mmu:18119%09red
Toll-like receptor signaling pathway	KEGG PATHWAY	mmu04620	8	101	0.017947	0.0618943	12370|21897|21926|320207|225471|20302|16159|81897	http://www.genome.jp/kegg-bin/show_pathway?mmu04620/mmu:21897%09red/mmu:225471%09red/mmu:320207%09red/mmu:12370%09red/mmu:20302%09red/mmu:16159%09red/mmu:21926%09red/mmu:81897%09red
Glioma	KEGG PATHWAY	mmu05214	6	65	0.0206082	0.0698702	18176|320207|12571|12314|18596|22059	http://www.genome.jp/kegg-bin/show_pathway?mmu05214/mmu:12571%09red/mmu:18176%09red/mmu:12314%09red/mmu:320207%09red/mmu:22059%09red/mmu:18596%09red
Pyrimidine metabolism	KEGG PATHWAY	mmu00240	8	104	0.0207792	0.0698702	19076|66422|18974|110074|22171|20018|56520|20135	http://www.genome.jp/kegg-bin/show_pathway?mmu00240/mmu:18974%09red/mmu:110074%09red/mmu:20135%09red/mmu:19076%09red/mmu:56520%09red/mmu:20018%09red/mmu:66422%09red/mmu:22171%09red
Leishmaniasis	KEGG PATHWAY	mmu05140	6	67	0.0232962	0.0771978	21926|17969|17972|16159|18036|15002	http://www.genome.jp/kegg-bin/show_pathway?mmu05140/mmu:15002%09red/mmu:18036%09red/mmu:17972%09red/mmu:16159%09red/mmu:17969%09red/mmu:21926%09red
Notch signaling pathway	KEGG PATHWAY	mmu04330	5	49	0.0235324	0.0771978	207521|12914|328572|66340|433586	http://www.genome.jp/kegg-bin/show_pathway?mmu04330/mmu:207521%09red/mmu:12914%09red/mmu:433586%09red/mmu:328572%09red/mmu:66340%09red
Influenza A	KEGG PATHWAY	mmu05164	11	172	0.024241	0.0785641	328572|21926|320207|67373|12914|56637|16647|16159|18036|15002|11909	http://www.genome.jp/kegg-bin/show_pathway?mmu05164/mmu:328572%09red/mmu:67373%09red/mmu:16647%09red/mmu:12914%09red/mmu:320207%09red/mmu:15002%09red/mmu:18036%09red/mmu:56637%09red/mmu:16159%09red/mmu:11909%09red/mmu:21926%09red
RIG-I-like receptor signaling pathway	KEGG PATHWAY	mmu04622	6	69	0.0262098	0.0839337	12370|16159|387510|26401|21926|18036	http://www.genome.jp/kegg-bin/show_pathway?mmu04622/mmu:18036%09red/mmu:387510%09red/mmu:12370%09red/mmu:16159%09red/mmu:26401%09red/mmu:21926%09red
Axon guidance	KEGG PATHWAY	mmu04360	11	176	0.0278279	0.087987	13841|13844|18176|320207|18186|192198|56637|13643|17295|14064|12934	http://www.genome.jp/kegg-bin/show_pathway?mmu04360/mmu:14064%09red/mmu:18186%09red/mmu:12934%09red/mmu:17295%09red/mmu:320207%09red/mmu:56637%09red/mmu:13643%09red/mmu:18176%09red/mmu:192198%09red/mmu:13844%09red/mmu:13841%09red
Fc gamma R-mediated phagocytosis	KEGG PATHWAY	mmu04666	7	90	0.0281297	0.087987	20698|20259|17969|320207|30948|13196|14130	http://www.genome.jp/kegg-bin/show_pathway?mmu04666/mmu:14130%09red/mmu:20259%09red/mmu:320207%09red/mmu:17969%09red/mmu:20698%09red/mmu:13196%09red/mmu:30948%09red
Thyroid hormone synthesis	KEGG PATHWAY	mmu04918	6	71	0.0293554	0.0897341	22027|14775|232975|18510|11909|11932	http://www.genome.jp/kegg-bin/show_pathway?mmu04918/mmu:18510%09red/mmu:22027%09red/mmu:232975%09red/mmu:11909%09red/mmu:11932%09red/mmu:14775%09red
Bile secretion	KEGG PATHWAY	mmu04976	6	71	0.0293554	0.0897341	232975|232156|23957|20493|12780|11932	http://www.genome.jp/kegg-bin/show_pathway?mmu04976/mmu:12780%09red/mmu:23957%09red/mmu:232975%09red/mmu:232156%09red/mmu:20493%09red/mmu:11932%09red
Purine metabolism	KEGG PATHWAY	mmu00230	11	179	0.0307577	0.0927068	225600|19076|23972|18770|18974|29863|75456|20018|11637|56520|20135	http://www.genome.jp/kegg-bin/show_pathway?mmu00230/mmu:225600%09red/mmu:56520%09red/mmu:18974%09red/mmu:11637%09red/mmu:20135%09red/mmu:19076%09red/mmu:23972%09red/mmu:29863%09red/mmu:20018%09red/mmu:18770%09red/mmu:75456%09red
Melanoma	KEGG PATHWAY	mmu05218	6	72	0.0310171	0.0927068	18176|320207|12571|17295|18596|22059	http://www.genome.jp/kegg-bin/show_pathway?mmu05218/mmu:12571%09red/mmu:18176%09red/mmu:17295%09red/mmu:320207%09red/mmu:22059%09red/mmu:18596%09red
Gastric acid secretion	KEGG PATHWAY	mmu04971	6	73	0.0327391	0.0964193	16518|232975|11944|213435|12314|11932	http://www.genome.jp/kegg-bin/show_pathway?mmu04971/mmu:11944%09red/mmu:12314%09red/mmu:213435%09red/mmu:16518%09red/mmu:232975%09red/mmu:11932%09red
Starch and sucrose metabolism	KEGG PATHWAY	mmu00500	5	54	0.0329761	0.0964193	212032|394435|394433|94284|68401	http://www.genome.jp/kegg-bin/show_pathway?mmu00500/mmu:94284%09red/mmu:394433%09red/mmu:68401%09red/mmu:212032%09red/mmu:394435%09red
Primary immunodeficiency	KEGG PATHWAY	mmu05340	4	37	0.0349598	0.100051	54167|19374|22256|227525	http://www.genome.jp/kegg-bin/show_pathway?mmu05340/mmu:19374%09red/mmu:54167%09red/mmu:227525%09red/mmu:22256%09red
MAPK signaling pathway	KEGG PATHWAY	mmu04010	14	254	0.0349619	0.100051	18099|11909|18176|71751|235584|17869|286940|26401|21926|17762|22059|20112|18596|17187	http://www.genome.jp/kegg-bin/show_pathway?mmu04010/mmu:235584%09red/mmu:18099%09red/mmu:20112%09red/mmu:18176%09red/mmu:22059%09red/mmu:17187%09red/mmu:17869%09red/mmu:18596%09red/mmu:286940%09red/mmu:26401%09red/mmu:11909%09red/mmu:17762%09red/mmu:21926%09red/mmu:71751%09red
Proteoglycans in cancer	KEGG PATHWAY	mmu05205	12	208	0.0367661	0.104106	17869|18176|12505|21926|320207|15442|286940|208650|11733|22423|17295|22059	http://www.genome.jp/kegg-bin/show_pathway?mmu05205/mmu:18176%09red/mmu:15442%09red/mmu:11733%09red/mmu:17295%09red/mmu:320207%09red/mmu:22423%09red/mmu:208650%09red/mmu:17869%09red/mmu:12505%09red/mmu:286940%09red/mmu:21926%09red/mmu:22059%09red
Proximal tubule bicarbonate reclamation	KEGG PATHWAY	mmu04964	3	22	0.0388482	0.108856	14661|232975|11932	http://www.genome.jp/kegg-bin/show_pathway?mmu04964/mmu:14661%09red/mmu:11932%09red/mmu:232975%09red
Pyruvate metabolism	KEGG PATHWAY	mmu00620	4	39	0.0406534	0.11235	17448|18770|107029|68738	http://www.genome.jp/kegg-bin/show_pathway?mmu00620/mmu:68738%09red/mmu:17448%09red/mmu:107029%09red/mmu:18770%09red
Insulin signaling pathway	KEGG PATHWAY	mmu04910	9	142	0.0409305	0.11235	212032|23921|18176|320207|18770|68401|208650|12314|56637	http://www.genome.jp/kegg-bin/show_pathway?mmu04910/mmu:68401%09red/mmu:12314%09red/mmu:320207%09red/mmu:56637%09red/mmu:208650%09red/mmu:212032%09red/mmu:18176%09red/mmu:18770%09red/mmu:23921%09red
Melanogenesis	KEGG PATHWAY	mmu04916	7	99	0.0424601	0.115371	18176|12914|56637|12314|328572|17199|22423	http://www.genome.jp/kegg-bin/show_pathway?mmu04916/mmu:12314%09red/mmu:12914%09red/mmu:18176%09red/mmu:328572%09red/mmu:22423%09red/mmu:56637%09red/mmu:17199%09red
Aldosterone-regulated sodium reabsorption	KEGG PATHWAY	mmu04960	4	40	0.0436857	0.117514	320207|108017|232975|11932	http://www.genome.jp/kegg-bin/show_pathway?mmu04960/mmu:320207%09red/mmu:11932%09red/mmu:108017%09red/mmu:232975%09red
Glycine, serine and threonine metabolism	KEGG PATHWAY	mmu00260	4	41	0.0468414	0.124756	218865|67092|18648|56012	http://www.genome.jp/kegg-bin/show_pathway?mmu00260/mmu:56012%09red/mmu:18648%09red/mmu:218865%09red/mmu:67092%09red
Glucagon signaling pathway	KEGG PATHWAY	mmu04922	7	102	0.0481219	0.12691	56012|12914|68401|12314|328572|18648|11909	http://www.genome.jp/kegg-bin/show_pathway?mmu04922/mmu:68401%09red/mmu:12314%09red/mmu:12914%09red/mmu:328572%09red/mmu:11909%09red/mmu:18648%09red/mmu:56012%09red
Chagas disease (American trypanosomiasis)	KEGG PATHWAY	mmu05142	7	104	0.0521507	0.136199	12370|21926|320207|14675|20302|16159|81897	http://www.genome.jp/kegg-bin/show_pathway?mmu05142/mmu:14675%09red/mmu:320207%09red/mmu:12370%09red/mmu:20302%09red/mmu:16159%09red/mmu:21926%09red/mmu:81897%09red
cGMP-PKG signaling pathway	KEGG PATHWAY	mmu04022	10	173	0.0528451	0.136686	213435|232975|320207|11542|12314|17261|11937|11909|11932|18821	http://www.genome.jp/kegg-bin/show_pathway?mmu04022/mmu:17261%09red/mmu:213435%09red/mmu:12314%09red/mmu:11542%09red/mmu:320207%09red/mmu:232975%09red/mmu:11937%09red/mmu:11909%09red/mmu:11932%09red/mmu:18821%09red
T cell receptor signaling pathway	KEGG PATHWAY	mmu04660	7	105	0.0542422	0.138963	54167|18176|21926|320207|56637|208650|18036	http://www.genome.jp/kegg-bin/show_pathway?mmu04660/mmu:18176%09red/mmu:54167%09red/mmu:320207%09red/mmu:18036%09red/mmu:56637%09red/mmu:208650%09red/mmu:21926%09red
Phototransduction	KEGG PATHWAY	mmu04744	3	26	0.0565085	0.143404	214111|225600|12314	http://www.genome.jp/kegg-bin/show_pathway?mmu04744/mmu:225600%09red/mmu:214111%09red/mmu:12314%09red
TGF-beta signaling pathway	KEGG PATHWAY	mmu04350	6	85	0.058283	0.146525	17869|12164|12914|21926|328572|18119	http://www.genome.jp/kegg-bin/show_pathway?mmu04350/mmu:12914%09red/mmu:328572%09red/mmu:17869%09red/mmu:12164%09red/mmu:21926%09red/mmu:18119%09red
Maturity onset diabetes of the young	KEGG PATHWAY	mmu04950	3	27	0.0614242	0.151588	21405|18770|17341	http://www.genome.jp/kegg-bin/show_pathway?mmu04950/mmu:21405%09red/mmu:17341%09red/mmu:18770%09red
Ascorbate and aldarate metabolism	KEGG PATHWAY	mmu00053	3	27	0.0614242	0.151588	394435|394433|94284	http://www.genome.jp/kegg-bin/show_pathway?mmu00053/mmu:94284%09red/mmu:394433%09red/mmu:394435%09red
ErbB signaling pathway	KEGG PATHWAY	mmu04012	6	87	0.0634396	0.15344	17869|18176|320207|56637|208650|211323	http://www.genome.jp/kegg-bin/show_pathway?mmu04012/mmu:18176%09red/mmu:320207%09red/mmu:56637%09red/mmu:208650%09red/mmu:17869%09red/mmu:211323%09red
Long-term potentiation	KEGG PATHWAY	mmu04720	5	66	0.0641603	0.15344	12314|328572|12914|18176|20112	http://www.genome.jp/kegg-bin/show_pathway?mmu04720/mmu:12914%09red/mmu:18176%09red/mmu:328572%09red/mmu:20112%09red/mmu:12314%09red
ABC transporters	KEGG PATHWAY	mmu02010	4	46	0.0644562	0.15344	12780|217262|26874|192663	http://www.genome.jp/kegg-bin/show_pathway?mmu02010/mmu:12780%09red/mmu:217262%09red/mmu:192663%09red/mmu:26874%09red
Mineral absorption	KEGG PATHWAY	mmu04978	4	46	0.0644562	0.15344	232975|17748|18174|11932	http://www.genome.jp/kegg-bin/show_pathway?mmu04978/mmu:18174%09red/mmu:17748%09red/mmu:11932%09red/mmu:232975%09red
Amoebiasis	KEGG PATHWAY	mmu05146	7	111	0.0678803	0.160174	19349|21926|320207|14675|16159|11846|13035	http://www.genome.jp/kegg-bin/show_pathway?mmu05146/mmu:11846%09red/mmu:13035%09red/mmu:14675%09red/mmu:320207%09red/mmu:16159%09red/mmu:19349%09red/mmu:21926%09red
Oxytocin signaling pathway	KEGG PATHWAY	mmu04921	9	158	0.0685528	0.160354	16521|16518|20190|18176|320207|213435|12314|216459|227541	http://www.genome.jp/kegg-bin/show_pathway?mmu04921/mmu:320207%09red/mmu:12314%09red/mmu:18176%09red/mmu:16518%09red/mmu:216459%09red/mmu:213435%09red/mmu:227541%09red/mmu:20190%09red/mmu:16521%09red
Renal cell carcinoma	KEGG PATHWAY	mmu05211	5	68	0.0705487	0.1636	320207|17295|328572|12914|18176	http://www.genome.jp/kegg-bin/show_pathway?mmu05211/mmu:17295%09red/mmu:12914%09red/mmu:320207%09red/mmu:328572%09red/mmu:18176%09red
Sphingolipid metabolism	KEGG PATHWAY	mmu00600	4	48	0.0723434	0.166328	20698|70059|22234|433323	http://www.genome.jp/kegg-bin/show_pathway?mmu00600/mmu:433323%09red/mmu:20698%09red/mmu:70059%09red/mmu:22234%09red
Fc epsilon RI signaling pathway	KEGG PATHWAY	mmu04664	5	69	0.0738693	0.168397	320207|14126|14127|18176|21926	http://www.genome.jp/kegg-bin/show_pathway?mmu04664/mmu:14126%09red/mmu:14127%09red/mmu:320207%09red/mmu:21926%09red/mmu:18176%09red
N-Glycan biosynthesis	KEGG PATHWAY	mmu00510	4	49	0.0764627	0.169987	381903|207958|208624|107895	http://www.genome.jp/kegg-bin/show_pathway?mmu00510/mmu:381903%09red/mmu:208624%09red/mmu:207958%09red/mmu:107895%09red
Cocaine addiction	KEGG PATHWAY	mmu05030	4	49	0.0764627	0.169987	12569|110877|11909|170483	http://www.genome.jp/kegg-bin/show_pathway?mmu05030/mmu:110877%09red/mmu:11909%09red/mmu:12569%09red/mmu:170483%09red
Cysteine and methionine metabolism	KEGG PATHWAY	mmu00270	4	49	0.0764627	0.169987	12583|17448|20810|56369	http://www.genome.jp/kegg-bin/show_pathway?mmu00270/mmu:12583%09red/mmu:56369%09red/mmu:17448%09red/mmu:20810%09red
Type II diabetes mellitus	KEGG PATHWAY	mmu04930	4	50	0.0806972	0.177931	212032|21926|320207|18770	http://www.genome.jp/kegg-bin/show_pathway?mmu04930/mmu:320207%09red/mmu:212032%09red/mmu:21926%09red/mmu:18770%09red
Fatty acid biosynthesis	KEGG PATHWAY	mmu00061	2	14	0.0831388	0.181824	78625|216739	http://www.genome.jp/kegg-bin/show_pathway?mmu00061/mmu:78625%09red/mmu:216739%09red
Arginine and proline metabolism	KEGG PATHWAY	mmu00330	4	51	0.0850451	0.183017	20810|11846|209027|67092	http://www.genome.jp/kegg-bin/show_pathway?mmu00330/mmu:11846%09red/mmu:20810%09red/mmu:67092%09red/mmu:209027%09red
Drug metabolism - other enzymes	KEGG PATHWAY	mmu00983	4	51	0.0850451	0.183017	72361|394435|394433|94284	http://www.genome.jp/kegg-bin/show_pathway?mmu00983/mmu:94284%09red/mmu:394433%09red/mmu:394435%09red/mmu:72361%09red
Adipocytokine signaling pathway	KEGG PATHWAY	mmu04920	5	73	0.0879823	0.187835	21926|78625|18036|216739|68401	http://www.genome.jp/kegg-bin/show_pathway?mmu04920/mmu:78625%09red/mmu:68401%09red/mmu:21926%09red/mmu:18036%09red/mmu:216739%09red
Galactose metabolism	KEGG PATHWAY	mmu00052	3	32	0.0887831	0.188052	212032|68401|11677	http://www.genome.jp/kegg-bin/show_pathway?mmu00052/mmu:68401%09red/mmu:212032%09red/mmu:11677%09red
Adherens junction	KEGG PATHWAY	mmu04520	5	74	0.091715	0.189725	17295|18099|11431|12914|328572	http://www.genome.jp/kegg-bin/show_pathway?mmu04520/mmu:17295%09red/mmu:12914%09red/mmu:11431%09red/mmu:18099%09red/mmu:328572%09red
Pertussis	KEGG PATHWAY	mmu05133	5	74	0.091715	0.189725	16159|12314|225471|15900|21926	http://www.genome.jp/kegg-bin/show_pathway?mmu05133/mmu:21926%09red/mmu:12314%09red/mmu:16159%09red/mmu:225471%09red/mmu:15900%09red
Glycosphingolipid biosynthesis - ganglio series	KEGG PATHWAY	mmu00604	2	15	0.0923937	0.189725	20449|14421	http://www.genome.jp/kegg-bin/show_pathway?mmu00604/mmu:20449%09red/mmu:14421%09red
Glycosphingolipid biosynthesis - globo series	KEGG PATHWAY	mmu00603	2	15	0.0923937	0.189725	93961|20449	http://www.genome.jp/kegg-bin/show_pathway?mmu00603/mmu:93961%09red/mmu:20449%09red
Staphylococcus aureus infection	KEGG PATHWAY	mmu05150	4	53	0.0940746	0.191713	14130|14962|15002|16408	http://www.genome.jp/kegg-bin/show_pathway?mmu05150/mmu:14962%09red/mmu:15002%09red/mmu:14130%09red/mmu:16408%09red
B cell receptor signaling pathway	KEGG PATHWAY	mmu04662	5	75	0.0955278	0.19321	320207|14130|18036|56637|18176	http://www.genome.jp/kegg-bin/show_pathway?mmu04662/mmu:56637%09red/mmu:320207%09red/mmu:18176%09red/mmu:18036%09red/mmu:14130%09red
Basal cell carcinoma	KEGG PATHWAY	mmu05217	4	55	0.103536	0.207845	12006|22423|56637|22059	http://www.genome.jp/kegg-bin/show_pathway?mmu05217/mmu:12006%09red/mmu:22059%09red/mmu:22423%09red/mmu:56637%09red
Base excision repair	KEGG PATHWAY	mmu03410	3	35	0.107235	0.213675	18974|11546|22256	http://www.genome.jp/kegg-bin/show_pathway?mmu03410/mmu:18974%09red/mmu:22256%09red/mmu:11546%09red
Non-small cell lung cancer	KEGG PATHWAY	mmu05223	4	56	0.108424	0.214456	320207|12571|18176|22059	http://www.genome.jp/kegg-bin/show_pathway?mmu05223/mmu:12571%09red/mmu:320207%09red/mmu:22059%09red/mmu:18176%09red
Glutathione metabolism	KEGG PATHWAY	mmu00480	4	57	0.113413	0.22206	20810|110175|14775|20135	http://www.genome.jp/kegg-bin/show_pathway?mmu00480/mmu:20810%09red/mmu:110175%09red/mmu:20135%09red/mmu:14775%09red
Pancreatic secretion	KEGG PATHWAY	mmu04972	6	103	0.113919	0.22206	232975|67373|11937|12873|109660|11932	http://www.genome.jp/kegg-bin/show_pathway?mmu04972/mmu:67373%09red/mmu:109660%09red/mmu:12873%09red/mmu:232975%09red/mmu:11937%09red/mmu:11932%09red
Cardiac muscle contraction	KEGG PATHWAY	mmu04260	5	80	0.115763	0.224031	66152|333182|232975|11932|12867	http://www.genome.jp/kegg-bin/show_pathway?mmu04260/mmu:11932%09red/mmu:12867%09red/mmu:66152%09red/mmu:333182%09red/mmu:232975%09red
African trypanosomiasis	KEGG PATHWAY	mmu05143	3	37	0.12029	0.231129	16159|81897|21926	http://www.genome.jp/kegg-bin/show_pathway?mmu05143/mmu:21926%09red/mmu:16159%09red/mmu:81897%09red
mTOR signaling pathway	KEGG PATHWAY	mmu04150	8	156	0.126394	0.241134	109270|18176|320207|27401|56637|21926|22423|20112	http://www.genome.jp/kegg-bin/show_pathway?mmu04150/mmu:320207%09red/mmu:20112%09red/mmu:18176%09red/mmu:22423%09red/mmu:56637%09red/mmu:27401%09red/mmu:21926%09red/mmu:109270%09red
Osteoclast differentiation	KEGG PATHWAY	mmu04380	7	133	0.133746	0.253365	17969|320207|17972|21926|22177|12978|14130	http://www.genome.jp/kegg-bin/show_pathway?mmu04380/mmu:14130%09red/mmu:320207%09red/mmu:17972%09red/mmu:17969%09red/mmu:22177%09red/mmu:21926%09red/mmu:12978%09red
Dopaminergic synapse	KEGG PATHWAY	mmu04728	7	135	0.140912	0.265071	16521|56637|12314|14704|110877|11909|12846	http://www.genome.jp/kegg-bin/show_pathway?mmu04728/mmu:12846%09red/mmu:12314%09red/mmu:14704%09red/mmu:56637%09red/mmu:110877%09red/mmu:11909%09red/mmu:16521%09red
Aldosterone synthesis and secretion	KEGG PATHWAY	mmu04925	5	86	0.142476	0.266153	11909|17200|11908|12314|227541	http://www.genome.jp/kegg-bin/show_pathway?mmu04925/mmu:227541%09red/mmu:11909%09red/mmu:11908%09red/mmu:17200%09red/mmu:12314%09red
Insulin resistance	KEGG PATHWAY	mmu04931	6	111	0.144972	0.268949	320207|56637|21926|170826|68401|20112	http://www.genome.jp/kegg-bin/show_pathway?mmu04931/mmu:68401%09red/mmu:20112%09red/mmu:170826%09red/mmu:320207%09red/mmu:56637%09red/mmu:21926%09red
Steroid hormone biosynthesis	KEGG PATHWAY	mmu00140	5	87	0.147168	0.269	12846|394435|394433|15485|94284	http://www.genome.jp/kegg-bin/show_pathway?mmu00140/mmu:94284%09red/mmu:394433%09red/mmu:394435%09red/mmu:15485%09red/mmu:12846%09red
Complement and coagulation cascades	KEGG PATHWAY	mmu04610	5	87	0.147168	0.269	15160|14962|14064|16411|74145	http://www.genome.jp/kegg-bin/show_pathway?mmu04610/mmu:14962%09red/mmu:16411%09red/mmu:14064%09red/mmu:15160%09red/mmu:74145%09red
Bladder cancer	KEGG PATHWAY	mmu05219	3	41	0.148	0.269	17869|18176|22059	http://www.genome.jp/kegg-bin/show_pathway?mmu05219/mmu:22059%09red/mmu:17869%09red/mmu:18176%09red
Longevity regulating pathway - multiple species	KEGG PATHWAY	mmu04213	4	64	0.150985	0.272583	320207|13688|20655|18176	http://www.genome.jp/kegg-bin/show_pathway?mmu04213/mmu:20655%09red/mmu:320207%09red/mmu:18176%09red/mmu:13688%09red
Glycosaminoglycan degradation	KEGG PATHWAY	mmu00531	2	21	0.152975	0.27307	109685|15442	http://www.genome.jp/kegg-bin/show_pathway?mmu00531/mmu:109685%09red/mmu:15442%09red
Cholinergic synapse	KEGG PATHWAY	mmu04725	6	113	0.153285	0.27307	16518|18176|320207|12043|14704|110862	http://www.genome.jp/kegg-bin/show_pathway?mmu04725/mmu:18176%09red/mmu:12043%09red/mmu:320207%09red/mmu:16518%09red/mmu:14704%09red/mmu:110862%09red
Regulation of actin cytoskeleton	KEGG PATHWAY	mmu04810	10	218	0.156402	0.275586	20259|18718|18176|320207|213435|16411|16408|109700|18596|67938	http://www.genome.jp/kegg-bin/show_pathway?mmu04810/mmu:16411%09red/mmu:18176%09red/mmu:109700%09red/mmu:16408%09red/mmu:20259%09red/mmu:320207%09red/mmu:213435%09red/mmu:18596%09red/mmu:67938%09red/mmu:18718%09red
Retinol metabolism	KEGG PATHWAY	mmu00830	5	89	0.156746	0.275586	26358|394435|394433|20148|94284	http://www.genome.jp/kegg-bin/show_pathway?mmu00830/mmu:94284%09red/mmu:394433%09red/mmu:26358%09red/mmu:394435%09red/mmu:20148%09red
Phagosome	KEGG PATHWAY	mmu04145	9	192	0.158426	0.276732	170786|19349|17969|14130|17972|15002|22042|17523|22143	http://www.genome.jp/kegg-bin/show_pathway?mmu04145/mmu:19349%09red/mmu:14130%09red/mmu:22143%09red/mmu:170786%09red/mmu:15002%09red/mmu:17972%09red/mmu:17969%09red/mmu:17523%09red/mmu:22042%09red
Vasopressin-regulated water reabsorption	KEGG PATHWAY	mmu04962	3	43	0.162559	0.280486	56455|22428|11857	http://www.genome.jp/kegg-bin/show_pathway?mmu04962/mmu:11857%09red/mmu:56455%09red/mmu:22428%09red
Protein processing in endoplasmic reticulum	KEGG PATHWAY	mmu04141	8	167	0.16318	0.280486	22027|12018|67397|54197|12043|15502|18786|15505	http://www.genome.jp/kegg-bin/show_pathway?mmu04141/mmu:15502%09red/mmu:12043%09red/mmu:67397%09red/mmu:22027%09red/mmu:18786%09red/mmu:54197%09red/mmu:15505%09red/mmu:12018%09red
Mismatch repair	KEGG PATHWAY	mmu03430	2	22	0.163704	0.280486	381760|26909	http://www.genome.jp/kegg-bin/show_pathway?mmu03430/mmu:26909%09red/mmu:381760%09red
Butirosin and neomycin biosynthesis	KEGG PATHWAY	mmu00524	1	5	0.168551	0.285801	212032	http://www.genome.jp/kegg-bin/show_pathway?mmu00524/mmu:212032%09red
Ether lipid metabolism	KEGG PATHWAY	mmu00565	3	44	0.169993	0.285801	104759|270084|68255	http://www.genome.jp/kegg-bin/show_pathway?mmu00565/mmu:270084%09red/mmu:68255%09red/mmu:104759%09red
Intestinal immune network for IgA production	KEGG PATHWAY	mmu04672	3	44	0.169993	0.285801	54167|20300|15002	http://www.genome.jp/kegg-bin/show_pathway?mmu04672/mmu:54167%09red/mmu:15002%09red/mmu:20300%09red
Amphetamine addiction	KEGG PATHWAY	mmu05031	4	68	0.174309	0.291237	12314|11909|110877|170483	http://www.genome.jp/kegg-bin/show_pathway?mmu05031/mmu:110877%09red/mmu:11909%09red/mmu:170483%09red/mmu:12314%09red
cAMP signaling pathway	KEGG PATHWAY	mmu04024	9	198	0.178427	0.295993	232975|320207|17200|12914|11932|12314|328572|170483|18821	http://www.genome.jp/kegg-bin/show_pathway?mmu04024/mmu:17200%09red/mmu:12314%09red/mmu:12914%09red/mmu:320207%09red/mmu:328572%09red/mmu:232975%09red/mmu:170483%09red/mmu:11932%09red/mmu:18821%09red
Ubiquitin mediated proteolysis	KEGG PATHWAY	mmu04120	7	145	0.179356	0.295993	27401|26401|208650|53323|12189|26374|68612	http://www.genome.jp/kegg-bin/show_pathway?mmu04120/mmu:26374%09red/mmu:53323%09red/mmu:208650%09red/mmu:27401%09red/mmu:12189%09red/mmu:26401%09red/mmu:68612%09red
Phospholipase D signaling pathway	KEGG PATHWAY	mmu04072	7	146	0.183425	0.300862	20698|18176|320207|14126|12765|14127|18596	http://www.genome.jp/kegg-bin/show_pathway?mmu04072/mmu:14126%09red/mmu:14127%09red/mmu:18176%09red/mmu:320207%09red/mmu:12765%09red/mmu:18596%09red/mmu:20698%09red
Endocrine resistance	KEGG PATHWAY	mmu01522	5	95	0.186919	0.304734	19014|12043|320207|18176|22059	http://www.genome.jp/kegg-bin/show_pathway?mmu01522/mmu:12043%09red/mmu:22059%09red/mmu:320207%09red/mmu:18176%09red/mmu:19014%09red
Leukocyte transendothelial migration	KEGG PATHWAY	mmu04670	6	121	0.188513	0.305483	17969|320207|17972|57255|67938|16408	http://www.genome.jp/kegg-bin/show_pathway?mmu04670/mmu:16408%09red/mmu:57255%09red/mmu:320207%09red/mmu:17972%09red/mmu:17969%09red/mmu:67938%09red
Tryptophan metabolism	KEGG PATHWAY	mmu00380	3	47	0.192846	0.310632	266645|107766|98256	http://www.genome.jp/kegg-bin/show_pathway?mmu00380/mmu:266645%09red/mmu:107766%09red/mmu:98256%09red
Focal adhesion	KEGG PATHWAY	mmu04510	9	203	0.19592	0.311073	320207|56637|286940|213435|12043|17295|109700|18596|67938	http://www.genome.jp/kegg-bin/show_pathway?mmu04510/mmu:213435%09red/mmu:109700%09red/mmu:12043%09red/mmu:320207%09red/mmu:56637%09red/mmu:17295%09red/mmu:18596%09red/mmu:286940%09red/mmu:67938%09red
Cell adhesion molecules (CAMs)	KEGG PATHWAY	mmu04514	8	176	0.196535	0.311073	54167|319504|192198|16408|57255|20343|15002|21367	http://www.genome.jp/kegg-bin/show_pathway?mmu04514/mmu:16408%09red/mmu:57255%09red/mmu:54167%09red/mmu:21367%09red/mmu:15002%09red/mmu:20343%09red/mmu:192198%09red/mmu:319504%09red
Glycosylphosphatidylinositol(GPI)-anchor biosynthesis	KEGG PATHWAY	mmu00563	2	25	0.196589	0.311073	327942|55981	http://www.genome.jp/kegg-bin/show_pathway?mmu00563/mmu:55981%09red/mmu:327942%09red
Lysosome	KEGG PATHWAY	mmu04142	6	124	0.202469	0.318504	18174|12514|27426|13034|13035|11777	http://www.genome.jp/kegg-bin/show_pathway?mmu04142/mmu:13035%09red/mmu:13034%09red/mmu:18174%09red/mmu:11777%09red/mmu:12514%09red/mmu:27426%09red
Amino sugar and nucleotide sugar metabolism	KEGG PATHWAY	mmu00520	3	49	0.208481	0.324373	212032|12763|109754	http://www.genome.jp/kegg-bin/show_pathway?mmu00520/mmu:212032%09red/mmu:109754%09red/mmu:12763%09red
Adrenergic signaling in cardiomyocytes	KEGG PATHWAY	mmu04261	7	152	0.208612	0.324373	232975|320207|12043|12314|11909|11932|18821	http://www.genome.jp/kegg-bin/show_pathway?mmu04261/mmu:12314%09red/mmu:12043%09red/mmu:320207%09red/mmu:232975%09red/mmu:11909%09red/mmu:11932%09red/mmu:18821%09red
Hippo signaling pathway	KEGG PATHWAY	mmu04390	7	154	0.217283	0.335915	17869|22627|12006|11799|56637|12164|22423	http://www.genome.jp/kegg-bin/show_pathway?mmu04390/mmu:22627%09red/mmu:22423%09red/mmu:11799%09red/mmu:17869%09red/mmu:12164%09red/mmu:12006%09red/mmu:56637%09red
AGE-RAGE signaling pathway in diabetic complications	KEGG PATHWAY	mmu04933	5	103	0.230026	0.352542	320207|12043|18802|18176|21926	http://www.genome.jp/kegg-bin/show_pathway?mmu04933/mmu:12043%09red/mmu:320207%09red/mmu:21926%09red/mmu:18176%09red/mmu:18802%09red
Type I diabetes mellitus	KEGG PATHWAY	mmu04940	4	77	0.230659	0.352542	16159|15510|15002|21926	http://www.genome.jp/kegg-bin/show_pathway?mmu04940/mmu:16159%09red/mmu:15002%09red/mmu:15510%09red/mmu:21926%09red
Fatty acid metabolism	KEGG PATHWAY	mmu01212	3	52	0.232424	0.353232	106529|78625|216739	http://www.genome.jp/kegg-bin/show_pathway?mmu01212/mmu:78625%09red/mmu:106529%09red/mmu:216739%09red
Salivary secretion	KEGG PATHWAY	mmu04970	4	78	0.237186	0.354461	12314|232975|76113|11932	http://www.genome.jp/kegg-bin/show_pathway?mmu04970/mmu:76113%09red/mmu:12314%09red/mmu:11932%09red/mmu:232975%09red
Bacterial invasion of epithelial cells	KEGG PATHWAY	mmu05100	4	78	0.237186	0.354461	320207|208650|52398|17295	http://www.genome.jp/kegg-bin/show_pathway?mmu05100/mmu:17295%09red/mmu:208650%09red/mmu:320207%09red/mmu:52398%09red
Salmonella infection	KEGG PATHWAY	mmu05132	4	78	0.237186	0.354461	268973|19349|20302|286940	http://www.genome.jp/kegg-bin/show_pathway?mmu05132/mmu:286940%09red/mmu:20302%09red/mmu:19349%09red/mmu:268973%09red
Rap1 signaling pathway	KEGG PATHWAY	mmu04015	9	215	0.240618	0.357604	18176|320207|12314|11601|18441|12978|17295|18596|16408	http://www.genome.jp/kegg-bin/show_pathway?mmu04015/mmu:16408%09red/mmu:18176%09red/mmu:11601%09red/mmu:12314%09red/mmu:17295%09red/mmu:320207%09red/mmu:18596%09red/mmu:18441%09red/mmu:12978%09red
Pentose phosphate pathway	KEGG PATHWAY	mmu00030	2	31	0.264095	0.390338	75456|71336	http://www.genome.jp/kegg-bin/show_pathway?mmu00030/mmu:71336%09red/mmu:75456%09red
Hepatitis C	KEGG PATHWAY	mmu05160	6	137	0.266719	0.392062	18176|57255|320207|56637|21926|22059	http://www.genome.jp/kegg-bin/show_pathway?mmu05160/mmu:18176%09red/mmu:57255%09red/mmu:320207%09red/mmu:56637%09red/mmu:22059%09red/mmu:21926%09red
ECM-receptor interaction	KEGG PATHWAY	mmu04512	4	83	0.270407	0.395324	109700|15366|12505|16423	http://www.genome.jp/kegg-bin/show_pathway?mmu04512/mmu:15366%09red/mmu:16423%09red/mmu:109700%09red/mmu:12505%09red
PPAR signaling pathway	KEGG PATHWAY	mmu03320	4	85	0.28392	0.410616	78625|216739|57435|13167	http://www.genome.jp/kegg-bin/show_pathway?mmu03320/mmu:57435%09red/mmu:78625%09red/mmu:13167%09red/mmu:216739%09red
Rheumatoid arthritis	KEGG PATHWAY	mmu05323	4	85	0.28392	0.410616	16408|21926|15002|20302	http://www.genome.jp/kegg-bin/show_pathway?mmu05323/mmu:21926%09red/mmu:20302%09red/mmu:15002%09red/mmu:16408%09red
Inflammatory bowel disease (IBD)	KEGG PATHWAY	mmu05321	3	59	0.28984	0.415969	16159|15002|21926	http://www.genome.jp/kegg-bin/show_pathway?mmu05321/mmu:16159%09red/mmu:15002%09red/mmu:21926%09red
Gap junction	KEGG PATHWAY	mmu04540	4	86	0.290714	0.415969	15559|18596|18176|22143	http://www.genome.jp/kegg-bin/show_pathway?mmu04540/mmu:15559%09red/mmu:18176%09red/mmu:18596%09red/mmu:22143%09red
VEGF signaling pathway	KEGG PATHWAY	mmu04370	3	60	0.298148	0.424348	320207|20698|18176	http://www.genome.jp/kegg-bin/show_pathway?mmu04370/mmu:320207%09red/mmu:20698%09red/mmu:18176%09red
Ras signaling pathway	KEGG PATHWAY	mmu04014	9	231	0.304952	0.43107	18176|320207|12314|14704|11601|12978|54153|17295|18596	http://www.genome.jp/kegg-bin/show_pathway?mmu04014/mmu:54153%09red/mmu:320207%09red/mmu:11601%09red/mmu:12314%09red/mmu:17295%09red/mmu:18176%09red/mmu:14704%09red/mmu:18596%09red/mmu:12978%09red
Taurine and hypotaurine metabolism	KEGG PATHWAY	mmu00430	1	11	0.308712	0.43107	12583	http://www.genome.jp/kegg-bin/show_pathway?mmu00430/mmu:12583%09red
Sulfur metabolism	KEGG PATHWAY	mmu00920	1	11	0.308712	0.43107	23972	http://www.genome.jp/kegg-bin/show_pathway?mmu00920/mmu:23972%09red
Fructose and mannose metabolism	KEGG PATHWAY	mmu00051	2	35	0.309281	0.43107	212032|11677	http://www.genome.jp/kegg-bin/show_pathway?mmu00051/mmu:212032%09red/mmu:11677%09red
Dilated cardiomyopathy	KEGG PATHWAY	mmu05414	4	90	0.318081	0.440504	109700|18821|22138|21926	http://www.genome.jp/kegg-bin/show_pathway?mmu05414/mmu:22138%09red/mmu:21926%09red/mmu:18821%09red/mmu:109700%09red
Renin-angiotensin system	KEGG PATHWAY	mmu04614	2	36	0.320506	0.440504	13035|12873	http://www.genome.jp/kegg-bin/show_pathway?mmu04614/mmu:13035%09red/mmu:12873%09red
Endocytosis	KEGG PATHWAY	mmu04144	11	294	0.320962	0.440504	19349|30930|30948|13196|12765|208650|107305|212285|12978|22042|17295	http://www.genome.jp/kegg-bin/show_pathway?mmu04144/mmu:12765%09red/mmu:19349%09red/mmu:17295%09red/mmu:212285%09red/mmu:208650%09red/mmu:22042%09red/mmu:107305%09red/mmu:12978%09red/mmu:13196%09red/mmu:30948%09red/mmu:30930%09red
Morphine addiction	KEGG PATHWAY	mmu05032	4	93	0.338738	0.461638	16521|18390|14704|29863	http://www.genome.jp/kegg-bin/show_pathway?mmu05032/mmu:29863%09red/mmu:18390%09red/mmu:16521%09red/mmu:14704%09red
Metabolism of xenobiotics by cytochrome P450	KEGG PATHWAY	mmu00980	3	65	0.339793	0.461638	394435|394433|94284	http://www.genome.jp/kegg-bin/show_pathway?mmu00980/mmu:94284%09red/mmu:394433%09red/mmu:394435%09red
Alanine, aspartate and glutamate metabolism	KEGG PATHWAY	mmu00250	2	38	0.342811	0.463397	14661|11898	http://www.genome.jp/kegg-bin/show_pathway?mmu00250/mmu:14661%09red/mmu:11898%09red
Glycerophospholipid metabolism	KEGG PATHWAY	mmu00564	4	94	0.345636	0.463579	270084|104759|215456|16816	http://www.genome.jp/kegg-bin/show_pathway?mmu00564/mmu:215456%09red/mmu:270084%09red/mmu:16816%09red/mmu:104759%09red
Platelet activation	KEGG PATHWAY	mmu04611	5	123	0.346835	0.463579	320207|213435|14127|18441|67938	http://www.genome.jp/kegg-bin/show_pathway?mmu04611/mmu:18441%09red/mmu:320207%09red/mmu:213435%09red/mmu:67938%09red/mmu:14127%09red
Pancreatic cancer	KEGG PATHWAY	mmu05212	3	66	0.348115	0.463579	320207|12571|22059	http://www.genome.jp/kegg-bin/show_pathway?mmu05212/mmu:12571%09red/mmu:320207%09red/mmu:22059%09red
Drug metabolism - cytochrome P450	KEGG PATHWAY	mmu00982	3	67	0.356427	0.471651	394435|394433|94284	http://www.genome.jp/kegg-bin/show_pathway?mmu00982/mmu:94284%09red/mmu:394433%09red/mmu:394435%09red
Longevity regulating pathway	KEGG PATHWAY	mmu04211	4	96	0.359437	0.471651	320207|11909|18176|22059	http://www.genome.jp/kegg-bin/show_pathway?mmu04211/mmu:11909%09red/mmu:320207%09red/mmu:22059%09red/mmu:18176%09red
Viral myocarditis	KEGG PATHWAY	mmu05416	4	96	0.359437	0.471651	12370|12122|15002|16408	http://www.genome.jp/kegg-bin/show_pathway?mmu05416/mmu:12370%09red/mmu:15002%09red/mmu:12122%09red/mmu:16408%09red
Tyrosine metabolism	KEGG PATHWAY	mmu00350	2	40	0.364876	0.476059	17319|12846	http://www.genome.jp/kegg-bin/show_pathway?mmu00350/mmu:17319%09red/mmu:12846%09red
Phosphatidylinositol signaling system	KEGG PATHWAY	mmu04070	4	97	0.366336	0.476059	320207|12314|18718|18802	http://www.genome.jp/kegg-bin/show_pathway?mmu04070/mmu:320207%09red/mmu:18718%09red/mmu:18802%09red/mmu:12314%09red
Circadian entrainment	KEGG PATHWAY	mmu04713	4	98	0.37323	0.482687	16521|12314|14704|20190	http://www.genome.jp/kegg-bin/show_pathway?mmu04713/mmu:20190%09red/mmu:16521%09red/mmu:14704%09red/mmu:12314%09red
Choline metabolism in cancer	KEGG PATHWAY	mmu05231	4	101	0.39387	0.506943	320207|30805|18596|18176	http://www.genome.jp/kegg-bin/show_pathway?mmu05231/mmu:320207%09red/mmu:18176%09red/mmu:18596%09red/mmu:30805%09red
Allograft rejection	KEGG PATHWAY	mmu05330	3	72	0.397699	0.509433	16159|15002|21926	http://www.genome.jp/kegg-bin/show_pathway?mmu05330/mmu:16159%09red/mmu:15002%09red/mmu:21926%09red
Serotonergic synapse	KEGG PATHWAY	mmu04726	5	133	0.406973	0.51538	16521|110877|14704|15559|18176	http://www.genome.jp/kegg-bin/show_pathway?mmu04726/mmu:15559%09red/mmu:18176%09red/mmu:16521%09red/mmu:14704%09red/mmu:110877%09red
Nucleotide excision repair	KEGG PATHWAY	mmu03420	2	44	0.408089	0.51538	18974|23894	http://www.genome.jp/kegg-bin/show_pathway?mmu03420/mmu:18974%09red/mmu:23894%09red
Hedgehog signaling pathway	KEGG PATHWAY	mmu04340	2	44	0.408089	0.51538	12043|56637	http://www.genome.jp/kegg-bin/show_pathway?mmu04340/mmu:12043%09red/mmu:56637%09red
Prolactin signaling pathway	KEGG PATHWAY	mmu04917	3	74	0.414016	0.520422	320207|56637|18176	http://www.genome.jp/kegg-bin/show_pathway?mmu04917/mmu:320207%09red/mmu:18176%09red/mmu:56637%09red
Selenocompound metabolism	KEGG PATHWAY	mmu00450	1	17	0.425262	0.532072	23972	http://www.genome.jp/kegg-bin/show_pathway?mmu00450/mmu:23972%09red
One carbon pool by folate	KEGG PATHWAY	mmu00670	1	19	0.459572	0.570217	22171	http://www.genome.jp/kegg-bin/show_pathway?mmu00670/mmu:22171%09red
Fatty acid degradation	KEGG PATHWAY	mmu00071	2	49	0.459989	0.570217	78625|216739	http://www.genome.jp/kegg-bin/show_pathway?mmu00071/mmu:78625%09red/mmu:216739%09red
TNF signaling pathway	KEGG PATHWAY	mmu04668	4	112	0.46826	0.577807	12370|21926|320207|11909	http://www.genome.jp/kegg-bin/show_pathway?mmu04668/mmu:12370%09red/mmu:11909%09red/mmu:320207%09red/mmu:21926%09red
Glycosaminoglycan biosynthesis - chondroitin sulfate / dermatan sulfate	KEGG PATHWAY	mmu00532	1	20	0.475952	0.581959	269941	http://www.genome.jp/kegg-bin/show_pathway?mmu00532/mmu:269941%09red
2-Oxocarboxylic acid metabolism	KEGG PATHWAY	mmu01210	1	20	0.475952	0.581959	217214	http://www.genome.jp/kegg-bin/show_pathway?mmu01210/mmu:217214%09red
Peroxisome	KEGG PATHWAY	mmu04146	3	83	0.485386	0.590809	26874|20655|216739	http://www.genome.jp/kegg-bin/show_pathway?mmu04146/mmu:20655%09red/mmu:26874%09red/mmu:216739%09red
Hypertrophic cardiomyopathy (HCM)	KEGG PATHWAY	mmu05410	3	84	0.493064	0.597451	109700|22138|21926	http://www.genome.jp/kegg-bin/show_pathway?mmu05410/mmu:22138%09red/mmu:21926%09red/mmu:109700%09red
Lysine degradation	KEGG PATHWAY	mmu00310	2	53	0.499541	0.602585	18193|64707	http://www.genome.jp/kegg-bin/show_pathway?mmu00310/mmu:64707%09red/mmu:18193%09red
Insulin secretion	KEGG PATHWAY	mmu04911	3	86	0.508246	0.608698	11909|232975|11932	http://www.genome.jp/kegg-bin/show_pathway?mmu04911/mmu:11909%09red/mmu:11932%09red/mmu:232975%09red
Endocrine and other factor-regulated calcium reabsorption	KEGG PATHWAY	mmu04961	2	54	0.509134	0.608698	232975|11932	http://www.genome.jp/kegg-bin/show_pathway?mmu04961/mmu:11932%09red/mmu:232975%09red
GnRH signaling pathway	KEGG PATHWAY	mmu04912	3	88	0.523186	0.62273	26401|12314|18176	http://www.genome.jp/kegg-bin/show_pathway?mmu04912/mmu:26401%09red/mmu:18176%09red/mmu:12314%09red
Taste transduction	KEGG PATHWAY	mmu04742	3	89	0.530562	0.627657	83771|244646|18441	http://www.genome.jp/kegg-bin/show_pathway?mmu04742/mmu:18441%09red/mmu:83771%09red/mmu:244646%09red
Phenylalanine metabolism	KEGG PATHWAY	mmu00360	1	24	0.536659	0.627657	17319	http://www.genome.jp/kegg-bin/show_pathway?mmu00360/mmu:17319%09red
Glycosaminoglycan biosynthesis - heparan sulfate / heparin	KEGG PATHWAY	mmu00534	1	24	0.536659	0.627657	14042	http://www.genome.jp/kegg-bin/show_pathway?mmu00534/mmu:14042%09red
Vitamin digestion and absorption	KEGG PATHWAY	mmu04977	1	24	0.536659	0.627657	20522	http://www.genome.jp/kegg-bin/show_pathway?mmu04977/mmu:20522%09red
Glycerolipid metabolism	KEGG PATHWAY	mmu00561	2	59	0.555255	0.646596	215456|11677	http://www.genome.jp/kegg-bin/show_pathway?mmu00561/mmu:215456%09red/mmu:11677%09red
Chemical carcinogenesis	KEGG PATHWAY	mmu05204	3	93	0.55941	0.648626	394435|394433|94284	http://www.genome.jp/kegg-bin/show_pathway?mmu05204/mmu:94284%09red/mmu:394433%09red/mmu:394435%09red
Dorso-ventral axis formation	KEGG PATHWAY	mmu04320	1	26	0.564324	0.651515	68166	http://www.genome.jp/kegg-bin/show_pathway?mmu04320/mmu:68166%09red
Long-term depression	KEGG PATHWAY	mmu04730	2	61	0.572822	0.65551	20190|18176	http://www.genome.jp/kegg-bin/show_pathway?mmu04730/mmu:18176%09red/mmu:20190%09red
Collecting duct acid secretion	KEGG PATHWAY	mmu04966	1	27	0.577531	0.65551	11944	http://www.genome.jp/kegg-bin/show_pathway?mmu04966/mmu:11944%09red
Fatty acid elongation	KEGG PATHWAY	mmu00062	1	27	0.577531	0.65551	106529	http://www.genome.jp/kegg-bin/show_pathway?mmu00062/mmu:106529%09red
Butanoate metabolism	KEGG PATHWAY	mmu00650	1	27	0.577531	0.65551	217666	http://www.genome.jp/kegg-bin/show_pathway?mmu00650/mmu:217666%09red
Synaptic vesicle cycle	KEGG PATHWAY	mmu04721	2	62	0.581414	0.657144	110877|20908	http://www.genome.jp/kegg-bin/show_pathway?mmu04721/mmu:110877%09red/mmu:20908%09red
Biosynthesis of unsaturated fatty acids	KEGG PATHWAY	mmu01040	1	28	0.590338	0.664439	106529	http://www.genome.jp/kegg-bin/show_pathway?mmu01040/mmu:106529%09red
Cytosolic DNA-sensing pathway	KEGG PATHWAY	mmu04623	2	64	0.598214	0.670498	20018|18036	http://www.genome.jp/kegg-bin/show_pathway?mmu04623/mmu:20018%09red/mmu:18036%09red
Aminoacyl-tRNA biosynthesis	KEGG PATHWAY	mmu00970	2	66	0.614501	0.680582	102436|23874	http://www.genome.jp/kegg-bin/show_pathway?mmu00970/mmu:23874%09red/mmu:102436%09red
Glyoxylate and dicarboxylate metabolism	KEGG PATHWAY	mmu00630	1	30	0.614801	0.680582	17448	http://www.genome.jp/kegg-bin/show_pathway?mmu00630/mmu:17448%09red
RNA polymerase	KEGG PATHWAY	mmu03020	1	30	0.614801	0.680582	20018	http://www.genome.jp/kegg-bin/show_pathway?mmu03020/mmu:20018%09red
Other types of O-glycan biosynthesis	KEGG PATHWAY	mmu00514	1	31	0.626479	0.687848	99011	http://www.genome.jp/kegg-bin/show_pathway?mmu00514/mmu:99011%09red
Propanoate metabolism	KEGG PATHWAY	mmu00640	1	31	0.626479	0.687848	68738	http://www.genome.jp/kegg-bin/show_pathway?mmu00640/mmu:68738%09red
NF-kappa B signaling pathway	KEGG PATHWAY	mmu04064	3	104	0.632943	0.692121	12043|225471|21926	http://www.genome.jp/kegg-bin/show_pathway?mmu04064/mmu:12043%09red/mmu:21926%09red/mmu:225471%09red
Citrate cycle (TCA cycle)	KEGG PATHWAY	mmu00020	1	32	0.637803	0.694612	17448	http://www.genome.jp/kegg-bin/show_pathway?mmu00020/mmu:17448%09red
Inositol phosphate metabolism	KEGG PATHWAY	mmu00562	2	70	0.645545	0.698093	18718|18802	http://www.genome.jp/kegg-bin/show_pathway?mmu00562/mmu:18802%09red/mmu:18718%09red
beta-Alanine metabolism	KEGG PATHWAY	mmu00410	1	33	0.648785	0.698093	20810	http://www.genome.jp/kegg-bin/show_pathway?mmu00410/mmu:20810%09red
SNARE interactions in vesicular transport	KEGG PATHWAY	mmu04130	1	33	0.648785	0.698093	20908	http://www.genome.jp/kegg-bin/show_pathway?mmu04130/mmu:20908%09red
Prion diseases	KEGG PATHWAY	mmu05020	1	34	0.659434	0.702068	20655	http://www.genome.jp/kegg-bin/show_pathway?mmu05020/mmu:20655%09red
Renin secretion	KEGG PATHWAY	mmu04924	2	72	0.660309	0.702068	16518|12314	http://www.genome.jp/kegg-bin/show_pathway?mmu04924/mmu:16518%09red/mmu:12314%09red
Graft-versus-host disease	KEGG PATHWAY	mmu05332	2	72	0.660309	0.702068	21926|15002	http://www.genome.jp/kegg-bin/show_pathway?mmu05332/mmu:21926%09red/mmu:15002%09red
Nicotine addiction	KEGG PATHWAY	mmu05033	1	40	0.716883	0.759219	170483	http://www.genome.jp/kegg-bin/show_pathway?mmu05033/mmu:170483%09red
Inflammatory mediator regulation of TRP channels	KEGG PATHWAY	mmu04750	3	126	0.753052	0.794396	320207|12314|15559	http://www.genome.jp/kegg-bin/show_pathway?mmu04750/mmu:15559%09red/mmu:320207%09red/mmu:12314%09red
Vascular smooth muscle contraction	KEGG PATHWAY	mmu04270	3	128	0.762219	0.800925	213435|216459|12314	http://www.genome.jp/kegg-bin/show_pathway?mmu04270/mmu:213435%09red/mmu:216459%09red/mmu:12314%09red
AMPK signaling pathway	KEGG PATHWAY	mmu04152	3	129	0.766698	0.802497	12428|320207|68401	http://www.genome.jp/kegg-bin/show_pathway?mmu04152/mmu:320207%09red/mmu:68401%09red/mmu:12428%09red
mRNA surveillance pathway	KEGG PATHWAY	mmu03015	2	96	0.801104	0.835259	18789|74737	http://www.genome.jp/kegg-bin/show_pathway?mmu03015/mmu:74737%09red/mmu:18789%09red
Antigen processing and presentation	KEGG PATHWAY	mmu04612	2	98	0.810115	0.841394	21926|15002	http://www.genome.jp/kegg-bin/show_pathway?mmu04612/mmu:21926%09red/mmu:15002%09red
Tight junction	KEGG PATHWAY	mmu04530	3	141	0.815235	0.843454	57255|18176|67938	http://www.genome.jp/kegg-bin/show_pathway?mmu04530/mmu:57255%09red/mmu:67938%09red/mmu:18176%09red
Retrograde endocannabinoid signaling	KEGG PATHWAY	mmu04723	2	103	0.831066	0.854525	16521|14704	http://www.genome.jp/kegg-bin/show_pathway?mmu04723/mmu:16521%09red/mmu:14704%09red
Regulation of lipolysis in adipocytes	KEGG PATHWAY	mmu04923	1	57	0.832288	0.854525	320207	http://www.genome.jp/kegg-bin/show_pathway?mmu04923/mmu:320207%09red
Ovarian steroidogenesis	KEGG PATHWAY	mmu04913	1	58	0.837376	0.85648	15485	http://www.genome.jp/kegg-bin/show_pathway?mmu04913/mmu:15485%09red
Glutamatergic synapse	KEGG PATHWAY	mmu04724	2	115	0.873078	0.889614	14704|170483	http://www.genome.jp/kegg-bin/show_pathway?mmu04724/mmu:170483%09red/mmu:14704%09red
Arrhythmogenic right ventricular cardiomyopathy (ARVC)	KEGG PATHWAY	mmu05412	1	74	0.900674	0.914269	109700	http://www.genome.jp/kegg-bin/show_pathway?mmu05412/mmu:109700%09red
Autoimmune thyroid disease	KEGG PATHWAY	mmu05320	1	87	0.933469	0.942852	15002	http://www.genome.jp/kegg-bin/show_pathway?mmu05320/mmu:15002%09red
GABAergic synapse	KEGG PATHWAY	mmu04727	1	89	0.937447	0.942852	14704	http://www.genome.jp/kegg-bin/show_pathway?mmu04727/mmu:14704%09red
Arachidonic acid metabolism	KEGG PATHWAY	mmu00590	1	90	0.939347	0.942852	14775	http://www.genome.jp/kegg-bin/show_pathway?mmu00590/mmu:14775%09red
Olfactory transduction	KEGG PATHWAY	mmu04740	8	1102	1	1	258712|259002|259003|211472|258709|258721|258238|12314	http://www.genome.jp/kegg-bin/show_pathway?mmu04740/mmu:258712%09red/mmu:258238%09red/mmu:211472%09red/mmu:259003%09red/mmu:12314%09red/mmu:258709%09red/mmu:259002%09red/mmu:258721%09red
--------------------
#Term	Database	ID	Input number	Background number	P-Value	Corrected P-Value	Input	Hyperlink
--------------------
#Term	Database	ID	Input number	Background number	P-Value	Corrected P-Value	Input	Hyperlink
--------------------

## Sheet: HSC-CMP-downregulated
#Term	Database	ID	Input number	Background number	P-Value	Corrected P-Value	Input	Hyperlink
Pathways in cancer	KEGG PATHWAY	mmu05200	113	398	8.37282e-23	2.38625e-20	14174|20848|14677|12928|14178|14268|54354|18795|19016|18797|67168|19395|234779|240168|110157|16779|14102|16774|16775|16776|16777|12828|17390|12826|14065|17395|18803|210044|14183|14182|14184|13016|14180|16410|13542|13543|14697|16780|14693|12395|269209|17311|12159|12156|18595|19218|19219|57265|16480|12827|22029|22418|22419|22410|22411|20181|11515|56458|16399|16403|20525|19697|17128|14633|18590|1859…	http://www.genome.jp/kegg-bin/show_pathway?mmu05200/mmu:16775%09red/mmu:14013%09red/mmu:16777%09red/mmu:16776%09red/mmu:67168%09red/mmu:18034%09red/mmu:19697%09red/mmu:16774%09red/mmu:14368%09red/mmu:104110%09red/mmu:14362%09red/mmu:14365%09red/mmu:14366%09red/mmu:16779%09red/mmu:12827%09red/mmu:12826%09red/mmu:12828%09red/mmu:14708%09red/mmu:23805%09red/mmu:269209%09red/mmu:15251%09red/mmu:22411…
Rap1 signaling pathway	KEGG PATHWAY	mmu04015	80	215	2.66685e-22	3.80027e-20	14174|13836|18645|16000|16399|14677|18760|18709|12801|14178|19730|18750|16415|11540|16416|20779|26415|54354|16542|18590|18591|17311|51791|17532|13636|18795|15901|20130|18751|217944|19395|21894|93742|54635|13638|13639|11465|50791|14293|56508|11600|12928|18595|22323|101540|18654|26397|110351|21687|19094|78473|29857|22341|14257|18797|14924|223864|12977|14065|14167|14166|14164|110157|71785|18803|1151…	http://www.genome.jp/kegg-bin/show_pathway?mmu04015/mmu:12977%09red/mmu:14178%09red/mmu:14293%09red/mmu:11600%09red/mmu:11651%09red/mmu:17311%09red/mmu:50791%09red/mmu:12928%09red/mmu:210044%09red/mmu:14174%09red/mmu:16399%09red/mmu:19395%09red/mmu:11515%09red/mmu:18645%09red/mmu:18709%09red/mmu:18760%09red/mmu:215449%09red/mmu:21825%09red/mmu:240168%09red/mmu:16415%09red/mmu:14184%09red/mmu:1363…
Axon guidance	KEGG PATHWAY	mmu04360	72	176	4.32803e-22	4.11163e-20	20346|13835|13836|231148|107448|214230|16885|14677|18709|73181|13838|13839|218877|20356|20355|20779|20350|20564|14360|18019|20130|14365|20359|107449|13636|234779|69632|20315|26456|19876|13638|13639|18750|243743|319713|241656|110157|214968|19649|20563|11854|140570|65254|13845|13846|13848|108058|12162|117606|54712|22063|14083|13642|22418|22419|20349|22068|13800|20187|18803|20360|20361|18844|18845|1…	http://www.genome.jp/kegg-bin/show_pathway?mmu04360/mmu:231148%09red/mmu:22418%09red/mmu:243743%09red/mmu:214968%09red/mmu:18709%09red/mmu:20353%09red/mmu:319713%09red/mmu:241656%09red/mmu:13848%09red/mmu:20350%09red/mmu:235611%09red/mmu:13845%09red/mmu:13846%09red/mmu:20563%09red/mmu:22063%09red/mmu:13800%09red/mmu:13642%09red/mmu:13636%09red/mmu:20358%09red/mmu:20359%09red/mmu:14360%09red/mmu:1…
Proteoglycans in cancer	KEGG PATHWAY	mmu05205	72	208	8.29605e-19	5.5406e-17	66922|20848|109676|17022|232807|68794|18709|15163|57265|21825|14368|16416|20779|16410|26415|16542|14362|14365|12323|17532|22160|18750|20130|15200|21898|69632|15530|12390|11465|18751|16000|110157|234779|16147|13043|14366|108058|14102|20971|13867|18793|21859|29857|14083|13179|22418|22419|12842|17390|14370|14371|17395|16002|22410|22411|14182|19094|12843|18803|15234|15529|15251|12512|11735|12322|2408…	http://www.genome.jp/kegg-bin/show_pathway?mmu05205/mmu:24088%09red/mmu:232807%09red/mmu:13039%09red/mmu:109676%09red/mmu:14268%09red/mmu:22339%09red/mmu:12512%09red/mmu:14366%09red/mmu:18709%09red/mmu:21825%09red/mmu:12390%09red/mmu:66922%09red/mmu:14368%09red/mmu:13867%09red/mmu:26415%09red/mmu:20971%09red/mmu:19094%09red/mmu:68794%09red/mmu:12843%09red/mmu:14362%09red/mmu:11735%09red/mmu:14365…
PI3K-Akt signaling pathway	KEGG PATHWAY	mmu04151	96	350	9.72035e-19	5.5406e-17	14174|74551|13836|22371|14178|12833|14268|12835|13636|67168|13638|13639|110157|16779|16774|16775|16776|16777|12828|12826|12827|12669|14180|14183|14182|14184|18414|226849|16416|16410|16542|20750|74747|14697|16780|14693|17311|54635|11600|108079|16403|12643|12842|12843|14600|20181|15234|21923|83490|16399|15891|21826|21827|21825|19697|24088|18590|18591|18595|21687|18750|16000|71785|22631|98432|14257|…	http://www.genome.jp/kegg-bin/show_pathway?mmu04151/mmu:16775%09red/mmu:16774%09red/mmu:16777%09red/mmu:16776%09red/mmu:67168%09red/mmu:15974%09red/mmu:19697%09red/mmu:21923%09red/mmu:14083%09red/mmu:16779%09red/mmu:12827%09red/mmu:12826%09red/mmu:12828%09red/mmu:14708%09red/mmu:14257%09red/mmu:54635%09red/mmu:225849%09red/mmu:74747%09red/mmu:12833%09red/mmu:12835%09red/mmu:20750%09red/mmu:226849…
Metabolic pathways	KEGG PATHWAY	mmu01100	223	1298	4.01568e-18	1.90745e-16	74551|20444|14343|20768|20441|20440|17769|13110|107569|241062|67689|54218|27419|18795|18797|23918|192166|74302|110695|23917|11669|11668|234779|380660|17252|109857|67993|103711|67512|74185|11702|15930|75540|214253|18563|72157|16774|16776|15356|17155|14584|56386|93732|53418|11670|18805|18806|18807|15212|14420|11676|18803|17855|320404|19895|22271|19309|64705|100705|231691|56546|116939|234356|14544|1…	http://www.genome.jp/kegg-bin/show_pathway?mmu01100/mmu:219135%09red/mmu:27419%09red/mmu:14645%09red/mmu:16774%09red/mmu:16776%09red/mmu:11430%09red/mmu:13110%09red/mmu:380921%09red/mmu:11647%09red/mmu:17769%09red/mmu:27029%09red/mmu:76252%09red/mmu:78923%09red/mmu:320951%09red/mmu:13195%09red/mmu:53618%09red/mmu:66586%09red/mmu:54384%09red/mmu:64899%09red/mmu:231691%09red/mmu:19224%09red/mmu:725…
Focal adhesion	KEGG PATHWAY	mmu04510	67	203	9.48205e-17	3.86055e-15	15891|16399|232807|68794|57342|12928|22371|21826|21827|21825|12833|330662|16416|20779|16410|12835|16542|14360|18590|18591|18595|107589|18750|20750|16780|16779|21894|16000|12390|11465|18751|54635|241656|110157|12843|22323|11855|18709|18654|215449|16777|18717|16774|16775|16776|22341|14257|14083|12828|16403|214230|12643|12842|71785|12826|109711|59310|15234|12827|23928|98932|11474|21923|22339|11652|1…	http://www.genome.jp/kegg-bin/show_pathway?mmu04510/mmu:16410%09red/mmu:16775%09red/mmu:11651%09red/mmu:16777%09red/mmu:232807%09red/mmu:16779%09red/mmu:22371%09red/mmu:16403%09red/mmu:57342%09red/mmu:16399%09red/mmu:22339%09red/mmu:59310%09red/mmu:21826%09red/mmu:21827%09red/mmu:21923%09red/mmu:21825%09red/mmu:12390%09red/mmu:16774%09red/mmu:12843%09red/mmu:12842%09red/mmu:11474%09red/mmu:22323%…
Ras signaling pathway	KEGG PATHWAY	mmu04014	65	231	1.38504e-13	4.93419e-12	66922|14174|13836|66066|19344|18709|14178|19730|18595|19697|18033|54354|16542|18590|18591|17532|13636|234779|23871|20130|14693|217944|19395|17311|16000|13638|13639|18750|18751|54635|240168|241656|11600|14708|225870|110157|18654|21687|14697|22341|14257|214230|12977|12048|14167|14166|14164|18805|18806|71785|85031|333050|18803|271457|14180|14183|14182|14184|15234|225845|22339|11652|11651|19414|215449	http://www.genome.jp/kegg-bin/show_pathway?mmu04014/mmu:17311%09red/mmu:14178%09red/mmu:271457%09red/mmu:11600%09red/mmu:11651%09red/mmu:23871%09red/mmu:16542%09red/mmu:241656%09red/mmu:14174%09red/mmu:19395%09red/mmu:12048%09red/mmu:19697%09red/mmu:217944%09red/mmu:18709%09red/mmu:215449%09red/mmu:225870%09red/mmu:240168%09red/mmu:66922%09red/mmu:14184%09red/mmu:14180%09red/mmu:13636%09red/mmu:1…
Cytokine-cytokine receptor interaction	KEGG PATHWAY	mmu04060	70	265	2.132e-13	6.75134e-12	85030|21944|57349|21941|22035|21943|227288|16157|24047|16199|60504|16542|17000|18590|18591|16190|16196|11481|11480|20312|20315|17329|12768|17311|16161|54635|15974|21813|237310|21937|21938|12156|18595|13019|18383|16994|56708|14102|16323|16847|57266|24099|22341|16182|22164|16180|16185|12977|16189|14600|17480|71785|100042555|57914|15234|20305|13608|14257|16158|16173|66102|12166|22339|12162|50930|218…	http://www.genome.jp/kegg-bin/show_pathway?mmu04060/mmu:12977%09red/mmu:17311%09red/mmu:11479%09red/mmu:57349%09red/mmu:21944%09red/mmu:22035%09red/mmu:21941%09red/mmu:13019%09red/mmu:22339%09red/mmu:21809%09red/mmu:237310%09red/mmu:15974%09red/mmu:24099%09red/mmu:12166%09red/mmu:21813%09red/mmu:21937%09red/mmu:16190%09red/mmu:16158%09red/mmu:227288%09red/mmu:16196%09red/mmu:16847%09red/mmu:60504…
Endocytosis	KEGG PATHWAY	mmu04144	74	294	3.40723e-13	9.71061e-12	110557|72318|18720|13855|19344|227288|319740|15007|330319|20779|229285|13429|16542|194309|20408|17127|234852|18595|15043|15040|75608|14773|74325|15013|93742|208092|12390|259300|56378|100017|230597|216439|21813|16004|19157|69710|52055|18717|68942|18805|13867|330192|215445|667977|216859|77407|100529082|20479|11555|14276|16185|16574|11773|213990|71889|98878|18806|73728|230837|15006|271457|14183|5744…	http://www.genome.jp/kegg-bin/show_pathway?mmu04144/mmu:230597%09red/mmu:11844%09red/mmu:271457%09red/mmu:71889%09red/mmu:667977%09red/mmu:215445%09red/mmu:11555%09red/mmu:100529082%09red/mmu:74325%09red/mmu:21809%09red/mmu:630294%09red/mmu:229285%09red/mmu:18720%09red/mmu:20408%09red/mmu:216859%09red/mmu:213990%09red/mmu:12390%09red/mmu:15006%09red/mmu:14184%09red/mmu:13867%09red/mmu:230837%09re…
Hippo signaling pathway	KEGG PATHWAY	mmu04390	51	154	3.75085e-13	9.7181e-12	73246|15901|93742|57265|170788|22601|16415|14368|17128|23859|13542|13543|14633|14362|14365|17127|14366|72930|232157|170770|11465|319710|13385|217325|12159|21813|12156|22411|101543|97064|22631|16897|21678|21677|14219|22418|22419|17131|11576|14370|14371|22410|14164|21415|23805|20583|12166|12163|12162|21809|18787	http://www.genome.jp/kegg-bin/show_pathway?mmu04390/mmu:73246%09red/mmu:21678%09red/mmu:13543%09red/mmu:13542%09red/mmu:21809%09red/mmu:319710%09red/mmu:232157%09red/mmu:12166%09red/mmu:170770%09red/mmu:21677%09red/mmu:97064%09red/mmu:14368%09red/mmu:14362%09red/mmu:14365%09red/mmu:14366%09red/mmu:15901%09red/mmu:18787%09red/mmu:21415%09red/mmu:17131%09red/mmu:16897%09red/mmu:20583%09red/mmu:1463…
MAPK signaling pathway	KEGG PATHWAY	mmu04010	66	254	1.90499e-12	4.52436e-11	66922|14174|68794|17347|14013|16478|26412|18034|26410|18033|26415|18590|18591|19279|17532|20130|19395|19697|12296|12295|14166|18750|18751|26397|240168|21813|110157|14180|21937|18595|72349|53859|23882|14102|12928|19099|319520|215449|19094|14178|18205|29857|12286|12287|26405|13537|26406|70686|14167|12289|14164|78405|12475|12531|15370|14183|14182|14184|56613|240672|15507|67603|11652|21809|16178|11651	http://www.genome.jp/kegg-bin/show_pathway?mmu04010/mmu:14178%09red/mmu:215449%09red/mmu:14013%09red/mmu:70686%09red/mmu:12928%09red/mmu:14174%09red/mmu:19395%09red/mmu:21809%09red/mmu:19697%09red/mmu:12531%09red/mmu:21937%09red/mmu:240168%09red/mmu:66922%09red/mmu:12296%09red/mmu:26415%09red/mmu:12295%09red/mmu:14180%09red/mmu:19094%09red/mmu:68794%09red/mmu:26410%09red/mmu:19099%09red/mmu:18033…
Leukocyte transendothelial migration	KEGG PATHWAY	mmu04670	43	121	3.87819e-12	8.50218e-11	12562|15894|14677|18709|12740|16415|58187|67374|26415|54354|53624|16456|11465|83964|20315|18751|69524|18750|22329|56508|234779|18260|22323|11855|71908|21838|215449|19094|29857|14083|16428|17390|109711|17395|59310|18803|12741|17970|98932|11474|223864|13057|19229	http://www.genome.jp/kegg-bin/show_pathway?mmu04670/mmu:16428%09red/mmu:215449%09red/mmu:67374%09red/mmu:18709%09red/mmu:11474%09red/mmu:14677%09red/mmu:26415%09red/mmu:58187%09red/mmu:22323%09red/mmu:19094%09red/mmu:18260%09red/mmu:12562%09red/mmu:14083%09red/mmu:17970%09red/mmu:56508%09red/mmu:20315%09red/mmu:16456%09red/mmu:19229%09red/mmu:69524%09red/mmu:11855%09red/mmu:83964%09red/mmu:16415%…
Phospholipase D signaling pathway	KEGG PATHWAY	mmu04072	47	146	6.96706e-12	1.41829e-10	66922|72318|18720|103967|18709|19730|268934|13429|14360|18590|18591|18595|18795|20130|14816|67168|17311|18750|54635|56508|110157|104418|234779|67512|17532|28169|380921|14125|18717|227288|110197|18797|19157|18805|18806|71785|18803|11515|210044|68262|19220|11652|223864|11651|13139|19229|104110	http://www.genome.jp/kegg-bin/show_pathway?mmu04072/mmu:17311%09red/mmu:67512%09red/mmu:11651%09red/mmu:14816%09red/mmu:210044%09red/mmu:380921%09red/mmu:13429%09red/mmu:18720%09red/mmu:11515%09red/mmu:18709%09red/mmu:268934%09red/mmu:66922%09red/mmu:14360%09red/mmu:19730%09red/mmu:19220%09red/mmu:20130%09red/mmu:67168%09red/mmu:56508%09red/mmu:227288%09red/mmu:18803%09red/mmu:71785%09red/mmu:192…
Cell adhesion molecules (CAMs)	KEGG PATHWAY	mmu04514	51	176	2.30264e-11	4.35768e-10	20612|110557|16403|12562|15894|67374|18190|16415|12558|54725|16410|94332|53624|58205|15043|12524|15040|17968|17967|69524|22329|68481|18260|16456|71908|13003|15529|14969|667977|15013|20344|12555|17528|60533|18007|15007|12477|15006|630294|12741|12740|58187|102657|11658|12805|20971|20970|100529082|83964|240095|15015	http://www.genome.jp/kegg-bin/show_pathway?mmu04514/mmu:12558%09red/mmu:12805%09red/mmu:12555%09red/mmu:16403%09red/mmu:100529082%09red/mmu:54725%09red/mmu:17528%09red/mmu:20970%09red/mmu:20971%09red/mmu:67374%09red/mmu:58187%09red/mmu:18260%09red/mmu:15015%09red/mmu:667977%09red/mmu:12477%09red/mmu:15013%09red/mmu:240095%09red/mmu:630294%09red/mmu:58205%09red/mmu:15529%09red/mmu:20344%09red/mmu:…
Tight junction	KEGG PATHWAY	mmu04530	45	141	2.44642e-11	4.35768e-10	66922|14677|15163|17475|224912|20779|58187|67374|20130|53624|17532|72930|11465|83964|21873|18761|18751|93742|68328|18750|50791|71774|18754|18755|18260|217325|13043|16456|17886|71908|16897|22612|14924|27428|109711|71960|59310|667772|12741|12740|98932|11474|70737|11652|11651	http://www.genome.jp/kegg-bin/show_pathway?mmu04530/mmu:67374%09red/mmu:50791%09red/mmu:27428%09red/mmu:93742%09red/mmu:18761%09red/mmu:11474%09red/mmu:66922%09red/mmu:224912%09red/mmu:58187%09red/mmu:72930%09red/mmu:13043%09red/mmu:20130%09red/mmu:667772%09red/mmu:53624%09red/mmu:22612%09red/mmu:16456%09red/mmu:16897%09red/mmu:83964%09red/mmu:14677%09red/mmu:59310%09red/mmu:14924%09red/mmu:71960…
AGE-RAGE signaling pathway in diabetic complications	KEGG PATHWAY	mmu04933	38	103	2.76544e-11	4.63617e-10	20848|15894|18709|26415|12842|17128|14268|18033|12825|17127|18795|18797|18751|19697|18750|22329|18754|20851|234779|21813|12843|19094|29857|18712|22341|12828|14066|17390|12826|12827|18803|12576|56458|22339|11652|21809|11651|18787	http://www.genome.jp/kegg-bin/show_pathway?mmu04933/mmu:12576%09red/mmu:22339%09red/mmu:21809%09red/mmu:19697%09red/mmu:18709%09red/mmu:56458%09red/mmu:12842%09red/mmu:26415%09red/mmu:19094%09red/mmu:18033%09red/mmu:18787%09red/mmu:12825%09red/mmu:20848%09red/mmu:12826%09red/mmu:12828%09red/mmu:12843%09red/mmu:12827%09red/mmu:234779%09red/mmu:14066%09red/mmu:22329%09red/mmu:22341%09red/mmu:11652%…
Signaling pathways regulating pluripotency of stem cells	KEGG PATHWAY	mmu04550	44	140	6.11064e-11	9.67519e-10	15904|20848|15903|15901|20482|18709|13543|14368|17128|13542|26415|16453|14362|14365|17127|11481|14366|57265|16000|12159|12156|11480|12151|110157|16323|19094|29857|22418|22419|14370|14371|22410|22411|269275|14183|14182|14184|23805|16392|12166|11652|17268|11651|11479	http://www.genome.jp/kegg-bin/show_pathway?mmu04550/mmu:16392%09red/mmu:13543%09red/mmu:13542%09red/mmu:11479%09red/mmu:18709%09red/mmu:14368%09red/mmu:26415%09red/mmu:19094%09red/mmu:14182%09red/mmu:14183%09red/mmu:14362%09red/mmu:14365%09red/mmu:14366%09red/mmu:20482%09red/mmu:20848%09red/mmu:11480%09red/mmu:16453%09red/mmu:14184%09red/mmu:17268%09red/mmu:23805%09red/mmu:16000%09red/mmu:12159%0…
Regulation of actin cytoskeleton	KEGG PATHWAY	mmu04810	56	218	1.25851e-10	1.88776e-09	66922|14174|18645|18720|232807|16885|12928|18709|14178|16415|330662|16416|20779|16410|18590|18591|17532|107589|56378|30938|20130|69632|12671|14166|11465|54635|241656|110157|18595|17886|50884|18717|14083|16403|214230|71785|109711|14167|13800|71960|14164|227753|59310|23920|12475|12669|14180|14183|14182|14184|98932|23805|11474|245857|14268|16399	http://www.genome.jp/kegg-bin/show_pathway?mmu04810/mmu:14178%09red/mmu:232807%09red/mmu:50884%09red/mmu:241656%09red/mmu:16403%09red/mmu:14174%09red/mmu:16399%09red/mmu:18720%09red/mmu:20130%09red/mmu:18645%09red/mmu:18709%09red/mmu:12475%09red/mmu:12671%09red/mmu:14184%09red/mmu:11474%09red/mmu:14180%09red/mmu:16416%09red/mmu:14182%09red/mmu:14183%09red/mmu:12928%09red/mmu:14083%09red/mmu:66922…
HTLV-I infection	KEGG PATHWAY	mmu05166	67	295	1.95726e-10	2.78909e-09	66922|110557|73181|15894|20525|18709|22419|57265|16415|14368|17128|18033|13543|17000|16453|18591|14365|17127|13542|17532|15043|23871|15040|21894|19697|22329|18019|21813|20851|21937|20130|14366|14362|15007|53859|18595|56317|14969|667977|12916|100529082|15013|16185|15015|22418|26406|14370|14371|15006|16178|22410|22411|16818|18035|18034|11515|210044|630294|21752|23805|12048|11652|21809|18590|11651|2…	http://www.genome.jp/kegg-bin/show_pathway?mmu05166/mmu:22418%09red/mmu:11651%09red/mmu:23871%09red/mmu:18034%09red/mmu:210044%09red/mmu:13542%09red/mmu:100529082%09red/mmu:18035%09red/mmu:21809%09red/mmu:12048%09red/mmu:19697%09red/mmu:11515%09red/mmu:18709%09red/mmu:66922%09red/mmu:14368%09red/mmu:21752%09red/mmu:20525%09red/mmu:22410%09red/mmu:15015%09red/mmu:14362%09red/mmu:18033%09red/mmu:16…
ECM-receptor interaction	KEGG PATHWAY	mmu04512	32	83	4.04901e-10	5.49508e-09	15891|15530|22371|21826|21827|14724|12833|16416|14268|16410|12835|114249|20750|16780|11603|16779|16774|16775|16776|16777|12828|16403|12643|12842|12843|12826|12827|23928|21825|21923|20971|16399	http://www.genome.jp/kegg-bin/show_pathway?mmu04512/mmu:16775%09red/mmu:16774%09red/mmu:16777%09red/mmu:11603%09red/mmu:16779%09red/mmu:22371%09red/mmu:16403%09red/mmu:16399%09red/mmu:21826%09red/mmu:21827%09red/mmu:21923%09red/mmu:21825%09red/mmu:20971%09red/mmu:12843%09red/mmu:12842%09red/mmu:14268%09red/mmu:16776%09red/mmu:114249%09red/mmu:23928%09red/mmu:12827%09red/mmu:12826%09red/mmu:12828%…
Calcium signaling pathway	KEGG PATHWAY	mmu04020	49	182	4.66074e-10	6.03778e-09	18575|53313|20866|70086|12323|21336|11540|11541|20541|15558|18595|233011|18795|18797|20191|12322|381290|16867|12671|18750|18751|11441|18440|234779|228550|320404|107589|19218|12494|13867|108058|18436|19204|12286|12287|11555|12289|14680|12669|11515|210044|18803|18574|14816|14814|21390|19220|19229|104110	http://www.genome.jp/kegg-bin/show_pathway?mmu04020/mmu:12494%09red/mmu:14816%09red/mmu:11555%09red/mmu:210044%09red/mmu:14680%09red/mmu:12289%09red/mmu:20541%09red/mmu:11515%09red/mmu:233011%09red/mmu:12671%09red/mmu:13867%09red/mmu:228550%09red/mmu:104110%09red/mmu:234779%09red/mmu:19204%09red/mmu:19220%09red/mmu:70086%09red/mmu:20866%09red/mmu:18440%09red/mmu:107589%09red/mmu:20191%09red/mmu:5…
Amoebiasis	KEGG PATHWAY	mmu05146	37	111	5.17396e-10	6.41122e-09	20719|16779|19344|18709|16415|19697|24088|14268|18033|12843|18795|18797|16780|21898|18750|18751|20708|20723|16774|16775|16776|16777|12827|14083|12828|12842|12825|12826|109711|15507|14680|12475|271457|23928|11474|21809|16178	http://www.genome.jp/kegg-bin/show_pathway?mmu05146/mmu:271457%09red/mmu:16775%09red/mmu:16774%09red/mmu:16777%09red/mmu:16776%09red/mmu:16779%09red/mmu:14680%09red/mmu:21809%09red/mmu:19697%09red/mmu:18709%09red/mmu:11474%09red/mmu:12825%09red/mmu:12843%09red/mmu:12842%09red/mmu:14268%09red/mmu:20723%09red/mmu:19344%09red/mmu:18033%09red/mmu:14083%09red/mmu:12475%09red/mmu:23928%09red/mmu:12827%…
Platelet activation	KEGG PATHWAY	mmu04611	39	123	5.89884e-10	7.00488e-09	16399|14677|22371|20866|16416|20779|26415|14360|107589|18795|18797|69632|19395|21894|11465|234779|12843|22323|18709|54195|215449|19094|29857|19091|12842|12825|14065|60596|11515|210044|14724|19224|21390|21391|234889|18436|11652|11651|104110	http://www.genome.jp/kegg-bin/show_pathway?mmu04611/mmu:215449%09red/mmu:210044%09red/mmu:22371%09red/mmu:16399%09red/mmu:19395%09red/mmu:11515%09red/mmu:18709%09red/mmu:234889%09red/mmu:19091%09red/mmu:12842%09red/mmu:26415%09red/mmu:22323%09red/mmu:21894%09red/mmu:14360%09red/mmu:234779%09red/mmu:20866%09red/mmu:12843%09red/mmu:12825%09red/mmu:19224%09red/mmu:107589%09red/mmu:54195%09red/mmu:21…
Adipocytokine signaling pathway	KEGG PATHWAY	mmu04920	28	73	5.38588e-09	6.13991e-08	74551|20848|20525|18761|18035|19697|18037|18033|16847|19017|19013|55984|21937|68465|94180|108079|21938|12702|16369|207565|20181|108099|78070|71609|11652|11651|11450|100705	http://www.genome.jp/kegg-bin/show_pathway?mmu04920/mmu:78070%09red/mmu:19697%09red/mmu:71609%09red/mmu:11450%09red/mmu:207565%09red/mmu:16847%09red/mmu:20525%09red/mmu:18033%09red/mmu:18035%09red/mmu:18037%09red/mmu:21937%09red/mmu:20848%09red/mmu:19013%09red/mmu:19017%09red/mmu:100705%09red/mmu:18761%09red/mmu:68465%09red/mmu:11652%09red/mmu:11651%09red/mmu:108079%09red/mmu:16369%09red/mmu:1270…
Transcriptional misregulation in cancer	KEGG PATHWAY	mmu05202	46	180	6.20434e-09	6.80091e-08	18647|13876|20732|16185|17349|15081|19697|18033|18590|12524|19016|17395|16909|12395|16000|21813|16009|12151|56458|110794|14129|53618|56312|14048|16480|12608|14083|22029|15405|12045|12048|17132|18109|15395|104156|12475|20181|12576|19126|18516|11864|67603|12044|17268|16178|70122	http://www.genome.jp/kegg-bin/show_pathway?mmu05202/mmu:18033%09red/mmu:12576%09red/mmu:15081%09red/mmu:12045%09red/mmu:15405%09red/mmu:12048%09red/mmu:18647%09red/mmu:12395%09red/mmu:56458%09red/mmu:53618%09red/mmu:15395%09red/mmu:19126%09red/mmu:14083%09red/mmu:12475%09red/mmu:17349%09red/mmu:16909%09red/mmu:17132%09red/mmu:110794%09red/mmu:104156%09red/mmu:17395%09red/mmu:70122%09red/mmu:19016…
TGF-beta signaling pathway	KEGG PATHWAY	mmu04350	30	85	7.44101e-09	7.8544e-08	15904|15903|15901|228839|21825|17128|68010|17127|11481|11480|17965|21402|230597|21813|12159|12156|16323|12163|17131|17130|14313|13590|269275|13179|12166|18741|12162|21809|75788|11479	http://www.genome.jp/kegg-bin/show_pathway?mmu04350/mmu:230597%09red/mmu:12166%09red/mmu:21809%09red/mmu:12162%09red/mmu:12163%09red/mmu:11479%09red/mmu:21813%09red/mmu:21825%09red/mmu:18741%09red/mmu:75788%09red/mmu:13590%09red/mmu:17130%09red/mmu:17131%09red/mmu:11480%09red/mmu:11481%09red/mmu:12159%09red/mmu:16323%09red/mmu:15904%09red/mmu:15903%09red/mmu:228839%09red/mmu:15901%09red/mmu:12156…
cAMP signaling pathway	KEGG PATHWAY	mmu04024	47	198	2.98797e-08	3.04133e-07	66922|14677|18709|15166|56188|18035|19697|11540|15551|18033|12638|20130|14634|11928|20191|19013|381290|215449|18576|22355|56508|110157|19218|20605|18160|108058|18806|11555|333329|12289|18805|11539|11651|12669|11515|210044|98932|12323|12322|110385|14814|11652|223864|11430|54393|18578|104110	http://www.genome.jp/kegg-bin/show_pathway?mmu04024/mmu:19013%09red/mmu:215449%09red/mmu:22355%09red/mmu:11555%09red/mmu:210044%09red/mmu:11430%09red/mmu:11539%09red/mmu:19697%09red/mmu:11515%09red/mmu:18709%09red/mmu:333329%09red/mmu:66922%09red/mmu:12638%09red/mmu:20605%09red/mmu:18033%09red/mmu:18035%09red/mmu:20130%09red/mmu:56508%09red/mmu:11928%09red/mmu:14634%09red/mmu:20191%09red/mmu:5618…
FoxO signaling pathway	KEGG PATHWAY	mmu04068	37	135	4.03522e-08	3.96564e-07	74551|20848|22035|18709|26556|17128|26415|20393|12581|17127|26558|13611|12176|16000|216439|21813|67731|57436|110157|23882|108079|19094|56486|29857|20620|93739|16369|12452|13609|12576|108099|14816|329934|56458|11652|21809|11651	http://www.genome.jp/kegg-bin/show_pathway?mmu04068/mmu:12576%09red/mmu:14816%09red/mmu:22035%09red/mmu:21809%09red/mmu:26556%09red/mmu:26558%09red/mmu:18709%09red/mmu:67731%09red/mmu:56458%09red/mmu:12452%09red/mmu:93739%09red/mmu:19094%09red/mmu:21813%09red/mmu:57436%09red/mmu:13611%09red/mmu:23882%09red/mmu:20620%09red/mmu:20848%09red/mmu:20393%09red/mmu:16000%09red/mmu:26415%09red/mmu:329934%…
Jak-STAT signaling pathway	KEGG PATHWAY	mmu04630	40	161	1.11e-07	1.0545e-06	20849|20848|18709|229615|16199|60504|16453|16190|16196|16847|13019|56468|16161|15974|110157|237310|17344|20851|20852|239114|16158|18712|12700|12703|12702|16185|216233|16189|14580|14600|17480|18414|100042555|57914|12048|11652|50931|11651|16156|16157	http://www.genome.jp/kegg-bin/show_pathway?mmu04630/mmu:12048%09red/mmu:13019%09red/mmu:16199%09red/mmu:237310%09red/mmu:15974%09red/mmu:18709%09red/mmu:16190%09red/mmu:16196%09red/mmu:60504%09red/mmu:16161%09red/mmu:20848%09red/mmu:20849%09red/mmu:216233%09red/mmu:18712%09red/mmu:16453%09red/mmu:16156%09red/mmu:16189%09red/mmu:11652%09red/mmu:11651%09red/mmu:239114%09red/mmu:14580%09red/mmu:1618…
Insulin resistance	KEGG PATHWAY	mmu04931	32	111	1.24011e-07	1.14011e-06	74551|20848|20525|18761|18709|18035|19697|19246|244416|18033|225579|19017|228775|18751|18754|21937|110095|108079|210789|12702|53412|14584|228966|26569|19013|108099|22259|56458|11652|19309|11651|100705	http://www.genome.jp/kegg-bin/show_pathway?mmu04931/mmu:110095%09red/mmu:14584%09red/mmu:18709%09red/mmu:18761%09red/mmu:56458%09red/mmu:19246%09red/mmu:20525%09red/mmu:18033%09red/mmu:228966%09red/mmu:18035%09red/mmu:21937%09red/mmu:20848%09red/mmu:19309%09red/mmu:19013%09red/mmu:19017%09red/mmu:100705%09red/mmu:228775%09red/mmu:225579%09red/mmu:244416%09red/mmu:11652%09red/mmu:11651%09red/mmu:2…
Sphingolipid signaling pathway	KEGG PATHWAY	mmu04071	34	125	1.63188e-07	1.45339e-06	14677|18709|19697|18033|26415|14360|20397|72930|208449|14739|18751|13611|18750|230379|54447|18754|110157|20597|21937|18795|19094|14125|29857|18806|11652|18797|74442|18805|11539|13609|71609|225849|11651|226849	http://www.genome.jp/kegg-bin/show_pathway?mmu04071/mmu:14739%09red/mmu:226849%09red/mmu:71609%09red/mmu:11539%09red/mmu:19697%09red/mmu:18709%09red/mmu:26415%09red/mmu:19094%09red/mmu:14360%09red/mmu:74442%09red/mmu:18033%09red/mmu:13611%09red/mmu:230379%09red/mmu:54447%09red/mmu:14125%09red/mmu:14677%09red/mmu:20397%09red/mmu:11652%09red/mmu:11651%09red/mmu:18805%09red/mmu:21937%09red/mmu:18806…
Small cell lung cancer	KEGG PATHWAY	mmu05222	27	85	2.38185e-07	2.05705e-06	18709|18035|19697|14268|16410|18033|12048|218772|16780|16776|17344|16779|16774|16775|22029|16777|14083|12828|16403|12826|12827|11651|20181|12576|23928|11652|16399	http://www.genome.jp/kegg-bin/show_pathway?mmu05222/mmu:12048%09red/mmu:16775%09red/mmu:12576%09red/mmu:16777%09red/mmu:16776%09red/mmu:16779%09red/mmu:16403%09red/mmu:16399%09red/mmu:19697%09red/mmu:18709%09red/mmu:16774%09red/mmu:14268%09red/mmu:18033%09red/mmu:18035%09red/mmu:14083%09red/mmu:23928%09red/mmu:12827%09red/mmu:12826%09red/mmu:12828%09red/mmu:17344%09red/mmu:16410%09red/mmu:22029%0…
EGFR tyrosine kinase inhibitor resistance	KEGG PATHWAY	mmu01521	26	82	4.06592e-07	3.40819e-06	20848|18709|14456|20779|16542|18590|18591|12048|18595|18750|54635|234779|18751|16000|110157|71785|13867|26362|18803|15234|14183|14184|21802|22339|11652|11651	http://www.genome.jp/kegg-bin/show_pathway?mmu01521/mmu:12048%09red/mmu:11651%09red/mmu:16542%09red/mmu:22339%09red/mmu:18709%09red/mmu:21802%09red/mmu:14184%09red/mmu:13867%09red/mmu:14183%09red/mmu:20848%09red/mmu:14456%09red/mmu:71785%09red/mmu:15234%09red/mmu:234779%09red/mmu:16000%09red/mmu:18591%09red/mmu:18590%09red/mmu:11652%09red/mmu:18595%09red/mmu:18803%09red/mmu:26362%09red/mmu:18751%…
Phagosome	KEGG PATHWAY	mmu04145	43	192	4.42495e-07	3.60317e-06	110557|21355|19344|21826|21827|21825|16415|15006|16416|16410|17534|13426|17533|15043|15040|21899|21898|246256|11465|50909|242341|67951|280408|14129|140792|14969|76252|667977|15013|20288|15007|12475|271457|630294|17970|545486|24088|13039|100529082|22153|13057|240095|15015	http://www.genome.jp/kegg-bin/show_pathway?mmu04145/mmu:13426%09red/mmu:271457%09red/mmu:22153%09red/mmu:667977%09red/mmu:20288%09red/mmu:100529082%09red/mmu:630294%09red/mmu:50909%09red/mmu:76252%09red/mmu:21827%09red/mmu:21826%09red/mmu:21825%09red/mmu:242341%09red/mmu:17970%09red/mmu:280408%09red/mmu:15015%09red/mmu:19344%09red/mmu:15013%09red/mmu:12475%09red/mmu:21355%09red/mmu:13039%09red/mm…
Glutamatergic synapse	KEGG PATHWAY	mmu04724	31	115	6.60622e-07	5.22992e-06	66066|14677|268934|18795|14697|26558|14693|26556|18750|18751|13385|14809|58234|14645|22063|12286|18797|20510|20513|20512|12289|14708|18805|18806|11515|210044|14816|72961|14814|216227|104110	http://www.genome.jp/kegg-bin/show_pathway?mmu04724/mmu:14645%09red/mmu:216227%09red/mmu:14816%09red/mmu:210044%09red/mmu:11515%09red/mmu:26558%09red/mmu:26556%09red/mmu:22063%09red/mmu:66066%09red/mmu:268934%09red/mmu:72961%09red/mmu:14814%09red/mmu:14708%09red/mmu:14809%09red/mmu:14677%09red/mmu:14697%09red/mmu:13385%09red/mmu:14693%09red/mmu:20510%09red/mmu:20512%09red/mmu:20513%09red/mmu:1880…
Chagas disease (American trypanosomiasis)	KEGG PATHWAY	mmu05142	29	104	8.38966e-07	6.4623e-06	14677|18709|18035|19697|24088|18033|26415|17127|72930|18795|18797|21899|21898|12259|21813|21937|11421|12503|14102|19094|29857|17874|11652|14680|12262|21809|12260|11651|18787	http://www.genome.jp/kegg-bin/show_pathway?mmu05142/mmu:24088%09red/mmu:14680%09red/mmu:21809%09red/mmu:19697%09red/mmu:18709%09red/mmu:12259%09red/mmu:26415%09red/mmu:19094%09red/mmu:18033%09red/mmu:18035%09red/mmu:18787%09red/mmu:17874%09red/mmu:14102%09red/mmu:14677%09red/mmu:21898%09red/mmu:21899%09red/mmu:11421%09red/mmu:12503%09red/mmu:12262%09red/mmu:11651%09red/mmu:12260%09red/mmu:21813%0…
Chemokine signaling pathway	KEGG PATHWAY	mmu04062	43	198	8.96256e-07	6.72192e-06	20848|66066|14677|12928|18709|227288|18035|19697|57349|20779|18033|16453|18795|14697|18797|14773|14693|19395|14191|93742|18751|110157|20851|20312|57266|14083|16428|215449|14708|24047|12768|20315|11515|210044|17329|66102|26385|20305|11652|11651|94176|19229|104110	http://www.genome.jp/kegg-bin/show_pathway?mmu04062/mmu:16428%09red/mmu:215449%09red/mmu:57349%09red/mmu:210044%09red/mmu:19395%09red/mmu:19697%09red/mmu:11515%09red/mmu:18709%09red/mmu:94176%09red/mmu:66066%09red/mmu:26385%09red/mmu:18033%09red/mmu:12928%09red/mmu:18035%09red/mmu:14083%09red/mmu:20312%09red/mmu:66102%09red/mmu:20848%09red/mmu:20315%09red/mmu:19229%09red/mmu:16453%09red/mmu:17329…
Toxoplasmosis	KEGG PATHWAY	mmu05145	30	113	1.29547e-06	9.29011e-06	20848|14677|18709|15944|18035|19697|24088|18033|26415|16780|21898|26397|21937|16145|16779|19094|16774|14969|29857|16775|16776|16777|17874|12703|16403|12048|23928|11652|21809|11651	http://www.genome.jp/kegg-bin/show_pathway?mmu05145/mmu:12048%09red/mmu:16775%09red/mmu:16774%09red/mmu:16777%09red/mmu:16776%09red/mmu:16779%09red/mmu:16403%09red/mmu:21809%09red/mmu:19697%09red/mmu:18709%09red/mmu:26415%09red/mmu:19094%09red/mmu:18033%09red/mmu:18035%09red/mmu:23928%09red/mmu:20848%09red/mmu:16145%09red/mmu:17874%09red/mmu:14677%09red/mmu:21898%09red/mmu:16780%09red/mmu:15944%0…
Notch signaling pathway	KEGG PATHWAY	mmu04330	19	49	1.30387e-06	9.29011e-06	15205|270118|18223|17305|15208|16848|68318|13016|226548|16449|13542|19668|80904|16450|54485|13543|18131|13388|208117	http://www.genome.jp/kegg-bin/show_pathway?mmu04330/mmu:13016%09red/mmu:13388%09red/mmu:208117%09red/mmu:270118%09red/mmu:80904%09red/mmu:17305%09red/mmu:13542%09red/mmu:16449%09red/mmu:226548%09red/mmu:18131%09red/mmu:19668%09red/mmu:15208%09red/mmu:18223%09red/mmu:68318%09red/mmu:54485%09red/mmu:15205%09red/mmu:16450%09red/mmu:13543%09red/mmu:16848%09red
Wnt signaling pathway	KEGG PATHWAY	mmu04310	35	146	1.34874e-06	9.37542e-06	319478|73181|12323|14368|17128|68010|20377|13542|13543|18019|14362|14365|17127|14366|18795|18797|20319|27412|21402|18750|18751|243548|57265|108058|22418|22419|14370|14371|22410|22411|21415|23805|13016|12322|229658	http://www.genome.jp/kegg-bin/show_pathway?mmu04310/mmu:13016%09red/mmu:13543%09red/mmu:13542%09red/mmu:243548%09red/mmu:319478%09red/mmu:14368%09red/mmu:20377%09red/mmu:14362%09red/mmu:14365%09red/mmu:14366%09red/mmu:73181%09red/mmu:21415%09red/mmu:20319%09red/mmu:27412%09red/mmu:57265%09red/mmu:23805%09red/mmu:21402%09red/mmu:12322%09red/mmu:12323%09red/mmu:22410%09red/mmu:108058%09red/mmu:1875…
Basal cell carcinoma	KEGG PATHWAY	mmu05217	20	55	1.55452e-06	1.05486e-05	14362|13542|21415|57265|14371|13543|269209|23805|14368|14366|12159|22418|22419|14633|14370|22411|14365|12156|22410|14634	http://www.genome.jp/kegg-bin/show_pathway?mmu05217/mmu:14368%09red/mmu:57265%09red/mmu:22411%09red/mmu:14362%09red/mmu:22410%09red/mmu:23805%09red/mmu:22418%09red/mmu:14365%09red/mmu:14366%09red/mmu:269209%09red/mmu:12159%09red/mmu:21415%09red/mmu:13542%09red/mmu:22419%09red/mmu:14371%09red/mmu:14370%09red/mmu:13543%09red/mmu:14634%09red/mmu:14633%09red/mmu:12156%09red
HIF-1 signaling pathway	KEGG PATHWAY	mmu04066	29	110	2.17161e-06	1.43933e-05	20848|20525|17347|18709|19697|18033|17000|234779|15368|21898|18750|18751|16000|11600|21687|22346|108058|15275|13807|170768|18803|15251|12576|12323|12322|22339|11652|11651|18787	http://www.genome.jp/kegg-bin/show_pathway?mmu04066/mmu:11600%09red/mmu:12576%09red/mmu:15368%09red/mmu:15275%09red/mmu:22339%09red/mmu:19697%09red/mmu:18709%09red/mmu:20525%09red/mmu:13807%09red/mmu:18033%09red/mmu:18787%09red/mmu:20848%09red/mmu:17347%09red/mmu:234779%09red/mmu:22346%09red/mmu:21898%09red/mmu:16000%09red/mmu:12322%09red/mmu:12323%09red/mmu:15251%09red/mmu:108058%09red/mmu:11651…
NF-kappa B signaling pathway	KEGG PATHWAY	mmu04064	28	104	2.29075e-06	1.48378e-05	15894|21943|18761|18035|18034|18033|17000|24047|20315|21898|19697|18751|234779|22329|21937|53859|16994|24099|22029|17874|12044|12045|12048|16818|12475|18803|71609|50930	http://www.genome.jp/kegg-bin/show_pathway?mmu04064/mmu:12048%09red/mmu:18034%09red/mmu:24099%09red/mmu:12045%09red/mmu:12044%09red/mmu:19697%09red/mmu:71609%09red/mmu:18761%09red/mmu:18033%09red/mmu:16818%09red/mmu:18035%09red/mmu:12475%09red/mmu:20315%09red/mmu:17874%09red/mmu:53859%09red/mmu:22029%09red/mmu:234779%09red/mmu:21898%09red/mmu:22329%09red/mmu:18803%09red/mmu:21943%09red/mmu:21937%…
Prolactin signaling pathway	KEGG PATHWAY	mmu04917	23	74	2.45578e-06	1.55339e-05	20848|21943|18709|19697|20779|18033|26415|16867|56468|216233|110157|20851|19094|29857|16362|12703|12702|12700|103988|13982|13983|11652|11651	http://www.genome.jp/kegg-bin/show_pathway?mmu04917/mmu:21943%09red/mmu:13983%09red/mmu:13982%09red/mmu:19697%09red/mmu:18709%09red/mmu:26415%09red/mmu:19094%09red/mmu:18033%09red/mmu:20848%09red/mmu:216233%09red/mmu:103988%09red/mmu:16362%09red/mmu:11652%09red/mmu:11651%09red/mmu:20779%09red/mmu:29857%09red/mmu:12700%09red/mmu:12702%09red/mmu:12703%09red/mmu:110157%09red/mmu:16867%09red/mmu:5646…
Gap junction	KEGG PATHWAY	mmu04540	25	86	2.50722e-06	1.55339e-05	14677|54195|22153|20779|18590|18591|15558|18595|18795|18797|18750|18751|54635|110157|71785|67951|19091|26405|60596|11515|210044|545486|14816|234889|104110	http://www.genome.jp/kegg-bin/show_pathway?mmu04540/mmu:22153%09red/mmu:14816%09red/mmu:210044%09red/mmu:11515%09red/mmu:234889%09red/mmu:19091%09red/mmu:18795%09red/mmu:104110%09red/mmu:71785%09red/mmu:67951%09red/mmu:14677%09red/mmu:54195%09red/mmu:18591%09red/mmu:18590%09red/mmu:18595%09red/mmu:26405%09red/mmu:18751%09red/mmu:18750%09red/mmu:54635%09red/mmu:110157%09red/mmu:545486%09red/mmu:15…
Oxytocin signaling pathway	KEGG PATHWAY	mmu04921	36	158	2.62689e-06	1.5929e-05	232807|14677|52163|54195|18750|20779|18019|12494|107589|18795|18797|20191|230103|12296|12295|11465|18751|110157|55984|18709|108079|18160|108058|73181|12289|60596|11515|210044|13629|98932|108099|12323|12322|234889|207565|104110	http://www.genome.jp/kegg-bin/show_pathway?mmu04921/mmu:12494%09red/mmu:232807%09red/mmu:210044%09red/mmu:11515%09red/mmu:18709%09red/mmu:234889%09red/mmu:52163%09red/mmu:12296%09red/mmu:18795%09red/mmu:12295%09red/mmu:104110%09red/mmu:73181%09red/mmu:107589%09red/mmu:20191%09red/mmu:207565%09red/mmu:14677%09red/mmu:230103%09red/mmu:12322%09red/mmu:12323%09red/mmu:108058%09red/mmu:54195%09red/mmu…
Melanogenesis	KEGG PATHWAY	mmu04916	27	99	2.80906e-06	1.66788e-05	14677|14368|13542|13543|14362|14365|14366|18795|18797|17311|18750|18751|110157|57265|108058|22418|22419|14370|14371|22410|22411|21415|11515|210044|12323|12322|104110	http://www.genome.jp/kegg-bin/show_pathway?mmu04916/mmu:17311%09red/mmu:210044%09red/mmu:13542%09red/mmu:11515%09red/mmu:14368%09red/mmu:104110%09red/mmu:14362%09red/mmu:14365%09red/mmu:14366%09red/mmu:21415%09red/mmu:13543%09red/mmu:14677%09red/mmu:57265%09red/mmu:12322%09red/mmu:12323%09red/mmu:108058%09red/mmu:18751%09red/mmu:18750%09red/mmu:22411%09red/mmu:22410%09red/mmu:110157%09red/mmu:224…
TNF signaling pathway	KEGG PATHWAY	mmu04668	29	112	2.93646e-06	1.70794e-05	16477|15894|18709|18035|19697|26410|18033|26415|20312|22329|26397|21937|21938|53859|14102|19094|29857|22029|12608|16182|12702|12977|17395|12051|69601|56613|71609|11652|11651	http://www.genome.jp/kegg-bin/show_pathway?mmu04668/mmu:71609%09red/mmu:19697%09red/mmu:18709%09red/mmu:26415%09red/mmu:19094%09red/mmu:26410%09red/mmu:69601%09red/mmu:18033%09red/mmu:18035%09red/mmu:20312%09red/mmu:56613%09red/mmu:53859%09red/mmu:16477%09red/mmu:22029%09red/mmu:22329%09red/mmu:12051%09red/mmu:21938%09red/mmu:11652%09red/mmu:11651%09red/mmu:29857%09red/mmu:16182%09red/mmu:21937%0…
Osteoclast differentiation	KEGG PATHWAY	mmu04380	32	133	3.50933e-06	2.00032e-05	16477|21943|18709|16478|18035|18034|16416|18033|26415|14360|14200|18019|19016|246256|234779|21813|21937|18383|53859|14129|19094|29857|12703|12702|12977|16818|19697|17970|18412|11652|11651|13057	http://www.genome.jp/kegg-bin/show_pathway?mmu04380/mmu:16818%09red/mmu:21943%09red/mmu:19697%09red/mmu:18709%09red/mmu:18383%09red/mmu:26415%09red/mmu:19094%09red/mmu:14360%09red/mmu:18033%09red/mmu:18034%09red/mmu:18035%09red/mmu:17970%09red/mmu:14200%09red/mmu:18412%09red/mmu:18019%09red/mmu:53859%09red/mmu:19016%09red/mmu:16477%09red/mmu:16416%09red/mmu:234779%09red/mmu:16478%09red/mmu:14129%…
Inflammatory bowel disease (IBD)	KEGG PATHWAY	mmu05321	20	59	3.73732e-06	2.0885e-05	57765|20849|20848|20852|16182|19883|14969|21898|19697|60504|19885|16161|16173|24088|18033|21809|16189|17132|16190|17127	http://www.genome.jp/kegg-bin/show_pathway?mmu05321/mmu:16173%09red/mmu:20852%09red/mmu:17132%09red/mmu:60504%09red/mmu:21898%09red/mmu:18033%09red/mmu:19883%09red/mmu:57765%09red/mmu:16189%09red/mmu:17127%09red/mmu:16161%09red/mmu:20848%09red/mmu:20849%09red/mmu:16182%09red/mmu:16190%09red/mmu:24088%09red/mmu:14969%09red/mmu:19697%09red/mmu:21809%09red/mmu:19885%09red
Fc gamma R-mediated phagocytosis	KEGG PATHWAY	mmu04666	25	90	4.92761e-06	2.70071e-05	16332|18720|245880|12928|18709|18750|94176|16885|234779|18751|18754|110157|22323|14129|17357|18717|17118|227753|18805|18806|230837|18803|56378|11652|11651	http://www.genome.jp/kegg-bin/show_pathway?mmu04666/mmu:227753%09red/mmu:18720%09red/mmu:18709%09red/mmu:16332%09red/mmu:18803%09red/mmu:230837%09red/mmu:94176%09red/mmu:18805%09red/mmu:12928%09red/mmu:17118%09red/mmu:22323%09red/mmu:234779%09red/mmu:14129%09red/mmu:11652%09red/mmu:11651%09red/mmu:18717%09red/mmu:245880%09red/mmu:18806%09red/mmu:18751%09red/mmu:18750%09red/mmu:18754%09red/mmu:110…
AMPK signaling pathway	KEGG PATHWAY	mmu04152	31	129	5.05048e-06	2.71582e-05	74551|18709|12638|108099|72930|16847|19016|19017|56421|16000|55984|68465|30049|108079|14121|11652|170768|16369|270198|20249|207565|13629|56690|67605|78070|56458|225849|11651|11450|226849|100705	http://www.genome.jp/kegg-bin/show_pathway?mmu04152/mmu:30049%09red/mmu:226849%09red/mmu:78070%09red/mmu:13629%09red/mmu:18709%09red/mmu:11450%09red/mmu:207565%09red/mmu:16847%09red/mmu:12638%09red/mmu:19017%09red/mmu:19016%09red/mmu:100705%09red/mmu:56458%09red/mmu:14121%09red/mmu:56690%09red/mmu:16000%09red/mmu:270198%09red/mmu:68465%09red/mmu:11652%09red/mmu:11651%09red/mmu:170768%09red/mmu:67…
Phosphatidylinositol signaling system	KEGG PATHWAY	mmu04070	26	97	5.54196e-06	2.92492e-05	16332|18720|76500|18709|18750|233011|18795|18797|74302|234779|18751|104418|54384|228550|320404|212111|380921|18717|16329|110197|219135|234515|52858|27399|18803|13139	http://www.genome.jp/kegg-bin/show_pathway?mmu04070/mmu:219135%09red/mmu:74302%09red/mmu:52858%09red/mmu:18709%09red/mmu:380921%09red/mmu:18720%09red/mmu:233011%09red/mmu:16332%09red/mmu:18803%09red/mmu:234515%09red/mmu:54384%09red/mmu:228550%09red/mmu:76500%09red/mmu:234779%09red/mmu:16329%09red/mmu:110197%09red/mmu:18717%09red/mmu:18751%09red/mmu:18750%09red/mmu:18795%09red/mmu:13139%09red/mmu:…
Tuberculosis	KEGG PATHWAY	mmu05152	38	179	5.90644e-06	3.06061e-05	19344|16415|19697|24088|20779|18033|26415|17534|16985|17533|69632|21899|21898|246256|15974|110157|21937|12322|12796|14969|18044|14129|19094|19727|108058|29857|12608|11652|17874|12475|271457|242341|12323|16173|71609|22337|21809|11651	http://www.genome.jp/kegg-bin/show_pathway?mmu05152/mmu:22337%09red/mmu:271457%09red/mmu:24088%09red/mmu:21809%09red/mmu:12796%09red/mmu:15974%09red/mmu:19697%09red/mmu:71609%09red/mmu:242341%09red/mmu:26415%09red/mmu:19094%09red/mmu:16985%09red/mmu:19344%09red/mmu:18033%09red/mmu:12475%09red/mmu:17874%09red/mmu:16415%09red/mmu:21898%09red/mmu:21899%09red/mmu:12322%09red/mmu:12323%09red/mmu:14129…
Glutathione metabolism	KEGG PATHWAY	mmu00480	19	57	7.90396e-06	4.02255e-05	75475|14865|14871|14863|14860|14867|69590|14380|67305|103140|14778|68312|56615|76263|54486|14598|211666|625249|23887	http://www.genome.jp/kegg-bin/show_pathway?mmu00480/mmu:75475%09red/mmu:14867%09red/mmu:14380%09red/mmu:69590%09red/mmu:14871%09red/mmu:14598%09red/mmu:56615%09red/mmu:103140%09red/mmu:23887%09red/mmu:67305%09red/mmu:14865%09red/mmu:14778%09red/mmu:14863%09red/mmu:625249%09red/mmu:14860%09red/mmu:54486%09red/mmu:68312%09red/mmu:76263%09red/mmu:211666%09red
GnRH signaling pathway	KEGG PATHWAY	mmu04912	24	88	9.79556e-06	4.89778e-05	20779|26415|18795|18797|15200|18750|18751|26397|110157|19094|108058|29857|26405|26406|17390|12289|18805|18806|11515|210044|12323|12322|19229|104110	http://www.genome.jp/kegg-bin/show_pathway?mmu04912/mmu:210044%09red/mmu:11515%09red/mmu:26415%09red/mmu:19094%09red/mmu:104110%09red/mmu:19229%09red/mmu:12322%09red/mmu:12323%09red/mmu:108058%09red/mmu:20779%09red/mmu:18805%09red/mmu:26405%09red/mmu:26406%09red/mmu:18806%09red/mmu:18751%09red/mmu:18750%09red/mmu:26397%09red/mmu:17390%09red/mmu:110157%09red/mmu:12289%09red/mmu:18795%09red/mmu:187…
Choline metabolism in cancer	KEGG PATHWAY	mmu05231	26	101	1.01886e-05	5.00649e-05	20520|18720|245880|18709|19730|100434|18590|18591|18595|380921|18750|18751|54635|110157|104418|71785|18717|110197|212862|18805|18806|18803|15251|11652|11651|13139	http://www.genome.jp/kegg-bin/show_pathway?mmu05231/mmu:18595%09red/mmu:380921%09red/mmu:18720%09red/mmu:18709%09red/mmu:18803%09red/mmu:20520%09red/mmu:212862%09red/mmu:18805%09red/mmu:19730%09red/mmu:100434%09red/mmu:71785%09red/mmu:15251%09red/mmu:18591%09red/mmu:18590%09red/mmu:110197%09red/mmu:11651%09red/mmu:18717%09red/mmu:245880%09red/mmu:18806%09red/mmu:18751%09red/mmu:18750%09red/mmu:54…
GABAergic synapse	KEGG PATHWAY	mmu04727	24	89	1.14845e-05	5.54761e-05	227120|66066|14677|20779|14697|14417|14693|18750|18751|14397|57436|268860|14645|56486|12286|12287|93739|15114|12289|14708|11515|210044|54393|104110	http://www.genome.jp/kegg-bin/show_pathway?mmu04727/mmu:14645%09red/mmu:210044%09red/mmu:14397%09red/mmu:11515%09red/mmu:14417%09red/mmu:93739%09red/mmu:66066%09red/mmu:57436%09red/mmu:15114%09red/mmu:14708%09red/mmu:14697%09red/mmu:14677%09red/mmu:227120%09red/mmu:12287%09red/mmu:14693%09red/mmu:268860%09red/mmu:18751%09red/mmu:18750%09red/mmu:54393%09red/mmu:12286%09red/mmu:12289%09red/mmu:1041…
Metabolism of xenobiotics by cytochrome P450	KEGG PATHWAY	mmu00980	20	65	1.23065e-05	5.84558e-05	11522|14867|14865|14871|68312|14860|15483|103140|13849|56615|76263|54486|394432|109857|211666|11670|13078|67689|110198|14863	http://www.genome.jp/kegg-bin/show_pathway?mmu00980/mmu:110198%09red/mmu:394432%09red/mmu:54486%09red/mmu:11670%09red/mmu:67689%09red/mmu:109857%09red/mmu:56615%09red/mmu:103140%09red/mmu:14867%09red/mmu:15483%09red/mmu:14865%09red/mmu:13078%09red/mmu:14863%09red/mmu:13849%09red/mmu:14871%09red/mmu:14860%09red/mmu:11522%09red/mmu:68312%09red/mmu:76263%09red/mmu:211666%09red
Glycolysis / Gluconeogenesis	KEGG PATHWAY	mmu00010	20	66	1.48164e-05	6.84709e-05	11670|60525|110695|11676|74551|319625|72157|14121|353204|11669|103988|16832|16833|67689|11522|56421|72535|13807|12183|15275	http://www.genome.jp/kegg-bin/show_pathway?mmu00010/mmu:353204%09red/mmu:319625%09red/mmu:13807%09red/mmu:60525%09red/mmu:56421%09red/mmu:103988%09red/mmu:14121%09red/mmu:72157%09red/mmu:16833%09red/mmu:11522%09red/mmu:72535%09red/mmu:110695%09red/mmu:67689%09red/mmu:11676%09red/mmu:74551%09red/mmu:15275%09red/mmu:11669%09red/mmu:12183%09red/mmu:11670%09red/mmu:16832%09red
cGMP-PKG signaling pathway	KEGG PATHWAY	mmu04022	36	173	1.48954e-05	6.84709e-05	16523|14677|18709|54195|20541|18019|11928|107589|18795|18797|230103|18754|110157|104110|22323|53313|18160|19091|11555|57080|73181|16369|22068|12289|11539|60596|11515|210044|98932|207728|18576|234889|381290|11652|11651|333329	http://www.genome.jp/kegg-bin/show_pathway?mmu04022/mmu:207728%09red/mmu:333329%09red/mmu:11555%09red/mmu:210044%09red/mmu:53313%09red/mmu:20541%09red/mmu:11539%09red/mmu:11515%09red/mmu:18709%09red/mmu:234889%09red/mmu:19091%09red/mmu:104110%09red/mmu:73181%09red/mmu:11928%09red/mmu:18019%09red/mmu:54195%09red/mmu:14677%09red/mmu:22323%09red/mmu:230103%09red/mmu:22068%09red/mmu:11652%09red/mmu:1…
Lysosome	KEGG PATHWAY	mmu04142	29	124	1.5538e-05	7.02911e-05	229445|56325|11883|13423|27029|27419|106039|74325|64933|11768|67464|56722|16004|13041|19156|242341|56464|17775|12492|20597|14387|114128|75612|15212|14420|12512|13039|13032|54397	http://www.genome.jp/kegg-bin/show_pathway?mmu04142/mmu:27419%09red/mmu:13032%09red/mmu:13423%09red/mmu:12492%09red/mmu:14420%09red/mmu:13039%09red/mmu:74325%09red/mmu:12512%09red/mmu:27029%09red/mmu:242341%09red/mmu:11768%09red/mmu:56325%09red/mmu:13041%09red/mmu:15212%09red/mmu:14387%09red/mmu:106039%09red/mmu:229445%09red/mmu:16004%09red/mmu:67464%09red/mmu:17775%09red/mmu:54397%09red/mmu:1141…
Hepatitis B	KEGG PATHWAY	mmu05161	32	146	1.79463e-05	7.9917e-05	20849|20848|15530|18709|18035|19697|17128|56489|20779|18033|18019|71586|21898|18750|18751|15974|110157|20852|22631|20851|14102|17874|73181|17395|54123|12364|12576|24088|11652|21809|11651|19229	http://www.genome.jp/kegg-bin/show_pathway?mmu05161/mmu:12576%09red/mmu:21809%09red/mmu:15974%09red/mmu:19697%09red/mmu:18709%09red/mmu:71586%09red/mmu:22631%09red/mmu:18033%09red/mmu:18035%09red/mmu:73181%09red/mmu:20848%09red/mmu:20849%09red/mmu:18019%09red/mmu:17874%09red/mmu:14102%09red/mmu:21898%09red/mmu:11652%09red/mmu:12364%09red/mmu:24088%09red/mmu:18751%09red/mmu:18750%09red/mmu:19229%0…
Morphine addiction	KEGG PATHWAY	mmu05032	24	93	2.12064e-05	9.17918e-05	66066|14677|18574|14697|14773|14693|18576|18750|18751|14397|12286|12287|18584|14708|11539|11515|210044|207728|18575|110385|26385|54393|18578|104110	http://www.genome.jp/kegg-bin/show_pathway?mmu05032/mmu:14397%09red/mmu:207728%09red/mmu:210044%09red/mmu:18584%09red/mmu:11539%09red/mmu:11515%09red/mmu:104110%09red/mmu:26385%09red/mmu:110385%09red/mmu:14708%09red/mmu:14677%09red/mmu:14697%09red/mmu:54393%09red/mmu:14693%09red/mmu:18751%09red/mmu:18750%09red/mmu:12287%09red/mmu:12286%09red/mmu:18578%09red/mmu:14773%09red/mmu:66066%09red/mmu:185…
Renal cell carcinoma	KEGG PATHWAY	mmu05211	20	68	2.1257e-05	9.17918e-05	22339|23871|11651|20525|215449|15234|12928|18709|15251|22346|21802|241656|11864|214230|13819|11652|21809|216805|18591|110157	http://www.genome.jp/kegg-bin/show_pathway?mmu05211/mmu:15234%09red/mmu:12928%09red/mmu:20525%09red/mmu:13819%09red/mmu:23871%09red/mmu:22346%09red/mmu:110157%09red/mmu:241656%09red/mmu:215449%09red/mmu:15251%09red/mmu:22339%09red/mmu:21809%09red/mmu:18591%09red/mmu:11652%09red/mmu:11651%09red/mmu:18709%09red/mmu:11864%09red/mmu:214230%09red/mmu:21802%09red/mmu:216805%09red
Cholinergic synapse	KEGG PATHWAY	mmu04725	27	113	2.17471e-05	9.25064e-05	66066|14677|18709|14360|18795|14697|18797|14693|12671|18750|18751|11441|108058|12286|12287|108015|12289|14708|60613|12669|11515|210044|12323|12322|11652|11651|104110	http://www.genome.jp/kegg-bin/show_pathway?mmu04725/mmu:210044%09red/mmu:11515%09red/mmu:18709%09red/mmu:12671%09red/mmu:14360%09red/mmu:14708%09red/mmu:14677%09red/mmu:14697%09red/mmu:12322%09red/mmu:12323%09red/mmu:14693%09red/mmu:12669%09red/mmu:108058%09red/mmu:11651%09red/mmu:11441%09red/mmu:18751%09red/mmu:18750%09red/mmu:12287%09red/mmu:12286%09red/mmu:108015%09red/mmu:12289%09red/mmu:1879…
ErbB signaling pathway	KEGG PATHWAY	mmu04012	23	87	2.26124e-05	9.47727e-05	12928|18709|20779|234779|15200|18750|18751|241656|20851|110157|13867|108058|14083|214230|83961|18803|12576|12323|12322|21802|12223|11652|11651	http://www.genome.jp/kegg-bin/show_pathway?mmu04012/mmu:12576%09red/mmu:18709%09red/mmu:241656%09red/mmu:21802%09red/mmu:13867%09red/mmu:83961%09red/mmu:12928%09red/mmu:14083%09red/mmu:12223%09red/mmu:234779%09red/mmu:12322%09red/mmu:12323%09red/mmu:108058%09red/mmu:11651%09red/mmu:214230%09red/mmu:18803%09red/mmu:18751%09red/mmu:18750%09red/mmu:15200%09red/mmu:110157%09red/mmu:20779%09red/mmu:20…
mTOR signaling pathway	KEGG PATHWAY	mmu04150	33	156	2.48905e-05	0.000102809	18709|14368|13542|13543|20393|216805|14362|14365|74747|17168|14366|18750|18751|16000|110157|21937|68441|17254|108079|57265|14783|22418|22419|14370|14371|216742|22410|22411|230784|67605|11652|11651|52187	http://www.genome.jp/kegg-bin/show_pathway?mmu04150/mmu:13543%09red/mmu:13542%09red/mmu:17254%09red/mmu:17168%09red/mmu:52187%09red/mmu:18709%09red/mmu:14368%09red/mmu:230784%09red/mmu:14362%09red/mmu:14365%09red/mmu:14366%09red/mmu:14783%09red/mmu:21937%09red/mmu:216742%09red/mmu:57265%09red/mmu:20393%09red/mmu:16000%09red/mmu:11652%09red/mmu:11651%09red/mmu:67605%09red/mmu:216805%09red/mmu:1080…
Insulin signaling pathway	KEGG PATHWAY	mmu04910	31	142	2.56943e-05	0.000104613	74551|16332|19246|19085|17347|18709|244416|19017|104215|216233|110157|12928|110095|108079|14121|12703|12702|53412|15275|16369|228966|20411|106628|103988|108099|18576|56458|11652|19309|11651|100705	http://www.genome.jp/kegg-bin/show_pathway?mmu04910/mmu:12928%09red/mmu:110095%09red/mmu:18709%09red/mmu:16332%09red/mmu:104215%09red/mmu:56458%09red/mmu:19246%09red/mmu:228966%09red/mmu:19309%09red/mmu:17347%09red/mmu:19017%09red/mmu:100705%09red/mmu:14121%09red/mmu:103988%09red/mmu:15275%09red/mmu:244416%09red/mmu:216233%09red/mmu:11652%09red/mmu:11651%09red/mmu:20411%09red/mmu:108079%09red/mmu…
Epstein-Barr virus infection	KEGG PATHWAY	mmu05169	43	232	2.79849e-05	0.000112334	18034|110557|20848|15894|54194|15007|69870|18037|18033|26415|16453|15043|15040|14191|19697|234779|215446|26397|19668|18709|53859|22631|12495|12494|19094|667977|29857|22029|100529082|15013|15015|22123|15507|18035|15006|630294|18803|12576|13666|71609|11652|11651|240095	http://www.genome.jp/kegg-bin/show_pathway?mmu05169/mmu:12494%09red/mmu:12495%09red/mmu:12576%09red/mmu:667977%09red/mmu:215446%09red/mmu:100529082%09red/mmu:18035%09red/mmu:19697%09red/mmu:18709%09red/mmu:26415%09red/mmu:19094%09red/mmu:15015%09red/mmu:22631%09red/mmu:18033%09red/mmu:18034%09red/mmu:15040%09red/mmu:15013%09red/mmu:18037%09red/mmu:630294%09red/mmu:15507%09red/mmu:20848%09red/mmu:…
Endocrine resistance	KEGG PATHWAY	mmu01522	24	95	2.84396e-05	0.000112574	18709|20779|26415|16450|18131|15200|16000|110157|13388|54485|19094|29857|16449|17390|17395|11515|210044|12576|13982|13983|14083|11652|11651|104110	http://www.genome.jp/kegg-bin/show_pathway?mmu01522/mmu:12576%09red/mmu:210044%09red/mmu:13983%09red/mmu:13982%09red/mmu:11515%09red/mmu:18709%09red/mmu:54485%09red/mmu:26415%09red/mmu:19094%09red/mmu:104110%09red/mmu:14083%09red/mmu:18131%09red/mmu:16450%09red/mmu:13388%09red/mmu:16000%09red/mmu:11652%09red/mmu:11651%09red/mmu:29857%09red/mmu:17390%09red/mmu:110157%09red/mmu:17395%09red/mmu:1644…
Hepatitis C	KEGG PATHWAY	mmu05160	30	137	3.27408e-05	0.000127824	20848|18709|18035|19697|18033|26415|53624|72930|19013|15974|110157|21937|18260|71908|56489|19094|29857|15957|54123|16362|12702|20181|12741|12740|58187|13666|22259|71609|11652|11651	http://www.genome.jp/kegg-bin/show_pathway?mmu05160/mmu:18709%09red/mmu:15974%09red/mmu:19697%09red/mmu:71609%09red/mmu:26415%09red/mmu:58187%09red/mmu:19094%09red/mmu:18260%09red/mmu:18033%09red/mmu:18035%09red/mmu:20848%09red/mmu:19013%09red/mmu:15957%09red/mmu:71908%09red/mmu:16362%09red/mmu:11652%09red/mmu:11651%09red/mmu:53624%09red/mmu:12740%09red/mmu:12741%09red/mmu:21937%09red/mmu:12702%0…
Retrograde endocannabinoid signaling	KEGG PATHWAY	mmu04723	25	103	3.4553e-05	0.000133076	66066|269060|14677|26415|18795|14697|18797|14693|18750|18751|14397|19094|29857|12286|12287|12801|12289|14708|66082|11515|210044|14816|72961|216227|104110	http://www.genome.jp/kegg-bin/show_pathway?mmu04723/mmu:14397%09red/mmu:216227%09red/mmu:14816%09red/mmu:210044%09red/mmu:66082%09red/mmu:11515%09red/mmu:26415%09red/mmu:19094%09red/mmu:66066%09red/mmu:72961%09red/mmu:12801%09red/mmu:14708%09red/mmu:14677%09red/mmu:14697%09red/mmu:14693%09red/mmu:269060%09red/mmu:18751%09red/mmu:18750%09red/mmu:12287%09red/mmu:12286%09red/mmu:12289%09red/mmu:1879…
Staphylococcus aureus infection	KEGG PATHWAY	mmu05150	17	53	3.50294e-05	0.000133102	12273|15894|14129|246256|14969|12268|12259|19204|16415|12262|14293|20344|50909|12263|12260|14289|12267	http://www.genome.jp/kegg-bin/show_pathway?mmu05150/mmu:14293%09red/mmu:16415%09red/mmu:14289%09red/mmu:12259%09red/mmu:20344%09red/mmu:12273%09red/mmu:19204%09red/mmu:246256%09red/mmu:14129%09red/mmu:12267%09red/mmu:12262%09red/mmu:12263%09red/mmu:50909%09red/mmu:12260%09red/mmu:15894%09red/mmu:14969%09red/mmu:12268%09red
Adrenergic signaling in cardiomyocytes	KEGG PATHWAY	mmu04261	32	152	3.54938e-05	0.000133102	14677|18709|20541|20271|26415|11928|72930|18795|18797|20191|381290|12296|12295|18750|56508|19094|108058|29857|12916|20266|11555|12289|11652|11515|210044|12323|12322|225849|223864|11651|226849|104110	http://www.genome.jp/kegg-bin/show_pathway?mmu04261/mmu:225849%09red/mmu:11555%09red/mmu:210044%09red/mmu:20541%09red/mmu:11515%09red/mmu:18709%09red/mmu:12296%09red/mmu:26415%09red/mmu:12295%09red/mmu:19094%09red/mmu:104110%09red/mmu:20271%09red/mmu:56508%09red/mmu:11928%09red/mmu:223864%09red/mmu:20191%09red/mmu:14677%09red/mmu:12322%09red/mmu:12323%09red/mmu:108058%09red/mmu:11651%09red/mmu:38…
Glycerolipid metabolism	KEGG PATHWAY	mmu00561	18	59	3.61849e-05	0.000133763	16891|380921|110695|16956|110197|116939|14732|28169|11669|235582|68262|104418|72535|64899|67512|13139|233549|11997	http://www.genome.jp/kegg-bin/show_pathway?mmu00561/mmu:116939%09red/mmu:68262%09red/mmu:67512%09red/mmu:235582%09red/mmu:233549%09red/mmu:64899%09red/mmu:11997%09red/mmu:14732%09red/mmu:380921%09red/mmu:28169%09red/mmu:13139%09red/mmu:16956%09red/mmu:110197%09red/mmu:72535%09red/mmu:104418%09red/mmu:11669%09red/mmu:16891%09red/mmu:110695%09red
Thyroid hormone signaling pathway	KEGG PATHWAY	mmu04919	27	117	3.66087e-05	0.000133763	20525|11465|18709|16416|20779|16410|18131|18795|18797|13982|56421|18750|18751|110157|234779|329650|12159|21834|210789|53901|20181|15251|18803|11928|56458|11652|11651	http://www.genome.jp/kegg-bin/show_pathway?mmu04919/mmu:56421%09red/mmu:13982%09red/mmu:18709%09red/mmu:329650%09red/mmu:20525%09red/mmu:18131%09red/mmu:11928%09red/mmu:16410%09red/mmu:56458%09red/mmu:16416%09red/mmu:234779%09red/mmu:15251%09red/mmu:12159%09red/mmu:21834%09red/mmu:11465%09red/mmu:11651%09red/mmu:18803%09red/mmu:210789%09red/mmu:18751%09red/mmu:18750%09red/mmu:110157%09red/mmu:539…
Salmonella infection	KEGG PATHWAY	mmu05132	21	78	4.0296e-05	0.000145371	320795|17874|19697|18645|280408|12475|68794|19094|263803|21898|29857|232943|11465|16173|56378|69582|18033|26415|13426|16594|74764	http://www.genome.jp/kegg-bin/show_pathway?mmu05132/mmu:13426%09red/mmu:232943%09red/mmu:26415%09red/mmu:263803%09red/mmu:19094%09red/mmu:68794%09red/mmu:280408%09red/mmu:16594%09red/mmu:21898%09red/mmu:18033%09red/mmu:12475%09red/mmu:16173%09red/mmu:56378%09red/mmu:19697%09red/mmu:11465%09red/mmu:18645%09red/mmu:29857%09red/mmu:74764%09red/mmu:69582%09red/mmu:17874%09red/mmu:320795%09red
Measles	KEGG PATHWAY	mmu05162	30	139	4.12857e-05	0.00014708	20848|22035|18761|18709|18035|19697|56489|18033|14360|16453|71586|13448|21898|170770|15974|68098|20851|14102|17874|16185|16189|54123|11651|56417|12576|21336|13666|24088|11652|27218	http://www.genome.jp/kegg-bin/show_pathway?mmu05162/mmu:12576%09red/mmu:13448%09red/mmu:170770%09red/mmu:22035%09red/mmu:15974%09red/mmu:19697%09red/mmu:18709%09red/mmu:18761%09red/mmu:71586%09red/mmu:56417%09red/mmu:14360%09red/mmu:18033%09red/mmu:18035%09red/mmu:20848%09red/mmu:21336%09red/mmu:17874%09red/mmu:14102%09red/mmu:16453%09red/mmu:68098%09red/mmu:21898%09red/mmu:16189%09red/mmu:11652%…
Neuroactive ligand-receptor interaction	KEGG PATHWAY	mmu04080	49	285	4.46283e-05	0.000157026	14065|114229|22355|93742|70086|19204|21336|11540|11541|15551|14803|15558|16847|14739|67168|16867|12671|13611|11443|14293|14397|18440|18389|14658|14809|12273|19218|19219|20605|19220|21834|11555|12801|11441|108015|14600|237362|11539|14289|12669|13609|268934|14816|14814|21390|18436|17171|54393|12267	http://www.genome.jp/kegg-bin/show_pathway?mmu04080/mmu:14397%09red/mmu:14293%09red/mmu:22355%09red/mmu:14739%09red/mmu:14816%09red/mmu:11555%09red/mmu:14814%09red/mmu:12273%09red/mmu:11539%09red/mmu:11443%09red/mmu:12671%09red/mmu:16847%09red/mmu:114229%09red/mmu:70086%09red/mmu:20605%09red/mmu:18389%09red/mmu:13611%09red/mmu:268934%09red/mmu:14658%09red/mmu:67168%09red/mmu:19220%09red/mmu:12801…
Leishmaniasis	KEGG PATHWAY	mmu05140	19	67	5.12977e-05	0.00017625	17874|18035|19697|14129|21898|19094|246256|14969|29857|17970|16415|18751|24088|18033|26415|21809|16189|13057|17357	http://www.genome.jp/kegg-bin/show_pathway?mmu05140/mmu:18751%09red/mmu:17970%09red/mmu:26415%09red/mmu:17357%09red/mmu:19094%09red/mmu:21898%09red/mmu:18033%09red/mmu:18035%09red/mmu:246256%09red/mmu:14129%09red/mmu:21809%09red/mmu:16189%09red/mmu:13057%09red/mmu:24088%09red/mmu:29857%09red/mmu:14969%09red/mmu:17874%09red/mmu:19697%09red/mmu:16415%09red
Aldosterone synthesis and secretion	KEGG PATHWAY	mmu04925	22	86	5.1329e-05	0.00017625	16527|18760|52163|18795|18797|18750|18751|18227|18754|101540|18160|108058|12289|13070|269060|11515|210044|207728|12323|12322|15370|104110	http://www.genome.jp/kegg-bin/show_pathway?mmu04925/mmu:207728%09red/mmu:210044%09red/mmu:11515%09red/mmu:18760%09red/mmu:52163%09red/mmu:104110%09red/mmu:15370%09red/mmu:12322%09red/mmu:12323%09red/mmu:108058%09red/mmu:269060%09red/mmu:18751%09red/mmu:18750%09red/mmu:18754%09red/mmu:18227%09red/mmu:12289%09red/mmu:18160%09red/mmu:18795%09red/mmu:18797%09red/mmu:101540%09red/mmu:16527%09red/mmu:1…
Purine metabolism	KEGG PATHWAY	mmu00230	35	179	5.89421e-05	0.000199205	54195|78600|107569|69870|18574|23918|230103|23917|18576|18584|12499|67464|66355|22436|12495|18160|215446|72157|76025|18585|109674|60596|12496|11515|210044|14544|207728|18575|110385|11639|234889|11636|18578|224794|104110	http://www.genome.jp/kegg-bin/show_pathway?mmu00230/mmu:12495%09red/mmu:23917%09red/mmu:207728%09red/mmu:210044%09red/mmu:215446%09red/mmu:23918%09red/mmu:18584%09red/mmu:18585%09red/mmu:11515%09red/mmu:12496%09red/mmu:234889%09red/mmu:76025%09red/mmu:78600%09red/mmu:104110%09red/mmu:224794%09red/mmu:107569%09red/mmu:110385%09red/mmu:18160%09red/mmu:11639%09red/mmu:230103%09red/mmu:11636%09red/mm…
Hematopoietic cell lineage	KEGG PATHWAY	mmu04640	22	87	5.94122e-05	0.000199205	12482|16416|16199|17380|16190|16196|12527|17311|12494|14129|14969|16403|12977|16189|100042555|12475|14724|16158|16178|16399|16156|16157	http://www.genome.jp/kegg-bin/show_pathway?mmu04640/mmu:12494%09red/mmu:17311%09red/mmu:16403%09red/mmu:16399%09red/mmu:16199%09red/mmu:16190%09red/mmu:16196%09red/mmu:14969%09red/mmu:12475%09red/mmu:17380%09red/mmu:12482%09red/mmu:14724%09red/mmu:16416%09red/mmu:12527%09red/mmu:16189%09red/mmu:14129%09red/mmu:100042555%09red/mmu:16156%09red/mmu:12977%09red/mmu:16158%09red/mmu:16157%09red/mmu:161…
Glycerophospholipid metabolism	KEGG PATHWAY	mmu00564	23	94	6.28506e-05	0.000208284	241274|237928|99712|14732|28169|14555|26394|104418|67512|214253|110197|320951|66586|18805|18806|18807|52858|212862|68262|225845|380921|64899|13139	http://www.genome.jp/kegg-bin/show_pathway?mmu00564/mmu:67512%09red/mmu:52858%09red/mmu:14732%09red/mmu:380921%09red/mmu:241274%09red/mmu:320951%09red/mmu:212862%09red/mmu:64899%09red/mmu:14555%09red/mmu:237928%09red/mmu:28169%09red/mmu:214253%09red/mmu:110197%09red/mmu:66586%09red/mmu:18805%09red/mmu:18807%09red/mmu:18806%09red/mmu:68262%09red/mmu:26394%09red/mmu:225845%09red/mmu:13139%09red/mmu…
Glucagon signaling pathway	KEGG PATHWAY	mmu04922	24	102	7.45387e-05	0.000241608	74551|20525|18795|19017|19013|110095|108079|108058|14121|18797|16833|16832|210044|108099|12323|12322|18576|78070|56458|103988|11652|19309|11651|100705	http://www.genome.jp/kegg-bin/show_pathway?mmu04922/mmu:110095%09red/mmu:210044%09red/mmu:78070%09red/mmu:56458%09red/mmu:18795%09red/mmu:20525%09red/mmu:16832%09red/mmu:16833%09red/mmu:19309%09red/mmu:19013%09red/mmu:19017%09red/mmu:100705%09red/mmu:14121%09red/mmu:103988%09red/mmu:12322%09red/mmu:12323%09red/mmu:108058%09red/mmu:11651%09red/mmu:108079%09red/mmu:108099%09red/mmu:18797%09red/mmu:…
Regulation of lipolysis in adipocytes	KEGG PATHWAY	mmu04923	17	57	7.46018e-05	0.000241608	11539|18160|11515|210044|18709|19218|19091|14677|18576|19224|11555|11652|11770|16369|11651|225845|104110	http://www.genome.jp/kegg-bin/show_pathway?mmu04923/mmu:19091%09red/mmu:14677%09red/mmu:225845%09red/mmu:11770%09red/mmu:11555%09red/mmu:210044%09red/mmu:18576%09red/mmu:18160%09red/mmu:104110%09red/mmu:11539%09red/mmu:11515%09red/mmu:19224%09red/mmu:18709%09red/mmu:11651%09red/mmu:11652%09red/mmu:16369%09red/mmu:19218%09red
Longevity regulating pathway	KEGG PATHWAY	mmu04211	23	96	8.2579e-05	0.000264438	18709|75747|18033|19016|19017|16000|55984|68465|108079|16369|230784|11651|19697|11515|210044|108099|67605|56458|110147|11652|207565|11450|104110	http://www.genome.jp/kegg-bin/show_pathway?mmu04211/mmu:210044%09red/mmu:19697%09red/mmu:11515%09red/mmu:18709%09red/mmu:11450%09red/mmu:207565%09red/mmu:230784%09red/mmu:104110%09red/mmu:110147%09red/mmu:18033%09red/mmu:19017%09red/mmu:19016%09red/mmu:56458%09red/mmu:75747%09red/mmu:16000%09red/mmu:68465%09red/mmu:11652%09red/mmu:11651%09red/mmu:67605%09red/mmu:108079%09red/mmu:16369%09red/mmu:1…
ABC transporters	KEGG PATHWAY	mmu02010	15	46	8.53369e-05	0.000270233	18671|20928|21355|268379|217265|56325|27405|18669|76408|26357|11307|12638|11303|11304|217258	http://www.genome.jp/kegg-bin/show_pathway?mmu02010/mmu:26357%09red/mmu:12638%09red/mmu:11303%09red/mmu:11304%09red/mmu:217265%09red/mmu:21355%09red/mmu:27405%09red/mmu:56325%09red/mmu:18669%09red/mmu:11307%09red/mmu:76408%09red/mmu:217258%09red/mmu:268379%09red/mmu:20928%09red/mmu:18671%09red
Salivary secretion	KEGG PATHWAY	mmu04970	20	78	0.00010749	0.000331024	18795|20535|60596|12494|17110|11515|210044|54195|12671|19091|18750|18751|20496|18797|11555|234889|381290|12796|11928|104110	http://www.genome.jp/kegg-bin/show_pathway?mmu04970/mmu:18751%09red/mmu:18750%09red/mmu:12494%09red/mmu:234889%09red/mmu:20535%09red/mmu:104110%09red/mmu:11555%09red/mmu:210044%09red/mmu:381290%09red/mmu:19091%09red/mmu:18795%09red/mmu:12796%09red/mmu:18797%09red/mmu:20496%09red/mmu:11515%09red/mmu:54195%09red/mmu:60596%09red/mmu:12671%09red/mmu:17110%09red/mmu:11928%09red
Circadian entrainment	KEGG PATHWAY	mmu04713	23	98	0.000107647	0.000331024	66066|14677|54195|18795|14697|18797|20191|14693|18750|18751|108058|19091|12289|14708|60596|11515|210044|12323|12322|14814|234889|19416|104110	http://www.genome.jp/kegg-bin/show_pathway?mmu04713/mmu:210044%09red/mmu:11515%09red/mmu:19416%09red/mmu:234889%09red/mmu:19091%09red/mmu:66066%09red/mmu:20191%09red/mmu:14708%09red/mmu:14677%09red/mmu:54195%09red/mmu:14697%09red/mmu:12322%09red/mmu:12323%09red/mmu:14693%09red/mmu:108058%09red/mmu:18751%09red/mmu:18750%09red/mmu:12289%09red/mmu:18795%09red/mmu:104110%09red/mmu:18797%09red/mmu:148…
Inflammatory mediator regulation of TRP channels	KEGG PATHWAY	mmu04750	27	126	0.000108018	0.000331024	18761|18709|18750|20779|26415|15558|18795|18797|11684|16000|234779|18751|26397|18754|18755|19219|19094|108058|29857|16180|18803|11515|210044|12323|12322|13110|104110	http://www.genome.jp/kegg-bin/show_pathway?mmu04750/mmu:13110%09red/mmu:210044%09red/mmu:11515%09red/mmu:18709%09red/mmu:11684%09red/mmu:18761%09red/mmu:18803%09red/mmu:18795%09red/mmu:26415%09red/mmu:19094%09red/mmu:104110%09red/mmu:234779%09red/mmu:16000%09red/mmu:12322%09red/mmu:12323%09red/mmu:108058%09red/mmu:29857%09red/mmu:16180%09red/mmu:18751%09red/mmu:18750%09red/mmu:18755%09red/mmu:187…
T cell receptor signaling pathway	KEGG PATHWAY	mmu04660	24	105	0.00010952	0.000332055	18761|18709|18035|19697|18037|18033|26415|14360|18019|12503|241656|110157|53859|19094|29857|16428|214230|16189|16818|12477|18803|26410|11652|11651	http://www.genome.jp/kegg-bin/show_pathway?mmu04660/mmu:16428%09red/mmu:18709%09red/mmu:12477%09red/mmu:19697%09red/mmu:241656%09red/mmu:18761%09red/mmu:26415%09red/mmu:19094%09red/mmu:26410%09red/mmu:14360%09red/mmu:18033%09red/mmu:16818%09red/mmu:18035%09red/mmu:18037%09red/mmu:18019%09red/mmu:53859%09red/mmu:12503%09red/mmu:16189%09red/mmu:11652%09red/mmu:11651%09red/mmu:214230%09red/mmu:18803…
Rheumatoid arthritis	KEGG PATHWAY	mmu05323	21	85	0.000114436	0.000341609	16994|12524|12477|22339|20315|21898|14969|76252|21687|24099|16415|16173|21943|24088|11600|15894|12977|21809|242341|16156|13039	http://www.genome.jp/kegg-bin/show_pathway?mmu05323/mmu:24099%09red/mmu:21809%09red/mmu:242341%09red/mmu:11600%09red/mmu:16415%09red/mmu:13039%09red/mmu:21898%09red/mmu:12977%09red/mmu:12524%09red/mmu:12477%09red/mmu:22339%09red/mmu:16173%09red/mmu:21687%09red/mmu:21943%09red/mmu:76252%09red/mmu:20315%09red/mmu:24088%09red/mmu:15894%09red/mmu:16156%09red/mmu:14969%09red/mmu:16994%09red
Renin secretion	KEGG PATHWAY	mmu04924	19	72	0.000115068	0.000341609	54195|18795|11539|60596|234889|19219|18160|14677|18797|11516|23844|18574|18575|18576|11606|11555|229933|11421|12289	http://www.genome.jp/kegg-bin/show_pathway?mmu04924/mmu:11606%09red/mmu:14677%09red/mmu:11555%09red/mmu:54195%09red/mmu:12289%09red/mmu:11421%09red/mmu:18160%09red/mmu:234889%09red/mmu:18795%09red/mmu:18797%09red/mmu:11539%09red/mmu:11516%09red/mmu:229933%09red/mmu:60596%09red/mmu:18576%09red/mmu:18575%09red/mmu:18574%09red/mmu:19219%09red/mmu:23844%09red
VEGF signaling pathway	KEGG PATHWAY	mmu04370	17	60	0.000126131	0.000370591	234779|18803|19094|18709|29857|18750|18751|14083|20779|110157|22339|26415|11652|16542|18019|11651|15507	http://www.genome.jp/kegg-bin/show_pathway?mmu04370/mmu:18751%09red/mmu:18750%09red/mmu:26415%09red/mmu:18019%09red/mmu:19094%09red/mmu:234779%09red/mmu:16542%09red/mmu:110157%09red/mmu:14083%09red/mmu:22339%09red/mmu:15507%09red/mmu:11652%09red/mmu:11651%09red/mmu:18709%09red/mmu:20779%09red/mmu:18803%09red/mmu:29857%09red
Dopaminergic synapse	KEGG PATHWAY	mmu04728	28	135	0.000131572	0.000382633	66066|14677|214084|26415|72930|18795|14697|18797|14693|18750|18751|19094|108058|29857|11652|12286|12287|16574|12289|14708|14680|13195|12323|12322|11865|225849|11651|226849	http://www.genome.jp/kegg-bin/show_pathway?mmu04728/mmu:226849%09red/mmu:14680%09red/mmu:13195%09red/mmu:26415%09red/mmu:19094%09red/mmu:66066%09red/mmu:12323%09red/mmu:14708%09red/mmu:14697%09red/mmu:14677%09red/mmu:16574%09red/mmu:12322%09red/mmu:214084%09red/mmu:14693%09red/mmu:108058%09red/mmu:11651%09red/mmu:11865%09red/mmu:18751%09red/mmu:18750%09red/mmu:12287%09red/mmu:12286%09red/mmu:2258…
Vascular smooth muscle contraction	KEGG PATHWAY	mmu04270	27	128	0.000135247	0.000389348	232807|18761|54195|11540|11541|107589|18795|18797|69632|18751|230103|18750|54409|18754|18755|56089|110157|18160|19091|12289|60596|11515|210044|68458|98932|234889|104110	http://www.genome.jp/kegg-bin/show_pathway?mmu04270/mmu:210044%09red/mmu:11515%09red/mmu:18761%09red/mmu:234889%09red/mmu:19091%09red/mmu:104110%09red/mmu:56089%09red/mmu:107589%09red/mmu:54409%09red/mmu:230103%09red/mmu:232807%09red/mmu:11541%09red/mmu:11540%09red/mmu:54195%09red/mmu:18751%09red/mmu:18750%09red/mmu:18755%09red/mmu:18754%09red/mmu:110157%09red/mmu:12289%09red/mmu:18160%09red/mmu:…
Drug metabolism - cytochrome P450	KEGG PATHWAY	mmu00982	18	67	0.000142534	0.000406223	11670|14867|14865|14871|14863|14860|103140|55990|56615|76263|54486|394432|11522|211666|14263|67689|14261|68312	http://www.genome.jp/kegg-bin/show_pathway?mmu00982/mmu:394432%09red/mmu:54486%09red/mmu:67689%09red/mmu:14871%09red/mmu:14860%09red/mmu:14261%09red/mmu:14263%09red/mmu:14867%09red/mmu:11670%09red/mmu:14865%09red/mmu:14863%09red/mmu:103140%09red/mmu:56615%09red/mmu:55990%09red/mmu:11522%09red/mmu:68312%09red/mmu:76263%09red/mmu:211666%09red
Complement and coagulation cascades	KEGG PATHWAY	mmu04610	21	87	0.000150946	0.000425938	109828|12262|12273|19128|18793|22371|12759|19124|12259|12258|16415|50909|12268|14067|14066|12263|12260|14065|18787|12267|16621	http://www.genome.jp/kegg-bin/show_pathway?mmu04610/mmu:109828%09red/mmu:16415%09red/mmu:12262%09red/mmu:14067%09red/mmu:14066%09red/mmu:14065%09red/mmu:22371%09red/mmu:12273%09red/mmu:12759%09red/mmu:12267%09red/mmu:18787%09red/mmu:16621%09red/mmu:12263%09red/mmu:50909%09red/mmu:18793%09red/mmu:12260%09red/mmu:19128%09red/mmu:19124%09red/mmu:12259%09red/mmu:12258%09red/mmu:12268%09red
Arrhythmogenic right ventricular cardiomyopathy (ARVC)	KEGG PATHWAY	mmu05412	19	74	0.000155757	0.000430979	16399|20191|109620|21415|12295|67451|12296|16480|11465|11474|16416|16410|13506|20541|12558|109711|12289|13511|16403	http://www.genome.jp/kegg-bin/show_pathway?mmu05412/mmu:12296%09red/mmu:16410%09red/mmu:12295%09red/mmu:109711%09red/mmu:12558%09red/mmu:16416%09red/mmu:13511%09red/mmu:13506%09red/mmu:12289%09red/mmu:16403%09red/mmu:16399%09red/mmu:67451%09red/mmu:20541%09red/mmu:21415%09red/mmu:11465%09red/mmu:16480%09red/mmu:11474%09red/mmu:20191%09red/mmu:109620%09red
Pertussis	KEGG PATHWAY	mmu05133	19	74	0.000155757	0.000430979	17874|19697|12475|21898|19094|12262|29857|12268|12259|107607|16415|14677|16362|18033|26415|50909|12263|12260|12258	http://www.genome.jp/kegg-bin/show_pathway?mmu05133/mmu:50909%09red/mmu:26415%09red/mmu:12259%09red/mmu:14677%09red/mmu:12262%09red/mmu:21898%09red/mmu:18033%09red/mmu:12475%09red/mmu:107607%09red/mmu:12263%09red/mmu:29857%09red/mmu:16415%09red/mmu:12260%09red/mmu:16362%09red/mmu:12258%09red/mmu:12268%09red/mmu:17874%09red/mmu:19697%09red/mmu:19094%09red
Toll-like receptor signaling pathway	KEGG PATHWAY	mmu04620	23	101	0.000157962	0.000432875	18709|18035|19697|26410|24088|18033|26415|20750|12524|21899|21898|26397|15974|56489|19094|29857|17874|27056|54123|12475|17329|11652|11651	http://www.genome.jp/kegg-bin/show_pathway?mmu04620/mmu:24088%09red/mmu:15974%09red/mmu:19697%09red/mmu:18709%09red/mmu:26415%09red/mmu:19094%09red/mmu:26410%09red/mmu:18033%09red/mmu:18035%09red/mmu:12475%09red/mmu:17874%09red/mmu:17329%09red/mmu:21898%09red/mmu:21899%09red/mmu:12524%09red/mmu:11652%09red/mmu:11651%09red/mmu:27056%09red/mmu:26397%09red/mmu:54123%09red/mmu:56489%09red/mmu:29857%0…
Malaria	KEGG PATHWAY	mmu05144	15	50	0.000183924	0.000499223	17874|16971|15894|22329|15234|15529|21898|21826|21827|21825|16415|16173|24088|20344|21809	http://www.genome.jp/kegg-bin/show_pathway?mmu05144/mmu:15234%09red/mmu:16415%09red/mmu:20344%09red/mmu:21898%09red/mmu:22329%09red/mmu:16173%09red/mmu:16971%09red/mmu:15529%09red/mmu:24088%09red/mmu:21826%09red/mmu:21827%09red/mmu:15894%09red/mmu:21825%09red/mmu:17874%09red/mmu:21809%09red
beta-Alanine metabolism	KEGG PATHWAY	mmu00410	12	33	0.000187958	0.000505359	11670|14417|11669|56690|268860|228608|104776|72535|110695|64705|107239|67689	http://www.genome.jp/kegg-bin/show_pathway?mmu00410/mmu:107239%09red/mmu:268860%09red/mmu:14417%09red/mmu:11670%09red/mmu:67689%09red/mmu:56690%09red/mmu:104776%09red/mmu:64705%09red/mmu:110695%09red/mmu:228608%09red/mmu:72535%09red/mmu:11669%09red
Apoptosis	KEGG PATHWAY	mmu04210	28	139	0.000200753	0.00053343	22035|18709|229445|18035|19697|18033|56464|69601|170770|11465|110157|21937|13041|13039|23882|14102|22029|12044|12045|12048|12364|13666|53859|328417|71609|11652|11651|13032	http://www.genome.jp/kegg-bin/show_pathway?mmu04210/mmu:12048%09red/mmu:11651%09red/mmu:13039%09red/mmu:170770%09red/mmu:22035%09red/mmu:12045%09red/mmu:12044%09red/mmu:13032%09red/mmu:19697%09red/mmu:18709%09red/mmu:69601%09red/mmu:18033%09red/mmu:18035%09red/mmu:23882%09red/mmu:71609%09red/mmu:53859%09red/mmu:13041%09red/mmu:22029%09red/mmu:14102%09red/mmu:229445%09red/mmu:11465%09red/mmu:12364…
Pancreatic secretion	KEGG PATHWAY	mmu04972	23	103	0.000202142	0.00053343	53313|229933|12638|80718|18795|18797|20191|381290|12671|18750|18751|20496|54403|20535|12494|215449|22063|23844|11515|210044|11928|53869|104110	http://www.genome.jp/kegg-bin/show_pathway?mmu04972/mmu:12494%09red/mmu:215449%09red/mmu:210044%09red/mmu:53313%09red/mmu:11515%09red/mmu:12671%09red/mmu:12638%09red/mmu:229933%09red/mmu:11928%09red/mmu:54403%09red/mmu:20191%09red/mmu:23844%09red/mmu:22063%09red/mmu:381290%09red/mmu:18751%09red/mmu:18750%09red/mmu:20535%09red/mmu:80718%09red/mmu:18795%09red/mmu:104110%09red/mmu:18797%09red/mmu:20…
Protein digestion and absorption	KEGG PATHWAY	mmu04974	21	90	0.000224977	0.000585357	12826|12814|16529|53867|20541|11928|13717|12833|12815|12832|12828|12843|12835|20510|12842|12825|17380|12827|17254|12818|12822	http://www.genome.jp/kegg-bin/show_pathway?mmu04974/mmu:12818%09red/mmu:12842%09red/mmu:53867%09red/mmu:17254%09red/mmu:12826%09red/mmu:12835%09red/mmu:12814%09red/mmu:12815%09red/mmu:20541%09red/mmu:13717%09red/mmu:12832%09red/mmu:12833%09red/mmu:12822%09red/mmu:12843%09red/mmu:12825%09red/mmu:16529%09red/mmu:12827%09red/mmu:17380%09red/mmu:20510%09red/mmu:12828%09red/mmu:11928%09red
Inositol phosphate metabolism	KEGG PATHWAY	mmu00562	18	70	0.000225927	0.000585357	233011|18795|16332|18797|234515|52858|74302|18803|18717|16329|212111|234779|104776|219135|54384|228550|320404|18720	http://www.genome.jp/kegg-bin/show_pathway?mmu00562/mmu:219135%09red/mmu:74302%09red/mmu:54384%09red/mmu:228550%09red/mmu:52858%09red/mmu:234779%09red/mmu:104776%09red/mmu:18795%09red/mmu:18797%09red/mmu:16329%09red/mmu:18720%09red/mmu:212111%09red/mmu:233011%09red/mmu:18717%09red/mmu:16332%09red/mmu:18803%09red/mmu:320404%09red/mmu:234515%09red
PPAR signaling pathway	KEGG PATHWAY	mmu03320	20	85	0.000285775	0.000733746	20249|94180|19016|30049|20181|17436|18830|19013|26569|20411|22259|78070|74551|16956|56473|11770|11430|225579|11450|93732	http://www.genome.jp/kegg-bin/show_pathway?mmu03320/mmu:22259%09red/mmu:225579%09red/mmu:11770%09red/mmu:11430%09red/mmu:94180%09red/mmu:20249%09red/mmu:78070%09red/mmu:26569%09red/mmu:18830%09red/mmu:56473%09red/mmu:16956%09red/mmu:30049%09red/mmu:11450%09red/mmu:74551%09red/mmu:93732%09red/mmu:20181%09red/mmu:17436%09red/mmu:20411%09red/mmu:19013%09red/mmu:19016%09red
Fructose and mannose metabolism	KEGG PATHWAY	mmu00051	12	35	0.000293099	0.000745833	170768|75540|11676|56421|218138|14121|353204|234730|20322|270198|11997|15275	http://www.genome.jp/kegg-bin/show_pathway?mmu00051/mmu:218138%09red/mmu:75540%09red/mmu:14121%09red/mmu:15275%09red/mmu:11997%09red/mmu:56421%09red/mmu:353204%09red/mmu:270198%09red/mmu:234730%09red/mmu:20322%09red/mmu:11676%09red/mmu:170768%09red
Melanoma	KEGG PATHWAY	mmu05218	18	72	0.000302749	0.00076357	18595|14174|11651|15234|14180|18709|14182|14178|16000|54635|110157|11652|71785|18590|18591|14167|14166|14164	http://www.genome.jp/kegg-bin/show_pathway?mmu05218/mmu:14178%09red/mmu:16000%09red/mmu:14180%09red/mmu:11651%09red/mmu:14182%09red/mmu:15234%09red/mmu:110157%09red/mmu:54635%09red/mmu:14166%09red/mmu:14167%09red/mmu:14164%09red/mmu:14174%09red/mmu:18591%09red/mmu:18590%09red/mmu:11652%09red/mmu:18595%09red/mmu:18709%09red/mmu:71785%09red
Insulin secretion	KEGG PATHWAY	mmu04911	20	86	0.000325621	0.000814053	18795|11928|18797|20191|20525|12322|11515|210044|108058|11516|12671|26875|12289|18750|18751|56508|68667|103988|12323|104110	http://www.genome.jp/kegg-bin/show_pathway?mmu04911/mmu:18751%09red/mmu:18750%09red/mmu:11928%09red/mmu:20525%09red/mmu:104110%09red/mmu:12289%09red/mmu:210044%09red/mmu:12322%09red/mmu:12323%09red/mmu:12671%09red/mmu:18795%09red/mmu:68667%09red/mmu:56508%09red/mmu:26875%09red/mmu:11515%09red/mmu:11516%09red/mmu:103988%09red/mmu:18797%09red/mmu:20191%09red/mmu:108058%09red
Glycosaminoglycan biosynthesis - chondroitin sulfate / dermatan sulfate	KEGG PATHWAY	mmu00532	9	20	0.000346437	0.000857521	100910|212898|234356|59031|218271|74241|217119|71797|78923	http://www.genome.jp/kegg-bin/show_pathway?mmu00532/mmu:59031%09red/mmu:212898%09red/mmu:74241%09red/mmu:218271%09red/mmu:217119%09red/mmu:78923%09red/mmu:100910%09red/mmu:71797%09red/mmu:234356%09red
Gastric acid secretion	KEGG PATHWAY	mmu04971	18	73	0.000349026	0.000857521	107589|18795|20535|18797|12322|11515|210044|108058|12671|11928|72258|18750|18751|14677|12638|56379|12323|104110	http://www.genome.jp/kegg-bin/show_pathway?mmu04971/mmu:18751%09red/mmu:18750%09red/mmu:11928%09red/mmu:14677%09red/mmu:20535%09red/mmu:12638%09red/mmu:56379%09red/mmu:210044%09red/mmu:12322%09red/mmu:12323%09red/mmu:18795%09red/mmu:104110%09red/mmu:18797%09red/mmu:11515%09red/mmu:72258%09red/mmu:107589%09red/mmu:12671%09red/mmu:108058%09red
Endocrine and other factor-regulated calcium reabsorption	KEGG PATHWAY	mmu04961	15	54	0.000368832	0.000898437	18795|18797|74325|11515|11771|11928|13982|18750|18751|103967|13429|20541|22337|11773|53869	http://www.genome.jp/kegg-bin/show_pathway?mmu04961/mmu:18751%09red/mmu:22337%09red/mmu:53869%09red/mmu:18750%09red/mmu:11771%09red/mmu:103967%09red/mmu:11773%09red/mmu:20541%09red/mmu:74325%09red/mmu:18795%09red/mmu:18797%09red/mmu:13982%09red/mmu:11515%09red/mmu:13429%09red/mmu:11928%09red
Adherens junction	KEGG PATHWAY	mmu04520	18	74	0.000401315	0.000969277	19263|19246|21813|21415|245880|380928|22612|14182|93742|11474|20411|11465|20583|17128|20779|14360|109711|17127	http://www.genome.jp/kegg-bin/show_pathway?mmu04520/mmu:19246%09red/mmu:11474%09red/mmu:109711%09red/mmu:14182%09red/mmu:380928%09red/mmu:14360%09red/mmu:20411%09red/mmu:93742%09red/mmu:19263%09red/mmu:21415%09red/mmu:17127%09red/mmu:11465%09red/mmu:22612%09red/mmu:20779%09red/mmu:17128%09red/mmu:245880%09red/mmu:21813%09red/mmu:20583%09red
Histidine metabolism	KEGG PATHWAY	mmu00340	10	26	0.00044647	0.00106928	11670|13195|11669|140483|71761|67689|72535|11484|110695|107239	http://www.genome.jp/kegg-bin/show_pathway?mmu00340/mmu:107239%09red/mmu:140483%09red/mmu:67689%09red/mmu:11670%09red/mmu:110695%09red/mmu:72535%09red/mmu:11484%09red/mmu:11669%09red/mmu:71761%09red/mmu:13195%09red
Prostate cancer	KEGG PATHWAY	mmu05215	20	89	0.000475634	0.00112963	11651|23920|21415|19697|18709|14182|12576|16000|18035|56458|54635|110157|18033|11652|71785|18590|18591|14183|21802|18595	http://www.genome.jp/kegg-bin/show_pathway?mmu05215/mmu:56458%09red/mmu:16000%09red/mmu:14183%09red/mmu:14182%09red/mmu:54635%09red/mmu:110157%09red/mmu:18033%09red/mmu:18035%09red/mmu:18591%09red/mmu:21415%09red/mmu:19697%09red/mmu:11652%09red/mmu:18595%09red/mmu:18709%09red/mmu:11651%09red/mmu:71785%09red/mmu:21802%09red/mmu:23920%09red/mmu:18590%09red/mmu:12576%09red
Influenza A	KEGG PATHWAY	mmu05164	31	172	0.00051777	0.00121954	15894|22035|18709|18550|18035|19697|56489|18033|26415|71586|11465|21898|18750|18751|26397|15974|110157|21937|14102|19094|14969|29857|17874|12702|54123|56417|58185|13666|16173|11652|11651	http://www.genome.jp/kegg-bin/show_pathway?mmu05164/mmu:22035%09red/mmu:15974%09red/mmu:19697%09red/mmu:18709%09red/mmu:71586%09red/mmu:58185%09red/mmu:26415%09red/mmu:56417%09red/mmu:19094%09red/mmu:18033%09red/mmu:18035%09red/mmu:17874%09red/mmu:14102%09red/mmu:21898%09red/mmu:11465%09red/mmu:11651%09red/mmu:15894%09red/mmu:11652%09red/mmu:14969%09red/mmu:21937%09red/mmu:18751%09red/mmu:18750%0…
Type I diabetes mellitus	KEGG PATHWAY	mmu04940	18	77	0.000600834	0.00140359	15043|12876|15040|14417|12524|110557|100529082|14969|667977|15013|15007|15006|14102|15015|15893|630294|19276|240095	http://www.genome.jp/kegg-bin/show_pathway?mmu04940/mmu:15893%09red/mmu:14417%09red/mmu:667977%09red/mmu:12876%09red/mmu:15007%09red/mmu:19276%09red/mmu:12524%09red/mmu:15006%09red/mmu:15013%09red/mmu:100529082%09red/mmu:15043%09red/mmu:15040%09red/mmu:15015%09red/mmu:14102%09red/mmu:630294%09red/mmu:14969%09red/mmu:240095%09red/mmu:110557%09red
Pyruvate metabolism	KEGG PATHWAY	mmu00620	12	39	0.000656464	0.00152108	60525|17436|68977|74551|18563|11669|52815|16833|16832|72535|110695|100705	http://www.genome.jp/kegg-bin/show_pathway?mmu00620/mmu:100705%09red/mmu:60525%09red/mmu:16832%09red/mmu:16833%09red/mmu:68977%09red/mmu:74551%09red/mmu:110695%09red/mmu:52815%09red/mmu:72535%09red/mmu:18563%09red/mmu:11669%09red/mmu:17436%09red
Legionellosis	KEGG PATHWAY	mmu05134	15	58	0.00069459	0.00159644	12176|18035|12475|18034|17951|21898|19697|13627|16415|16173|24088|17940|18033|17874|17948	http://www.genome.jp/kegg-bin/show_pathway?mmu05134/mmu:13627%09red/mmu:16415%09red/mmu:21898%09red/mmu:18033%09red/mmu:18034%09red/mmu:18035%09red/mmu:12475%09red/mmu:16173%09red/mmu:17948%09red/mmu:19697%09red/mmu:24088%09red/mmu:17940%09red/mmu:12176%09red/mmu:17951%09red/mmu:17874%09red
Glioma	KEGG PATHWAY	mmu05214	16	65	0.000738419	0.0016836	12323|11651|12322|108058|18803|21802|18750|18751|16000|110157|234779|11652|18590|18591|18709|18595	http://www.genome.jp/kegg-bin/show_pathway?mmu05214/mmu:18751%09red/mmu:18750%09red/mmu:11651%09red/mmu:234779%09red/mmu:110157%09red/mmu:16000%09red/mmu:12322%09red/mmu:12323%09red/mmu:18591%09red/mmu:18590%09red/mmu:108058%09red/mmu:18595%09red/mmu:18709%09red/mmu:18803%09red/mmu:21802%09red/mmu:11652%09red
Chemical carcinogenesis	KEGG PATHWAY	mmu05204	20	93	0.000766537	0.00173383	11670|14867|14865|14871|68312|14860|15483|56615|103140|13849|11441|76263|54486|394432|11522|211666|13078|67689|20887|14863	http://www.genome.jp/kegg-bin/show_pathway?mmu05204/mmu:394432%09red/mmu:11522%09red/mmu:11670%09red/mmu:67689%09red/mmu:14871%09red/mmu:56615%09red/mmu:54486%09red/mmu:103140%09red/mmu:14867%09red/mmu:15483%09red/mmu:14865%09red/mmu:14863%09red/mmu:13849%09red/mmu:13078%09red/mmu:14860%09red/mmu:11441%09red/mmu:68312%09red/mmu:20887%09red/mmu:76263%09red/mmu:211666%09red
Central carbon metabolism in cancer	KEGG PATHWAY	mmu05230	16	66	0.000849059	0.00189048	15251|20525|56421|18709|14380|14184|103988|14182|110157|100126824|80879|11652|15275|11651|14183|18595	http://www.genome.jp/kegg-bin/show_pathway?mmu05230/mmu:14184%09red/mmu:20525%09red/mmu:11651%09red/mmu:14380%09red/mmu:14183%09red/mmu:14182%09red/mmu:15275%09red/mmu:110157%09red/mmu:56421%09red/mmu:15251%09red/mmu:11652%09red/mmu:18595%09red/mmu:18709%09red/mmu:80879%09red/mmu:100126824%09red/mmu:103988%09red
Pancreatic cancer	KEGG PATHWAY	mmu05212	16	66	0.000849059	0.00189048	18805|20848|18033|19697|18709|19730|21802|17128|21813|110157|22339|11652|21809|12048|11651|17127	http://www.genome.jp/kegg-bin/show_pathway?mmu05212/mmu:21802%09red/mmu:11651%09red/mmu:110157%09red/mmu:18033%09red/mmu:19730%09red/mmu:22339%09red/mmu:21809%09red/mmu:12048%09red/mmu:17127%09red/mmu:11652%09red/mmu:20848%09red/mmu:18709%09red/mmu:19697%09red/mmu:17128%09red/mmu:18805%09red/mmu:21813%09red
Chronic myeloid leukemia	KEGG PATHWAY	mmu05220	17	73	0.000872648	0.00192794	18035|12576|18709|14013|13016|19697|17128|21813|110157|18033|12928|11652|21809|12048|11651|17127|20851	http://www.genome.jp/kegg-bin/show_pathway?mmu05220/mmu:13016%09red/mmu:12048%09red/mmu:14013%09red/mmu:110157%09red/mmu:18033%09red/mmu:12928%09red/mmu:18035%09red/mmu:21809%09red/mmu:17127%09red/mmu:11652%09red/mmu:11651%09red/mmu:18709%09red/mmu:19697%09red/mmu:17128%09red/mmu:20851%09red/mmu:21813%09red/mmu:12576%09red
Serotonergic synapse	KEGG PATHWAY	mmu04726	25	133	0.00102293	0.00224258	66066|14677|11820|214084|15551|15558|18795|14697|18797|14693|11684|11687|18750|18751|13110|110157|56448|22063|12286|12287|12289|14708|13195|19224|223864	http://www.genome.jp/kegg-bin/show_pathway?mmu04726/mmu:11820%09red/mmu:13110%09red/mmu:11684%09red/mmu:11687%09red/mmu:13195%09red/mmu:18795%09red/mmu:66066%09red/mmu:19224%09red/mmu:223864%09red/mmu:14708%09red/mmu:14677%09red/mmu:14697%09red/mmu:214084%09red/mmu:14693%09red/mmu:18751%09red/mmu:18750%09red/mmu:12287%09red/mmu:12286%09red/mmu:110157%09red/mmu:12289%09red/mmu:15558%09red/mmu:1879…
Sphingolipid metabolism	KEGG PATHWAY	mmu00600	13	48	0.00108156	0.00235302	208449|14420|22239|230379|50877|230101|11883|54447|74442|20597|223753|56386|20397	http://www.genome.jp/kegg-bin/show_pathway?mmu00600/mmu:14420%09red/mmu:230101%09red/mmu:74442%09red/mmu:208449%09red/mmu:223753%09red/mmu:20397%09red/mmu:11883%09red/mmu:56386%09red/mmu:54447%09red/mmu:230379%09red/mmu:20597%09red/mmu:22239%09red/mmu:50877%09red
p53 signaling pathway	KEGG PATHWAY	mmu04115	16	68	0.001113	0.00240306	230784|23882|14102|66940|12452|170770|21825|75747|16000|68098|67874|64058|16009|18787|55948|12521	http://www.genome.jp/kegg-bin/show_pathway?mmu04115/mmu:12452%09red/mmu:230784%09red/mmu:68098%09red/mmu:75747%09red/mmu:12521%09red/mmu:16000%09red/mmu:170770%09red/mmu:16009%09red/mmu:18787%09red/mmu:66940%09red/mmu:55948%09red/mmu:67874%09red/mmu:23882%09red/mmu:21825%09red/mmu:14102%09red/mmu:64058%09red
Synaptic vesicle cycle	KEGG PATHWAY	mmu04721	15	62	0.00123777	0.00265236	22249|74325|214084|103967|76252|12890|56216|216227|12286|12287|13429|11771|11773|242341|72961	http://www.genome.jp/kegg-bin/show_pathway?mmu04721/mmu:12890%09red/mmu:72961%09red/mmu:12287%09red/mmu:216227%09red/mmu:22249%09red/mmu:11771%09red/mmu:103967%09red/mmu:11773%09red/mmu:214084%09red/mmu:74325%09red/mmu:56216%09red/mmu:12286%09red/mmu:76252%09red/mmu:242341%09red/mmu:13429%09red
Glycosphingolipid biosynthesis - globo series	KEGG PATHWAY	mmu00603	7	15	0.00134525	0.00283591	26879|20444|15212|20442|56546|239559|14343	http://www.genome.jp/kegg-bin/show_pathway?mmu00603/mmu:20442%09red/mmu:20444%09red/mmu:56546%09red/mmu:14343%09red/mmu:26879%09red/mmu:15212%09red/mmu:239559%09red
Circadian rhythm	KEGG PATHWAY	mmu04710	10	31	0.00135327	0.00283591	20893|108079|19883|21402|108099|225998|11865|19885|18143|79362	http://www.genome.jp/kegg-bin/show_pathway?mmu04710/mmu:225998%09red/mmu:18143%09red/mmu:19883%09red/mmu:108099%09red/mmu:21402%09red/mmu:11865%09red/mmu:20893%09red/mmu:79362%09red/mmu:108079%09red/mmu:19885%09red
Propanoate metabolism	KEGG PATHWAY	mmu00640	10	31	0.00135327	0.00283591	60525|12039|268860|16832|380660|56690|16833|104776|52665|100705	http://www.genome.jp/kegg-bin/show_pathway?mmu00640/mmu:100705%09red/mmu:268860%09red/mmu:60525%09red/mmu:52665%09red/mmu:16832%09red/mmu:16833%09red/mmu:104776%09red/mmu:380660%09red/mmu:12039%09red/mmu:56690%09red
African trypanosomiasis	KEGG PATHWAY	mmu05143	11	37	0.0013739	0.00285812	18795|14102|15894|18751|18797|16775|18750|16173|15930|17874|22329	http://www.genome.jp/kegg-bin/show_pathway?mmu05143/mmu:18751%09red/mmu:18795%09red/mmu:16775%09red/mmu:18750%09red/mmu:22329%09red/mmu:16173%09red/mmu:18797%09red/mmu:15894%09red/mmu:15930%09red/mmu:17874%09red/mmu:14102%09red
Neurotrophin signaling pathway	KEGG PATHWAY	mmu04722	23	122	0.00153642	0.00317305	12928|18709|18035|19697|18037|18033|26415|12322|234779|110157|215449|19094|108058|18205|29857|26406|17179|11651|18803|12323|73914|11652|78405	http://www.genome.jp/kegg-bin/show_pathway?mmu04722/mmu:215449%09red/mmu:19697%09red/mmu:78405%09red/mmu:18709%09red/mmu:73914%09red/mmu:26415%09red/mmu:19094%09red/mmu:18033%09red/mmu:12928%09red/mmu:18035%09red/mmu:18037%09red/mmu:17179%09red/mmu:234779%09red/mmu:12322%09red/mmu:12323%09red/mmu:108058%09red/mmu:11651%09red/mmu:18803%09red/mmu:26406%09red/mmu:18205%09red/mmu:110157%09red/mmu:298…
Hippo signaling pathway -multiple species	KEGG PATHWAY	mmu04392	9	26	0.00156343	0.00320559	232157|329628|21678|21677|22601|319710|73246|101543|97064	http://www.genome.jp/kegg-bin/show_pathway?mmu04392/mmu:73246%09red/mmu:329628%09red/mmu:319710%09red/mmu:232157%09red/mmu:21678%09red/mmu:22601%09red/mmu:21677%09red/mmu:101543%09red/mmu:97064%09red
Bacterial invasion of epithelial cells	KEGG PATHWAY	mmu05100	17	78	0.00162497	0.00330798	56378|74325|103967|12928|54204|15163|330662|12390|622434|11465|234683|14083|20779|13429|14268|13043|18709	http://www.genome.jp/kegg-bin/show_pathway?mmu05100/mmu:14268%09red/mmu:54204%09red/mmu:234683%09red/mmu:20779%09red/mmu:18709%09red/mmu:12928%09red/mmu:330662%09red/mmu:14083%09red/mmu:74325%09red/mmu:56378%09red/mmu:103967%09red/mmu:11465%09red/mmu:13043%09red/mmu:622434%09red/mmu:15163%09red/mmu:12390%09red/mmu:13429%09red
Butanoate metabolism	KEGG PATHWAY	mmu00650	9	27	0.00193575	0.00391269	214579|14417|353371|78894|11409|15356|64059|69772|268860	http://www.genome.jp/kegg-bin/show_pathway?mmu00650/mmu:268860%09red/mmu:14417%09red/mmu:353371%09red/mmu:15356%09red/mmu:214579%09red/mmu:69772%09red/mmu:64059%09red/mmu:78894%09red/mmu:11409%09red
NOD-like receptor signaling pathway	KEGG PATHWAY	mmu04621	14	59	0.00207175	0.0041581	67955|19697|19094|17951|26415|29857|107607|18035|16173|17940|18033|22051|17948|637515	http://www.genome.jp/kegg-bin/show_pathway?mmu04621/mmu:26415%09red/mmu:67955%09red/mmu:19094%09red/mmu:18033%09red/mmu:18035%09red/mmu:16173%09red/mmu:17948%09red/mmu:107607%09red/mmu:19697%09red/mmu:637515%09red/mmu:29857%09red/mmu:17940%09red/mmu:22051%09red/mmu:17951%09red
Biosynthesis of unsaturated fatty acids	KEGG PATHWAY	mmu01040	9	28	0.00237554	0.00473446	20249|26897|30049|171282|171281|76267|56473|56348|11430	http://www.genome.jp/kegg-bin/show_pathway?mmu01040/mmu:11430%09red/mmu:20249%09red/mmu:171282%09red/mmu:171281%09red/mmu:56473%09red/mmu:30049%09red/mmu:56348%09red/mmu:76267%09red/mmu:26897%09red
B cell receptor signaling pathway	KEGG PATHWAY	mmu04662	16	75	0.00264386	0.00523264	234779|16332|11652|19697|18709|12517|18035|18751|18037|240168|110157|18033|83490|68713|18019|11651	http://www.genome.jp/kegg-bin/show_pathway?mmu04662/mmu:18751%09red/mmu:18019%09red/mmu:12517%09red/mmu:234779%09red/mmu:110157%09red/mmu:18033%09red/mmu:18035%09red/mmu:83490%09red/mmu:18037%09red/mmu:19697%09red/mmu:11652%09red/mmu:11651%09red/mmu:18709%09red/mmu:68713%09red/mmu:16332%09red/mmu:240168%09red
Long-term depression	KEGG PATHWAY	mmu04730	14	61	0.00269604	0.00529911	14687|60596|18795|14677|54195|19091|14816|18750|18751|16000|18797|110157|234889|12286	http://www.genome.jp/kegg-bin/show_pathway?mmu04730/mmu:18751%09red/mmu:18750%09red/mmu:12286%09red/mmu:14677%09red/mmu:14816%09red/mmu:110157%09red/mmu:16000%09red/mmu:14687%09red/mmu:19091%09red/mmu:18795%09red/mmu:18797%09red/mmu:54195%09red/mmu:60596%09red/mmu:234889%09red
Ubiquitin mediated proteolysis	KEGG PATHWAY	mmu04120	25	145	0.00287313	0.00560851	17344|229615|66515|21402|74153|230904|218793|68098|217342|17237|50868|22346|56317|69288|12703|12702|56791|73998|66894|28000|11634|75788|22194|22192|268470	http://www.genome.jp/kegg-bin/show_pathway?mmu04120/mmu:50868%09red/mmu:75788%09red/mmu:74153%09red/mmu:66515%09red/mmu:73998%09red/mmu:22346%09red/mmu:17344%09red/mmu:66894%09red/mmu:68098%09red/mmu:268470%09red/mmu:11634%09red/mmu:12702%09red/mmu:56791%09red/mmu:28000%09red/mmu:230904%09red/mmu:218793%09red/mmu:69288%09red/mmu:217342%09red/mmu:12703%09red/mmu:56317%09red/mmu:229615%09red/mmu:22…
Valine, leucine and isoleucine degradation	KEGG PATHWAY	mmu00280	13	56	0.00346147	0.00671101	58875|12039|268860|353371|78894|11669|257633|15356|64059|11409|72535|110695|104776	http://www.genome.jp/kegg-bin/show_pathway?mmu00280/mmu:257633%09red/mmu:268860%09red/mmu:353371%09red/mmu:15356%09red/mmu:110695%09red/mmu:104776%09red/mmu:58875%09red/mmu:12039%09red/mmu:64059%09red/mmu:72535%09red/mmu:11669%09red/mmu:78894%09red/mmu:11409%09red
Herpes simplex infection	KEGG PATHWAY	mmu05168	34	224	0.00374683	0.00721518	15957|110557|21355|18035|15006|14102|18033|54123|71586|15043|15040|21681|21402|15974|21937|56489|24088|14969|667977|22029|17874|100529082|15013|15015|15007|19697|630294|13666|231805|12702|11865|50930|240095|57080	http://www.genome.jp/kegg-bin/show_pathway?mmu05168/mmu:231805%09red/mmu:667977%09red/mmu:15957%09red/mmu:100529082%09red/mmu:18035%09red/mmu:15974%09red/mmu:19697%09red/mmu:71586%09red/mmu:15006%09red/mmu:54123%09red/mmu:15015%09red/mmu:18033%09red/mmu:15040%09red/mmu:15013%09red/mmu:21355%09red/mmu:630294%09red/mmu:17874%09red/mmu:110557%09red/mmu:22029%09red/mmu:24088%09red/mmu:14969%09red/mmu…
Bile secretion	KEGG PATHWAY	mmu04976	15	71	0.00382821	0.00732241	18671|320024|20525|20181|11515|210044|20535|11928|13849|26357|104110|76408|12638|54403|18669	http://www.genome.jp/kegg-bin/show_pathway?mmu04976/mmu:26357%09red/mmu:20525%09red/mmu:20535%09red/mmu:12638%09red/mmu:210044%09red/mmu:11928%09red/mmu:104110%09red/mmu:18669%09red/mmu:11515%09red/mmu:54403%09red/mmu:76408%09red/mmu:320024%09red/mmu:20181%09red/mmu:18671%09red/mmu:13849%09red
Type II diabetes mellitus	KEGG PATHWAY	mmu04930	12	50	0.00388013	0.00737226	12702|103988|18709|12286|12703|12287|18754|15275|216233|16369|11450|12289	http://www.genome.jp/kegg-bin/show_pathway?mmu04930/mmu:12287%09red/mmu:12703%09red/mmu:18754%09red/mmu:12289%09red/mmu:103988%09red/mmu:15275%09red/mmu:12702%09red/mmu:12286%09red/mmu:18709%09red/mmu:216233%09red/mmu:11450%09red/mmu:16369%09red
Other types of O-glycan biosynthesis	KEGG PATHWAY	mmu00514	9	31	0.00418423	0.0078974	54218|20441|20440|140484|16848|98388|17305|53418|68273	http://www.genome.jp/kegg-bin/show_pathway?mmu00514/mmu:20440%09red/mmu:20441%09red/mmu:140484%09red/mmu:17305%09red/mmu:54218%09red/mmu:68273%09red/mmu:53418%09red/mmu:98388%09red/mmu:16848%09red
Allograft rejection	KEGG PATHWAY	mmu05330	15	72	0.00428472	0.00803385	15043|110557|14102|12524|14969|667977|15013|15007|15006|15040|15015|100529082|16189|630294|240095	http://www.genome.jp/kegg-bin/show_pathway?mmu05330/mmu:667977%09red/mmu:15015%09red/mmu:15007%09red/mmu:630294%09red/mmu:12524%09red/mmu:15006%09red/mmu:15013%09red/mmu:100529082%09red/mmu:15043%09red/mmu:15040%09red/mmu:16189%09red/mmu:14102%09red/mmu:14969%09red/mmu:240095%09red/mmu:110557%09red
Autoimmune thyroid disease	KEGG PATHWAY	mmu05320	17	87	0.00434093	0.00808604	15043|110557|14102|12477|12524|14969|667977|15013|15007|15006|15040|15015|100529082|16189|630294|15974|240095	http://www.genome.jp/kegg-bin/show_pathway?mmu05320/mmu:15974%09red/mmu:100529082%09red/mmu:667977%09red/mmu:15015%09red/mmu:15007%09red/mmu:630294%09red/mmu:12524%09red/mmu:12477%09red/mmu:15013%09red/mmu:240095%09red/mmu:15043%09red/mmu:15040%09red/mmu:16189%09red/mmu:110557%09red/mmu:14969%09red/mmu:15006%09red/mmu:14102%09red
Viral myocarditis	KEGG PATHWAY	mmu05416	18	96	0.00495202	0.00915759	15043|110557|15040|15894|240095|12524|100529082|14969|667977|11465|15006|15013|15015|13052|14360|16415|630294|15007	http://www.genome.jp/kegg-bin/show_pathway?mmu05416/mmu:16415%09red/mmu:13052%09red/mmu:14360%09red/mmu:15007%09red/mmu:667977%09red/mmu:12524%09red/mmu:15006%09red/mmu:15013%09red/mmu:100529082%09red/mmu:15043%09red/mmu:15040%09red/mmu:15015%09red/mmu:11465%09red/mmu:630294%09red/mmu:15894%09red/mmu:14969%09red/mmu:240095%09red/mmu:110557%09red
Galactose metabolism	KEGG PATHWAY	mmu00052	9	32	0.00498044	0.00915759	56421|14387|103988|319625|11997|69983|72157|53418|15275	http://www.genome.jp/kegg-bin/show_pathway?mmu00052/mmu:14387%09red/mmu:319625%09red/mmu:56421%09red/mmu:103988%09red/mmu:11997%09red/mmu:72157%09red/mmu:53418%09red/mmu:15275%09red/mmu:69983%09red
Glycosaminoglycan biosynthesis - keratan sulfate	KEGG PATHWAY	mmu00533	6	15	0.00540239	0.00986975	20444|20442|20441|53618|54371|53418	http://www.genome.jp/kegg-bin/show_pathway?mmu00533/mmu:20442%09red/mmu:53618%09red/mmu:20441%09red/mmu:20444%09red/mmu:54371%09red/mmu:53418%09red
Progesterone-mediated oocyte maturation	KEGG PATHWAY	mmu04914	17	90	0.00582046	0.0105658	18576|12531|11515|210044|18709|18667|29857|231207|19094|16000|110157|14677|56317|11652|11651|26415|104110	http://www.genome.jp/kegg-bin/show_pathway?mmu04914/mmu:26415%09red/mmu:14677%09red/mmu:104110%09red/mmu:210044%09red/mmu:16000%09red/mmu:56317%09red/mmu:11652%09red/mmu:231207%09red/mmu:11515%09red/mmu:12531%09red/mmu:18709%09red/mmu:11651%09red/mmu:29857%09red/mmu:18667%09red/mmu:18576%09red/mmu:110157%09red/mmu:19094%09red
Estrogen signaling pathway	KEGG PATHWAY	mmu04915	18	98	0.00595432	0.0107404	18795|11651|15200|11515|210044|18709|13982|13983|14816|18797|20779|110157|14677|11652|17390|54393|17395|104110	http://www.genome.jp/kegg-bin/show_pathway?mmu04915/mmu:54393%09red/mmu:14677%09red/mmu:14816%09red/mmu:104110%09red/mmu:210044%09red/mmu:13983%09red/mmu:17395%09red/mmu:18795%09red/mmu:17390%09red/mmu:18797%09red/mmu:13982%09red/mmu:11515%09red/mmu:11651%09red/mmu:18709%09red/mmu:20779%09red/mmu:15200%09red/mmu:110157%09red/mmu:11652%09red
RIG-I-like receptor signaling pathway	KEGG PATHWAY	mmu04622	14	69	0.00691243	0.0122508	100038882|56489|71609|19697|19094|29857|18035|67664|15974|18033|26415|54123|71586|73174	http://www.genome.jp/kegg-bin/show_pathway?mmu04622/mmu:26415%09red/mmu:19094%09red/mmu:18033%09red/mmu:18035%09red/mmu:67664%09red/mmu:54123%09red/mmu:15974%09red/mmu:100038882%09red/mmu:19697%09red/mmu:71609%09red/mmu:29857%09red/mmu:71586%09red/mmu:56489%09red/mmu:73174%09red
Fc epsilon RI signaling pathway	KEGG PATHWAY	mmu04664	14	69	0.00691243	0.0122508	234779|18803|19094|18709|29857|18750|26397|110157|26415|11652|14360|16189|11651|14125	http://www.genome.jp/kegg-bin/show_pathway?mmu04664/mmu:18750%09red/mmu:26415%09red/mmu:14125%09red/mmu:19094%09red/mmu:26397%09red/mmu:14360%09red/mmu:110157%09red/mmu:234779%09red/mmu:16189%09red/mmu:11652%09red/mmu:11651%09red/mmu:18709%09red/mmu:29857%09red/mmu:18803%09red
Prion diseases	KEGG PATHWAY	mmu05020	9	34	0.00692062	0.0122508	109828|12364|17968|17967|19122|12259|12262|14360|12260	http://www.genome.jp/kegg-bin/show_pathway?mmu05020/mmu:109828%09red/mmu:14360%09red/mmu:17968%09red/mmu:19122%09red/mmu:12262%09red/mmu:12364%09red/mmu:12260%09red/mmu:17967%09red/mmu:12259%09red
Platinum drug resistance	KEGG PATHWAY	mmu01524	15	78	0.00803961	0.0141438	14867|14102|14871|68312|14860|18709|170770|103140|11652|56615|14865|211666|12048|11651|14863	http://www.genome.jp/kegg-bin/show_pathway?mmu01524/mmu:14867%09red/mmu:12048%09red/mmu:14871%09red/mmu:56615%09red/mmu:170770%09red/mmu:103140%09red/mmu:18709%09red/mmu:14865%09red/mmu:14863%09red/mmu:11652%09red/mmu:11651%09red/mmu:14860%09red/mmu:68312%09red/mmu:14102%09red/mmu:211666%09red
Non-small cell lung cancer	KEGG PATHWAY	mmu05223	12	56	0.00832647	0.014535	218772|11652|20181|18709|18803|18750|18751|21802|110157|234779|54354|11651	http://www.genome.jp/kegg-bin/show_pathway?mmu05223/mmu:18751%09red/mmu:18750%09red/mmu:234779%09red/mmu:110157%09red/mmu:54354%09red/mmu:11652%09red/mmu:11651%09red/mmu:18709%09red/mmu:20181%09red/mmu:21802%09red/mmu:18803%09red/mmu:218772%09red
Carbon metabolism	KEGG PATHWAY	mmu01200	20	118	0.00836398	0.014535	231691|60525|17436|239017|11676|19895|18563|17769|71832|14380|353204|11409|103988|108682|104776|56421|13807|434437|14121|15275	http://www.genome.jp/kegg-bin/show_pathway?mmu01200/mmu:434437%09red/mmu:353204%09red/mmu:14121%09red/mmu:14380%09red/mmu:13807%09red/mmu:60525%09red/mmu:15275%09red/mmu:103988%09red/mmu:11676%09red/mmu:56421%09red/mmu:104776%09red/mmu:17769%09red/mmu:231691%09red/mmu:17436%09red/mmu:108682%09red/mmu:239017%09red/mmu:18563%09red/mmu:71832%09red/mmu:19895%09red/mmu:11409%09red
Acute myeloid leukemia	KEGG PATHWAY	mmu05221	12	57	0.00935069	0.0161512	20848|21415|19697|18709|12395|16480|20851|18712|18033|11652|11651|110157	http://www.genome.jp/kegg-bin/show_pathway?mmu05221/mmu:18033%09red/mmu:11651%09red/mmu:110157%09red/mmu:16480%09red/mmu:21415%09red/mmu:19697%09red/mmu:11652%09red/mmu:20848%09red/mmu:18709%09red/mmu:20851%09red/mmu:12395%09red/mmu:18712%09red
Graft-versus-host disease	KEGG PATHWAY	mmu05332	14	72	0.00944572	0.0162171	15043|110557|14102|12524|14969|667977|15013|15007|15006|15040|15015|100529082|630294|240095	http://www.genome.jp/kegg-bin/show_pathway?mmu05332/mmu:667977%09red/mmu:15015%09red/mmu:15007%09red/mmu:630294%09red/mmu:12524%09red/mmu:15006%09red/mmu:15013%09red/mmu:100529082%09red/mmu:15043%09red/mmu:15040%09red/mmu:14102%09red/mmu:14969%09red/mmu:240095%09red/mmu:110557%09red
Drug metabolism - other enzymes	KEGG PATHWAY	mmu00983	11	51	0.0108267	0.0184766	22436|23917|23918|72269|104158|234673|22271|394432|22245|64705|57813	http://www.genome.jp/kegg-bin/show_pathway?mmu00983/mmu:22271%09red/mmu:22436%09red/mmu:57813%09red/mmu:22245%09red/mmu:394432%09red/mmu:23918%09red/mmu:72269%09red/mmu:104158%09red/mmu:64705%09red/mmu:234673%09red/mmu:23917%09red
Hedgehog signaling pathway	KEGG PATHWAY	mmu04340	10	44	0.0109891	0.0185319	59056|117606|16147|14451|14633|68525|75788|13363|240888|14634	http://www.genome.jp/kegg-bin/show_pathway?mmu04340/mmu:13363%09red/mmu:117606%09red/mmu:75788%09red/mmu:240888%09red/mmu:68525%09red/mmu:59056%09red/mmu:16147%09red/mmu:14634%09red/mmu:14633%09red/mmu:14451%09red
Ether lipid metabolism	KEGG PATHWAY	mmu00565	10	44	0.0109891	0.0185319	99712|18806|18807|320981|22239|212862|18606|27226|225845|18805	http://www.genome.jp/kegg-bin/show_pathway?mmu00565/mmu:27226%09red/mmu:212862%09red/mmu:18606%09red/mmu:18805%09red/mmu:225845%09red/mmu:22239%09red/mmu:320981%09red/mmu:99712%09red/mmu:18807%09red/mmu:18806%09red
Antigen processing and presentation	KEGG PATHWAY	mmu04612	17	98	0.0118342	0.0198397	15043|110557|15040|18044|21355|21356|19727|14969|667977|15007|15006|15013|15015|100529082|630294|240095|13039	http://www.genome.jp/kegg-bin/show_pathway?mmu04612/mmu:667977%09red/mmu:15015%09red/mmu:18044%09red/mmu:13039%09red/mmu:630294%09red/mmu:19727%09red/mmu:15006%09red/mmu:15013%09red/mmu:100529082%09red/mmu:21355%09red/mmu:15043%09red/mmu:15040%09red/mmu:21356%09red/mmu:15007%09red/mmu:14969%09red/mmu:240095%09red/mmu:110557%09red
Amyotrophic lateral sclerosis (ALS)	KEGG PATHWAY	mmu05014	11	52	0.0121767	0.0202944	12364|271457|21937|29857|19094|26397|14814|74018|26415|21938|12048	http://www.genome.jp/kegg-bin/show_pathway?mmu05014/mmu:26415%09red/mmu:271457%09red/mmu:19094%09red/mmu:26397%09red/mmu:14814%09red/mmu:21938%09red/mmu:12048%09red/mmu:74018%09red/mmu:12364%09red/mmu:29857%09red/mmu:21937%09red
Hypertrophic cardiomyopathy (HCM)	KEGG PATHWAY	mmu05410	15	84	0.0140389	0.0232622	20191|108079|12296|12295|108099|11465|16000|16416|16410|20541|11421|21809|16399|12289|16403	http://www.genome.jp/kegg-bin/show_pathway?mmu05410/mmu:12296%09red/mmu:108099%09red/mmu:12295%09red/mmu:16416%09red/mmu:12289%09red/mmu:20541%09red/mmu:16000%09red/mmu:16403%09red/mmu:11421%09red/mmu:16399%09red/mmu:21809%09red/mmu:16410%09red/mmu:11465%09red/mmu:20191%09red/mmu:108079%09red
Glycosphingolipid biosynthesis - lacto and neolacto series	KEGG PATHWAY	mmu00601	7	26	0.0153149	0.0252298	14343|20441|72297|56546|26877|14538|53418	http://www.genome.jp/kegg-bin/show_pathway?mmu00601/mmu:20441%09red/mmu:14538%09red/mmu:53418%09red/mmu:56546%09red/mmu:14343%09red/mmu:72297%09red/mmu:26877%09red
Aldosterone-regulated sodium reabsorption	KEGG PATHWAY	mmu04960	9	40	0.016257	0.0266279	11928|110784|18709|18750|18751|16000|20393|56379|55948	http://www.genome.jp/kegg-bin/show_pathway?mmu04960/mmu:18751%09red/mmu:18750%09red/mmu:16000%09red/mmu:20393%09red/mmu:55948%09red/mmu:56379%09red/mmu:11928%09red/mmu:18709%09red/mmu:110784%09red
Fatty acid elongation	KEGG PATHWAY	mmu00062	7	27	0.0179643	0.0292562	26897|74559|171282|171281|56348|83603|54397	http://www.genome.jp/kegg-bin/show_pathway?mmu00062/mmu:54397%09red/mmu:171281%09red/mmu:171282%09red/mmu:74559%09red/mmu:83603%09red/mmu:56348%09red/mmu:26897%09red
MicroRNAs in cancer	KEGG PATHWAY	mmu05206	37	281	0.0181498	0.0293903	20848|18669|12928|21825|17389|18033|18590|18591|14365|18131|18595|234779|24064|18750|18751|18754|110157|12151|18671|171543|13867|21859|18712|17118|12703|17395|12531|13078|18803|12576|14184|23805|16416|21923|22339|74747|19143	http://www.genome.jp/kegg-bin/show_pathway?mmu05206/mmu:12576%09red/mmu:22339%09red/mmu:171543%09red/mmu:12531%09red/mmu:21923%09red/mmu:21825%09red/mmu:14184%09red/mmu:13867%09red/mmu:18033%09red/mmu:12928%09red/mmu:14365%09red/mmu:18131%09red/mmu:19143%09red/mmu:20848%09red/mmu:18712%09red/mmu:17389%09red/mmu:17118%09red/mmu:16416%09red/mmu:234779%09red/mmu:23805%09red/mmu:18591%09red/mmu:18590…
Viral carcinogenesis	KEGG PATHWAY	mmu05203	33	245	0.0189076	0.0304445	110557|20848|18709|18035|18034|20779|18033|17000|16453|15043|15040|19697|20851|19668|242341|227753|22631|667977|22029|54123|15013|15015|109711|232232|15007|78303|15006|630294|12576|11474|71609|100529082|240095	http://www.genome.jp/kegg-bin/show_pathway?mmu05203/mmu:12576%09red/mmu:667977%09red/mmu:71609%09red/mmu:100529082%09red/mmu:15040%09red/mmu:19697%09red/mmu:18709%09red/mmu:11474%09red/mmu:242341%09red/mmu:54123%09red/mmu:15015%09red/mmu:22631%09red/mmu:18033%09red/mmu:18034%09red/mmu:18035%09red/mmu:15013%09red/mmu:630294%09red/mmu:20848%09red/mmu:110557%09red/mmu:16453%09red/mmu:22029%09red/mmu…
Natural killer cell mediated cytotoxicity	KEGG PATHWAY	mmu04650	19	121	0.0191946	0.030733	12503|16818|14102|15894|22035|18803|246256|18709|18750|16415|18751|15040|110157|234779|14360|18019|15974|19229|17059	http://www.genome.jp/kegg-bin/show_pathway?mmu04650/mmu:18751%09red/mmu:18750%09red/mmu:19229%09red/mmu:16415%09red/mmu:234779%09red/mmu:14360%09red/mmu:22035%09red/mmu:110157%09red/mmu:16818%09red/mmu:15974%09red/mmu:17059%09red/mmu:12503%09red/mmu:15040%09red/mmu:246256%09red/mmu:18709%09red/mmu:15894%09red/mmu:18803%09red/mmu:18019%09red/mmu:14102%09red
Longevity regulating pathway - multiple species	KEGG PATHWAY	mmu04213	12	64	0.019498	0.0310443	108079|11515|210044|18709|108099|67605|16000|56458|11652|16369|11651|104110	http://www.genome.jp/kegg-bin/show_pathway?mmu04213/mmu:56458%09red/mmu:104110%09red/mmu:210044%09red/mmu:16000%09red/mmu:108099%09red/mmu:11515%09red/mmu:11651%09red/mmu:18709%09red/mmu:11652%09red/mmu:67605%09red/mmu:108079%09red/mmu:16369%09red
Glycosphingolipid biosynthesis - ganglio series	KEGG PATHWAY	mmu00604	5	15	0.0196509	0.0311139	20444|15212|54218|11416|20442	http://www.genome.jp/kegg-bin/show_pathway?mmu00604/mmu:20442%09red/mmu:15212%09red/mmu:11416%09red/mmu:54218%09red/mmu:20444%09red
N-Glycan biosynthesis	KEGG PATHWAY	mmu00510	10	49	0.0199673	0.0314403	217664|20440|53618|80286|227619|103534|17155|13480|17308|53418	http://www.genome.jp/kegg-bin/show_pathway?mmu00510/mmu:53618%09red/mmu:20440%09red/mmu:103534%09red/mmu:227619%09red/mmu:17155%09red/mmu:17308%09red/mmu:53418%09red/mmu:13480%09red/mmu:217664%09red/mmu:80286%09red
Mucin type O-Glycan biosynthesis	KEGG PATHWAY	mmu00512	7	28	0.0209198	0.032759	20444|20442|241391|108148|14537|56336|230145	http://www.genome.jp/kegg-bin/show_pathway?mmu00512/mmu:20442%09red/mmu:230145%09red/mmu:14537%09red/mmu:20444%09red/mmu:56336%09red/mmu:241391%09red/mmu:108148%09red
Arachidonic acid metabolism	KEGG PATHWAY	mmu00590	15	90	0.023033	0.0356761	67305|71519|14598|54486|11684|69590|13110|64292|14778|19224|225845|21391|109857|11687|23887	http://www.genome.jp/kegg-bin/show_pathway?mmu00590/mmu:21391%09red/mmu:13110%09red/mmu:11687%09red/mmu:64292%09red/mmu:69590%09red/mmu:109857%09red/mmu:225845%09red/mmu:23887%09red/mmu:67305%09red/mmu:14778%09red/mmu:19224%09red/mmu:14598%09red/mmu:11684%09red/mmu:54486%09red/mmu:71519%09red
Dilated cardiomyopathy	KEGG PATHWAY	mmu05414	15	90	0.023033	0.0356761	20191|11515|210044|20541|12296|12295|11465|16000|16416|16410|104110|21809|16399|12289|16403	http://www.genome.jp/kegg-bin/show_pathway?mmu05414/mmu:12296%09red/mmu:16410%09red/mmu:12295%09red/mmu:16416%09red/mmu:104110%09red/mmu:12289%09red/mmu:210044%09red/mmu:16000%09red/mmu:16403%09red/mmu:16399%09red/mmu:21809%09red/mmu:20541%09red/mmu:11515%09red/mmu:20191%09red/mmu:11465%09red
Long-term potentiation	KEGG PATHWAY	mmu04720	12	66	0.0235211	0.0362352	18795|18797|14816|108058|215449|18750|18751|14814|110157|223864|12322|12323	http://www.genome.jp/kegg-bin/show_pathway?mmu04720/mmu:18751%09red/mmu:18750%09red/mmu:215449%09red/mmu:14816%09red/mmu:14814%09red/mmu:12322%09red/mmu:12323%09red/mmu:18795%09red/mmu:18797%09red/mmu:108058%09red/mmu:223864%09red/mmu:110157%09red
Fatty acid metabolism	KEGG PATHWAY	mmu01212	10	52	0.0274288	0.0420279	20249|94180|30049|11409|78070|76267|56473|56348|11430|54397	http://www.genome.jp/kegg-bin/show_pathway?mmu01212/mmu:54397%09red/mmu:11430%09red/mmu:94180%09red/mmu:20249%09red/mmu:78070%09red/mmu:56473%09red/mmu:30049%09red/mmu:56348%09red/mmu:76267%09red/mmu:11409%09red
Synthesis and degradation of ketone bodies	KEGG PATHWAY	mmu00072	4	11	0.0289182	0.0438388	353371|15356|69772|64059	http://www.genome.jp/kegg-bin/show_pathway?mmu00072/mmu:15356%09red/mmu:353371%09red/mmu:64059%09red/mmu:69772%09red
Taurine and hypotaurine metabolism	KEGG PATHWAY	mmu00430	4	11	0.0289182	0.0438388	246277|14417|23887|14598	http://www.genome.jp/kegg-bin/show_pathway?mmu00430/mmu:23887%09red/mmu:246277%09red/mmu:14417%09red/mmu:14598%09red
Carbohydrate digestion and absorption	KEGG PATHWAY	mmu04973	9	45	0.0292707	0.0441383	18709|56485|11928|18751|15275|69983|11652|11651|12289	http://www.genome.jp/kegg-bin/show_pathway?mmu04973/mmu:18751%09red/mmu:12289%09red/mmu:69983%09red/mmu:15275%09red/mmu:11652%09red/mmu:11651%09red/mmu:18709%09red/mmu:56485%09red/mmu:11928%09red
Glycosaminoglycan biosynthesis - heparan sulfate / heparin	KEGG PATHWAY	mmu00534	6	24	0.0315565	0.0473348	83398|56219|217119|218271|15478|15476	http://www.genome.jp/kegg-bin/show_pathway?mmu00534/mmu:218271%09red/mmu:217119%09red/mmu:15478%09red/mmu:83398%09red/mmu:15476%09red/mmu:56219%09red
Pentose phosphate pathway	KEGG PATHWAY	mmu00030	7	31	0.0317699	0.0474053	11676|56421|14380|353204|14121|19895|72157	http://www.genome.jp/kegg-bin/show_pathway?mmu00030/mmu:353204%09red/mmu:14380%09red/mmu:14121%09red/mmu:56421%09red/mmu:72157%09red/mmu:11676%09red/mmu:19895%09red
Other glycan degradation	KEGG PATHWAY	mmu00511	5	18	0.0348297	0.0517003	73744|217364|50877|230101|15212	http://www.genome.jp/kegg-bin/show_pathway?mmu00511/mmu:230101%09red/mmu:15212%09red/mmu:217364%09red/mmu:73744%09red/mmu:50877%09red
Taste transduction	KEGG PATHWAY	mmu04742	14	89	0.0398108	0.0586467	56843|18575|16529|12496|12671|12286|110326|18574|14816|268934|14397|15551|54393|104110	http://www.genome.jp/kegg-bin/show_pathway?mmu04742/mmu:268934%09red/mmu:54393%09red/mmu:12286%09red/mmu:110326%09red/mmu:14816%09red/mmu:14397%09red/mmu:12671%09red/mmu:104110%09red/mmu:16529%09red/mmu:56843%09red/mmu:15551%09red/mmu:12496%09red/mmu:18575%09red/mmu:18574%09red
Colorectal cancer	KEGG PATHWAY	mmu05210	11	64	0.0399209	0.0586467	21415|18709|19730|23805|17128|21813|110157|11652|21809|11651|17127	http://www.genome.jp/kegg-bin/show_pathway?mmu05210/mmu:23805%09red/mmu:19730%09red/mmu:21809%09red/mmu:21415%09red/mmu:17127%09red/mmu:11652%09red/mmu:11651%09red/mmu:18709%09red/mmu:21813%09red/mmu:17128%09red/mmu:110157%09red
Oocyte meiosis	KEGG PATHWAY	mmu04114	17	116	0.0424363	0.0620223	140557|22631|11515|210044|108058|18667|29857|231207|21402|12323|12322|16000|56317|225849|56739|226849|104110	http://www.genome.jp/kegg-bin/show_pathway?mmu04114/mmu:22631%09red/mmu:225849%09red/mmu:104110%09red/mmu:12322%09red/mmu:210044%09red/mmu:16000%09red/mmu:56317%09red/mmu:12323%09red/mmu:140557%09red/mmu:231207%09red/mmu:11515%09red/mmu:21402%09red/mmu:56739%09red/mmu:29857%09red/mmu:18667%09red/mmu:226849%09red/mmu:108058%09red
Glycine, serine and threonine metabolism	KEGG PATHWAY	mmu00260	8	41	0.0430164	0.0622319	231691|58865|12183|192166|235582|26912|434437|110695	http://www.genome.jp/kegg-bin/show_pathway?mmu00260/mmu:235582%09red/mmu:26912%09red/mmu:110695%09red/mmu:434437%09red/mmu:58865%09red/mmu:231691%09red/mmu:192166%09red/mmu:12183%09red
Bladder cancer	KEGG PATHWAY	mmu05219	8	41	0.0430164	0.0622319	15200|14184|21825|20779|110157|22339|17390|17395	http://www.genome.jp/kegg-bin/show_pathway?mmu05219/mmu:14184%09red/mmu:17390%09red/mmu:110157%09red/mmu:17395%09red/mmu:22339%09red/mmu:20779%09red/mmu:21825%09red/mmu:15200%09red
Amino sugar and nucleotide sugar metabolism	KEGG PATHWAY	mmu00520	9	49	0.0439214	0.0632202	75540|72157|71884|218138|15212|234730|103988|14584|15275	http://www.genome.jp/kegg-bin/show_pathway?mmu00520/mmu:218138%09red/mmu:75540%09red/mmu:15275%09red/mmu:103988%09red/mmu:72157%09red/mmu:234730%09red/mmu:14584%09red/mmu:15212%09red/mmu:71884%09red
Peroxisome	KEGG PATHWAY	mmu04146	13	83	0.0475862	0.0681511	54683|22436|56794|16922|17855|56690|15356|76263|19305|18631|67993|11430|93732	http://www.genome.jp/kegg-bin/show_pathway?mmu04146/mmu:18631%09red/mmu:93732%09red/mmu:56690%09red/mmu:56794%09red/mmu:15356%09red/mmu:22436%09red/mmu:11430%09red/mmu:16922%09red/mmu:19305%09red/mmu:67993%09red/mmu:17855%09red/mmu:54683%09red/mmu:76263%09red
Vasopressin-regulated water reabsorption	KEGG PATHWAY	mmu04962	8	43	0.0527007	0.0750985	11515|13191|19344|271457|213575|13426|53869|68097	http://www.genome.jp/kegg-bin/show_pathway?mmu04962/mmu:13426%09red/mmu:271457%09red/mmu:53869%09red/mmu:19344%09red/mmu:68097%09red/mmu:213575%09red/mmu:11515%09red/mmu:13191%09red
Folate biosynthesis	KEGG PATHWAY	mmu00790	4	14	0.0533925	0.0757057	20751|14528|14590|11647	http://www.genome.jp/kegg-bin/show_pathway?mmu00790/mmu:14590%09red/mmu:14528%09red/mmu:20751%09red/mmu:11647%09red
Starch and sucrose metabolism	KEGG PATHWAY	mmu00500	9	54	0.0682256	0.0960858	72157|74185|14387|394432|69983|103988|19309|110095|15275	http://www.genome.jp/kegg-bin/show_pathway?mmu00500/mmu:14387%09red/mmu:394432%09red/mmu:110095%09red/mmu:103988%09red/mmu:72157%09red/mmu:74185%09red/mmu:15275%09red/mmu:69983%09red/mmu:19309%09red
Thyroid hormone synthesis	KEGG PATHWAY	mmu04918	11	71	0.0684401	0.0960858	18795|18797|11515|210044|69590|67305|14778|18750|18751|11928|104110	http://www.genome.jp/kegg-bin/show_pathway?mmu04918/mmu:18751%09red/mmu:18750%09red/mmu:69590%09red/mmu:104110%09red/mmu:210044%09red/mmu:18795%09red/mmu:67305%09red/mmu:18797%09red/mmu:14778%09red/mmu:11515%09red/mmu:11928%09red
Mineral absorption	KEGG PATHWAY	mmu04978	8	46	0.0696648	0.0973259	74051|15368|15369|11928|72027|20541|22337|225997	http://www.genome.jp/kegg-bin/show_pathway?mmu04978/mmu:22337%09red/mmu:15369%09red/mmu:74051%09red/mmu:15368%09red/mmu:225997%09red/mmu:20541%09red/mmu:11928%09red/mmu:72027%09red
Alanine, aspartate and glutamate metabolism	KEGG PATHWAY	mmu00250	7	38	0.0700396	0.0973721	214579|14417|14645|108682|268860|14584|11484	http://www.genome.jp/kegg-bin/show_pathway?mmu00250/mmu:14645%09red/mmu:268860%09red/mmu:14417%09red/mmu:108682%09red/mmu:214579%09red/mmu:14584%09red/mmu:11484%09red
Cytosolic DNA-sensing pathway	KEGG PATHWAY	mmu04623	10	64	0.0767459	0.106178	54123|56489|56417|69870|19697|18035|16173|15974|18033|58203	http://www.genome.jp/kegg-bin/show_pathway?mmu04623/mmu:69870%09red/mmu:56417%09red/mmu:18033%09red/mmu:18035%09red/mmu:16173%09red/mmu:54123%09red/mmu:15974%09red/mmu:58203%09red/mmu:19697%09red/mmu:56489%09red
Sulfur relay system	KEGG PATHWAY	mmu04122	3	10	0.0832977	0.114685	68205|246221|69372	http://www.genome.jp/kegg-bin/show_pathway?mmu04122/mmu:246221%09red/mmu:68205%09red/mmu:69372%09red
Nicotine addiction	KEGG PATHWAY	mmu05033	7	40	0.084515	0.115802	72961|14397|12287|12286|11441|14814|216227	http://www.genome.jp/kegg-bin/show_pathway?mmu05033/mmu:12287%09red/mmu:216227%09red/mmu:14814%09red/mmu:14397%09red/mmu:72961%09red/mmu:12286%09red/mmu:11441%09red
Alzheimer's disease	KEGG PATHWAY	mmu05010	22	177	0.0885446	0.120743	208117|53313|11820|11785|11487|17380|18795|18797|67530|68318|226548|11816|21937|14102|56175|16956|12289|12364|16971|13666|14814|67130	http://www.genome.jp/kegg-bin/show_pathway?mmu05010/mmu:11820%09red/mmu:67530%09red/mmu:14814%09red/mmu:53313%09red/mmu:68318%09red/mmu:11785%09red/mmu:226548%09red/mmu:17380%09red/mmu:11487%09red/mmu:67130%09red/mmu:14102%09red/mmu:11816%09red/mmu:12364%09red/mmu:21937%09red/mmu:56175%09red/mmu:208117%09red/mmu:16971%09red/mmu:12289%09red/mmu:13666%09red/mmu:18795%09red/mmu:18797%09red/mmu:16956…
Fatty acid degradation	KEGG PATHWAY	mmu00071	8	49	0.0896101	0.121037	94180|11669|78070|11409|11522|72535|11430|110695	http://www.genome.jp/kegg-bin/show_pathway?mmu00071/mmu:11669%09red/mmu:11430%09red/mmu:94180%09red/mmu:78070%09red/mmu:110695%09red/mmu:72535%09red/mmu:11522%09red/mmu:11409%09red
Cocaine addiction	KEGG PATHWAY	mmu05030	8	49	0.0896101	0.121037	19739|19697|14677|14814|13195|214084|13385|18033	http://www.genome.jp/kegg-bin/show_pathway?mmu05030/mmu:214084%09red/mmu:14677%09red/mmu:19739%09red/mmu:14814%09red/mmu:18033%09red/mmu:13385%09red/mmu:19697%09red/mmu:13195%09red
Pantothenate and CoA biosynthesis	KEGG PATHWAY	mmu00770	4	18	0.0988695	0.132672	106564|22361|64705|26464	http://www.genome.jp/kegg-bin/show_pathway?mmu00770/mmu:64705%09red/mmu:22361%09red/mmu:26464%09red/mmu:106564%09red
Pyrimidine metabolism	KEGG PATHWAY	mmu00240	14	104	0.0991549	0.132672	50493|232223|12495|72269|69870|12499|76025|107569|215446|22271|67464|22245|64705|57813	http://www.genome.jp/kegg-bin/show_pathway?mmu00240/mmu:12495%09red/mmu:22271%09red/mmu:215446%09red/mmu:57813%09red/mmu:50493%09red/mmu:69870%09red/mmu:22245%09red/mmu:12499%09red/mmu:76025%09red/mmu:72269%09red/mmu:107569%09red/mmu:64705%09red/mmu:232223%09red/mmu:67464%09red
Asthma	KEGG PATHWAY	mmu05310	5	26	0.103354	0.137004	14125|16189|13861|14969|19074	http://www.genome.jp/kegg-bin/show_pathway?mmu05310/mmu:13861%09red/mmu:14969%09red/mmu:16189%09red/mmu:14125%09red/mmu:19074%09red
Phototransduction	KEGG PATHWAY	mmu04744	5	26	0.103354	0.137004	14913|19739|14685|19674|333329	http://www.genome.jp/kegg-bin/show_pathway?mmu04744/mmu:14913%09red/mmu:333329%09red/mmu:19674%09red/mmu:14685%09red/mmu:19739%09red
Arginine and proline metabolism	KEGG PATHWAY	mmu00330	8	51	0.104558	0.137958	67432|18451|11669|228608|107239|72535|110695|11702	http://www.genome.jp/kegg-bin/show_pathway?mmu00330/mmu:107239%09red/mmu:11669%09red/mmu:11702%09red/mmu:110695%09red/mmu:67432%09red/mmu:228608%09red/mmu:72535%09red/mmu:18451%09red
Butirosin and neomycin biosynthesis	KEGG PATHWAY	mmu00524	2	5	0.10577	0.138915	103988|15275	http://www.genome.jp/kegg-bin/show_pathway?mmu00524/mmu:103988%09red/mmu:15275%09red
Biosynthesis of amino acids	KEGG PATHWAY	mmu01230	11	79	0.11401	0.149049	231691|11676|19895|18563|56421|71832|14645|353204|108682|13807|110695	http://www.genome.jp/kegg-bin/show_pathway?mmu01230/mmu:14645%09red/mmu:13807%09red/mmu:56421%09red/mmu:110695%09red/mmu:108682%09red/mmu:353204%09red/mmu:231691%09red/mmu:11676%09red/mmu:18563%09red/mmu:71832%09red/mmu:19895%09red
Ascorbate and aldarate metabolism	KEGG PATHWAY	mmu00053	5	27	0.114723	0.149297	268756|72535|110695|394432|11669	http://www.genome.jp/kegg-bin/show_pathway?mmu00053/mmu:72535%09red/mmu:394432%09red/mmu:11669%09red/mmu:268756%09red/mmu:110695%09red
Intestinal immune network for IgA production	KEGG PATHWAY	mmu04672	7	44	0.118159	0.153069	12524|20315|14969|24099|17000|16189|53859	http://www.genome.jp/kegg-bin/show_pathway?mmu04672/mmu:12524%09red/mmu:16189%09red/mmu:17000%09red/mmu:20315%09red/mmu:24099%09red/mmu:14969%09red/mmu:53859%09red
Lysine degradation	KEGG PATHWAY	mmu00310	8	53	0.120796	0.155778	239017|110695|30956|11669|110147|72535|26432|18822	http://www.genome.jp/kegg-bin/show_pathway?mmu00310/mmu:26432%09red/mmu:110147%09red/mmu:110695%09red/mmu:30956%09red/mmu:239017%09red/mmu:72535%09red/mmu:11669%09red/mmu:18822%09red
Non-alcoholic fatty liver disease (NAFLD)	KEGG PATHWAY	mmu04932	19	157	0.126655	0.162598	16847|14102|108079|20181|18709|19013|19697|108099|22259|67530|12702|11652|18033|21937|68465|11651|11450|13666|67130	http://www.genome.jp/kegg-bin/show_pathway?mmu04932/mmu:16847%09red/mmu:12702%09red/mmu:22259%09red/mmu:67530%09red/mmu:18033%09red/mmu:13666%09red/mmu:108099%09red/mmu:68465%09red/mmu:19697%09red/mmu:14102%09red/mmu:11651%09red/mmu:18709%09red/mmu:21937%09red/mmu:11450%09red/mmu:20181%09red/mmu:67130%09red/mmu:19013%09red/mmu:108079%09red/mmu:11652%09red
Glycosaminoglycan degradation	KEGG PATHWAY	mmu00531	4	21	0.141547	0.180901	27419|15212|27029|75612	http://www.genome.jp/kegg-bin/show_pathway?mmu00531/mmu:27419%09red/mmu:75612%09red/mmu:27029%09red/mmu:15212%09red
Tryptophan metabolism	KEGG PATHWAY	mmu00380	7	47	0.147288	0.187398	15930|239017|13078|11669|13195|72535|110695	http://www.genome.jp/kegg-bin/show_pathway?mmu00380/mmu:110695%09red/mmu:13078%09red/mmu:239017%09red/mmu:72535%09red/mmu:15930%09red/mmu:11669%09red/mmu:13195%09red
Glyoxylate and dicarboxylate metabolism	KEGG PATHWAY	mmu00630	5	30	0.152126	0.192693	67432|71832|235582|434437|14645	http://www.genome.jp/kegg-bin/show_pathway?mmu00630/mmu:434437%09red/mmu:67432%09red/mmu:14645%09red/mmu:71832%09red/mmu:235582%09red
Ovarian steroidogenesis	KEGG PATHWAY	mmu04913	8	58	0.166723	0.210248	13070|11515|210044|16867|13078|16000|13110|104110	http://www.genome.jp/kegg-bin/show_pathway?mmu04913/mmu:13110%09red/mmu:104110%09red/mmu:210044%09red/mmu:16000%09red/mmu:11515%09red/mmu:16867%09red/mmu:13070%09red/mmu:13078%09red
Regulation of autophagy	KEGG PATHWAY	mmu04140	6	40	0.168457	0.210571	108079|57436|56486|15974|93739|66615	http://www.genome.jp/kegg-bin/show_pathway?mmu04140/mmu:93739%09red/mmu:57436%09red/mmu:15974%09red/mmu:66615%09red/mmu:56486%09red/mmu:108079%09red
Fat digestion and absorption	KEGG PATHWAY	mmu04975	6	40	0.168457	0.210571	17777|26569|238055|67512|11303|233549	http://www.genome.jp/kegg-bin/show_pathway?mmu04975/mmu:67512%09red/mmu:233549%09red/mmu:11303%09red/mmu:238055%09red/mmu:26569%09red/mmu:17777%09red
Amphetamine addiction	KEGG PATHWAY	mmu05031	9	68	0.173279	0.215653	12323|12322|108058|13195|18750|18751|14814|214084|12289	http://www.genome.jp/kegg-bin/show_pathway?mmu05031/mmu:18751%09red/mmu:18750%09red/mmu:214084%09red/mmu:12289%09red/mmu:14814%09red/mmu:12322%09red/mmu:12323%09red/mmu:108058%09red/mmu:13195%09red
Vitamin digestion and absorption	KEGG PATHWAY	mmu04977	4	24	0.190114	0.235577	68421|80721|238055|69698	http://www.genome.jp/kegg-bin/show_pathway?mmu04977/mmu:80721%09red/mmu:68421%09red/mmu:69698%09red/mmu:238055%09red
Systemic lupus erythematosus	KEGG PATHWAY	mmu05322	17	149	0.194872	0.240426	109828|12524|78303|14129|246256|14969|12268|15081|12262|67332|20822|11474|50909|12263|12260|109711|12259	http://www.genome.jp/kegg-bin/show_pathway?mmu05322/mmu:78303%09red/mmu:109828%09red/mmu:109711%09red/mmu:12262%09red/mmu:15081%09red/mmu:11474%09red/mmu:12524%09red/mmu:246256%09red/mmu:14129%09red/mmu:12268%09red/mmu:12263%09red/mmu:50909%09red/mmu:12260%09red/mmu:20822%09red/mmu:14969%09red/mmu:12259%09red/mmu:67332%09red
Primary bile acid biosynthesis	KEGG PATHWAY	mmu00120	3	16	0.197866	0.243068	93732|12642|13123	http://www.genome.jp/kegg-bin/show_pathway?mmu00120/mmu:93732%09red/mmu:13123%09red/mmu:12642%09red
Nitrogen metabolism	KEGG PATHWAY	mmu00910	3	17	0.21966	0.267534	12319|12354|14645	http://www.genome.jp/kegg-bin/show_pathway?mmu00910/mmu:14645%09red/mmu:12354%09red/mmu:12319%09red
Selenocompound metabolism	KEGG PATHWAY	mmu00450	3	17	0.21966	0.267534	50493|232223|20768	http://www.genome.jp/kegg-bin/show_pathway?mmu00450/mmu:232223%09red/mmu:50493%09red/mmu:20768%09red
Dorso-ventral axis formation	KEGG PATHWAY	mmu04320	4	26	0.225005	0.272879	231207|23871|18131|54418	http://www.genome.jp/kegg-bin/show_pathway?mmu04320/mmu:18131%09red/mmu:231207%09red/mmu:54418%09red/mmu:23871%09red
Pentose and glucuronate interconversions	KEGG PATHWAY	mmu00040	5	36	0.239036	0.287449	72535|11669|20322|394432|11997	http://www.genome.jp/kegg-bin/show_pathway?mmu00040/mmu:72535%09red/mmu:394432%09red/mmu:11997%09red/mmu:11669%09red/mmu:20322%09red
Renin-angiotensin system	KEGG PATHWAY	mmu04614	5	36	0.239036	0.287449	11421|17171|17380|11606|13809	http://www.genome.jp/kegg-bin/show_pathway?mmu04614/mmu:13809%09red/mmu:11606%09red/mmu:17171%09red/mmu:11421%09red/mmu:17380%09red
Cell cycle	KEGG PATHWAY	mmu04110	14	125	0.241636	0.289355	140557|23882|22631|12531|56317|218294|12576|12577|21402|17128|21809|12581|17127|55948	http://www.genome.jp/kegg-bin/show_pathway?mmu04110/mmu:218294%09red/mmu:12577%09red/mmu:12576%09red/mmu:22631%09red/mmu:12581%09red/mmu:56317%09red/mmu:140557%09red/mmu:21809%09red/mmu:17127%09red/mmu:23882%09red/mmu:12531%09red/mmu:55948%09red/mmu:17128%09red/mmu:21402%09red
Primary immunodeficiency	KEGG PATHWAY	mmu05340	5	37	0.254694	0.303714	11634|16818|16453|21355|19727	http://www.genome.jp/kegg-bin/show_pathway?mmu05340/mmu:21355%09red/mmu:11634%09red/mmu:19727%09red/mmu:16818%09red/mmu:16453%09red
One carbon pool by folate	KEGG PATHWAY	mmu00670	3	19	0.264488	0.31408	107747|17769|434437	http://www.genome.jp/kegg-bin/show_pathway?mmu00670/mmu:17769%09red/mmu:434437%09red/mmu:107747%09red
Tyrosine metabolism	KEGG PATHWAY	mmu00350	5	40	0.30296	0.358273	11522|11670|67689|13195|14085	http://www.genome.jp/kegg-bin/show_pathway?mmu00350/mmu:67689%09red/mmu:14085%09red/mmu:11522%09red/mmu:11670%09red/mmu:13195%09red
Proximal tubule bicarbonate reclamation	KEGG PATHWAY	mmu04964	3	22	0.333276	0.390948	11928|74551|54403	http://www.genome.jp/kegg-bin/show_pathway?mmu04964/mmu:74551%09red/mmu:11928%09red/mmu:54403%09red
Endometrial cancer	KEGG PATHWAY	mmu05213	6	52	0.333334	0.390948	21415|18709|23805|110157|11652|11651	http://www.genome.jp/kegg-bin/show_pathway?mmu05213/mmu:23805%09red/mmu:21415%09red/mmu:11652%09red/mmu:11651%09red/mmu:18709%09red/mmu:110157%09red
Apoptosis - multiple species	KEGG PATHWAY	mmu04215	4	32	0.336627	0.391586	12048|21937|170770|51800	http://www.genome.jp/kegg-bin/show_pathway?mmu04215/mmu:12048%09red/mmu:21937%09red/mmu:51800%09red/mmu:170770%09red
Citrate cycle (TCA cycle)	KEGG PATHWAY	mmu00020	4	32	0.336627	0.391586	18563|74551|71832|239017	http://www.genome.jp/kegg-bin/show_pathway?mmu00020/mmu:74551%09red/mmu:18563%09red/mmu:71832%09red/mmu:239017%09red
Fatty acid biosynthesis	KEGG PATHWAY	mmu00061	2	14	0.378706	0.437433	94180|100705	http://www.genome.jp/kegg-bin/show_pathway?mmu00061/mmu:100705%09red/mmu:94180%09red
Phenylalanine metabolism	KEGG PATHWAY	mmu00360	3	24	0.379108	0.437433	11670|67689|13195	http://www.genome.jp/kegg-bin/show_pathway?mmu00360/mmu:67689%09red/mmu:11670%09red/mmu:13195%09red
Nicotinate and nicotinamide metabolism	KEGG PATHWAY	mmu00760	4	35	0.393692	0.452428	11872|12494|107569|67993	http://www.genome.jp/kegg-bin/show_pathway?mmu00760/mmu:12494%09red/mmu:107569%09red/mmu:67993%09red/mmu:11872%09red
alpha-Linolenic acid metabolism	KEGG PATHWAY	mmu00592	3	25	0.401788	0.459877	56473|11430|225845	http://www.genome.jp/kegg-bin/show_pathway?mmu00592/mmu:56473%09red/mmu:11430%09red/mmu:225845%09red
Collecting duct acid secretion	KEGG PATHWAY	mmu04966	3	27	0.446358	0.506821	76252|242341|20499	http://www.genome.jp/kegg-bin/show_pathway?mmu04966/mmu:242341%09red/mmu:20499%09red/mmu:76252%09red
Maturity onset diabetes of the young	KEGG PATHWAY	mmu04950	3	27	0.446358	0.506821	15205|103988|15377	http://www.genome.jp/kegg-bin/show_pathway?mmu04950/mmu:15205%09red/mmu:103988%09red/mmu:15377%09red
Caffeine metabolism	KEGG PATHWAY	mmu00232	1	6	0.448231	0.506928	22436	http://www.genome.jp/kegg-bin/show_pathway?mmu00232/mmu:22436%09red
Cysteine and methionine metabolism	KEGG PATHWAY	mmu00270	5	49	0.451551	0.508664	231691|246221|16833|16832|11702	http://www.genome.jp/kegg-bin/show_pathway?mmu00270/mmu:246221%09red/mmu:231691%09red/mmu:16832%09red/mmu:16833%09red/mmu:11702%09red
Thyroid cancer	KEGG PATHWAY	mmu05216	3	29	0.489535	0.549282	19016|21415|20181	http://www.genome.jp/kegg-bin/show_pathway?mmu05216/mmu:20181%09red/mmu:21415%09red/mmu:19016%09red
Protein processing in endoplasmic reticulum	KEGG PATHWAY	mmu04141	15	167	0.519682	0.580821	105245|12364|17872|230904|81500|21402|13666|80286|227619|108687|17155|244179|50762|64209|56812	http://www.genome.jp/kegg-bin/show_pathway?mmu04141/mmu:56812%09red/mmu:227619%09red/mmu:12364%09red/mmu:50762%09red/mmu:17155%09red/mmu:81500%09red/mmu:108687%09red/mmu:244179%09red/mmu:13666%09red/mmu:105245%09red/mmu:21402%09red/mmu:64209%09red/mmu:17872%09red/mmu:80286%09red/mmu:230904%09red
Retinol metabolism	KEGG PATHWAY	mmu00830	8	89	0.538411	0.599403	98711|11668|394432|11522|19682|17252|232174|77974	http://www.genome.jp/kegg-bin/show_pathway?mmu00830/mmu:394432%09red/mmu:98711%09red/mmu:19682%09red/mmu:17252%09red/mmu:77974%09red/mmu:232174%09red/mmu:11668%09red/mmu:11522%09red
2-Oxocarboxylic acid metabolism	KEGG PATHWAY	mmu01210	2	20	0.544743	0.601751	108682|71832	http://www.genome.jp/kegg-bin/show_pathway?mmu01210/mmu:71832%09red/mmu:108682%09red
Arginine biosynthesis	KEGG PATHWAY	mmu00220	2	20	0.544743	0.601751	108682|14645	http://www.genome.jp/kegg-bin/show_pathway?mmu00220/mmu:14645%09red/mmu:108682%09red
Cardiac muscle contraction	KEGG PATHWAY	mmu04260	7	80	0.569803	0.625002	20191|12296|12295|11928|67530|20541|12289	http://www.genome.jp/kegg-bin/show_pathway?mmu04260/mmu:12296%09red/mmu:12295%09red/mmu:67530%09red/mmu:12289%09red/mmu:20541%09red/mmu:11928%09red/mmu:20191%09red
SNARE interactions in vesicular transport	KEGG PATHWAY	mmu04130	3	33	0.570482	0.625002	58244|56216|53330	http://www.genome.jp/kegg-bin/show_pathway?mmu04130/mmu:56216%09red/mmu:53330%09red/mmu:58244%09red
Vitamin B6 metabolism	KEGG PATHWAY	mmu00750	1	9	0.572371	0.625002	103711	http://www.genome.jp/kegg-bin/show_pathway?mmu00750/mmu:103711%09red
Base excision repair	KEGG PATHWAY	mmu03410	3	35	0.607841	0.661201	382913|72774|328417	http://www.genome.jp/kegg-bin/show_pathway?mmu03410/mmu:72774%09red/mmu:328417%09red/mmu:382913%09red
Alcoholism	KEGG PATHWAY	mmu05034	17	204	0.632689	0.685613	232232|110157|78303|13195|14693|214084|14677|66066|14697|15081|11541|11540|14814|18767|55984|207565|14708	http://www.genome.jp/kegg-bin/show_pathway?mmu05034/mmu:207565%09red/mmu:14708%09red/mmu:14697%09red/mmu:14677%09red/mmu:15081%09red/mmu:13195%09red/mmu:14814%09red/mmu:11540%09red/mmu:214084%09red/mmu:14693%09red/mmu:66066%09red/mmu:55984%09red/mmu:232232%09red/mmu:11541%09red/mmu:110157%09red/mmu:78303%09red/mmu:18767%09red
Terpenoid backbone biosynthesis	KEGG PATHWAY	mmu00900	2	24	0.636966	0.687438	17855|319554	http://www.genome.jp/kegg-bin/show_pathway?mmu00900/mmu:17855%09red/mmu:319554%09red
Sulfur metabolism	KEGG PATHWAY	mmu00920	1	11	0.639197	0.687438	246221	http://www.genome.jp/kegg-bin/show_pathway?mmu00920/mmu:246221%09red
Steroid hormone biosynthesis	KEGG PATHWAY	mmu00140	7	87	0.652257	0.698847	13070|15483|13078|394432|56448|56348|13123	http://www.genome.jp/kegg-bin/show_pathway?mmu00140/mmu:394432%09red/mmu:13123%09red/mmu:15483%09red/mmu:13078%09red/mmu:56348%09red/mmu:13070%09red/mmu:56448%09red
Glycosylphosphatidylinositol(GPI)-anchor biosynthesis	KEGG PATHWAY	mmu00563	2	25	0.657595	0.701927	56176|241062	http://www.genome.jp/kegg-bin/show_pathway?mmu00563/mmu:241062%09red/mmu:56176%09red
Parkinson's disease	KEGG PATHWAY	mmu05012	12	149	0.667379	0.709712	18951|68943|14680|214084|14677|67530|22223|74153|67847|11540|56791|67130	http://www.genome.jp/kegg-bin/show_pathway?mmu05012/mmu:214084%09red/mmu:22223%09red/mmu:14677%09red/mmu:67530%09red/mmu:18951%09red/mmu:11540%09red/mmu:56791%09red/mmu:68943%09red/mmu:67847%09red/mmu:74153%09red/mmu:14680%09red/mmu:67130%09red
Porphyrin and chlorophyll metabolism	KEGG PATHWAY	mmu00860	3	41	0.706356	0.748369	15368|15369|394432	http://www.genome.jp/kegg-bin/show_pathway?mmu00860/mmu:394432%09red/mmu:15369%09red/mmu:15368%09red
RNA degradation	KEGG PATHWAY	mmu03018	6	83	0.741382	0.781521	241989|56421|381404|353190|13807|234699	http://www.genome.jp/kegg-bin/show_pathway?mmu03018/mmu:234699%09red/mmu:353190%09red/mmu:13807%09red/mmu:56421%09red/mmu:381404%09red/mmu:241989%09red
mRNA surveillance pathway	KEGG PATHWAY	mmu03015	7	96	0.74313	0.781521	72930|21681|381404|225849|241989|226849|56522	http://www.genome.jp/kegg-bin/show_pathway?mmu03015/mmu:226849%09red/mmu:225849%09red/mmu:72930%09red/mmu:56522%09red/mmu:381404%09red/mmu:241989%09red/mmu:21681%09red
Huntington's disease	KEGG PATHWAY	mmu05016	15	199	0.763392	0.799877	18795|19016|19017|74325|13191|170770|21817|18797|67530|13385|215114|11771|15114|11773|67130	http://www.genome.jp/kegg-bin/show_pathway?mmu05016/mmu:11773%09red/mmu:67530%09red/mmu:11771%09red/mmu:13191%09red/mmu:215114%09red/mmu:15114%09red/mmu:13385%09red/mmu:74325%09red/mmu:18795%09red/mmu:18797%09red/mmu:170770%09red/mmu:67130%09red/mmu:21817%09red/mmu:19017%09red/mmu:19016%09red
Linoleic acid metabolism	KEGG PATHWAY	mmu00591	3	50	0.816899	0.849978	11687|13110|225845	http://www.genome.jp/kegg-bin/show_pathway?mmu00591/mmu:13110%09red/mmu:11687%09red/mmu:225845%09red
Steroid biosynthesis	KEGG PATHWAY	mmu00100	1	19	0.817172	0.849978	235293	http://www.genome.jp/kegg-bin/show_pathway?mmu00100/mmu:235293%09red
Basal transcription factors	KEGG PATHWAY	mmu03022	2	44	0.898082	0.929642	57080|63856	http://www.genome.jp/kegg-bin/show_pathway?mmu03022/mmu:57080%09red/mmu:63856%09red
Ribosome	KEGG PATHWAY	mmu03010	9	148	0.900285	0.929642	20042|19989|20044|20085|78294|54127|66481|22121|20116	http://www.genome.jp/kegg-bin/show_pathway?mmu03010/mmu:20116%09red/mmu:20085%09red/mmu:78294%09red/mmu:22121%09red/mmu:20044%09red/mmu:20042%09red/mmu:54127%09red/mmu:19989%09red/mmu:66481%09red
Homologous recombination	KEGG PATHWAY	mmu03440	1	28	0.914917	0.94134	20962	http://www.genome.jp/kegg-bin/show_pathway?mmu03440/mmu:20962%09red
RNA polymerase	KEGG PATHWAY	mmu03020	1	30	0.928219	0.951591	69870	http://www.genome.jp/kegg-bin/show_pathway?mmu03020/mmu:69870%09red
Fanconi anemia pathway	KEGG PATHWAY	mmu03460	2	51	0.936924	0.957073	15205|330554	http://www.genome.jp/kegg-bin/show_pathway?mmu03460/mmu:15205%09red/mmu:330554%09red
Spliceosome	KEGG PATHWAY	mmu03040	7	135	0.9492	0.96615	68879|21681|20630|54614|28000|67332|22185	http://www.genome.jp/kegg-bin/show_pathway?mmu03040/mmu:68879%09red/mmu:28000%09red/mmu:22185%09red/mmu:20630%09red/mmu:54614%09red/mmu:21681%09red/mmu:67332%09red
Proteasome	KEGG PATHWAY	mmu03050	1	45	0.979948	0.993898	22123	http://www.genome.jp/kegg-bin/show_pathway?mmu03050/mmu:22123%09red
RNA transport	KEGG PATHWAY	mmu03013	7	170	0.991316	1	114615|13627|21681|23879|218693|381404|241989	http://www.genome.jp/kegg-bin/show_pathway?mmu03013/mmu:13627%09red/mmu:23879%09red/mmu:241989%09red/mmu:381404%09red/mmu:114615%09red/mmu:218693%09red/mmu:21681%09red
Aminoacyl-tRNA biosynthesis	KEGG PATHWAY	mmu00970	1	66	0.996639	1	22321	http://www.genome.jp/kegg-bin/show_pathway?mmu00970/mmu:22321%09red
Oxidative phosphorylation	KEGG PATHWAY	mmu00190	4	139	0.997767	1	67530|76252|242341|67130	http://www.genome.jp/kegg-bin/show_pathway?mmu00190/mmu:242341%09red/mmu:67130%09red/mmu:76252%09red/mmu:67530%09red
Olfactory transduction	KEGG PATHWAY	mmu04740	21	1102	1	1	259125|18365|14680|259123|18575|258351|258783|108058|258089|207728|19091|18574|12322|258503|333329|52589|20541|258961|258405|12323|14708	http://www.genome.jp/kegg-bin/show_pathway?mmu04740/mmu:19091%09red/mmu:14708%09red/mmu:207728%09red/mmu:258089%09red/mmu:259123%09red/mmu:14680%09red/mmu:12322%09red/mmu:12323%09red/mmu:259125%09red/mmu:258503%09red/mmu:20541%09red/mmu:108058%09red/mmu:333329%09red/mmu:18365%09red/mmu:258961%09red/mmu:258351%09red/mmu:258783%09red/mmu:52589%09red/mmu:18575%09red/mmu:18574%09red/mmu:258405%09red
--------------------
#Term	Database	ID	Input number	Background number	P-Value	Corrected P-Value	Input	Hyperlink
--------------------
#Term	Database	ID	Input number	Background number	P-Value	Corrected P-Value	Input	Hyperlink
--------------------

## Sheet: CMP-GMP-upregulated
#Term	Database	ID	Input number	Background number	P-Value	Corrected P-Value	Input	Hyperlink
Metabolic pathways	KEGG PATHWAY	mmu01100	72	1298	9.50266e-20	2.29964e-17	15485|232714|17436|14421|18704|15926|22235|78752|14345|18648|14544|235293|16430|67689|170835|75456|67800|14595|11565|110208|15186|18795|13063|23972|15211|66885|14751|15483|19224|73724|74185|110095|50917|104759|228061|22436|67092|15442|16993|11973|11639|64292|66646|14121|11886|110197|380921|212032|74442|16832|72535|17158|20280|13070|18805|15212|11416|14420|212862|230815|104158|71884|232174|11964|1…	http://www.genome.jp/kegg-bin/show_pathway?mmu01100/mmu:20280%09red/mmu:11973%09red/mmu:212032%09red/mmu:15442%09red/mmu:232174%09red/mmu:14421%09red/mmu:14420%09red/mmu:110095%09red/mmu:23972%09red/mmu:380921%09red/mmu:74185%09red/mmu:56386%09red/mmu:11416%09red/mmu:16833%09red/mmu:232714%09red/mmu:16430%09red/mmu:18704%09red/mmu:15483%09red/mmu:230815%09red/mmu:11964%09red/mmu:18795%09red/mmu:1…
Phagosome	KEGG PATHWAY	mmu04145	21	192	1.95627e-11	2.36708e-09	11964|18779|108078|16783|21899|17969|11973|246256|21898|13057|16415|12317|11966|17533|14131|16414|22145|17972|12266|17523|14130	http://www.genome.jp/kegg-bin/show_pathway?mmu04145/mmu:14130%09red/mmu:11973%09red/mmu:14131%09red/mmu:12317%09red/mmu:16415%09red/mmu:11966%09red/mmu:21898%09red/mmu:21899%09red/mmu:11964%09red/mmu:246256%09red/mmu:16783%09red/mmu:12266%09red/mmu:17972%09red/mmu:17533%09red/mmu:13057%09red/mmu:18779%09red/mmu:17969%09red/mmu:22145%09red/mmu:16414%09red/mmu:17523%09red/mmu:108078%09red
Lysosome	KEGG PATHWAY	mmu04142	17	124	6.80331e-11	5.48801e-09	64138|15212|16783|14420|15211|12512|20661|13032|11881|18010|11886|13035|16541|13030|13036|11777|50917	http://www.genome.jp/kegg-bin/show_pathway?mmu04142/mmu:13030%09red/mmu:13032%09red/mmu:13035%09red/mmu:14420%09red/mmu:16541%09red/mmu:13036%09red/mmu:11881%09red/mmu:18010%09red/mmu:12512%09red/mmu:11886%09red/mmu:16783%09red/mmu:15212%09red/mmu:20661%09red/mmu:15211%09red/mmu:11777%09red/mmu:50917%09red/mmu:64138%09red
Tuberculosis	KEGG PATHWAY	mmu05152	17	179	1.13166e-08	6.84654e-07	18779|13063|14131|21899|21898|14130|246256|11783|16803|16783|16415|16414|12796|26415|21897|12266|17533	http://www.genome.jp/kegg-bin/show_pathway?mmu05152/mmu:16803%09red/mmu:26415%09red/mmu:16414%09red/mmu:16415%09red/mmu:11783%09red/mmu:12796%09red/mmu:21898%09red/mmu:21899%09red/mmu:246256%09red/mmu:16783%09red/mmu:12266%09red/mmu:17533%09red/mmu:18779%09red/mmu:21897%09red/mmu:14131%09red/mmu:13063%09red/mmu:14130%09red
Protein processing in endoplasmic reticulum	KEGG PATHWAY	mmu04141	16	167	2.71961e-08	1.2237e-06	22027|14828|67475|12304|18453|230815|22433|14827|12317|69608|100037258|192193|16430|75744|50527|71853	http://www.genome.jp/kegg-bin/show_pathway?mmu04141/mmu:12304%09red/mmu:69608%09red/mmu:12317%09red/mmu:71853%09red/mmu:16430%09red/mmu:14828%09red/mmu:50527%09red/mmu:22433%09red/mmu:22027%09red/mmu:100037258%09red/mmu:18453%09red/mmu:75744%09red/mmu:14827%09red/mmu:230815%09red/mmu:192193%09red/mmu:67475%09red
Leishmaniasis	KEGG PATHWAY	mmu05140	11	67	3.03397e-08	1.2237e-06	14131|17969|246256|21898|17972|16415|18751|26415|16414|12266|13057	http://www.genome.jp/kegg-bin/show_pathway?mmu05140/mmu:18751%09red/mmu:26415%09red/mmu:16414%09red/mmu:16415%09red/mmu:21898%09red/mmu:246256%09red/mmu:12266%09red/mmu:17972%09red/mmu:13057%09red/mmu:17969%09red/mmu:14131%09red
Staphylococcus aureus infection	KEGG PATHWAY	mmu05150	10	53	4.03854e-08	1.39618e-06	14130|246256|11537|16415|16414|14293|14131|12273|14289|12266	http://www.genome.jp/kegg-bin/show_pathway?mmu05150/mmu:14293%09red/mmu:16414%09red/mmu:16415%09red/mmu:14289%09red/mmu:12273%09red/mmu:246256%09red/mmu:12266%09red/mmu:14131%09red/mmu:11537%09red/mmu:14130%09red
Glutathione metabolism	KEGG PATHWAY	mmu00480	9	57	7.39536e-07	2.2371e-05	14864|14865|14862|15926|14782|14778|56615|211666|110208	http://www.genome.jp/kegg-bin/show_pathway?mmu00480/mmu:14778%09red/mmu:14782%09red/mmu:110208%09red/mmu:14865%09red/mmu:14864%09red/mmu:14862%09red/mmu:56615%09red/mmu:15926%09red/mmu:211666%09red
Legionellosis	KEGG PATHWAY	mmu05134	9	58	8.4278e-07	2.26614e-05	13063|12362|21898|17948|16415|16414|53791|11783|12266	http://www.genome.jp/kegg-bin/show_pathway?mmu05134/mmu:16414%09red/mmu:16415%09red/mmu:11783%09red/mmu:17948%09red/mmu:21898%09red/mmu:53791%09red/mmu:12362%09red/mmu:12266%09red/mmu:13063%09red
Glycolysis / Gluconeogenesis	KEGG PATHWAY	mmu00010	9	66	2.22111e-06	5.37508e-05	212032|14121|14751|18648|16833|319625|67689|72535|16832	http://www.genome.jp/kegg-bin/show_pathway?mmu00010/mmu:319625%09red/mmu:14751%09red/mmu:14121%09red/mmu:67689%09red/mmu:16832%09red/mmu:16833%09red/mmu:212032%09red/mmu:72535%09red/mmu:18648%09red
Complement and coagulation cascades	KEGG PATHWAY	mmu04610	10	87	2.49574e-06	5.49062e-05	74145|18792|11537|21824|16415|16414|14058|14067|12273|12266	http://www.genome.jp/kegg-bin/show_pathway?mmu04610/mmu:14058%09red/mmu:12273%09red/mmu:16414%09red/mmu:16415%09red/mmu:14067%09red/mmu:74145%09red/mmu:12266%09red/mmu:18792%09red/mmu:21824%09red/mmu:11537%09red
Thyroid hormone synthesis	KEGG PATHWAY	mmu04918	9	71	3.8325e-06	7.72887e-05	22027|18795|14828|18751|14782|14778|12304|22095|21819	http://www.genome.jp/kegg-bin/show_pathway?mmu04918/mmu:12304%09red/mmu:18751%09red/mmu:21819%09red/mmu:14828%09red/mmu:22027%09red/mmu:14782%09red/mmu:22095%09red/mmu:14778%09red/mmu:18795%09red
Starch and sucrose metabolism	KEGG PATHWAY	mmu00500	8	54	4.69847e-06	8.74638e-05	212032|232714|74185|22235|14751|394432|14936|110095	http://www.genome.jp/kegg-bin/show_pathway?mmu00500/mmu:394432%09red/mmu:212032%09red/mmu:14751%09red/mmu:110095%09red/mmu:14936%09red/mmu:74185%09red/mmu:22235%09red/mmu:232714%09red
Leukocyte transendothelial migration	KEGG PATHWAY	mmu04670	11	121	6.42022e-06	0.000110978	14679|18751|17969|60363|16415|22329|26415|16414|109711|13057|17972	http://www.genome.jp/kegg-bin/show_pathway?mmu04670/mmu:18751%09red/mmu:26415%09red/mmu:109711%09red/mmu:16415%09red/mmu:14679%09red/mmu:22329%09red/mmu:17972%09red/mmu:13057%09red/mmu:17969%09red/mmu:16414%09red/mmu:60363%09red
Rheumatoid arthritis	KEGG PATHWAY	mmu05323	9	85	1.4546e-05	0.000234675	11964|14254|11973|69583|21898|24099|16415|16414|11966	http://www.genome.jp/kegg-bin/show_pathway?mmu05323/mmu:14254%09red/mmu:11973%09red/mmu:16414%09red/mmu:11964%09red/mmu:11966%09red/mmu:21898%09red/mmu:24099%09red/mmu:69583%09red/mmu:16415%09red
Metabolism of xenobiotics by cytochrome P450	KEGG PATHWAY	mmu00980	8	65	1.61214e-05	0.000243837	14864|14865|14862|15483|56615|67689|211666|394432	http://www.genome.jp/kegg-bin/show_pathway?mmu00980/mmu:394432%09red/mmu:67689%09red/mmu:15483%09red/mmu:14865%09red/mmu:14864%09red/mmu:14862%09red/mmu:56615%09red/mmu:211666%09red
Sphingolipid metabolism	KEGG PATHWAY	mmu00600	7	48	2.03994e-05	0.000290391	14420|66190|18010|223753|11886|74442|56386	http://www.genome.jp/kegg-bin/show_pathway?mmu00600/mmu:14420%09red/mmu:74442%09red/mmu:66190%09red/mmu:223753%09red/mmu:56386%09red/mmu:18010%09red/mmu:11886%09red
Carbon metabolism	KEGG PATHWAY	mmu01200	10	118	2.95025e-05	0.000396645	212032|17436|15926|66646|14121|14751|18648|73724|75456|110208	http://www.genome.jp/kegg-bin/show_pathway?mmu01200/mmu:212032%09red/mmu:66646%09red/mmu:14121%09red/mmu:18648%09red/mmu:110208%09red/mmu:73724%09red/mmu:14751%09red/mmu:17436%09red/mmu:75456%09red/mmu:15926%09red
Cytokine-cytokine receptor interaction	KEGG PATHWAY	mmu04060	15	265	3.2273e-05	0.000411057	12768|53603|69583|24099|14254|16180|12983|12982|237310|17295|21938|16323|16178|21941|16192	http://www.genome.jp/kegg-bin/show_pathway?mmu04060/mmu:14254%09red/mmu:69583%09red/mmu:12982%09red/mmu:12983%09red/mmu:21938%09red/mmu:17295%09red/mmu:53603%09red/mmu:21941%09red/mmu:12768%09red/mmu:237310%09red/mmu:16178%09red/mmu:24099%09red/mmu:16323%09red/mmu:16180%09red/mmu:16192%09red
Glycosaminoglycan degradation	KEGG PATHWAY	mmu00531	5	21	4.16286e-05	0.000503706	50917|11881|15212|15442|15211	http://www.genome.jp/kegg-bin/show_pathway?mmu00531/mmu:50917%09red/mmu:15211%09red/mmu:11881%09red/mmu:15442%09red/mmu:15212%09red
Platinum drug resistance	KEGG PATHWAY	mmu01524	8	78	5.34902e-05	0.000616411	14864|14865|13063|14862|56615|11783|211666|12780	http://www.genome.jp/kegg-bin/show_pathway?mmu01524/mmu:11783%09red/mmu:12780%09red/mmu:14865%09red/mmu:14864%09red/mmu:14862%09red/mmu:56615%09red/mmu:13063%09red/mmu:211666%09red
Rap1 signaling pathway	KEGG PATHWAY	mmu04015	13	215	5.68567e-05	0.000625423	18795|12550|14679|16414|19395|64143|16415|18751|14293|26415|17295|14254|17532	http://www.genome.jp/kegg-bin/show_pathway?mmu04015/mmu:18751%09red/mmu:14254%09red/mmu:26415%09red/mmu:14293%09red/mmu:16414%09red/mmu:16415%09red/mmu:17295%09red/mmu:14679%09red/mmu:12550%09red/mmu:19395%09red/mmu:18795%09red/mmu:17532%09red/mmu:64143%09red
Chagas disease (American trypanosomiasis)	KEGG PATHWAY	mmu05142	9	104	6.31768e-05	0.00066473	18795|14679|21899|21898|19053|12317|26415|11421|12266	http://www.genome.jp/kegg-bin/show_pathway?mmu05142/mmu:26415%09red/mmu:14679%09red/mmu:12317%09red/mmu:21898%09red/mmu:21899%09red/mmu:11421%09red/mmu:18795%09red/mmu:12266%09red/mmu:19053%09red
Osteoclast differentiation	KEGG PATHWAY	mmu04380	10	133	7.57506e-05	0.000763818	83433|17969|14130|246256|751864|19261|17972|26415|14131|13057	http://www.genome.jp/kegg-bin/show_pathway?mmu04380/mmu:751864%09red/mmu:26415%09red/mmu:14131%09red/mmu:14130%09red/mmu:246256%09red/mmu:19261%09red/mmu:17972%09red/mmu:13057%09red/mmu:17969%09red/mmu:83433%09red
Peroxisome	KEGG PATHWAY	mmu04146	8	83	8.01478e-05	0.000775831	228061|22436|54683|15926|16922|26874|330450|20280	http://www.genome.jp/kegg-bin/show_pathway?mmu04146/mmu:330450%09red/mmu:20280%09red/mmu:22436%09red/mmu:16922%09red/mmu:26874%09red/mmu:54683%09red/mmu:228061%09red/mmu:15926%09red
Amoebiasis	KEGG PATHWAY	mmu05146	9	111	0.000100699	0.000937278	18795|16414|21898|16415|18751|13035|16178|109711|66222	http://www.genome.jp/kegg-bin/show_pathway?mmu05146/mmu:18751%09red/mmu:109711%09red/mmu:16415%09red/mmu:21898%09red/mmu:18795%09red/mmu:66222%09red/mmu:16414%09red/mmu:13035%09red/mmu:16178%09red
Apoptosis	KEGG PATHWAY	mmu04210	10	139	0.000106727	0.000956591	64138|13063|12045|12983|12044|11783|22145|13036|13030|13032	http://www.genome.jp/kegg-bin/show_pathway?mmu04210/mmu:22145%09red/mmu:13030%09red/mmu:13032%09red/mmu:12983%09red/mmu:11783%09red/mmu:13036%09red/mmu:12045%09red/mmu:12044%09red/mmu:13063%09red/mmu:64138%09red
Drug metabolism - cytochrome P450	KEGG PATHWAY	mmu00982	7	67	0.000140857	0.00121741	14864|14865|14862|56615|67689|211666|394432	http://www.genome.jp/kegg-bin/show_pathway?mmu00982/mmu:394432%09red/mmu:67689%09red/mmu:14865%09red/mmu:14864%09red/mmu:14862%09red/mmu:56615%09red/mmu:211666%09red
Chemical carcinogenesis	KEGG PATHWAY	mmu05204	8	93	0.00016682	0.00139209	14864|14865|14862|15483|56615|67689|211666|394432	http://www.genome.jp/kegg-bin/show_pathway?mmu05204/mmu:394432%09red/mmu:67689%09red/mmu:15483%09red/mmu:14865%09red/mmu:14864%09red/mmu:14862%09red/mmu:56615%09red/mmu:211666%09red
Glycosphingolipid biosynthesis - ganglio series	KEGG PATHWAY	mmu00604	4	15	0.000175372	0.00141034	14421|15212|11416|15211	http://www.genome.jp/kegg-bin/show_pathway?mmu00604/mmu:15212%09red/mmu:15211%09red/mmu:11416%09red/mmu:14421%09red
Purine metabolism	KEGG PATHWAY	mmu00230	11	179	0.000182263	0.00141034	22436|12495|23972|14544|29863|207728|18584|11639|75456|18582|11565	http://www.genome.jp/kegg-bin/show_pathway?mmu00230/mmu:12495%09red/mmu:207728%09red/mmu:11639%09red/mmu:22436%09red/mmu:11565%09red/mmu:23972%09red/mmu:14544%09red/mmu:18582%09red/mmu:18584%09red/mmu:75456%09red/mmu:29863%09red
Transcriptional misregulation in cancer	KEGG PATHWAY	mmu05202	11	180	0.000190782	0.00141034	110794|15446|18792|50701|14254|19126|12044|12045|17295|16178|17523	http://www.genome.jp/kegg-bin/show_pathway?mmu05202/mmu:15446%09red/mmu:14254%09red/mmu:17295%09red/mmu:19126%09red/mmu:12045%09red/mmu:18792%09red/mmu:50701%09red/mmu:12044%09red/mmu:110794%09red/mmu:16178%09red/mmu:17523%09red
Amino sugar and nucleotide sugar metabolism	KEGG PATHWAY	mmu00520	6	49	0.00019232	0.00141034	212032|15212|15211|22235|14751|71884	http://www.genome.jp/kegg-bin/show_pathway?mmu00520/mmu:212032%09red/mmu:14751%09red/mmu:22235%09red/mmu:15212%09red/mmu:15211%09red/mmu:71884%09red
Pentose phosphate pathway	KEGG PATHWAY	mmu00030	5	31	0.000210305	0.00149688	14121|75456|66646|110208|14751	http://www.genome.jp/kegg-bin/show_pathway?mmu00030/mmu:110208%09red/mmu:66646%09red/mmu:75456%09red/mmu:14751%09red/mmu:14121%09red
Sphingolipid signaling pathway	KEGG PATHWAY	mmu04071	9	125	0.000232724	0.00160912	18795|14679|18805|14125|19053|18751|74442|11886|26415	http://www.genome.jp/kegg-bin/show_pathway?mmu04071/mmu:18751%09red/mmu:26415%09red/mmu:14125%09red/mmu:74442%09red/mmu:14679%09red/mmu:18795%09red/mmu:11886%09red/mmu:19053%09red/mmu:18805%09red
Pertussis	KEGG PATHWAY	mmu05133	7	74	0.00024827	0.00166892	12362|14679|21898|16415|16414|26415|12266	http://www.genome.jp/kegg-bin/show_pathway?mmu05133/mmu:26415%09red/mmu:16414%09red/mmu:16415%09red/mmu:21898%09red/mmu:14679%09red/mmu:12362%09red/mmu:12266%09red
Glucagon signaling pathway	KEGG PATHWAY	mmu04922	8	102	0.000300051	0.0019625	18795|18648|16833|14121|14936|102093|110095|16832	http://www.genome.jp/kegg-bin/show_pathway?mmu04922/mmu:14121%09red/mmu:102093%09red/mmu:110095%09red/mmu:14936%09red/mmu:16832%09red/mmu:16833%09red/mmu:18795%09red/mmu:18648%09red
Other glycan degradation	KEGG PATHWAY	mmu00511	4	18	0.000319135	0.00203239	18010|15212|66848|15211	http://www.genome.jp/kegg-bin/show_pathway?mmu00511/mmu:15212%09red/mmu:18010%09red/mmu:66848%09red/mmu:15211%09red
NF-kappa B signaling pathway	KEGG PATHWAY	mmu04064	8	104	0.000339101	0.00210417	18792|18751|16803|21898|24099|22329|12044|12045	http://www.genome.jp/kegg-bin/show_pathway?mmu04064/mmu:16803%09red/mmu:18751%09red/mmu:21898%09red/mmu:22329%09red/mmu:12045%09red/mmu:12044%09red/mmu:24099%09red/mmu:18792%09red
NOD-like receptor signaling pathway	KEGG PATHWAY	mmu04621	6	59	0.000481728	0.00284337	22027|54483|195046|26415|17948|12362	http://www.genome.jp/kegg-bin/show_pathway?mmu04621/mmu:26415%09red/mmu:195046%09red/mmu:22027%09red/mmu:12362%09red/mmu:17948%09red/mmu:54483%09red
Glycerolipid metabolism	KEGG PATHWAY	mmu00561	6	59	0.000481728	0.00284337	380921|110197|16956|72535|67800|233549	http://www.genome.jp/kegg-bin/show_pathway?mmu00561/mmu:233549%09red/mmu:67800%09red/mmu:110197%09red/mmu:16956%09red/mmu:380921%09red/mmu:72535%09red
Histidine metabolism	KEGG PATHWAY	mmu00340	4	26	0.00108527	0.00610915	15186|72535|67689|140483	http://www.genome.jp/kegg-bin/show_pathway?mmu00340/mmu:67689%09red/mmu:72535%09red/mmu:140483%09red/mmu:15186%09red
ABC transporters	KEGG PATHWAY	mmu02010	5	46	0.00108551	0.00610915	239273|12780|26874|268379|12638	http://www.genome.jp/kegg-bin/show_pathway?mmu02010/mmu:12780%09red/mmu:12638%09red/mmu:268379%09red/mmu:26874%09red/mmu:239273%09red
Sulfur metabolism	KEGG PATHWAY	mmu00920	3	11	0.0011449	0.00629693	23972|13063|66071	http://www.genome.jp/kegg-bin/show_pathway?mmu00920/mmu:66071%09red/mmu:13063%09red/mmu:23972%09red
Renin secretion	KEGG PATHWAY	mmu04924	6	72	0.00126772	0.00681754	16518|18795|14679|13617|11421|13030	http://www.genome.jp/kegg-bin/show_pathway?mmu04924/mmu:13030%09red/mmu:13617%09red/mmu:14679%09red/mmu:16518%09red/mmu:11421%09red/mmu:18795%09red
Toll-like receptor signaling pathway	KEGG PATHWAY	mmu04620	7	101	0.00139863	0.00735801	56489|21899|21898|21897|16803|53791|26415	http://www.genome.jp/kegg-bin/show_pathway?mmu04620/mmu:16803%09red/mmu:26415%09red/mmu:21897%09red/mmu:21898%09red/mmu:21899%09red/mmu:53791%09red/mmu:56489%09red
Malaria	KEGG PATHWAY	mmu05144	5	50	0.00152911	0.00787329	16415|22329|21898|17295|16414	http://www.genome.jp/kegg-bin/show_pathway?mmu05144/mmu:17295%09red/mmu:16414%09red/mmu:21898%09red/mmu:22329%09red/mmu:16415%09red
Amyotrophic lateral sclerosis (ALS)	KEGG PATHWAY	mmu05014	5	52	0.00179506	0.00905009	21938|11783|13063|12362|26415	http://www.genome.jp/kegg-bin/show_pathway?mmu05014/mmu:12362%09red/mmu:21938%09red/mmu:26415%09red/mmu:13063%09red/mmu:11783%09red
Galactose metabolism	KEGG PATHWAY	mmu00052	4	32	0.00216989	0.0107166	212032|232714|14595|319625	http://www.genome.jp/kegg-bin/show_pathway?mmu00052/mmu:14595%09red/mmu:319625%09red/mmu:212032%09red/mmu:232714%09red
Cell adhesion molecules (CAMs)	KEGG PATHWAY	mmu04514	9	176	0.00231553	0.0112072	12550|16414|17967|53321|16415|22329|11658|13003|60363	http://www.genome.jp/kegg-bin/show_pathway?mmu04514/mmu:16414%09red/mmu:16415%09red/mmu:22329%09red/mmu:12550%09red/mmu:53321%09red/mmu:17967%09red/mmu:13003%09red/mmu:60363%09red/mmu:11658%09red
Pentose and glucuronate interconversions	KEGG PATHWAY	mmu00040	4	36	0.00320843	0.0152243	72535|22235|66646|394432	http://www.genome.jp/kegg-bin/show_pathway?mmu00040/mmu:72535%09red/mmu:22235%09red/mmu:66646%09red/mmu:394432%09red
Pyruvate metabolism	KEGG PATHWAY	mmu00620	4	39	0.00417934	0.019115	72535|17436|16833|16832	http://www.genome.jp/kegg-bin/show_pathway?mmu00620/mmu:72535%09red/mmu:16832%09red/mmu:16833%09red/mmu:17436%09red
Morphine addiction	KEGG PATHWAY	mmu05032	6	93	0.00422963	0.019115	14679|29863|207728|18751|14701|18584	http://www.genome.jp/kegg-bin/show_pathway?mmu05032/mmu:18751%09red/mmu:18584%09red/mmu:207728%09red/mmu:14701%09red/mmu:14679%09red/mmu:29863%09red
Ras signaling pathway	KEGG PATHWAY	mmu04014	10	231	0.00426533	0.019115	18805|23871|114713|64143|19395|18751|14701|17295|14254|17532	http://www.genome.jp/kegg-bin/show_pathway?mmu04014/mmu:18751%09red/mmu:14254%09red/mmu:23871%09red/mmu:17295%09red/mmu:64143%09red/mmu:14701%09red/mmu:19395%09red/mmu:17532%09red/mmu:18805%09red/mmu:114713%09red
Glycerophospholipid metabolism	KEGG PATHWAY	mmu00564	6	94	0.00444272	0.0195479	104759|380921|18805|212862|110197|226856	http://www.genome.jp/kegg-bin/show_pathway?mmu00564/mmu:212862%09red/mmu:226856%09red/mmu:110197%09red/mmu:380921%09red/mmu:18805%09red/mmu:104759%09red
Chemokine signaling pathway	KEGG PATHWAY	mmu04062	9	198	0.0048548	0.0209797	18795|12768|14679|17969|19395|14191|18751|14701|15162	http://www.genome.jp/kegg-bin/show_pathway?mmu04062/mmu:18751%09red/mmu:14191%09red/mmu:14701%09red/mmu:14679%09red/mmu:12768%09red/mmu:15162%09red/mmu:18795%09red/mmu:17969%09red/mmu:19395%09red
Glycosaminoglycan biosynthesis - chondroitin sulfate / dermatan sulfate	KEGG PATHWAY	mmu00532	3	20	0.00502921	0.0213521	78752|71797|59031	http://www.genome.jp/kegg-bin/show_pathway?mmu00532/mmu:78752%09red/mmu:59031%09red/mmu:71797%09red
Phosphatidylinositol signaling system	KEGG PATHWAY	mmu04070	6	97	0.00512949	0.0214024	380921|18751|18704|110197|18795|170835	http://www.genome.jp/kegg-bin/show_pathway?mmu04070/mmu:18751%09red/mmu:170835%09red/mmu:110197%09red/mmu:18795%09red/mmu:380921%09red/mmu:18704%09red
Choline metabolism in cancer	KEGG PATHWAY	mmu05231	6	101	0.00616228	0.0250331	18805|380921|212862|110197|18751|30805	http://www.genome.jp/kegg-bin/show_pathway?mmu05231/mmu:18751%09red/mmu:212862%09red/mmu:30805%09red/mmu:110197%09red/mmu:380921%09red/mmu:18805%09red
Ether lipid metabolism	KEGG PATHWAY	mmu00565	4	44	0.00620656	0.0250331	104759|228061|18805|212862	http://www.genome.jp/kegg-bin/show_pathway?mmu00565/mmu:18805%09red/mmu:212862%09red/mmu:228061%09red/mmu:104759%09red
Proteoglycans in cancer	KEGG PATHWAY	mmu05205	9	208	0.00655608	0.0258588	15442|18792|21898|14733|12512|18751|26415|17295|17532	http://www.genome.jp/kegg-bin/show_pathway?mmu05205/mmu:18751%09red/mmu:26415%09red/mmu:15442%09red/mmu:17295%09red/mmu:21898%09red/mmu:14733%09red/mmu:17532%09red/mmu:12512%09red/mmu:18792%09red
Carbohydrate digestion and absorption	KEGG PATHWAY	mmu04973	4	45	0.00667794	0.0258588	212032|232714|56485|18751	http://www.genome.jp/kegg-bin/show_pathway?mmu04973/mmu:18751%09red/mmu:212032%09red/mmu:56485%09red/mmu:232714%09red
Retrograde endocannabinoid signaling	KEGG PATHWAY	mmu04723	6	103	0.00673184	0.0258588	18795|231871|14679|18751|14701|26415	http://www.genome.jp/kegg-bin/show_pathway?mmu04723/mmu:18751%09red/mmu:26415%09red/mmu:14679%09red/mmu:14701%09red/mmu:18795%09red/mmu:231871%09red
Gastric acid secretion	KEGG PATHWAY	mmu04971	5	73	0.00697101	0.0263591	16518|12638|18795|14679|18751	http://www.genome.jp/kegg-bin/show_pathway?mmu04971/mmu:12638%09red/mmu:18751%09red/mmu:14679%09red/mmu:16518%09red/mmu:18795%09red
MAPK signaling pathway	KEGG PATHWAY	mmu04010	10	254	0.0079375	0.0292611	114713|102626|19395|18751|14701|26415|16178|20112|19279|17532	http://www.genome.jp/kegg-bin/show_pathway?mmu04010/mmu:18751%09red/mmu:26415%09red/mmu:19279%09red/mmu:20112%09red/mmu:14701%09red/mmu:19395%09red/mmu:17532%09red/mmu:102626%09red/mmu:16178%09red/mmu:114713%09red
Tight junction	KEGG PATHWAY	mmu04530	7	141	0.00798031	0.0292611	30960|14679|19053|18751|109711|60363|17532	http://www.genome.jp/kegg-bin/show_pathway?mmu04530/mmu:18751%09red/mmu:109711%09red/mmu:14679%09red/mmu:30960%09red/mmu:17532%09red/mmu:19053%09red/mmu:60363%09red
Insulin signaling pathway	KEGG PATHWAY	mmu04910	7	142	0.00826646	0.029858	212032|19085|14121|14936|14252|102093|110095	http://www.genome.jp/kegg-bin/show_pathway?mmu04910/mmu:212032%09red/mmu:14252%09red/mmu:14121%09red/mmu:102093%09red/mmu:110095%09red/mmu:14936%09red/mmu:19085%09red
N-Glycan biosynthesis	KEGG PATHWAY	mmu00510	4	49	0.00879895	0.0313139	16430|230815|17158|14595	http://www.genome.jp/kegg-bin/show_pathway?mmu00510/mmu:230815%09red/mmu:17158%09red/mmu:14595%09red/mmu:16430%09red
Salmonella infection	KEGG PATHWAY	mmu05132	5	78	0.00901264	0.0316096	16803|21898|53791|12362|26415	http://www.genome.jp/kegg-bin/show_pathway?mmu05132/mmu:16803%09red/mmu:12362%09red/mmu:26415%09red/mmu:21898%09red/mmu:53791%09red
Phospholipase D signaling pathway	KEGG PATHWAY	mmu04072	7	146	0.00948696	0.0327978	380921|18795|14125|110197|64143|18805|17532	http://www.genome.jp/kegg-bin/show_pathway?mmu04072/mmu:14125%09red/mmu:18805%09red/mmu:110197%09red/mmu:18795%09red/mmu:17532%09red/mmu:380921%09red/mmu:64143%09red
Asthma	KEGG PATHWAY	mmu05310	3	26	0.00969701	0.0330518	14125|13861|19074	http://www.genome.jp/kegg-bin/show_pathway?mmu05310/mmu:13861%09red/mmu:14125%09red/mmu:19074%09red
Parkinson's disease	KEGG PATHWAY	mmu05012	7	149	0.0104851	0.034841	18951|13063|14679|66725|67847|66495|11783	http://www.genome.jp/kegg-bin/show_pathway?mmu05012/mmu:66725%09red/mmu:11783%09red/mmu:18951%09red/mmu:14679%09red/mmu:67847%09red/mmu:66495%09red/mmu:13063%09red
Collecting duct acid secretion	KEGG PATHWAY	mmu04966	3	27	0.0106539	0.034841	11973|11964|11966	http://www.genome.jp/kegg-bin/show_pathway?mmu04966/mmu:11973%09red/mmu:11964%09red/mmu:11966%09red
Ascorbate and aldarate metabolism	KEGG PATHWAY	mmu00053	3	27	0.0106539	0.034841	72535|22235|394432	http://www.genome.jp/kegg-bin/show_pathway?mmu00053/mmu:72535%09red/mmu:22235%09red/mmu:394432%09red
PPAR signaling pathway	KEGG PATHWAY	mmu03320	5	85	0.0125143	0.0403795	17436|108078|20280|16956|13167	http://www.genome.jp/kegg-bin/show_pathway?mmu03320/mmu:20280%09red/mmu:17436%09red/mmu:16956%09red/mmu:13167%09red/mmu:108078%09red
Aldosterone synthesis and secretion	KEGG PATHWAY	mmu04925	5	86	0.0130799	0.0416492	207728|13070|231871|18795|18751	http://www.genome.jp/kegg-bin/show_pathway?mmu04925/mmu:18751%09red/mmu:18795%09red/mmu:231871%09red/mmu:207728%09red/mmu:13070%09red
Regulation of lipolysis in adipocytes	KEGG PATHWAY	mmu04923	4	57	0.0142574	0.0448091	67469|19224|14679|22095	http://www.genome.jp/kegg-bin/show_pathway?mmu04923/mmu:67469%09red/mmu:22095%09red/mmu:14679%09red/mmu:19224%09red
Platelet activation	KEGG PATHWAY	mmu04611	6	123	0.0146859	0.0454137	18795|14679|19395|19224|19222|26415	http://www.genome.jp/kegg-bin/show_pathway?mmu04611/mmu:18795%09red/mmu:26415%09red/mmu:14679%09red/mmu:19395%09red/mmu:19222%09red/mmu:19224%09red
Other types of O-glycan biosynthesis	KEGG PATHWAY	mmu00514	3	31	0.0150128	0.0454137	14345|26433|14595	http://www.genome.jp/kegg-bin/show_pathway?mmu00514/mmu:26433%09red/mmu:14595%09red/mmu:14345%09red
Propanoate metabolism	KEGG PATHWAY	mmu00640	3	31	0.0150128	0.0454137	16833|16832|73724	http://www.genome.jp/kegg-bin/show_pathway?mmu00640/mmu:16832%09red/mmu:16833%09red/mmu:73724%09red
Fc gamma R-mediated phagocytosis	KEGG PATHWAY	mmu04666	5	90	0.0155144	0.0463517	14130|18751|15162|18805|17969	http://www.genome.jp/kegg-bin/show_pathway?mmu04666/mmu:18751%09red/mmu:18805%09red/mmu:14130%09red/mmu:17969%09red/mmu:15162%09red
Long-term depression	KEGG PATHWAY	mmu04730	4	61	0.0176406	0.0520613	18751|19053|14679|18795	http://www.genome.jp/kegg-bin/show_pathway?mmu04730/mmu:18751%09red/mmu:18795%09red/mmu:14679%09red/mmu:19053%09red
Fructose and mannose metabolism	KEGG PATHWAY	mmu00051	3	35	0.0202377	0.0589024	212032|170768|14121	http://www.genome.jp/kegg-bin/show_pathway?mmu00051/mmu:170768%09red/mmu:212032%09red/mmu:14121%09red
Serotonergic synapse	KEGG PATHWAY	mmu04726	6	133	0.0204455	0.0589024	18795|14679|11820|18751|19224|14701	http://www.genome.jp/kegg-bin/show_pathway?mmu04726/mmu:18751%09red/mmu:11820%09red/mmu:14679%09red/mmu:14701%09red/mmu:18795%09red/mmu:19224%09red
Influenza A	KEGG PATHWAY	mmu05164	7	172	0.0208138	0.0592582	56489|13063|12362|21898|18751|100037258|26415	http://www.genome.jp/kegg-bin/show_pathway?mmu05164/mmu:18751%09red/mmu:26415%09red/mmu:21898%09red/mmu:100037258%09red/mmu:12362%09red/mmu:56489%09red/mmu:13063%09red
Dopaminergic synapse	KEGG PATHWAY	mmu04728	6	135	0.0217576	0.061225	18795|14679|19053|18751|14701|26415	http://www.genome.jp/kegg-bin/show_pathway?mmu04728/mmu:18751%09red/mmu:26415%09red/mmu:14701%09red/mmu:14679%09red/mmu:18795%09red/mmu:19053%09red
African trypanosomiasis	KEGG PATHWAY	mmu05143	3	37	0.0231783	0.0644731	22329|18795|18751	http://www.genome.jp/kegg-bin/show_pathway?mmu05143/mmu:18751%09red/mmu:18795%09red/mmu:22329%09red
Alzheimer's disease	KEGG PATHWAY	mmu05010	7	177	0.023758	0.0647566	12569|18795|13063|11820|66495|16956|11783	http://www.genome.jp/kegg-bin/show_pathway?mmu05010/mmu:11820%09red/mmu:11783%09red/mmu:12569%09red/mmu:18795%09red/mmu:16956%09red/mmu:66495%09red/mmu:13063%09red
Regulation of actin cytoskeleton	KEGG PATHWAY	mmu04810	8	218	0.0238155	0.0647566	16415|16414|330662|14701|109700|109711|13800|17532	http://www.genome.jp/kegg-bin/show_pathway?mmu04810/mmu:13800%09red/mmu:16414%09red/mmu:16415%09red/mmu:109700%09red/mmu:14701%09red/mmu:330662%09red/mmu:17532%09red/mmu:109711%09red
Pathways in cancer	KEGG PATHWAY	mmu05200	12	398	0.0253373	0.0676931	22027|18795|13063|14679|64143|19395|13617|12550|18751|12982|14701|17295	http://www.genome.jp/kegg-bin/show_pathway?mmu05200/mmu:18751%09red/mmu:14701%09red/mmu:12982%09red/mmu:12550%09red/mmu:17295%09red/mmu:13617%09red/mmu:14679%09red/mmu:22027%09red/mmu:19395%09red/mmu:18795%09red/mmu:64143%09red/mmu:13063%09red
AGE-RAGE signaling pathway in diabetic complications	KEGG PATHWAY	mmu04933	5	103	0.0254548	0.0676931	22329|26415|18795|21824|18751	http://www.genome.jp/kegg-bin/show_pathway?mmu04933/mmu:18751%09red/mmu:18795%09red/mmu:26415%09red/mmu:21824%09red/mmu:22329%09red
Glycosphingolipid biosynthesis - globo series	KEGG PATHWAY	mmu00603	2	15	0.0273203	0.0718643	15212|15211	http://www.genome.jp/kegg-bin/show_pathway?mmu00603/mmu:15212%09red/mmu:15211%09red
Glycine, serine and threonine metabolism	KEGG PATHWAY	mmu00260	3	41	0.0297165	0.0772164	67092|18648|11655	http://www.genome.jp/kegg-bin/show_pathway?mmu00260/mmu:11655%09red/mmu:18648%09red/mmu:67092%09red
Hepatitis B	KEGG PATHWAY	mmu05161	6	146	0.0299931	0.0772164	22631|13063|21898|18751|56489|11783	http://www.genome.jp/kegg-bin/show_pathway?mmu05161/mmu:18751%09red/mmu:11783%09red/mmu:22631%09red/mmu:13063%09red/mmu:56489%09red/mmu:21898%09red
Primary bile acid biosynthesis	KEGG PATHWAY	mmu00120	2	16	0.0304288	0.0775133	56050|20280	http://www.genome.jp/kegg-bin/show_pathway?mmu00120/mmu:20280%09red/mmu:56050%09red
HIF-1 signaling pathway	KEGG PATHWAY	mmu04066	5	110	0.0321814	0.0811238	212032|18751|170768|21898|14254	http://www.genome.jp/kegg-bin/show_pathway?mmu04066/mmu:18751%09red/mmu:170768%09red/mmu:14254%09red/mmu:212032%09red/mmu:21898%09red
Cholinergic synapse	KEGG PATHWAY	mmu04725	5	113	0.0353728	0.0882497	16518|18751|14701|14679|18795	http://www.genome.jp/kegg-bin/show_pathway?mmu04725/mmu:18751%09red/mmu:18795%09red/mmu:14701%09red/mmu:14679%09red/mmu:16518%09red
Salivary secretion	KEGG PATHWAY	mmu04970	4	78	0.0373032	0.0919238	18751|12796|17105|18795	http://www.genome.jp/kegg-bin/show_pathway?mmu04970/mmu:18751%09red/mmu:17105%09red/mmu:18795%09red/mmu:12796%09red
Glutamatergic synapse	KEGG PATHWAY	mmu04724	5	115	0.0376052	0.0919238	18751|18805|14701|14679|18795	http://www.genome.jp/kegg-bin/show_pathway?mmu04724/mmu:18751%09red/mmu:18795%09red/mmu:14701%09red/mmu:14679%09red/mmu:18805%09red
Neuroactive ligand-receptor interaction	KEGG PATHWAY	mmu04080	9	285	0.0383946	0.0926539	16995|228139|13617|14293|19222|22095|13035|12273|14289	http://www.genome.jp/kegg-bin/show_pathway?mmu04080/mmu:14293%09red/mmu:13035%09red/mmu:14289%09red/mmu:13617%09red/mmu:12273%09red/mmu:19222%09red/mmu:22095%09red/mmu:228139%09red/mmu:16995%09red
Biosynthesis of amino acids	KEGG PATHWAY	mmu01230	4	79	0.0387356	0.0926539	75456|15926|66646|18648	http://www.genome.jp/kegg-bin/show_pathway?mmu01230/mmu:18648%09red/mmu:66646%09red/mmu:75456%09red/mmu:15926%09red
mTOR signaling pathway	KEGG PATHWAY	mmu04150	6	156	0.0390525	0.0926539	83409|11973|11964|18751|11966|20112	http://www.genome.jp/kegg-bin/show_pathway?mmu04150/mmu:18751%09red/mmu:11973%09red/mmu:11964%09red/mmu:20112%09red/mmu:11966%09red/mmu:83409%09red
Steroid biosynthesis	KEGG PATHWAY	mmu00100	2	19	0.040531	0.0952282	235293|20652	http://www.genome.jp/kegg-bin/show_pathway?mmu00100/mmu:235293%09red/mmu:20652%09red
EGFR tyrosine kinase inhibitor resistance	KEGG PATHWAY	mmu01521	4	82	0.0432194	0.100568	211323|18751|100042150|17295	http://www.genome.jp/kegg-bin/show_pathway?mmu01521/mmu:18751%09red/mmu:100042150%09red/mmu:17295%09red/mmu:211323%09red
Neurotrophin signaling pathway	KEGG PATHWAY	mmu04722	5	122	0.0460861	0.106218	73914|20661|11857|26415|20112	http://www.genome.jp/kegg-bin/show_pathway?mmu04722/mmu:73914%09red/mmu:11857%09red/mmu:20661%09red/mmu:26415%09red/mmu:20112%09red
Gap junction	KEGG PATHWAY	mmu04540	4	86	0.0496323	0.112683	18751|18795|14679|22145	http://www.genome.jp/kegg-bin/show_pathway?mmu04540/mmu:18751%09red/mmu:22145%09red/mmu:14679%09red/mmu:18795%09red
Drug metabolism - other enzymes	KEGG PATHWAY	mmu00983	3	51	0.0498224	0.112683	22436|104158|394432	http://www.genome.jp/kegg-bin/show_pathway?mmu00983/mmu:394432%09red/mmu:22436%09red/mmu:104158%09red
Hematopoietic cell lineage	KEGG PATHWAY	mmu04640	4	87	0.0513128	0.112888	109700|16178|12982|16192	http://www.genome.jp/kegg-bin/show_pathway?mmu04640/mmu:16178%09red/mmu:16192%09red/mmu:12982%09red/mmu:109700%09red
ErbB signaling pathway	KEGG PATHWAY	mmu04012	4	87	0.0513128	0.112888	211323|18751|100042150|83961	http://www.genome.jp/kegg-bin/show_pathway?mmu04012/mmu:18751%09red/mmu:100042150%09red/mmu:211323%09red/mmu:83961%09red
Steroid hormone biosynthesis	KEGG PATHWAY	mmu00140	4	87	0.0513128	0.112888	13070|15483|394432|15485	http://www.genome.jp/kegg-bin/show_pathway?mmu00140/mmu:15483%09red/mmu:394432%09red/mmu:13070%09red/mmu:15485%09red
GnRH signaling pathway	KEGG PATHWAY	mmu04912	4	88	0.0530242	0.115602	18751|18805|18795|26415	http://www.genome.jp/kegg-bin/show_pathway?mmu04912/mmu:18751%09red/mmu:18795%09red/mmu:26415%09red/mmu:18805%09red
Lysine degradation	KEGG PATHWAY	mmu00310	3	53	0.0544669	0.117687	72535|26433|18822	http://www.genome.jp/kegg-bin/show_pathway?mmu00310/mmu:72535%09red/mmu:26433%09red/mmu:18822%09red
AMPK signaling pathway	KEGG PATHWAY	mmu04152	5	129	0.055616	0.119107	12638|19053|14936|14121|170768	http://www.genome.jp/kegg-bin/show_pathway?mmu04152/mmu:12638%09red/mmu:170768%09red/mmu:14936%09red/mmu:19053%09red/mmu:14121%09red
Arachidonic acid metabolism	KEGG PATHWAY	mmu00590	4	90	0.0565391	0.120022	19224|64292|14778|16993	http://www.genome.jp/kegg-bin/show_pathway?mmu00590/mmu:16993%09red/mmu:14778%09red/mmu:64292%09red/mmu:19224%09red
Valine, leucine and isoleucine degradation	KEGG PATHWAY	mmu00280	3	56	0.0618058	0.130061	72535|66885|73724	http://www.genome.jp/kegg-bin/show_pathway?mmu00280/mmu:72535%09red/mmu:66885%09red/mmu:73724%09red
Ovarian steroidogenesis	KEGG PATHWAY	mmu04913	3	58	0.0669401	0.139651	13070|14566|15485	http://www.genome.jp/kegg-bin/show_pathway?mmu04913/mmu:14566%09red/mmu:13070%09red/mmu:15485%09red
Glycosphingolipid biosynthesis - lacto and neolacto series	KEGG PATHWAY	mmu00601	2	26	0.0680572	0.140768	14345|14595	http://www.genome.jp/kegg-bin/show_pathway?mmu00601/mmu:14595%09red/mmu:14345%09red
Antigen processing and presentation	KEGG PATHWAY	mmu04612	4	98	0.0718098	0.145729	12317|14828|13030|14827	http://www.genome.jp/kegg-bin/show_pathway?mmu04612/mmu:14827%09red/mmu:14828%09red/mmu:12317%09red/mmu:13030%09red
Circadian entrainment	KEGG PATHWAY	mmu04713	4	98	0.0718098	0.145729	18751|14701|14679|18795	http://www.genome.jp/kegg-bin/show_pathway?mmu04713/mmu:18751%09red/mmu:18795%09red/mmu:14701%09red/mmu:14679%09red
VEGF signaling pathway	KEGG PATHWAY	mmu04370	3	60	0.0722623	0.145729	18751|102626|26415	http://www.genome.jp/kegg-bin/show_pathway?mmu04370/mmu:18751%09red/mmu:102626%09red/mmu:26415%09red
Synaptic vesicle cycle	KEGG PATHWAY	mmu04721	3	62	0.0777674	0.155535	11973|11964|11966	http://www.genome.jp/kegg-bin/show_pathway?mmu04721/mmu:11973%09red/mmu:11964%09red/mmu:11966%09red
Pancreatic secretion	KEGG PATHWAY	mmu04972	4	103	0.082314	0.163279	12638|19340|18795|18751	http://www.genome.jp/kegg-bin/show_pathway?mmu04972/mmu:12638%09red/mmu:18751%09red/mmu:18795%09red/mmu:19340%09red
Butirosin and neomycin biosynthesis	KEGG PATHWAY	mmu00524	1	5	0.0883909	0.171523	212032	http://www.genome.jp/kegg-bin/show_pathway?mmu00524/mmu:212032%09red
Systemic lupus erythematosus	KEGG PATHWAY	mmu05322	5	149	0.0886023	0.171523	246256|109711|12266|50701|13035	http://www.genome.jp/kegg-bin/show_pathway?mmu05322/mmu:12266%09red/mmu:50701%09red/mmu:13035%09red/mmu:109711%09red/mmu:246256%09red
Central carbon metabolism in cancer	KEGG PATHWAY	mmu05230	3	66	0.0893052	0.171523	212032|17295|18648	http://www.genome.jp/kegg-bin/show_pathway?mmu05230/mmu:17295%09red/mmu:212032%09red/mmu:18648%09red
Long-term potentiation	KEGG PATHWAY	mmu04720	3	66	0.0893052	0.171523	18751|18795|20112	http://www.genome.jp/kegg-bin/show_pathway?mmu04720/mmu:18751%09red/mmu:18795%09red/mmu:20112%09red
Protein export	KEGG PATHWAY	mmu03060	2	31	0.0904966	0.172442	14828|66624	http://www.genome.jp/kegg-bin/show_pathway?mmu03060/mmu:66624%09red/mmu:14828%09red
cAMP signaling pathway	KEGG PATHWAY	mmu04024	6	198	0.0946157	0.178517	239273|18805|14679|13617|22095|12638	http://www.genome.jp/kegg-bin/show_pathway?mmu04024/mmu:12638%09red/mmu:13617%09red/mmu:14679%09red/mmu:239273%09red/mmu:22095%09red/mmu:18805%09red
Apoptosis - multiple species	KEGG PATHWAY	mmu04215	2	32	0.0952143	0.178517	13063|11783	http://www.genome.jp/kegg-bin/show_pathway?mmu04215/mmu:13063%09red/mmu:11783%09red
HTLV-I infection	KEGG PATHWAY	mmu05166	8	295	0.0958977	0.178517	23871|12317|22433|16415|22329|16414|16178|17532	http://www.genome.jp/kegg-bin/show_pathway?mmu05166/mmu:12317%09red/mmu:16415%09red/mmu:23871%09red/mmu:22329%09red/mmu:22433%09red/mmu:17532%09red/mmu:16414%09red/mmu:16178%09red
Hippo signaling pathway	KEGG PATHWAY	mmu04390	5	154	0.0981461	0.180398	16415|19053|22631|12550|16414	http://www.genome.jp/kegg-bin/show_pathway?mmu04390/mmu:22631%09red/mmu:16414%09red/mmu:16415%09red/mmu:19053%09red/mmu:12550%09red
RIG-I-like receptor signaling pathway	KEGG PATHWAY	mmu04622	3	69	0.0983988	0.180398	67526|56489|26415	http://www.genome.jp/kegg-bin/show_pathway?mmu04622/mmu:26415%09red/mmu:56489%09red/mmu:67526%09red
beta-Alanine metabolism	KEGG PATHWAY	mmu00410	2	33	0.100001	0.180836	72535|67689	http://www.genome.jp/kegg-bin/show_pathway?mmu00410/mmu:67689%09red/mmu:72535%09red
Insulin resistance	KEGG PATHWAY	mmu04931	4	111	0.100585	0.180836	18751|14936|110095|20112	http://www.genome.jp/kegg-bin/show_pathway?mmu04931/mmu:18751%09red/mmu:110095%09red/mmu:14936%09red/mmu:20112%09red
Inositol phosphate metabolism	KEGG PATHWAY	mmu00562	3	70	0.10151	0.180836	18795|170835|18704	http://www.genome.jp/kegg-bin/show_pathway?mmu00562/mmu:18795%09red/mmu:18704%09red/mmu:170835%09red
Caffeine metabolism	KEGG PATHWAY	mmu00232	1	6	0.102345	0.180836	22436	http://www.genome.jp/kegg-bin/show_pathway?mmu00232/mmu:22436%09red
PI3K-Akt signaling pathway	KEGG PATHWAY	mmu04151	9	350	0.102553	0.180836	22027|22631|14701|21898|19053|14254|14936|109700|17295	http://www.genome.jp/kegg-bin/show_pathway?mmu04151/mmu:14254%09red/mmu:14701%09red/mmu:109700%09red/mmu:17295%09red/mmu:22631%09red/mmu:14936%09red/mmu:22027%09red/mmu:19053%09red/mmu:21898%09red
Focal adhesion	KEGG PATHWAY	mmu04510	6	203	0.103121	0.180836	18751|14254|330662|17295|109700|109711	http://www.genome.jp/kegg-bin/show_pathway?mmu04510/mmu:18751%09red/mmu:14254%09red/mmu:109711%09red/mmu:109700%09red/mmu:17295%09red/mmu:330662%09red
Bile secretion	KEGG PATHWAY	mmu04976	3	71	0.10466	0.180939	239273|12780|12638	http://www.genome.jp/kegg-bin/show_pathway?mmu04976/mmu:12780%09red/mmu:12638%09red/mmu:239273%09red
Prion diseases	KEGG PATHWAY	mmu05020	2	34	0.104853	0.180939	17967|14828	http://www.genome.jp/kegg-bin/show_pathway?mmu05020/mmu:17967%09red/mmu:14828%09red
Toxoplasmosis	KEGG PATHWAY	mmu05145	4	113	0.105423	0.180939	21898|13063|14679|26415	http://www.genome.jp/kegg-bin/show_pathway?mmu05145/mmu:26415%09red/mmu:14679%09red/mmu:21898%09red/mmu:13063%09red
Jak-STAT signaling pathway	KEGG PATHWAY	mmu04630	5	161	0.112336	0.191447	12983|53603|237310|16192|12982	http://www.genome.jp/kegg-bin/show_pathway?mmu04630/mmu:53603%09red/mmu:16192%09red/mmu:12982%09red/mmu:12983%09red/mmu:237310%09red
Arrhythmogenic right ventricular cardiomyopathy (ARVC)	KEGG PATHWAY	mmu05412	3	74	0.114336	0.191499	109700|109711|13511	http://www.genome.jp/kegg-bin/show_pathway?mmu05412/mmu:109711%09red/mmu:109700%09red/mmu:13511%09red
Adherens junction	KEGG PATHWAY	mmu04520	3	74	0.114336	0.191499	12550|17295|109711	http://www.genome.jp/kegg-bin/show_pathway?mmu04520/mmu:17295%09red/mmu:109711%09red/mmu:12550%09red
Renin-angiotensin system	KEGG PATHWAY	mmu04614	2	36	0.114741	0.191499	11421|13035	http://www.genome.jp/kegg-bin/show_pathway?mmu04614/mmu:13035%09red/mmu:11421%09red
Natural killer cell mediated cytotoxicity	KEGG PATHWAY	mmu04650	4	121	0.125789	0.208499	16415|246256|16414|18751	http://www.genome.jp/kegg-bin/show_pathway?mmu04650/mmu:18751%09red/mmu:16414%09red/mmu:16415%09red/mmu:246256%09red
Bacterial invasion of epithelial cells	KEGG PATHWAY	mmu05100	3	78	0.127736	0.210287	12550|17295|330662	http://www.genome.jp/kegg-bin/show_pathway?mmu05100/mmu:17295%09red/mmu:12550%09red/mmu:330662%09red
Aldosterone-regulated sodium reabsorption	KEGG PATHWAY	mmu04960	2	40	0.135173	0.219542	18751|20276	http://www.genome.jp/kegg-bin/show_pathway?mmu04960/mmu:18751%09red/mmu:20276%09red
Fat digestion and absorption	KEGG PATHWAY	mmu04975	2	40	0.135173	0.219542	67800|233549	http://www.genome.jp/kegg-bin/show_pathway?mmu04975/mmu:233549%09red/mmu:67800%09red
Inflammatory mediator regulation of TRP channels	KEGG PATHWAY	mmu04750	4	126	0.139293	0.224727	18751|16180|18795|26415	http://www.genome.jp/kegg-bin/show_pathway?mmu04750/mmu:18751%09red/mmu:18795%09red/mmu:26415%09red/mmu:16180%09red
Porphyrin and chlorophyll metabolism	KEGG PATHWAY	mmu00860	2	41	0.1404	0.225013	394432|11655	http://www.genome.jp/kegg-bin/show_pathway?mmu00860/mmu:11655%09red/mmu:394432%09red
Vascular smooth muscle contraction	KEGG PATHWAY	mmu04270	4	128	0.144852	0.230606	18751|13617|19222|18795	http://www.genome.jp/kegg-bin/show_pathway?mmu04270/mmu:18751%09red/mmu:19222%09red/mmu:13617%09red/mmu:18795%09red
Axon guidance	KEGG PATHWAY	mmu04360	5	176	0.145797	0.230606	17295|223881|14679|20351|13800	http://www.genome.jp/kegg-bin/show_pathway?mmu04360/mmu:17295%09red/mmu:13800%09red/mmu:14679%09red/mmu:223881%09red/mmu:20351%09red
TGF-beta signaling pathway	KEGG PATHWAY	mmu04350	3	85	0.152424	0.239524	19053|16323|14313	http://www.genome.jp/kegg-bin/show_pathway?mmu04350/mmu:16323%09red/mmu:14313%09red/mmu:19053%09red
Intestinal immune network for IgA production	KEGG PATHWAY	mmu04672	2	44	0.156331	0.244077	69583|24099	http://www.genome.jp/kegg-bin/show_pathway?mmu04672/mmu:69583%09red/mmu:24099%09red
Calcium signaling pathway	KEGG PATHWAY	mmu04020	5	182	0.160251	0.248595	18751|13617|228139|102093|18795	http://www.genome.jp/kegg-bin/show_pathway?mmu04020/mmu:18751%09red/mmu:102093%09red/mmu:13617%09red/mmu:228139%09red/mmu:18795%09red
GABAergic synapse	KEGG PATHWAY	mmu04727	3	89	0.167156	0.257654	18751|14701|14679	http://www.genome.jp/kegg-bin/show_pathway?mmu04727/mmu:18751%09red/mmu:14701%09red/mmu:14679%09red
Hepatitis C	KEGG PATHWAY	mmu05160	4	137	0.17088	0.260115	19053|60363|56489|26415	http://www.genome.jp/kegg-bin/show_pathway?mmu05160/mmu:26415%09red/mmu:60363%09red/mmu:56489%09red/mmu:19053%09red
Progesterone-mediated oocyte maturation	KEGG PATHWAY	mmu04914	3	90	0.170902	0.260115	26415|14679|20112	http://www.genome.jp/kegg-bin/show_pathway?mmu04914/mmu:26415%09red/mmu:14679%09red/mmu:20112%09red
Oxidative phosphorylation	KEGG PATHWAY	mmu00190	4	139	0.176874	0.267522	11973|11964|11966|66495	http://www.genome.jp/kegg-bin/show_pathway?mmu00190/mmu:11973%09red/mmu:11964%09red/mmu:66495%09red/mmu:11966%09red
Fatty acid degradation	KEGG PATHWAY	mmu00071	2	49	0.183559	0.270861	72535|66885	http://www.genome.jp/kegg-bin/show_pathway?mmu00071/mmu:72535%09red/mmu:66885%09red
Notch signaling pathway	KEGG PATHWAY	mmu04330	2	49	0.183559	0.270861	207521|16449	http://www.genome.jp/kegg-bin/show_pathway?mmu04330/mmu:207521%09red/mmu:16449%09red
Cocaine addiction	KEGG PATHWAY	mmu05030	2	49	0.183559	0.270861	12569|14679	http://www.genome.jp/kegg-bin/show_pathway?mmu05030/mmu:14679%09red/mmu:12569%09red
Cysteine and methionine metabolism	KEGG PATHWAY	mmu00270	2	49	0.183559	0.270861	16833|16832	http://www.genome.jp/kegg-bin/show_pathway?mmu00270/mmu:16832%09red/mmu:16833%09red
Viral myocarditis	KEGG PATHWAY	mmu05416	3	96	0.193856	0.283745	16415|16414|13063	http://www.genome.jp/kegg-bin/show_pathway?mmu05416/mmu:16414%09red/mmu:13063%09red/mmu:16415%09red
Arginine and proline metabolism	KEGG PATHWAY	mmu00330	2	51	0.194635	0.283745	72535|67092	http://www.genome.jp/kegg-bin/show_pathway?mmu00330/mmu:72535%09red/mmu:67092%09red
Estrogen signaling pathway	KEGG PATHWAY	mmu04915	3	98	0.201671	0.292242	22027|18795|14679	http://www.genome.jp/kegg-bin/show_pathway?mmu04915/mmu:18795%09red/mmu:14679%09red/mmu:22027%09red
Melanogenesis	KEGG PATHWAY	mmu04916	3	99	0.205606	0.296171	18751|14679|18795	http://www.genome.jp/kegg-bin/show_pathway?mmu04916/mmu:18751%09red/mmu:18795%09red/mmu:14679%09red
Endocrine and other factor-regulated calcium reabsorption	KEGG PATHWAY	mmu04961	2	54	0.211398	0.302711	18751|18795	http://www.genome.jp/kegg-bin/show_pathway?mmu04961/mmu:18751%09red/mmu:18795%09red
Adrenergic signaling in cardiomyocytes	KEGG PATHWAY	mmu04261	4	152	0.21742	0.309504	18795|19053|14679|26415	http://www.genome.jp/kegg-bin/show_pathway?mmu04261/mmu:18795%09red/mmu:26415%09red/mmu:14679%09red/mmu:19053%09red
Glycosaminoglycan biosynthesis - keratan sulfate	KEGG PATHWAY	mmu00533	1	15	0.218715	0.309527	14595	http://www.genome.jp/kegg-bin/show_pathway?mmu00533/mmu:14595%09red
Oxytocin signaling pathway	KEGG PATHWAY	mmu04921	4	158	0.236921	0.333342	16518|18751|14679|18795	http://www.genome.jp/kegg-bin/show_pathway?mmu04921/mmu:18751%09red/mmu:18795%09red/mmu:14679%09red/mmu:16518%09red
Inflammatory bowel disease (IBD)	KEGG PATHWAY	mmu05321	2	59	0.239607	0.335173	53791|21898	http://www.genome.jp/kegg-bin/show_pathway?mmu05321/mmu:21898%09red/mmu:53791%09red
Selenocompound metabolism	KEGG PATHWAY	mmu00450	1	17	0.242457	0.33721	23972	http://www.genome.jp/kegg-bin/show_pathway?mmu00450/mmu:23972%09red
TNF signaling pathway	KEGG PATHWAY	mmu04668	3	112	0.258102	0.356918	21938|22329|26415	http://www.genome.jp/kegg-bin/show_pathway?mmu04668/mmu:21938%09red/mmu:26415%09red/mmu:22329%09red
Cytosolic DNA-sensing pathway	KEGG PATHWAY	mmu04623	2	64	0.26798	0.368473	56489|12362	http://www.genome.jp/kegg-bin/show_pathway?mmu04623/mmu:12362%09red/mmu:56489%09red
Oocyte meiosis	KEGG PATHWAY	mmu04114	3	116	0.274621	0.375471	19053|22631|20112	http://www.genome.jp/kegg-bin/show_pathway?mmu04114/mmu:22631%09red/mmu:19053%09red/mmu:20112%09red
2-Oxocarboxylic acid metabolism	KEGG PATHWAY	mmu01210	1	20	0.276726	0.375549	15926	http://www.genome.jp/kegg-bin/show_pathway?mmu01210/mmu:15926%09red
Thyroid hormone signaling pathway	KEGG PATHWAY	mmu04919	3	117	0.278768	0.375549	18751|13371|18795	http://www.genome.jp/kegg-bin/show_pathway?mmu04919/mmu:18751%09red/mmu:18795%09red/mmu:13371%09red
Pancreatic cancer	KEGG PATHWAY	mmu05212	2	66	0.279334	0.375549	64143|18805	http://www.genome.jp/kegg-bin/show_pathway?mmu05212/mmu:18805%09red/mmu:64143%09red
cGMP-PKG signaling pathway	KEGG PATHWAY	mmu04022	4	173	0.287221	0.38402	207728|18795|13617|14679	http://www.genome.jp/kegg-bin/show_pathway?mmu04022/mmu:18795%09red/mmu:13617%09red/mmu:207728%09red/mmu:14679%09red
p53 signaling pathway	KEGG PATHWAY	mmu04115	2	68	0.290674	0.384389	13063|11783	http://www.genome.jp/kegg-bin/show_pathway?mmu04115/mmu:13063%09red/mmu:11783%09red
Renal cell carcinoma	KEGG PATHWAY	mmu05211	2	68	0.290674	0.384389	17295|23871	http://www.genome.jp/kegg-bin/show_pathway?mmu05211/mmu:17295%09red/mmu:23871%09red
Fc epsilon RI signaling pathway	KEGG PATHWAY	mmu04664	2	69	0.296336	0.389747	14125|26415	http://www.genome.jp/kegg-bin/show_pathway?mmu04664/mmu:26415%09red/mmu:14125%09red
Melanoma	KEGG PATHWAY	mmu05218	2	72	0.313277	0.409801	12550|17295	http://www.genome.jp/kegg-bin/show_pathway?mmu05218/mmu:17295%09red/mmu:12550%09red
Phenylalanine metabolism	KEGG PATHWAY	mmu00360	1	24	0.320022	0.411943	67689	http://www.genome.jp/kegg-bin/show_pathway?mmu00360/mmu:67689%09red
Vitamin digestion and absorption	KEGG PATHWAY	mmu04977	1	24	0.320022	0.411943	21452	http://www.genome.jp/kegg-bin/show_pathway?mmu04977/mmu:21452%09red
Terpenoid backbone biosynthesis	KEGG PATHWAY	mmu00900	1	24	0.320022	0.411943	66881	http://www.genome.jp/kegg-bin/show_pathway?mmu00900/mmu:66881%09red
B cell receptor signaling pathway	KEGG PATHWAY	mmu04662	2	75	0.330128	0.422703	14130|18751	http://www.genome.jp/kegg-bin/show_pathway?mmu04662/mmu:18751%09red/mmu:14130%09red
Dorso-ventral axis formation	KEGG PATHWAY	mmu04320	1	26	0.340689	0.429411	23871	http://www.genome.jp/kegg-bin/show_pathway?mmu04320/mmu:23871%09red
Hippo signaling pathway -multiple species	KEGG PATHWAY	mmu04392	1	26	0.340689	0.429411	213391	http://www.genome.jp/kegg-bin/show_pathway?mmu04392/mmu:213391%09red
Phototransduction	KEGG PATHWAY	mmu04744	1	26	0.340689	0.429411	14913	http://www.genome.jp/kegg-bin/show_pathway?mmu04744/mmu:14913%09red
Maturity onset diabetes of the young	KEGG PATHWAY	mmu04950	1	27	0.350787	0.439847	17341	http://www.genome.jp/kegg-bin/show_pathway?mmu04950/mmu:17341%09red
Homologous recombination	KEGG PATHWAY	mmu03440	1	28	0.36073	0.449983	20962	http://www.genome.jp/kegg-bin/show_pathway?mmu03440/mmu:20962%09red
Thyroid cancer	KEGG PATHWAY	mmu05216	1	29	0.370521	0.457506	12550	http://www.genome.jp/kegg-bin/show_pathway?mmu05216/mmu:12550%09red
Measles	KEGG PATHWAY	mmu05162	3	139	0.370542	0.457506	14130|56489|21898	http://www.genome.jp/kegg-bin/show_pathway?mmu05162/mmu:56489%09red/mmu:21898%09red/mmu:14130%09red
Huntington's disease	KEGG PATHWAY	mmu05016	4	199	0.376926	0.462308	18795|66495|13063|11783	http://www.genome.jp/kegg-bin/show_pathway?mmu05016/mmu:18795%09red/mmu:66495%09red/mmu:13063%09red/mmu:11783%09red
Hypertrophic cardiomyopathy (HCM)	KEGG PATHWAY	mmu05410	2	84	0.379882	0.462308	11421|109700	http://www.genome.jp/kegg-bin/show_pathway?mmu05410/mmu:11421%09red/mmu:109700%09red
Glyoxylate and dicarboxylate metabolism	KEGG PATHWAY	mmu00630	1	30	0.380162	0.462308	73724	http://www.genome.jp/kegg-bin/show_pathway?mmu00630/mmu:73724%09red
Small cell lung cancer	KEGG PATHWAY	mmu05222	2	85	0.385319	0.466236	13063|11783	http://www.genome.jp/kegg-bin/show_pathway?mmu05222/mmu:13063%09red/mmu:11783%09red
Insulin secretion	KEGG PATHWAY	mmu04911	2	86	0.390736	0.470438	18751|18795	http://www.genome.jp/kegg-bin/show_pathway?mmu04911/mmu:18751%09red/mmu:18795%09red
Autoimmune thyroid disease	KEGG PATHWAY	mmu05320	2	87	0.39613	0.474572	21819|22095	http://www.genome.jp/kegg-bin/show_pathway?mmu05320/mmu:22095%09red/mmu:21819%09red
Citrate cycle (TCA cycle)	KEGG PATHWAY	mmu00020	1	32	0.399005	0.475661	15926	http://www.genome.jp/kegg-bin/show_pathway?mmu00020/mmu:15926%09red
Retinol metabolism	KEGG PATHWAY	mmu00830	2	89	0.406853	0.479549	394432|232174	http://www.genome.jp/kegg-bin/show_pathway?mmu00830/mmu:394432%09red/mmu:232174%09red
Taste transduction	KEGG PATHWAY	mmu04742	2	89	0.406853	0.479549	228139|20276	http://www.genome.jp/kegg-bin/show_pathway?mmu04742/mmu:20276%09red/mmu:228139%09red
SNARE interactions in vesicular transport	KEGG PATHWAY	mmu04130	1	33	0.408211	0.479549	12068	http://www.genome.jp/kegg-bin/show_pathway?mmu04130/mmu:12068%09red
Endocrine resistance	KEGG PATHWAY	mmu01522	2	95	0.438445	0.512578	16449|26415	http://www.genome.jp/kegg-bin/show_pathway?mmu01522/mmu:26415%09red/mmu:16449%09red
Non-alcoholic fatty liver disease (NAFLD)	KEGG PATHWAY	mmu04932	3	157	0.444101	0.516695	66495|13063|22433	http://www.genome.jp/kegg-bin/show_pathway?mmu04932/mmu:66495%09red/mmu:13063%09red/mmu:22433%09red
Alanine, aspartate and glutamate metabolism	KEGG PATHWAY	mmu00250	1	38	0.452171	0.523566	11565	http://www.genome.jp/kegg-bin/show_pathway?mmu00250/mmu:11565%09red
Herpes simplex infection	KEGG PATHWAY	mmu05168	4	224	0.462209	0.532641	12266|56489|13063|231805	http://www.genome.jp/kegg-bin/show_pathway?mmu05168/mmu:12266%09red/mmu:56489%09red/mmu:13063%09red/mmu:231805%09red
Tyrosine metabolism	KEGG PATHWAY	mmu00350	1	40	0.468828	0.535171	67689	http://www.genome.jp/kegg-bin/show_pathway?mmu00350/mmu:67689%09red
Regulation of autophagy	KEGG PATHWAY	mmu04140	1	40	0.468828	0.535171	67526	http://www.genome.jp/kegg-bin/show_pathway?mmu04140/mmu:67526%09red
Bladder cancer	KEGG PATHWAY	mmu05219	1	41	0.476965	0.541904	12550	http://www.genome.jp/kegg-bin/show_pathway?mmu05219/mmu:12550%09red
Epstein-Barr virus infection	KEGG PATHWAY	mmu05169	4	232	0.488696	0.552638	22631|12495|14191|26415	http://www.genome.jp/kegg-bin/show_pathway?mmu05169/mmu:12495%09red/mmu:22631%09red/mmu:26415%09red/mmu:14191%09red
Vasopressin-regulated water reabsorption	KEGG PATHWAY	mmu04962	1	43	0.49287	0.554765	11857	http://www.genome.jp/kegg-bin/show_pathway?mmu04962/mmu:11857%09red
Tryptophan metabolism	KEGG PATHWAY	mmu00380	1	47	0.523245	0.586228	72535	http://www.genome.jp/kegg-bin/show_pathway?mmu00380/mmu:72535%09red
Viral carcinogenesis	KEGG PATHWAY	mmu05203	4	245	0.530534	0.591655	22631|12266|109711|114713	http://www.genome.jp/kegg-bin/show_pathway?mmu05203/mmu:12266%09red/mmu:22631%09red/mmu:109711%09red/mmu:114713%09red
Type II diabetes mellitus	KEGG PATHWAY	mmu04930	1	50	0.544828	0.604809	212032	http://www.genome.jp/kegg-bin/show_pathway?mmu04930/mmu:212032%09red
Fatty acid metabolism	KEGG PATHWAY	mmu01212	1	52	0.558672	0.614539	66885	http://www.genome.jp/kegg-bin/show_pathway?mmu01212/mmu:66885%09red
Endometrial cancer	KEGG PATHWAY	mmu05213	1	52	0.558672	0.614539	12550	http://www.genome.jp/kegg-bin/show_pathway?mmu05213/mmu:12550%09red
Non-small cell lung cancer	KEGG PATHWAY	mmu05223	1	56	0.585111	0.64071	18751	http://www.genome.jp/kegg-bin/show_pathway?mmu05223/mmu:18751%09red
FoxO signaling pathway	KEGG PATHWAY	mmu04068	2	135	0.622215	0.678271	67526|26415	http://www.genome.jp/kegg-bin/show_pathway?mmu04068/mmu:26415%09red/mmu:67526%09red
Colorectal cancer	KEGG PATHWAY	mmu05210	1	64	0.63334	0.687302	13063	http://www.genome.jp/kegg-bin/show_pathway?mmu05210/mmu:13063%09red
Glioma	KEGG PATHWAY	mmu05214	1	65	0.638961	0.690103	18751	http://www.genome.jp/kegg-bin/show_pathway?mmu05214/mmu:18751%09red
Signaling pathways regulating pluripotency of stem cells	KEGG PATHWAY	mmu04550	2	140	0.641625	0.690103	16323|26415	http://www.genome.jp/kegg-bin/show_pathway?mmu04550/mmu:16323%09red/mmu:26415%09red
Amphetamine addiction	KEGG PATHWAY	mmu05031	1	68	0.655313	0.701707	18751	http://www.genome.jp/kegg-bin/show_pathway?mmu05031/mmu:18751%09red
Wnt signaling pathway	KEGG PATHWAY	mmu04310	2	146	0.663869	0.707737	18751|18795	http://www.genome.jp/kegg-bin/show_pathway?mmu04310/mmu:18751%09red/mmu:18795%09red
Endocytosis	KEGG PATHWAY	mmu04144	4	294	0.670827	0.712018	17295|18805|13132|14254	http://www.genome.jp/kegg-bin/show_pathway?mmu04144/mmu:17295%09red/mmu:14254%09red/mmu:13132%09red/mmu:18805%09red
Adipocytokine signaling pathway	KEGG PATHWAY	mmu04920	1	73	0.680939	0.719595	21938	http://www.genome.jp/kegg-bin/show_pathway?mmu04920/mmu:21938%09red
Prolactin signaling pathway	KEGG PATHWAY	mmu04917	1	74	0.685832	0.721614	26415	http://www.genome.jp/kegg-bin/show_pathway?mmu04917/mmu:26415%09red
ECM-receptor interaction	KEGG PATHWAY	mmu04512	1	83	0.726626	0.761227	109700	http://www.genome.jp/kegg-bin/show_pathway?mmu04512/mmu:109700%09red
Prostate cancer	KEGG PATHWAY	mmu05215	1	89	0.75084	0.783204	22027	http://www.genome.jp/kegg-bin/show_pathway?mmu05215/mmu:22027%09red
Dilated cardiomyopathy	KEGG PATHWAY	mmu05414	1	90	0.754662	0.783812	109700	http://www.genome.jp/kegg-bin/show_pathway?mmu05414/mmu:109700%09red
mRNA surveillance pathway	KEGG PATHWAY	mmu03015	1	96	0.776396	0.802939	19053	http://www.genome.jp/kegg-bin/show_pathway?mmu03015/mmu:19053%09red
Pyrimidine metabolism	KEGG PATHWAY	mmu00240	1	104	0.802414	0.825924	12495	http://www.genome.jp/kegg-bin/show_pathway?mmu00240/mmu:12495%09red
T cell receptor signaling pathway	KEGG PATHWAY	mmu04660	1	105	0.805446	0.825924	26415	http://www.genome.jp/kegg-bin/show_pathway?mmu04660/mmu:26415%09red
MicroRNAs in cancer	KEGG PATHWAY	mmu05206	3	281	0.811655	0.828779	18751|18792|17295	http://www.genome.jp/kegg-bin/show_pathway?mmu05206/mmu:18751%09red/mmu:17295%09red/mmu:18792%09red
Alcoholism	KEGG PATHWAY	mmu05034	2	204	0.825524	0.839399	14701|14679	http://www.genome.jp/kegg-bin/show_pathway?mmu05034/mmu:14701%09red/mmu:14679%09red
Cell cycle	KEGG PATHWAY	mmu04110	1	125	0.857216	0.867976	22631	http://www.genome.jp/kegg-bin/show_pathway?mmu04110/mmu:22631%09red
Ubiquitin mediated proteolysis	KEGG PATHWAY	mmu04120	1	145	0.895227	0.902687	66799	http://www.genome.jp/kegg-bin/show_pathway?mmu04120/mmu:66799%09red
Ribosome	KEGG PATHWAY	mmu03010	1	148	0.899982	0.903716	66845	http://www.genome.jp/kegg-bin/show_pathway?mmu03010/mmu:66845%09red
Olfactory transduction	KEGG PATHWAY	mmu04740	1	1102	1	1	207728	http://www.genome.jp/kegg-bin/show_pathway?mmu04740/mmu:207728%09red

## Sheet: CMP-GMP-downregulated
#Term	Database	ID	Input number	Background number	P-Value	Corrected P-Value	Input	Hyperlink
Axon guidance	KEGG PATHWAY	mmu04360	42	176	1.25381e-18	3.36021e-16	13836|11350|107448|14677|18709|13838|19206|20354|20779|14360|18019|20130|259302|69632|231637|13639|18750|243743|19649|11854|140570|13844|12934|13846|13848|319757|117600|54712|14083|13643|214230|93737|14064|22068|57764|20187|18803|20361|18844|12162|20353|235611	http://www.genome.jp/kegg-bin/show_pathway?mmu04360/mmu:319757%09red/mmu:235611%09red/mmu:93737%09red/mmu:12162%09red/mmu:13848%09red/mmu:20130%09red/mmu:18709%09red/mmu:13844%09red/mmu:13846%09red/mmu:14360%09red/mmu:13639%09red/mmu:20353%09red/mmu:14083%09red/mmu:57764%09red/mmu:140570%09red/mmu:107448%09red/mmu:18019%09red/mmu:259302%09red/mmu:19206%09red/mmu:11854%09red/mmu:14064%09red/mmu:14…
Pathways in cancer	KEGG PATHWAY	mmu05200	51	398	1.60522e-12	2.151e-10	14174|11350|13143|14677|18709|14013|19206|14369|14368|11512|18596|12826|69635|18591|12443|12395|18750|19713|11607|21813|12159|20850|19218|14696|13866|319757|16775|22029|14255|12043|12827|14256|22340|14370|14065|14062|14166|22410|69632|12367|21416|20181|11515|269608|14184|18803|23805|14083|21808|16398|16399	http://www.genome.jp/kegg-bin/show_pathway?mmu05200/mmu:11607%09red/mmu:16775%09red/mmu:14013%09red/mmu:269608%09red/mmu:319757%09red/mmu:14174%09red/mmu:16399%09red/mmu:16398%09red/mmu:21808%09red/mmu:11512%09red/mmu:11515%09red/mmu:18709%09red/mmu:18596%09red/mmu:14065%09red/mmu:12395%09red/mmu:14368%09red/mmu:14369%09red/mmu:14083%09red/mmu:21416%09red/mmu:12043%09red/mmu:19713%09red/mmu:12827…
ECM-receptor interaction	KEGG PATHWAY	mmu04512	21	83	1.98375e-10	1.27118e-08	12491|15891|104099|54368|15530|14729|14723|22371|12827|14724|16398|16775|64051|12843|12841|12643|20969|12826|16399|16420|16421	http://www.genome.jp/kegg-bin/show_pathway?mmu04512/mmu:12843%09red/mmu:12841%09red/mmu:14723%09red/mmu:14724%09red/mmu:12491%09red/mmu:12643%09red/mmu:16421%09red/mmu:16420%09red/mmu:12826%09red/mmu:22371%09red/mmu:16399%09red/mmu:16398%09red/mmu:20969%09red/mmu:104099%09red/mmu:54368%09red/mmu:14729%09red/mmu:16775%09red/mmu:64051%09red/mmu:15891%09red/mmu:15530%09red/mmu:12827%09red
Platelet activation	KEGG PATHWAY	mmu04611	25	123	2.20759e-10	1.27118e-08	14677|22371|54195|20779|14360|107589|69632|213435|18709|19094|29857|19091|12843|14065|14062|54368|14729|60596|11515|14723|14724|11512|21390|16398|16399	http://www.genome.jp/kegg-bin/show_pathway?mmu04611/mmu:22371%09red/mmu:16399%09red/mmu:16398%09red/mmu:11512%09red/mmu:11515%09red/mmu:18709%09red/mmu:19091%09red/mmu:21390%09red/mmu:54368%09red/mmu:19094%09red/mmu:14360%09red/mmu:107589%09red/mmu:54195%09red/mmu:12843%09red/mmu:14723%09red/mmu:14724%09red/mmu:14677%09red/mmu:14729%09red/mmu:14065%09red/mmu:213435%09red/mmu:14062%09red/mmu:29857…
Focal adhesion	KEGG PATHWAY	mmu04510	32	203	2.3716e-10	1.27118e-08	15891|22371|20779|14360|16542|18591|18596|107589|213435|12841|12443|18750|54635|71785|11855|18709|13866|16775|22340|12043|12827|14083|214230|12643|12843|12826|104099|16420|16421|170736|16398|16399	http://www.genome.jp/kegg-bin/show_pathway?mmu04510/mmu:16775%09red/mmu:16542%09red/mmu:16420%09red/mmu:22371%09red/mmu:16399%09red/mmu:16398%09red/mmu:104099%09red/mmu:18709%09red/mmu:170736%09red/mmu:13866%09red/mmu:12841%09red/mmu:14360%09red/mmu:14083%09red/mmu:16421%09red/mmu:12827%09red/mmu:12826%09red/mmu:71785%09red/mmu:107589%09red/mmu:11855%09red/mmu:12843%09red/mmu:12043%09red/mmu:2134…
PI3K-Akt signaling pathway	KEGG PATHWAY	mmu04151	42	350	8.84989e-10	3.95295e-08	14174|15891|13836|13857|22371|16542|16453|18591|18596|21687|14696|12443|14166|14062|13639|18750|54635|11600|71785|18709|98432|16775|56484|12043|12827|14083|16367|22340|12643|12843|12826|104099|16420|16421|20181|15370|14184|12841|225849|16398|16399|16197	http://www.genome.jp/kegg-bin/show_pathway?mmu04151/mmu:11600%09red/mmu:16421%09red/mmu:16420%09red/mmu:22371%09red/mmu:14174%09red/mmu:16399%09red/mmu:16398%09red/mmu:104099%09red/mmu:18709%09red/mmu:16775%09red/mmu:16197%09red/mmu:14184%09red/mmu:12841%09red/mmu:13639%09red/mmu:14083%09red/mmu:16542%09red/mmu:98432%09red/mmu:12826%09red/mmu:71785%09red/mmu:16453%09red/mmu:15370%09red/mmu:12843%…
Hematopoietic cell lineage	KEGG PATHWAY	mmu04640	20	87	2.22475e-09	8.05987e-08	12491|14729|16197|100042555|13136|16398|14723|12494|21673|14724|12902|14255|14256|16177|12509|16191|333883|16399|54368|13857	http://www.genome.jp/kegg-bin/show_pathway?mmu04640/mmu:12494%09red/mmu:14255%09red/mmu:14256%09red/mmu:14723%09red/mmu:14724%09red/mmu:12491%09red/mmu:16398%09red/mmu:14729%09red/mmu:12902%09red/mmu:16399%09red/mmu:333883%09red/mmu:100042555%09red/mmu:16177%09red/mmu:16197%09red/mmu:16191%09red/mmu:54368%09red/mmu:12509%09red/mmu:13857%09red/mmu:21673%09red/mmu:13136%09red
Cytokine-cytokine receptor interaction	KEGG PATHWAY	mmu04060	35	265	2.40593e-09	8.05987e-08	16880|57349|21940|56744|12770|16542|20295|18596|16191|13857|20312|20311|18591|85030|16161|54635|21813|237313|71785|56708|21950|22340|14255|16182|22164|14256|17480|100042555|20303|16172|16177|12162|21808|16197|72049	http://www.genome.jp/kegg-bin/show_pathway?mmu04060/mmu:57349%09red/mmu:16542%09red/mmu:21940%09red/mmu:85030%09red/mmu:100042555%09red/mmu:21808%09red/mmu:237313%09red/mmu:16191%09red/mmu:72049%09red/mmu:16197%09red/mmu:12770%09red/mmu:20312%09red/mmu:20311%09red/mmu:16161%09red/mmu:71785%09red/mmu:22164%09red/mmu:56744%09red/mmu:20295%09red/mmu:21950%09red/mmu:22340%09red/mmu:18591%09red/mmu:18…
Rap1 signaling pathway	KEGG PATHWAY	mmu04015	31	215	3.06314e-09	9.12135e-08	14174|13836|14677|18709|11540|20779|16542|20130|18596|106952|21687|18591|13639|18750|54635|11600|71785|101540|23880|19094|29857|22340|93737|14065|14062|14166|18803|11515|14184|11512|16399	http://www.genome.jp/kegg-bin/show_pathway?mmu04015/mmu:11600%09red/mmu:16542%09red/mmu:14174%09red/mmu:16399%09red/mmu:11512%09red/mmu:11515%09red/mmu:18709%09red/mmu:14184%09red/mmu:106952%09red/mmu:19094%09red/mmu:13639%09red/mmu:93737%09red/mmu:20130%09red/mmu:23880%09red/mmu:71785%09red/mmu:14677%09red/mmu:14065%09red/mmu:11540%09red/mmu:14166%09red/mmu:14062%09red/mmu:22340%09red/mmu:21687%…
Regulation of actin cytoskeleton	KEGG PATHWAY	mmu04810	30	218	1.41984e-08	3.80518e-07	14174|77579|216963|18709|231637|14166|18591|18596|107589|20130|69632|16420|12671|117150|213435|54635|71785|50884|381924|14083|214230|104099|14062|16421|23920|14184|23805|20779|16398|16399	http://www.genome.jp/kegg-bin/show_pathway?mmu04810/mmu:16421%09red/mmu:16420%09red/mmu:14174%09red/mmu:16399%09red/mmu:16398%09red/mmu:104099%09red/mmu:20130%09red/mmu:18709%09red/mmu:12671%09red/mmu:14184%09red/mmu:14083%09red/mmu:381924%09red/mmu:50884%09red/mmu:71785%09red/mmu:107589%09red/mmu:23920%09red/mmu:213435%09red/mmu:216963%09red/mmu:23805%09red/mmu:231637%09red/mmu:14166%09red/mmu:1…
Proteoglycans in cancer	KEGG PATHWAY	mmu05205	29	208	1.90109e-08	4.63175e-07	14388|15530|18709|19206|14369|14368|20779|16542|20130|18750|12443|16002|20969|13043|319757|19094|13866|21859|29857|14083|12843|14370|22410|69632|12367|18803|11733|21808|16398	http://www.genome.jp/kegg-bin/show_pathway?mmu05205/mmu:16542%09red/mmu:319757%09red/mmu:16398%09red/mmu:21808%09red/mmu:20130%09red/mmu:18709%09red/mmu:14368%09red/mmu:14369%09red/mmu:19094%09red/mmu:14083%09red/mmu:12843%09red/mmu:13043%09red/mmu:19206%09red/mmu:13866%09red/mmu:11733%09red/mmu:16002%09red/mmu:14388%09red/mmu:20969%09red/mmu:12367%09red/mmu:29857%09red/mmu:18803%09red/mmu:21859%…
Transcriptional misregulation in cancer	KEGG PATHWAY	mmu05202	26	180	5.40577e-08	1.20729e-06	18647|13876|16825|21423|16909|12395|12393|15364|21813|212980|14048|56312|22029|14255|14083|15405|18109|16421|15395|13198|21417|104156|20181|18514|17268|70122	http://www.genome.jp/kegg-bin/show_pathway?mmu05202/mmu:16421%09red/mmu:15364%09red/mmu:212980%09red/mmu:15405%09red/mmu:13198%09red/mmu:18647%09red/mmu:12393%09red/mmu:12395%09red/mmu:15395%09red/mmu:14083%09red/mmu:21417%09red/mmu:16909%09red/mmu:104156%09red/mmu:70122%09red/mmu:14048%09red/mmu:22029%09red/mmu:18109%09red/mmu:17268%09red/mmu:21813%09red/mmu:14255%09red/mmu:13876%09red/mmu:21423…
AGE-RAGE signaling pathway in diabetic complications	KEGG PATHWAY	mmu04933	19	103	1.20125e-07	2.47642e-06	12367|12443|18803|19094|18709|29857|18712|18750|12043|11607|20850|21813|22340|12843|21808|18754|12826|12827|13653	http://www.genome.jp/kegg-bin/show_pathway?mmu04933/mmu:12843%09red/mmu:18750%09red/mmu:11607%09red/mmu:19094%09red/mmu:12043%09red/mmu:12826%09red/mmu:12443%09red/mmu:18712%09red/mmu:22340%09red/mmu:21808%09red/mmu:13653%09red/mmu:12367%09red/mmu:12827%09red/mmu:18709%09red/mmu:21813%09red/mmu:18803%09red/mmu:29857%09red/mmu:20850%09red/mmu:18754%09red
Gap junction	KEGG PATHWAY	mmu04540	17	86	2.32688e-07	4.45432e-06	22153|60596|21872|11515|54195|19091|11512|18750|14677|54635|20779|14609|71785|18591|18596|15558|73710	http://www.genome.jp/kegg-bin/show_pathway?mmu04540/mmu:19091%09red/mmu:18750%09red/mmu:14677%09red/mmu:54635%09red/mmu:54195%09red/mmu:11512%09red/mmu:21872%09red/mmu:15558%09red/mmu:18591%09red/mmu:18596%09red/mmu:11515%09red/mmu:71785%09red/mmu:20779%09red/mmu:60596%09red/mmu:14609%09red/mmu:73710%09red/mmu:22153%09red
Ras signaling pathway	KEGG PATHWAY	mmu04014	28	231	4.50742e-07	8.05325e-06	14174|53357|237625|18709|19731|13836|14388|320484|16542|20130|18596|21687|14696|18591|13639|18750|54635|16706|11600|71785|22340|214230|14166|18806|18803|11350|14184|225845	http://www.genome.jp/kegg-bin/show_pathway?mmu04014/mmu:53357%09red/mmu:11600%09red/mmu:16542%09red/mmu:14174%09red/mmu:237625%09red/mmu:18709%09red/mmu:14184%09red/mmu:13639%09red/mmu:19731%09red/mmu:20130%09red/mmu:16706%09red/mmu:71785%09red/mmu:14696%09red/mmu:14166%09red/mmu:14388%09red/mmu:22340%09red/mmu:18591%09red/mmu:18596%09red/mmu:214230%09red/mmu:18803%09red/mmu:18806%09red/mmu:18750…
Vascular smooth muscle contraction	KEGG PATHWAY	mmu04270	20	128	6.0162e-07	1.00771e-05	107589|54598|53357|60596|69632|18761|54409|11515|18160|237625|54195|11540|11512|18750|17540|11607|18754|18755|19091|213435	http://www.genome.jp/kegg-bin/show_pathway?mmu04270/mmu:19091%09red/mmu:18750%09red/mmu:53357%09red/mmu:18755%09red/mmu:18754%09red/mmu:54598%09red/mmu:54195%09red/mmu:11540%09red/mmu:18160%09red/mmu:237625%09red/mmu:11512%09red/mmu:11607%09red/mmu:69632%09red/mmu:17540%09red/mmu:213435%09red/mmu:18761%09red/mmu:60596%09red/mmu:107589%09red/mmu:54409%09red/mmu:11515%09red
HTLV-I infection	KEGG PATHWAY	mmu05166	32	295	6.70141e-07	1.05646e-05	110557|18709|14369|14368|13653|15002|18019|20130|18596|16453|15040|12443|18591|11512|21813|20850|14961|382056|15015|15018|14370|22410|21423|16818|15039|11515|21752|23805|14283|16177|21808|72049	http://www.genome.jp/kegg-bin/show_pathway?mmu05166/mmu:12443%09red/mmu:21808%09red/mmu:11512%09red/mmu:11515%09red/mmu:18709%09red/mmu:72049%09red/mmu:14368%09red/mmu:14369%09red/mmu:21752%09red/mmu:15018%09red/mmu:15015%09red/mmu:15039%09red/mmu:16818%09red/mmu:20130%09red/mmu:13653%09red/mmu:18019%09red/mmu:110557%09red/mmu:16453%09red/mmu:23805%09red/mmu:14283%09red/mmu:18591%09red/mmu:14961%…
Calcium signaling pathway	KEGG PATHWAY	mmu04020	23	182	2.47397e-06	3.68347e-05	105675|14676|14675|70086|11540|18596|15558|107589|213435|20698|12291|16867|12671|18750|11607|19218|12494|13866|14062|18803|11515|14814|21390	http://www.genome.jp/kegg-bin/show_pathway?mmu04020/mmu:12494%09red/mmu:11607%09red/mmu:14814%09red/mmu:11515%09red/mmu:12671%09red/mmu:13866%09red/mmu:21390%09red/mmu:12291%09red/mmu:105675%09red/mmu:70086%09red/mmu:107589%09red/mmu:213435%09red/mmu:14676%09red/mmu:14675%09red/mmu:11540%09red/mmu:14062%09red/mmu:18596%09red/mmu:18803%09red/mmu:20698%09red/mmu:18750%09red/mmu:15558%09red/mmu:1686…
cGMP-PKG signaling pathway	KEGG PATHWAY	mmu04022	22	173	3.70385e-06	5.22438e-05	105675|14677|18709|54195|18019|107589|213435|17540|11607|18754|242202|11932|18160|54611|19091|11551|16367|16369|22068|60596|11515|11512	http://www.genome.jp/kegg-bin/show_pathway?mmu04022/mmu:11607%09red/mmu:242202%09red/mmu:11512%09red/mmu:11515%09red/mmu:18709%09red/mmu:19091%09red/mmu:105675%09red/mmu:107589%09red/mmu:14677%09red/mmu:54195%09red/mmu:213435%09red/mmu:22068%09red/mmu:11551%09red/mmu:16367%09red/mmu:54611%09red/mmu:16369%09red/mmu:18019%09red/mmu:18754%09red/mmu:18160%09red/mmu:60596%09red/mmu:11932%09red/mmu:175…
Jak-STAT signaling pathway	KEGG PATHWAY	mmu04630	21	161	4.28005e-06	5.73527e-05	13857|16880|12702|12443|71872|12700|18709|56468|18712|14580|16161|12043|216233|20850|237313|17480|50931|16453|16197|16191|100042555	http://www.genome.jp/kegg-bin/show_pathway?mmu04630/mmu:12700%09red/mmu:14580%09red/mmu:12702%09red/mmu:50931%09red/mmu:17480%09red/mmu:12043%09red/mmu:18709%09red/mmu:12443%09red/mmu:16453%09red/mmu:100042555%09red/mmu:216233%09red/mmu:237313%09red/mmu:16161%09red/mmu:71872%09red/mmu:16191%09red/mmu:56468%09red/mmu:16880%09red/mmu:13857%09red/mmu:20850%09red/mmu:16197%09red/mmu:18712%09red
Endocytosis	KEGG PATHWAY	mmu04144	30	294	4.54662e-06	5.80236e-05	110557|57440|13854|216963|19713|19341|15018|20779|16542|20408|259300|15040|216439|21813|16004|19159|66371|106952|54673|215445|15015|93737|16574|14062|71889|18806|15039|69780|14184|21808	http://www.genome.jp/kegg-bin/show_pathway?mmu04144/mmu:215445%09red/mmu:21808%09red/mmu:20408%09red/mmu:14184%09red/mmu:106952%09red/mmu:15018%09red/mmu:71889%09red/mmu:15015%09red/mmu:15039%09red/mmu:19341%09red/mmu:93737%09red/mmu:16542%09red/mmu:19713%09red/mmu:69780%09red/mmu:13854%09red/mmu:259300%09red/mmu:216963%09red/mmu:16574%09red/mmu:14062%09red/mmu:16004%09red/mmu:21813%09red/mmu:546…
EGFR tyrosine kinase inhibitor resistance	KEGG PATHWAY	mmu01521	14	82	1.17657e-05	0.000143328	14388|18803|13866|18709|14184|56484|18750|12043|54635|20779|16542|71785|18591|18596	http://www.genome.jp/kegg-bin/show_pathway?mmu01521/mmu:13866%09red/mmu:18750%09red/mmu:54635%09red/mmu:16542%09red/mmu:14388%09red/mmu:12043%09red/mmu:18591%09red/mmu:14184%09red/mmu:18596%09red/mmu:18709%09red/mmu:20779%09red/mmu:71785%09red/mmu:18803%09red/mmu:56484%09red
cAMP signaling pathway	KEGG PATHWAY	mmu04024	22	198	2.53444e-05	0.000295318	14677|18709|17200|242425|19206|11540|20130|20606|22355|11932|106952|19218|18160|54611|14062|18806|11515|11512|110385|14814|54393|18578	http://www.genome.jp/kegg-bin/show_pathway?mmu04024/mmu:22355%09red/mmu:14814%09red/mmu:11512%09red/mmu:11515%09red/mmu:242425%09red/mmu:18709%09red/mmu:106952%09red/mmu:20606%09red/mmu:20130%09red/mmu:110385%09red/mmu:19206%09red/mmu:14677%09red/mmu:17200%09red/mmu:11540%09red/mmu:14062%09red/mmu:54611%09red/mmu:18806%09red/mmu:54393%09red/mmu:18160%09red/mmu:18578%09red/mmu:11932%09red/mmu:1921…
Regulation of lipolysis in adipocytes	KEGG PATHWAY	mmu04923	11	57	3.74844e-05	0.000418576	19218|18160|11515|18709|19091|11512|14677|23945|225845|16367|16369	http://www.genome.jp/kegg-bin/show_pathway?mmu04923/mmu:19091%09red/mmu:14677%09red/mmu:225845%09red/mmu:18160%09red/mmu:23945%09red/mmu:16367%09red/mmu:11512%09red/mmu:11515%09red/mmu:18709%09red/mmu:16369%09red/mmu:19218%09red
Phospholipase D signaling pathway	KEGG PATHWAY	mmu04072	18	146	3.96999e-05	0.000425582	20698|20130|18596|18803|11515|28169|18709|18806|11512|18750|71785|11607|14388|19159|54635|14360|18591|14062	http://www.genome.jp/kegg-bin/show_pathway?mmu04072/mmu:28169%09red/mmu:19159%09red/mmu:11607%09red/mmu:18750%09red/mmu:14360%09red/mmu:54635%09red/mmu:14388%09red/mmu:11512%09red/mmu:20130%09red/mmu:14062%09red/mmu:18591%09red/mmu:18596%09red/mmu:11515%09red/mmu:18709%09red/mmu:71785%09red/mmu:20698%09red/mmu:18803%09red/mmu:18806%09red
Type II diabetes mellitus	KEGG PATHWAY	mmu04930	10	50	6.45595e-05	0.000653652	12702|20528|18709|16514|216233|18754|18770|16367|16369|12291	http://www.genome.jp/kegg-bin/show_pathway?mmu04930/mmu:16514%09red/mmu:12702%09red/mmu:18754%09red/mmu:12291%09red/mmu:20528%09red/mmu:18770%09red/mmu:16367%09red/mmu:18709%09red/mmu:216233%09red/mmu:16369%09red
Gastric acid secretion	KEGG PATHWAY	mmu04971	12	73	6.75798e-05	0.000653652	107589|12349|20606|11515|11944|12671|16516|11512|18750|14677|11932|213435	http://www.genome.jp/kegg-bin/show_pathway?mmu04971/mmu:18750%09red/mmu:16516%09red/mmu:14677%09red/mmu:12349%09red/mmu:20606%09red/mmu:213435%09red/mmu:11512%09red/mmu:11944%09red/mmu:11515%09red/mmu:107589%09red/mmu:11932%09red/mmu:12671%09red
Circadian entrainment	KEGG PATHWAY	mmu04713	14	98	6.8292e-05	0.000653652	16521|60596|14696|11515|12291|54195|19091|11512|18750|14677|14814|18626|16522|19416	http://www.genome.jp/kegg-bin/show_pathway?mmu04713/mmu:19091%09red/mmu:18750%09red/mmu:14677%09red/mmu:18626%09red/mmu:14814%09red/mmu:12291%09red/mmu:16521%09red/mmu:11512%09red/mmu:11515%09red/mmu:54195%09red/mmu:60596%09red/mmu:19416%09red/mmu:14696%09red/mmu:16522%09red
Hippo signaling pathway	KEGG PATHWAY	mmu04390	18	154	7.43041e-05	0.000678249	12443|12164|21678|23805|14369|14368|21808|13385|21813|12159|12163|12162|93737|217325|14370|101543|22410|21416	http://www.genome.jp/kegg-bin/show_pathway?mmu04390/mmu:14368%09red/mmu:21416%09red/mmu:22410%09red/mmu:14369%09red/mmu:23805%09red/mmu:217325%09red/mmu:12443%09red/mmu:93737%09red/mmu:13385%09red/mmu:12159%09red/mmu:21808%09red/mmu:12162%09red/mmu:12163%09red/mmu:12164%09red/mmu:21678%09red/mmu:14370%09red/mmu:21813%09red/mmu:101543%09red
Prolactin signaling pathway	KEGG PATHWAY	mmu04917	12	74	7.59234e-05	0.000678249	12702|12443|19094|56468|18709|16867|29857|56484|12700|216233|20779|20850	http://www.genome.jp/kegg-bin/show_pathway?mmu04917/mmu:12700%09red/mmu:12702%09red/mmu:56468%09red/mmu:19094%09red/mmu:18709%09red/mmu:12443%09red/mmu:16867%09red/mmu:29857%09red/mmu:216233%09red/mmu:20779%09red/mmu:20850%09red/mmu:56484%09red
Neuroactive ligand-receptor interaction	KEGG PATHWAY	mmu04080	26	285	0.000106187	0.000918002	17203|17200|70086|242425|54598|15558|16867|12671|11443|22355|11607|17199|14809|11448|19218|20606|11551|14064|14065|14062|242093|13609|11540|14814|21390|54393	http://www.genome.jp/kegg-bin/show_pathway?mmu04080/mmu:11607%09red/mmu:22355%09red/mmu:14814%09red/mmu:11551%09red/mmu:242425%09red/mmu:12671%09red/mmu:21390%09red/mmu:20606%09red/mmu:70086%09red/mmu:14064%09red/mmu:14809%09red/mmu:17203%09red/mmu:17200%09red/mmu:14065%09red/mmu:11540%09red/mmu:14062%09red/mmu:11448%09red/mmu:242093%09red/mmu:11443%09red/mmu:54598%09red/mmu:17199%09red/mmu:54393…
MAPK signaling pathway	KEGG PATHWAY	mmu04010	24	254	0.000117926	0.000964672	14174|18218|71751|14013|20130|18596|18591|12291|18750|21813|72349|23882|19094|29857|13537|70686|14166|12367|13198|12531|15370|14184|16177|21808	http://www.genome.jp/kegg-bin/show_pathway?mmu04010/mmu:14013%09red/mmu:70686%09red/mmu:14174%09red/mmu:21808%09red/mmu:13198%09red/mmu:12531%09red/mmu:18596%09red/mmu:14184%09red/mmu:19094%09red/mmu:12291%09red/mmu:18218%09red/mmu:20130%09red/mmu:23882%09red/mmu:13537%09red/mmu:15370%09red/mmu:14166%09red/mmu:18591%09red/mmu:12367%09red/mmu:21813%09red/mmu:18750%09red/mmu:16177%09red/mmu:72349%0…
Salivary secretion	KEGG PATHWAY	mmu04970	12	78	0.000118784	0.000964672	60596|12494|16534|11515|54195|12671|19091|11512|18750|20496|64177|11932	http://www.genome.jp/kegg-bin/show_pathway?mmu04970/mmu:19091%09red/mmu:18750%09red/mmu:54195%09red/mmu:64177%09red/mmu:11512%09red/mmu:20496%09red/mmu:11515%09red/mmu:60596%09red/mmu:11932%09red/mmu:12671%09red/mmu:12494%09red/mmu:16534%09red
Morphine addiction	KEGG PATHWAY	mmu05032	13	93	0.000149204	0.00117608	16521|16522|54611|11515|242425|11512|18750|14677|110385|14696|54393|18578|23984	http://www.genome.jp/kegg-bin/show_pathway?mmu05032/mmu:18750%09red/mmu:54393%09red/mmu:14677%09red/mmu:23984%09red/mmu:14696%09red/mmu:16521%09red/mmu:18578%09red/mmu:11512%09red/mmu:11515%09red/mmu:242425%09red/mmu:54611%09red/mmu:110385%09red/mmu:16522%09red
FoxO signaling pathway	KEGG PATHWAY	mmu04068	16	135	0.000157984	0.0012097	23882|26558|12443|19094|18709|29857|56484|20528|216439|21813|67731|21808|16367|16369|16197|13609	http://www.genome.jp/kegg-bin/show_pathway?mmu04068/mmu:19094%09red/mmu:13609%09red/mmu:20528%09red/mmu:12443%09red/mmu:216439%09red/mmu:16367%09red/mmu:23882%09red/mmu:26558%09red/mmu:18709%09red/mmu:67731%09red/mmu:21813%09red/mmu:16369%09red/mmu:29857%09red/mmu:21808%09red/mmu:16197%09red/mmu:56484%09red
Amoebiasis	KEGG PATHWAY	mmu05146	14	111	0.000223388	0.001663	20708|12367|20723|14676|14675|16775|18750|14083|16177|21808|12843|12826|12827|18709	http://www.genome.jp/kegg-bin/show_pathway?mmu05146/mmu:12843%09red/mmu:18750%09red/mmu:14676%09red/mmu:14675%09red/mmu:20723%09red/mmu:12826%09red/mmu:14083%09red/mmu:21808%09red/mmu:16177%09red/mmu:12367%09red/mmu:12827%09red/mmu:18709%09red/mmu:16775%09red/mmu:20708%09red
Signaling pathways regulating pluripotency of stem cells	KEGG PATHWAY	mmu04550	16	140	0.000230275	0.00166793	16880|21423|19094|29857|18709|22658|14184|23805|14369|14368|11906|12159|17268|14370|16453|22410	http://www.genome.jp/kegg-bin/show_pathway?mmu04550/mmu:14368%09red/mmu:14184%09red/mmu:22410%09red/mmu:19094%09red/mmu:14369%09red/mmu:21423%09red/mmu:23805%09red/mmu:18709%09red/mmu:12159%09red/mmu:22658%09red/mmu:11906%09red/mmu:14370%09red/mmu:29857%09red/mmu:16880%09red/mmu:17268%09red/mmu:16453%09red
VEGF signaling pathway	KEGG PATHWAY	mmu04370	10	60	0.000243304	0.0017025	20698|18803|19094|18709|29857|18750|14083|20779|16542|18019	http://www.genome.jp/kegg-bin/show_pathway?mmu04370/mmu:18750%09red/mmu:18019%09red/mmu:19094%09red/mmu:16542%09red/mmu:14083%09red/mmu:29857%09red/mmu:18709%09red/mmu:20779%09red/mmu:18803%09red/mmu:20698%09red
Tight junction	KEGG PATHWAY	mmu04530	16	141	0.000247751	0.0017025	18761|77579|21872|14677|17475|217325|18750|57255|18754|18755|93737|20779|13043|20130|53624|16456	http://www.genome.jp/kegg-bin/show_pathway?mmu04530/mmu:18750%09red/mmu:18755%09red/mmu:18754%09red/mmu:57255%09red/mmu:20779%09red/mmu:93737%09red/mmu:21872%09red/mmu:53624%09red/mmu:17475%09red/mmu:217325%09red/mmu:20130%09red/mmu:13043%09red/mmu:18761%09red/mmu:16456%09red/mmu:77579%09red/mmu:14677%09red
Aldosterone synthesis and secretion	KEGG PATHWAY	mmu04925	12	86	0.000268856	0.00180133	16527|18160|11515|15370|12291|17200|11512|18750|11607|18754|101540|227541	http://www.genome.jp/kegg-bin/show_pathway?mmu04925/mmu:15370%09red/mmu:18750%09red/mmu:11607%09red/mmu:18754%09red/mmu:17200%09red/mmu:12291%09red/mmu:18160%09red/mmu:101540%09red/mmu:11512%09red/mmu:11515%09red/mmu:227541%09red/mmu:16527%09red
Oxytocin signaling pathway	KEGG PATHWAY	mmu04921	17	158	0.000285511	0.00186627	107589|213435|54195|60596|12443|18160|11515|18709|12494|11512|18750|14677|16522|20779|18019|16521|227541	http://www.genome.jp/kegg-bin/show_pathway?mmu04921/mmu:12494%09red/mmu:18750%09red/mmu:107589%09red/mmu:14677%09red/mmu:54195%09red/mmu:213435%09red/mmu:12443%09red/mmu:18160%09red/mmu:11512%09red/mmu:11515%09red/mmu:18709%09red/mmu:227541%09red/mmu:20779%09red/mmu:60596%09red/mmu:18019%09red/mmu:16521%09red/mmu:16522%09red
AMPK signaling pathway	KEGG PATHWAY	mmu04152	15	129	0.00030154	0.00192412	12491|20249|19017|18642|12443|15378|20528|329065|18709|56484|78070|16367|225849|16369|22241	http://www.genome.jp/kegg-bin/show_pathway?mmu04152/mmu:12491%09red/mmu:18642%09red/mmu:15378%09red/mmu:20528%09red/mmu:225849%09red/mmu:12443%09red/mmu:20249%09red/mmu:78070%09red/mmu:22241%09red/mmu:16367%09red/mmu:19017%09red/mmu:18709%09red/mmu:16369%09red/mmu:329065%09red/mmu:56484%09red
Viral carcinogenesis	KEGG PATHWAY	mmu05203	22	245	0.000423971	0.00264243	15451|170787|110557|18709|20779|13655|16453|15040|12443|20850|12367|56233|54123|22029|15018|319156|319179|232232|78303|15039|319186|15015	http://www.genome.jp/kegg-bin/show_pathway?mmu05203/mmu:319156%09red/mmu:170787%09red/mmu:18709%09red/mmu:319179%09red/mmu:15018%09red/mmu:15015%09red/mmu:15039%09red/mmu:13655%09red/mmu:110557%09red/mmu:16453%09red/mmu:22029%09red/mmu:15451%09red/mmu:12367%09red/mmu:319186%09red/mmu:232232%09red/mmu:78303%09red/mmu:12443%09red/mmu:56233%09red/mmu:54123%09red/mmu:15040%09red/mmu:20779%09red/mmu:2…
Basal cell carcinoma	KEGG PATHWAY	mmu05217	9	55	0.000554581	0.0033779	21416|319757|23805|14369|14368|12159|14370|19206|22410	http://www.genome.jp/kegg-bin/show_pathway?mmu05217/mmu:14368%09red/mmu:21416%09red/mmu:22410%09red/mmu:14369%09red/mmu:319757%09red/mmu:23805%09red/mmu:19206%09red/mmu:12159%09red/mmu:14370%09red
Endocrine resistance	KEGG PATHWAY	mmu01522	12	95	0.000605765	0.00360767	12443|12043|11515|13866|18709|29857|11512|19094|14083|20779|16450|12124	http://www.genome.jp/kegg-bin/show_pathway?mmu01522/mmu:13866%09red/mmu:19094%09red/mmu:12124%09red/mmu:12443%09red/mmu:14083%09red/mmu:12043%09red/mmu:11512%09red/mmu:11515%09red/mmu:18709%09red/mmu:20779%09red/mmu:29857%09red/mmu:16450%09red
Viral myocarditis	KEGG PATHWAY	mmu05416	12	96	0.000658936	0.00383902	12367|110557|14961|15040|12443|13136|11350|15039|15002|15018|14360|15015	http://www.genome.jp/kegg-bin/show_pathway?mmu05416/mmu:13136%09red/mmu:15018%09red/mmu:11350%09red/mmu:14360%09red/mmu:15002%09red/mmu:15039%09red/mmu:12443%09red/mmu:15015%09red/mmu:15040%09red/mmu:14961%09red/mmu:12367%09red/mmu:110557%09red
Insulin resistance	KEGG PATHWAY	mmu04931	13	111	0.000698854	0.00397839	12491|19017|26458|18761|26457|18709|19268|20528|12702|18754|14584|225579|16367	http://www.genome.jp/kegg-bin/show_pathway?mmu04931/mmu:12702%09red/mmu:18754%09red/mmu:19268%09red/mmu:225579%09red/mmu:20528%09red/mmu:26457%09red/mmu:16367%09red/mmu:14584%09red/mmu:18709%09red/mmu:18761%09red/mmu:26458%09red/mmu:19017%09red/mmu:12491%09red
Inflammatory mediator regulation of TRP channels	KEGG PATHWAY	mmu04750	14	126	0.000712548	0.00397839	53357|18761|18803|11515|18709|29857|11512|18750|19094|18754|18755|20779|15558|16177	http://www.genome.jp/kegg-bin/show_pathway?mmu04750/mmu:18750%09red/mmu:53357%09red/mmu:18755%09red/mmu:18754%09red/mmu:20779%09red/mmu:15558%09red/mmu:11512%09red/mmu:16177%09red/mmu:11515%09red/mmu:18709%09red/mmu:18761%09red/mmu:18803%09red/mmu:29857%09red/mmu:19094%09red
ABC transporters	KEGG PATHWAY	mmu02010	8	46	0.000783318	0.00428427	18670|21354|21355|217265|192663|11303|11304|11307	http://www.genome.jp/kegg-bin/show_pathway?mmu02010/mmu:11303%09red/mmu:11304%09red/mmu:217265%09red/mmu:21355%09red/mmu:21354%09red/mmu:11307%09red/mmu:192663%09red/mmu:18670%09red
PPAR signaling pathway	KEGG PATHWAY	mmu03320	11	85	0.000842475	0.00442712	12491|20249|216739|26458|20181|329065|225579|78070|26457|56473|20411	http://www.genome.jp/kegg-bin/show_pathway?mmu03320/mmu:12491%09red/mmu:225579%09red/mmu:20249%09red/mmu:78070%09red/mmu:216739%09red/mmu:56473%09red/mmu:26457%09red/mmu:20181%09red/mmu:26458%09red/mmu:20411%09red/mmu:329065%09red
Small cell lung cancer	KEGG PATHWAY	mmu05222	11	85	0.000842475	0.00442712	12827|12443|20181|18709|16775|22029|12043|14083|12826|16399|16398	http://www.genome.jp/kegg-bin/show_pathway?mmu05222/mmu:22029%09red/mmu:16775%09red/mmu:12043%09red/mmu:12826%09red/mmu:12443%09red/mmu:16399%09red/mmu:16398%09red/mmu:14083%09red/mmu:12827%09red/mmu:18709%09red/mmu:20181%09red
Cell adhesion molecules (CAMs)	KEGG PATHWAY	mmu04514	17	176	0.000877663	0.00445247	110557|14961|15040|15015|19268|69524|53624|57255|15039|20344|15002|20970|15018|20969|104099|16421|16456	http://www.genome.jp/kegg-bin/show_pathway?mmu04514/mmu:53624%09red/mmu:15018%09red/mmu:19268%09red/mmu:57255%09red/mmu:20344%09red/mmu:15039%09red/mmu:15002%09red/mmu:20969%09red/mmu:16421%09red/mmu:15040%09red/mmu:14961%09red/mmu:104099%09red/mmu:69524%09red/mmu:16456%09red/mmu:15015%09red/mmu:20970%09red/mmu:110557%09red
Renin secretion	KEGG PATHWAY	mmu04924	10	72	0.000880525	0.00445247	54195|23844|60596|18160|14677|11826|11512|54611|11607|229933	http://www.genome.jp/kegg-bin/show_pathway?mmu04924/mmu:11607%09red/mmu:14677%09red/mmu:11826%09red/mmu:229933%09red/mmu:54195%09red/mmu:18160%09red/mmu:11512%09red/mmu:54611%09red/mmu:60596%09red/mmu:23844%09red
Glutamatergic synapse	KEGG PATHWAY	mmu04724	13	115	0.000942052	0.00467537	18806|26558|14696|13385|11515|58234|11512|18750|14677|14814|216456|14809|243961	http://www.genome.jp/kegg-bin/show_pathway?mmu04724/mmu:243961%09red/mmu:18750%09red/mmu:14809%09red/mmu:14677%09red/mmu:216456%09red/mmu:58234%09red/mmu:14814%09red/mmu:13385%09red/mmu:11512%09red/mmu:11515%09red/mmu:26558%09red/mmu:14696%09red/mmu:18806%09red
Adipocytokine signaling pathway	KEGG PATHWAY	mmu04920	10	73	0.000968501	0.00471924	12491|12702|19017|216739|20181|18761|20528|78070|16367|16369	http://www.genome.jp/kegg-bin/show_pathway?mmu04920/mmu:12702%09red/mmu:12491%09red/mmu:20528%09red/mmu:78070%09red/mmu:216739%09red/mmu:16367%09red/mmu:18761%09red/mmu:20181%09red/mmu:19017%09red/mmu:16369%09red
ErbB signaling pathway	KEGG PATHWAY	mmu04012	11	87	0.00100122	0.00479157	14388|18803|13866|18709|11350|18750|14083|20779|12223|214230|20850	http://www.genome.jp/kegg-bin/show_pathway?mmu04012/mmu:13866%09red/mmu:18750%09red/mmu:11350%09red/mmu:14388%09red/mmu:14083%09red/mmu:18709%09red/mmu:12223%09red/mmu:20779%09red/mmu:18803%09red/mmu:20850%09red/mmu:214230%09red
Notch signaling pathway	KEGG PATHWAY	mmu04330	8	49	0.00112845	0.00530571	19165|270118|15208|16848|433586|18223|80904|16450	http://www.genome.jp/kegg-bin/show_pathway?mmu04330/mmu:270118%09red/mmu:433586%09red/mmu:18223%09red/mmu:15208%09red/mmu:80904%09red/mmu:19165%09red/mmu:16450%09red/mmu:16848%09red
Pancreatic secretion	KEGG PATHWAY	mmu04972	12	103	0.00115167	0.00532149	12349|23844|12494|11515|237625|12671|11512|18750|20496|229933|80718|11932	http://www.genome.jp/kegg-bin/show_pathway?mmu04972/mmu:12494%09red/mmu:18750%09red/mmu:12349%09red/mmu:80718%09red/mmu:229933%09red/mmu:237625%09red/mmu:11512%09red/mmu:20496%09red/mmu:11515%09red/mmu:11932%09red/mmu:12671%09red/mmu:23844%09red
GABAergic synapse	KEGG PATHWAY	mmu04727	11	89	0.00118388	0.00537764	16522|11515|242425|11512|18750|14677|14696|20779|216456|15114|54393	http://www.genome.jp/kegg-bin/show_pathway?mmu04727/mmu:18750%09red/mmu:54393%09red/mmu:14677%09red/mmu:216456%09red/mmu:14696%09red/mmu:15114%09red/mmu:11512%09red/mmu:11515%09red/mmu:242425%09red/mmu:20779%09red/mmu:16522%09red
T cell receptor signaling pathway	KEGG PATHWAY	mmu04660	12	105	0.00133844	0.00597837	16818|17444|18803|19094|18709|29857|108723|18761|214230|14360|18019|16191	http://www.genome.jp/kegg-bin/show_pathway?mmu04660/mmu:108723%09red/mmu:19094%09red/mmu:214230%09red/mmu:14360%09red/mmu:18709%09red/mmu:16818%09red/mmu:17444%09red/mmu:29857%09red/mmu:16191%09red/mmu:18761%09red/mmu:18803%09red/mmu:18019%09red
Leukocyte transendothelial migration	KEGG PATHWAY	mmu04670	13	121	0.00143693	0.00631309	21838|18803|19094|18709|69524|29857|53624|18750|57255|14083|14677|11855|16456	http://www.genome.jp/kegg-bin/show_pathway?mmu04670/mmu:11855%09red/mmu:18750%09red/mmu:53624%09red/mmu:19094%09red/mmu:57255%09red/mmu:14083%09red/mmu:18709%09red/mmu:21838%09red/mmu:29857%09red/mmu:16456%09red/mmu:18803%09red/mmu:69524%09red/mmu:14677%09red
Glycerophospholipid metabolism	KEGG PATHWAY	mmu00564	11	94	0.00176294	0.00762046	53357|27388|28169|237625|18806|67216|14245|225845|64898|50767|11423	http://www.genome.jp/kegg-bin/show_pathway?mmu00564/mmu:28169%09red/mmu:50767%09red/mmu:14245%09red/mmu:225845%09red/mmu:64898%09red/mmu:11423%09red/mmu:237625%09red/mmu:67216%09red/mmu:53357%09red/mmu:27388%09red/mmu:18806%09red
Bladder cancer	KEGG PATHWAY	mmu05219	7	41	0.0018157	0.00772393	69635|13143|12443|13866|14184|72962|20779	http://www.genome.jp/kegg-bin/show_pathway?mmu05219/mmu:13866%09red/mmu:14184%09red/mmu:72962%09red/mmu:12443%09red/mmu:69635%09red/mmu:20779%09red/mmu:13143%09red
Sphingolipid signaling pathway	KEGG PATHWAY	mmu04071	13	125	0.00187403	0.0078475	208449|20698|12043|19094|18709|29857|18806|18750|14677|18754|225849|14360|13609	http://www.genome.jp/kegg-bin/show_pathway?mmu04071/mmu:18754%09red/mmu:18750%09red/mmu:14677%09red/mmu:13609%09red/mmu:14360%09red/mmu:208449%09red/mmu:225849%09red/mmu:18806%09red/mmu:12043%09red/mmu:18709%09red/mmu:29857%09red/mmu:20698%09red/mmu:19094%09red
Glycosaminoglycan biosynthesis - chondroitin sulfate / dermatan sulfate	KEGG PATHWAY	mmu00532	5	20	0.0019621	0.00808989	74241|338362|217119|78923|234356	http://www.genome.jp/kegg-bin/show_pathway?mmu00532/mmu:217119%09red/mmu:234356%09red/mmu:338362%09red/mmu:74241%09red/mmu:78923%09red
MicroRNAs in cancer	KEGG PATHWAY	mmu05206	22	281	0.00219035	0.00889415	11350|17389|18591|18596|12443|15364|18750|18754|216456|212980|13866|21859|18712|12043|16367|12367|21417|18803|12531|14184|23805|21808	http://www.genome.jp/kegg-bin/show_pathway?mmu05206/mmu:12043%09red/mmu:15364%09red/mmu:212980%09red/mmu:21808%09red/mmu:12531%09red/mmu:13866%09red/mmu:21417%09red/mmu:21859%09red/mmu:17389%09red/mmu:14184%09red/mmu:216456%09red/mmu:23805%09red/mmu:16367%09red/mmu:18591%09red/mmu:12367%09red/mmu:18803%09red/mmu:18712%09red/mmu:18750%09red/mmu:18754%09red/mmu:11350%09red/mmu:12443%09red/mmu:18596…
Glutathione metabolism	KEGG PATHWAY	mmu00480	8	57	0.00265984	0.0106394	14866|14871|23887|14860|69590|67305|14630|68214	http://www.genome.jp/kegg-bin/show_pathway?mmu00480/mmu:69590%09red/mmu:14871%09red/mmu:68214%09red/mmu:23887%09red/mmu:67305%09red/mmu:14866%09red/mmu:14860%09red/mmu:14630%09red
TGF-beta signaling pathway	KEGG PATHWAY	mmu04350	10	85	0.0027059	0.0106644	228839|12163|13590|12164|21813|12159|18741|12162|21808|268977	http://www.genome.jp/kegg-bin/show_pathway?mmu04350/mmu:268977%09red/mmu:18741%09red/mmu:13590%09red/mmu:12159%09red/mmu:21808%09red/mmu:12162%09red/mmu:12163%09red/mmu:12164%09red/mmu:21813%09red/mmu:228839%09red
Metabolic pathways	KEGG PATHWAY	mmu01100	71	1298	0.00281575	0.0109365	60525|53357|18642|20442|71872|18452|240752|11677|13850|20449|12892|75612|74241|14245|15288|257635|14538|17001|26358|333182|11484|12494|208449|20698|14630|216739|27388|72962|28169|192166|11668|11872|15587|216456|234356|69772|22234|11647|217214|217119|20454|23887|14042|101502|54613|266645|12408|17025|109685|23945|14085|14584|12846|78923|14287|18770|18806|234515|11676|18803|108156|71911|237625|23172…	http://www.genome.jp/kegg-bin/show_pathway?mmu01100/mmu:12494%09red/mmu:12892%09red/mmu:53357%09red/mmu:74241%09red/mmu:11677%09red/mmu:17330%09red/mmu:11676%09red/mmu:109685%09red/mmu:101502%09red/mmu:216739%09red/mmu:237625%09red/mmu:18642%09red/mmu:14584%09red/mmu:71872%09red/mmu:11668%09red/mmu:71911%09red/mmu:234356%09red/mmu:234515%09red/mmu:20442%09red/mmu:20698%09red/mmu:12846%09red/mmu:1…
Complement and coagulation cascades	KEGG PATHWAY	mmu04610	10	87	0.00315288	0.012071	109828|14064|22371|12902|13136|12263|333883|14065|14062|12509	http://www.genome.jp/kegg-bin/show_pathway?mmu04610/mmu:109828%09red/mmu:14065%09red/mmu:22371%09red/mmu:12902%09red/mmu:14062%09red/mmu:12263%09red/mmu:14064%09red/mmu:12509%09red/mmu:333883%09red/mmu:13136%09red
Retrograde endocannabinoid signaling	KEGG PATHWAY	mmu04723	11	103	0.00337586	0.0127427	16521|16522|11515|29857|11512|18750|19094|23945|14696|14677|14073	http://www.genome.jp/kegg-bin/show_pathway?mmu04723/mmu:18750%09red/mmu:14073%09red/mmu:14677%09red/mmu:14696%09red/mmu:23945%09red/mmu:11512%09red/mmu:11515%09red/mmu:29857%09red/mmu:16521%09red/mmu:16522%09red/mmu:19094%09red
Prostate cancer	KEGG PATHWAY	mmu05215	10	89	0.00365671	0.0136111	71785|12443|13866|18709|21416|12043|54635|18591|18596|23920	http://www.genome.jp/kegg-bin/show_pathway?mmu05215/mmu:13866%09red/mmu:54635%09red/mmu:12043%09red/mmu:12443%09red/mmu:21416%09red/mmu:18591%09red/mmu:18596%09red/mmu:18709%09red/mmu:71785%09red/mmu:23920%09red
Apoptosis	KEGG PATHWAY	mmu04210	13	139	0.00434518	0.0159522	12367|23882|56464|12364|16905|18952|18709|19249|22029|12043|13198|13041|69601	http://www.genome.jp/kegg-bin/show_pathway?mmu04210/mmu:22029%09red/mmu:12043%09red/mmu:18952%09red/mmu:69601%09red/mmu:56464%09red/mmu:19249%09red/mmu:23882%09red/mmu:13198%09red/mmu:12367%09red/mmu:12364%09red/mmu:18709%09red/mmu:13041%09red/mmu:16905%09red
Cocaine addiction	KEGG PATHWAY	mmu05030	7	49	0.00443214	0.0160515	19739|13385|14677|67839|214084|14814|13162	http://www.genome.jp/kegg-bin/show_pathway?mmu05030/mmu:214084%09red/mmu:14677%09red/mmu:14814%09red/mmu:67839%09red/mmu:13385%09red/mmu:13162%09red/mmu:19739%09red
Primary immunodeficiency	KEGG PATHWAY	mmu05340	6	37	0.0047712	0.0170491	16818|21354|21355|16453|16197|72049	http://www.genome.jp/kegg-bin/show_pathway?mmu05340/mmu:16818%09red/mmu:21355%09red/mmu:21354%09red/mmu:72049%09red/mmu:16197%09red/mmu:16453%09red
Platinum drug resistance	KEGG PATHWAY	mmu01524	9	78	0.00486312	0.0171489	12367|14866|11979|14871|14860|13866|18709|12043|68214	http://www.genome.jp/kegg-bin/show_pathway?mmu01524/mmu:13866%09red/mmu:14860%09red/mmu:12043%09red/mmu:14871%09red/mmu:11979%09red/mmu:14866%09red/mmu:12367%09red/mmu:18709%09red/mmu:68214%09red
Colorectal cancer	KEGG PATHWAY	mmu05210	8	64	0.00503232	0.0175151	12367|21416|18709|23805|12043|21813|21808|12443	http://www.genome.jp/kegg-bin/show_pathway?mmu05210/mmu:12043%09red/mmu:23805%09red/mmu:12443%09red/mmu:21416%09red/mmu:21808%09red/mmu:12367%09red/mmu:18709%09red/mmu:21813%09red
Dorso-ventral axis formation	KEGG PATHWAY	mmu04320	5	26	0.00522533	0.0179537	57746|208922|68166|234857|54418	http://www.genome.jp/kegg-bin/show_pathway?mmu04320/mmu:234857%09red/mmu:54418%09red/mmu:68166%09red/mmu:57746%09red/mmu:208922%09red
Purine metabolism	KEGG PATHWAY	mmu00230	15	179	0.00588242	0.0196131	74167|60596|54611|18160|11515|18578|18770|54195|11512|215446|110385|242202|18585|11636|23984	http://www.genome.jp/kegg-bin/show_pathway?mmu00230/mmu:11636%09red/mmu:18578%09red/mmu:23984%09red/mmu:215446%09red/mmu:242202%09red/mmu:18160%09red/mmu:18585%09red/mmu:11512%09red/mmu:74167%09red/mmu:11515%09red/mmu:54195%09red/mmu:54611%09red/mmu:60596%09red/mmu:18770%09red/mmu:110385%09red
Amyotrophic lateral sclerosis (ALS)	KEGG PATHWAY	mmu05014	7	52	0.00592742	0.0196131	12367|12364|19094|29857|380684|12043|14814	http://www.genome.jp/kegg-bin/show_pathway?mmu05014/mmu:19094%09red/mmu:12043%09red/mmu:14814%09red/mmu:12367%09red/mmu:12364%09red/mmu:29857%09red/mmu:380684%09red
Central carbon metabolism in cancer	KEGG PATHWAY	mmu05230	8	66	0.00594179	0.0196131	18642|19713|13866|18709|14184|14255|216456|18596	http://www.genome.jp/kegg-bin/show_pathway?mmu05230/mmu:13866%09red/mmu:14255%09red/mmu:216456%09red/mmu:18642%09red/mmu:14184%09red/mmu:19713%09red/mmu:18709%09red/mmu:18596%09red
TNF signaling pathway	KEGG PATHWAY	mmu04668	11	112	0.00600103	0.0196131	12367|16477|20312|19094|18709|29857|22029|16182|12702|69601|17387	http://www.genome.jp/kegg-bin/show_pathway?mmu04668/mmu:20312%09red/mmu:12702%09red/mmu:22029%09red/mmu:19094%09red/mmu:16477%09red/mmu:69601%09red/mmu:17387%09red/mmu:12367%09red/mmu:18709%09red/mmu:16182%09red/mmu:29857%09red
Chemokine signaling pathway	KEGG PATHWAY	mmu04062	16	198	0.00624384	0.0196259	20312|20311|20295|14696|56744|11515|18709|56484|11512|57349|14677|14083|12770|20779|16453|20303	http://www.genome.jp/kegg-bin/show_pathway?mmu04062/mmu:56744%09red/mmu:12770%09red/mmu:57349%09red/mmu:20295%09red/mmu:20303%09red/mmu:14083%09red/mmu:20312%09red/mmu:11512%09red/mmu:20311%09red/mmu:11515%09red/mmu:16453%09red/mmu:18709%09red/mmu:20779%09red/mmu:56484%09red/mmu:14696%09red/mmu:14677%09red
Hepatitis B	KEGG PATHWAY	mmu05161	13	146	0.00632068	0.0196259	12367|54123|12364|12443|15530|18709|18750|12043|20779|13655|21808|20850|18019	http://www.genome.jp/kegg-bin/show_pathway?mmu05161/mmu:18750%09red/mmu:21808%09red/mmu:12043%09red/mmu:12443%09red/mmu:54123%09red/mmu:13655%09red/mmu:12367%09red/mmu:12364%09red/mmu:18709%09red/mmu:20779%09red/mmu:18019%09red/mmu:20850%09red/mmu:15530%09red
Wnt signaling pathway	KEGG PATHWAY	mmu04310	13	146	0.00632068	0.0196259	20379|14369|12443|14283|23805|18750|14368|229658|93840|18019|14370|22410|21416	http://www.genome.jp/kegg-bin/show_pathway?mmu04310/mmu:14368%09red/mmu:18750%09red/mmu:22410%09red/mmu:93840%09red/mmu:14369%09red/mmu:14283%09red/mmu:23805%09red/mmu:12443%09red/mmu:20379%09red/mmu:229658%09red/mmu:21416%09red/mmu:14370%09red/mmu:18019%09red
Cholinergic synapse	KEGG PATHWAY	mmu04725	11	113	0.00637109	0.0196259	16522|12043|11515|18709|12671|11512|18750|14677|14696|14360|11423	http://www.genome.jp/kegg-bin/show_pathway?mmu04725/mmu:18750%09red/mmu:14677%09red/mmu:14360%09red/mmu:14696%09red/mmu:11423%09red/mmu:12043%09red/mmu:11512%09red/mmu:11515%09red/mmu:18709%09red/mmu:12671%09red/mmu:16522%09red
Toxoplasmosis	KEGG PATHWAY	mmu05145	11	113	0.00637109	0.0196259	12367|105675|14961|12043|19094|18709|29857|16775|14677|15002|21808	http://www.genome.jp/kegg-bin/show_pathway?mmu05145/mmu:16775%09red/mmu:19094%09red/mmu:12043%09red/mmu:105675%09red/mmu:15002%09red/mmu:21808%09red/mmu:14961%09red/mmu:12367%09red/mmu:18709%09red/mmu:29857%09red/mmu:14677%09red
Melanogenesis	KEGG PATHWAY	mmu04916	10	99	0.00720545	0.0219439	14369|17199|11515|11512|18750|14368|14677|14370|22410|21416	http://www.genome.jp/kegg-bin/show_pathway?mmu04916/mmu:14368%09red/mmu:18750%09red/mmu:22410%09red/mmu:14677%09red/mmu:14369%09red/mmu:21416%09red/mmu:11512%09red/mmu:11515%09red/mmu:14370%09red/mmu:17199%09red
Osteoclast differentiation	KEGG PATHWAY	mmu04380	12	133	0.00774652	0.0233266	16477|16818|19094|18709|29857|14283|12702|21813|16177|21808|14360|18019	http://www.genome.jp/kegg-bin/show_pathway?mmu04380/mmu:16477%09red/mmu:12702%09red/mmu:19094%09red/mmu:14360%09red/mmu:14283%09red/mmu:16818%09red/mmu:21808%09red/mmu:16177%09red/mmu:29857%09red/mmu:18709%09red/mmu:21813%09red/mmu:18019%09red
Choline metabolism in cancer	KEGG PATHWAY	mmu05231	10	101	0.00815843	0.024294	20519|18806|71785|18803|18709|18750|54635|100434|18591|18596	http://www.genome.jp/kegg-bin/show_pathway?mmu05231/mmu:18750%09red/mmu:54635%09red/mmu:20519%09red/mmu:18591%09red/mmu:100434%09red/mmu:18596%09red/mmu:18709%09red/mmu:71785%09red/mmu:18803%09red/mmu:18806%09red
Non-small cell lung cancer	KEGG PATHWAY	mmu05223	7	56	0.00846939	0.0247827	12443|20181|13866|18709|18803|56484|18750	http://www.genome.jp/kegg-bin/show_pathway?mmu05223/mmu:13866%09red/mmu:18750%09red/mmu:12443%09red/mmu:18709%09red/mmu:20181%09red/mmu:18803%09red/mmu:56484%09red
Insulin secretion	KEGG PATHWAY	mmu04911	9	86	0.00859029	0.0247827	16534|11515|12671|16514|84036|11512|18750|68667|11932	http://www.genome.jp/kegg-bin/show_pathway?mmu04911/mmu:16514%09red/mmu:18750%09red/mmu:68667%09red/mmu:11512%09red/mmu:84036%09red/mmu:11515%09red/mmu:11932%09red/mmu:12671%09red/mmu:16534%09red
Dopaminergic synapse	KEGG PATHWAY	mmu04728	12	135	0.00859996	0.0247827	16521|16522|214084|19094|29857|18750|14677|14696|13162|225849|16574|12846	http://www.genome.jp/kegg-bin/show_pathway?mmu04728/mmu:18750%09red/mmu:214084%09red/mmu:225849%09red/mmu:14677%09red/mmu:12846%09red/mmu:14696%09red/mmu:16574%09red/mmu:13162%09red/mmu:29857%09red/mmu:16521%09red/mmu:16522%09red/mmu:19094%09red
Bile secretion	KEGG PATHWAY	mmu04976	8	71	0.00875985	0.0249749	18670|20181|11515|11826|11512|12349|64008|11932	http://www.genome.jp/kegg-bin/show_pathway?mmu04976/mmu:12349%09red/mmu:11826%09red/mmu:64008%09red/mmu:11512%09red/mmu:11515%09red/mmu:20181%09red/mmu:11932%09red/mmu:18670%09red
Acute myeloid leukemia	KEGG PATHWAY	mmu05221	7	57	0.00921363	0.0259921	12443|18709|12395|18712|14255|20850|21416	http://www.genome.jp/kegg-bin/show_pathway?mmu05221/mmu:14255%09red/mmu:12443%09red/mmu:21416%09red/mmu:18709%09red/mmu:20850%09red/mmu:12395%09red/mmu:18712%09red
Allograft rejection	KEGG PATHWAY	mmu05330	8	72	0.00942619	0.0260435	110557|14961|15040|15039|15002|15018|16191|15015	http://www.genome.jp/kegg-bin/show_pathway?mmu05330/mmu:15018%09red/mmu:15015%09red/mmu:15039%09red/mmu:15002%09red/mmu:15040%09red/mmu:14961%09red/mmu:16191%09red/mmu:110557%09red
Melanoma	KEGG PATHWAY	mmu05218	8	72	0.00942619	0.0260435	14174|18591|12443|18709|54635|71785|18596|14166	http://www.genome.jp/kegg-bin/show_pathway?mmu05218/mmu:54635%09red/mmu:14166%09red/mmu:12443%09red/mmu:14174%09red/mmu:18591%09red/mmu:18596%09red/mmu:18709%09red/mmu:71785%09red
Neurotrophin signaling pathway	KEGG PATHWAY	mmu04722	11	122	0.0105634	0.0286493	19165|14388|18803|19094|18709|11350|29857|56484|14570|12043|16367	http://www.genome.jp/kegg-bin/show_pathway?mmu04722/mmu:19094%09red/mmu:11350%09red/mmu:12043%09red/mmu:14388%09red/mmu:16367%09red/mmu:19165%09red/mmu:18709%09red/mmu:29857%09red/mmu:18803%09red/mmu:14570%09red/mmu:56484%09red
Adherens junction	KEGG PATHWAY	mmu04520	8	74	0.0108711	0.0286493	21416|21872|13866|19268|20779|21813|14360|20411	http://www.genome.jp/kegg-bin/show_pathway?mmu04520/mmu:13866%09red/mmu:19268%09red/mmu:14360%09red/mmu:21872%09red/mmu:21416%09red/mmu:20779%09red/mmu:21813%09red/mmu:20411%09red
Arrhythmogenic right ventricular cardiomyopathy (ARVC)	KEGG PATHWAY	mmu05412	8	74	0.0108711	0.0286493	104099|21416|16905|14609|16398|16399|16420|16421	http://www.genome.jp/kegg-bin/show_pathway?mmu05412/mmu:16421%09red/mmu:16420%09red/mmu:16399%09red/mmu:16398%09red/mmu:21416%09red/mmu:104099%09red/mmu:14609%09red/mmu:16905%09red
Arachidonic acid metabolism	KEGG PATHWAY	mmu00590	9	90	0.0111176	0.0286493	53357|23887|69590|237625|67305|13850|12408|225845|17001	http://www.genome.jp/kegg-bin/show_pathway?mmu00590/mmu:237625%09red/mmu:53357%09red/mmu:225845%09red/mmu:69590%09red/mmu:23887%09red/mmu:67305%09red/mmu:12408%09red/mmu:17001%09red/mmu:13850%09red
Protein digestion and absorption	KEGG PATHWAY	mmu04974	9	90	0.0111176	0.0286493	12827|16534|16529|12831|12843|12826|12841|11932|12822	http://www.genome.jp/kegg-bin/show_pathway?mmu04974/mmu:12843%09red/mmu:12822%09red/mmu:12841%09red/mmu:12831%09red/mmu:16529%09red/mmu:12827%09red/mmu:12826%09red/mmu:11932%09red/mmu:16534%09red
Dilated cardiomyopathy	KEGG PATHWAY	mmu05414	9	90	0.0111176	0.0286493	104099|16905|11515|11512|21808|16398|16399|16420|16421	http://www.genome.jp/kegg-bin/show_pathway?mmu05414/mmu:16421%09red/mmu:16420%09red/mmu:16399%09red/mmu:16398%09red/mmu:21808%09red/mmu:11512%09red/mmu:104099%09red/mmu:11515%09red/mmu:16905%09red
Progesterone-mediated oocyte maturation	KEGG PATHWAY	mmu04914	9	90	0.0111176	0.0286493	208922|12531|11515|18709|18667|29857|11512|19094|14677	http://www.genome.jp/kegg-bin/show_pathway?mmu04914/mmu:14677%09red/mmu:208922%09red/mmu:11512%09red/mmu:11515%09red/mmu:12531%09red/mmu:18709%09red/mmu:29857%09red/mmu:18667%09red/mmu:19094%09red
Mineral absorption	KEGG PATHWAY	mmu04978	6	46	0.0120466	0.0307475	18174|71775|64177|17750|12724|11932	http://www.genome.jp/kegg-bin/show_pathway?mmu04978/mmu:18174%09red/mmu:12724%09red/mmu:17750%09red/mmu:71775%09red/mmu:11932%09red/mmu:64177%09red
Type I diabetes mellitus	KEGG PATHWAY	mmu04940	8	77	0.0133363	0.0337183	110557|14961|15040|19275|15039|15015|15018|15002	http://www.genome.jp/kegg-bin/show_pathway?mmu04940/mmu:15018%09red/mmu:19275%09red/mmu:15039%09red/mmu:15002%09red/mmu:15015%09red/mmu:15040%09red/mmu:14961%09red/mmu:110557%09red
Prion diseases	KEGG PATHWAY	mmu05020	5	34	0.0138978	0.0348095	109828|14360|19122|12364|13653	http://www.genome.jp/kegg-bin/show_pathway?mmu05020/mmu:14360%09red/mmu:13653%09red/mmu:109828%09red/mmu:12364%09red/mmu:19122%09red
Proximal tubule bicarbonate reclamation	KEGG PATHWAY	mmu04964	4	22	0.0145149	0.0360185	12349|11826|11932|216456	http://www.genome.jp/kegg-bin/show_pathway?mmu04964/mmu:216456%09red/mmu:11932%09red/mmu:11826%09red/mmu:12349%09red
Longevity regulating pathway - multiple species	KEGG PATHWAY	mmu04213	7	64	0.0158201	0.0388971	11515|18709|56484|11512|13688|16367|16369	http://www.genome.jp/kegg-bin/show_pathway?mmu04213/mmu:13688%09red/mmu:16367%09red/mmu:11512%09red/mmu:11515%09red/mmu:18709%09red/mmu:16369%09red/mmu:56484%09red
Parkinson's disease	KEGG PATHWAY	mmu05012	12	149	0.0167955	0.04092	12367|105675|56791|20617|14677|22223|74153|214084|11540|50873|13162|333182	http://www.genome.jp/kegg-bin/show_pathway?mmu05012/mmu:214084%09red/mmu:105675%09red/mmu:14677%09red/mmu:13162%09red/mmu:11540%09red/mmu:20617%09red/mmu:333182%09red/mmu:74153%09red/mmu:22223%09red/mmu:50873%09red/mmu:56791%09red/mmu:12367%09red
Malaria	KEGG PATHWAY	mmu05144	6	50	0.0169795	0.0409956	12491|15122|20344|20969|21808|14934	http://www.genome.jp/kegg-bin/show_pathway?mmu05144/mmu:12491%09red/mmu:14934%09red/mmu:20969%09red/mmu:21808%09red/mmu:15122%09red/mmu:20344%09red
Antigen processing and presentation	KEGG PATHWAY	mmu04612	9	98	0.0177869	0.042185	110557|14961|15040|21354|21355|15039|15002|15018|15015	http://www.genome.jp/kegg-bin/show_pathway?mmu04612/mmu:15018%09red/mmu:15015%09red/mmu:15039%09red/mmu:15002%09red/mmu:21355%09red/mmu:21354%09red/mmu:15040%09red/mmu:14961%09red/mmu:110557%09red
Estrogen signaling pathway	KEGG PATHWAY	mmu04915	9	98	0.0177869	0.042185	16521|16522|11515|18709|242425|11512|14677|20779|54393	http://www.genome.jp/kegg-bin/show_pathway?mmu04915/mmu:54393%09red/mmu:14677%09red/mmu:11512%09red/mmu:11515%09red/mmu:242425%09red/mmu:18709%09red/mmu:20779%09red/mmu:16521%09red/mmu:16522%09red
Adrenergic signaling in cardiomyocytes	KEGG PATHWAY	mmu04261	12	152	0.019136	0.0449863	12043|20266|11515|18709|29857|11512|18750|19094|11607|14677|225849|11932	http://www.genome.jp/kegg-bin/show_pathway?mmu04261/mmu:18750%09red/mmu:11607%09red/mmu:14677%09red/mmu:20266%09red/mmu:225849%09red/mmu:12043%09red/mmu:11512%09red/mmu:11515%09red/mmu:18709%09red/mmu:29857%09red/mmu:11932%09red/mmu:19094%09red
Fatty acid metabolism	KEGG PATHWAY	mmu01212	6	52	0.0199023	0.0459811	20249|216739|329065|78070|76267|56473	http://www.genome.jp/kegg-bin/show_pathway?mmu01212/mmu:20249%09red/mmu:78070%09red/mmu:216739%09red/mmu:56473%09red/mmu:76267%09red/mmu:329065%09red
Endometrial cancer	KEGG PATHWAY	mmu05213	6	52	0.0199023	0.0459811	21416|13866|18709|56484|23805|12443	http://www.genome.jp/kegg-bin/show_pathway?mmu05213/mmu:13866%09red/mmu:23805%09red/mmu:12443%09red/mmu:21416%09red/mmu:18709%09red/mmu:56484%09red
alpha-Linolenic acid metabolism	KEGG PATHWAY	mmu00592	4	25	0.0211384	0.0484196	56473|53357|237625|225845	http://www.genome.jp/kegg-bin/show_pathway?mmu00592/mmu:237625%09red/mmu:56473%09red/mmu:53357%09red/mmu:225845%09red
Fc epsilon RI signaling pathway	KEGG PATHWAY	mmu04664	7	69	0.0222317	0.0504923	18803|19094|18709|29857|18750|14360|16191	http://www.genome.jp/kegg-bin/show_pathway?mmu04664/mmu:18750%09red/mmu:19094%09red/mmu:14360%09red/mmu:18709%09red/mmu:16191%09red/mmu:29857%09red/mmu:18803%09red
Epstein-Barr virus infection	KEGG PATHWAY	mmu05169	16	232	0.0227496	0.0512344	110557|12043|15040|12494|18803|19094|18709|29857|12902|22029|215446|15039|15015|15018|16453|54194	http://www.genome.jp/kegg-bin/show_pathway?mmu05169/mmu:12494%09red/mmu:15018%09red/mmu:22029%09red/mmu:19094%09red/mmu:15015%09red/mmu:15039%09red/mmu:215446%09red/mmu:12902%09red/mmu:12043%09red/mmu:15040%09red/mmu:54194%09red/mmu:18709%09red/mmu:29857%09red/mmu:18803%09red/mmu:110557%09red/mmu:16453%09red
Glycosphingolipid biosynthesis - lacto and neolacto series	KEGG PATHWAY	mmu00601	4	26	0.0236954	0.0529198	54613|14538|20449|231727	http://www.genome.jp/kegg-bin/show_pathway?mmu00601/mmu:14538%09red/mmu:54613%09red/mmu:20449%09red/mmu:231727%09red
NF-kappa B signaling pathway	KEGG PATHWAY	mmu04064	9	104	0.0244212	0.0538245	16818|18803|18761|22029|20303|12043|16177|108723|72049	http://www.genome.jp/kegg-bin/show_pathway?mmu04064/mmu:22029%09red/mmu:108723%09red/mmu:12043%09red/mmu:16818%09red/mmu:20303%09red/mmu:16177%09red/mmu:18761%09red/mmu:18803%09red/mmu:72049%09red
Autoimmune thyroid disease	KEGG PATHWAY	mmu05320	8	87	0.0245022	0.0538245	110557|14961|15040|15039|15002|15018|16191|15015	http://www.genome.jp/kegg-bin/show_pathway?mmu05320/mmu:15018%09red/mmu:15015%09red/mmu:15039%09red/mmu:15002%09red/mmu:15040%09red/mmu:14961%09red/mmu:16191%09red/mmu:110557%09red
GnRH signaling pathway	KEGG PATHWAY	mmu04912	8	88	0.0258954	0.0564226	18806|11515|29857|11512|18750|19094|20779|17387	http://www.genome.jp/kegg-bin/show_pathway?mmu04912/mmu:18750%09red/mmu:19094%09red/mmu:17387%09red/mmu:11512%09red/mmu:11515%09red/mmu:29857%09red/mmu:20779%09red/mmu:18806%09red
Collecting duct acid secretion	KEGG PATHWAY	mmu04966	4	27	0.0264317	0.0570855	12349|11944|20533|20499	http://www.genome.jp/kegg-bin/show_pathway?mmu04966/mmu:20533%09red/mmu:11944%09red/mmu:20499%09red/mmu:12349%09red
Porphyrin and chlorophyll metabolism	KEGG PATHWAY	mmu00860	5	41	0.0268174	0.0570855	233016|17025|22275|15288|12892	http://www.genome.jp/kegg-bin/show_pathway?mmu00860/mmu:233016%09red/mmu:12892%09red/mmu:17025%09red/mmu:15288%09red/mmu:22275%09red
Graft-versus-host disease	KEGG PATHWAY	mmu05332	7	72	0.0268387	0.0570855	110557|14961|15040|15039|15002|15018|15015	http://www.genome.jp/kegg-bin/show_pathway?mmu05332/mmu:15018%09red/mmu:15015%09red/mmu:15039%09red/mmu:15002%09red/mmu:15040%09red/mmu:14961%09red/mmu:110557%09red
Glycosphingolipid biosynthesis - ganglio series	KEGG PATHWAY	mmu00604	3	15	0.0271494	0.0572917	20454|20442|20449	http://www.genome.jp/kegg-bin/show_pathway?mmu00604/mmu:20442%09red/mmu:20449%09red/mmu:20454%09red
Chronic myeloid leukemia	KEGG PATHWAY	mmu05220	7	73	0.0285084	0.0596895	12443|18709|11350|14013|21813|21808|20850	http://www.genome.jp/kegg-bin/show_pathway?mmu05220/mmu:14013%09red/mmu:11350%09red/mmu:12443%09red/mmu:21808%09red/mmu:18709%09red/mmu:21813%09red/mmu:20850%09red
Fc gamma R-mediated phagocytosis	KEGG PATHWAY	mmu04666	8	90	0.0288454	0.0599269	18806|20698|18709|18803|53357|18750|17909|18754	http://www.genome.jp/kegg-bin/show_pathway?mmu04666/mmu:18750%09red/mmu:53357%09red/mmu:18754%09red/mmu:18709%09red/mmu:18803%09red/mmu:20698%09red/mmu:17909%09red/mmu:18806%09red
Biosynthesis of unsaturated fatty acids	KEGG PATHWAY	mmu01040	4	28	0.0293495	0.0605051	56473|329065|20249|76267	http://www.genome.jp/kegg-bin/show_pathway?mmu01040/mmu:56473%09red/mmu:76267%09red/mmu:20249%09red/mmu:329065%09red
Thyroid cancer	KEGG PATHWAY	mmu05216	4	29	0.0324503	0.0660301	19713|21416|12443|20181	http://www.genome.jp/kegg-bin/show_pathway?mmu05216/mmu:21416%09red/mmu:20181%09red/mmu:12443%09red/mmu:19713%09red
Inflammatory bowel disease (IBD)	KEGG PATHWAY	mmu05321	6	59	0.0327687	0.0660301	14961|16161|16182|15002|21808|16191	http://www.genome.jp/kegg-bin/show_pathway?mmu05321/mmu:21808%09red/mmu:15002%09red/mmu:16191%09red/mmu:14961%09red/mmu:16161%09red/mmu:16182%09red
Glycerolipid metabolism	KEGG PATHWAY	mmu00561	6	59	0.0327687	0.0660301	11677|28169|67216|23945|14245|64898	http://www.genome.jp/kegg-bin/show_pathway?mmu00561/mmu:28169%09red/mmu:14245%09red/mmu:64898%09red/mmu:23945%09red/mmu:11677%09red/mmu:67216%09red
Intestinal immune network for IgA production	KEGG PATHWAY	mmu04672	5	44	0.0341119	0.0672205	16191|14961|72049|15002|16421	http://www.genome.jp/kegg-bin/show_pathway?mmu04672/mmu:16421%09red/mmu:72049%09red/mmu:16191%09red/mmu:14961%09red/mmu:15002%09red
Hedgehog signaling pathway	KEGG PATHWAY	mmu04340	5	44	0.0341119	0.0672205	68525|319757|12443|12043|19206	http://www.genome.jp/kegg-bin/show_pathway?mmu04340/mmu:68525%09red/mmu:319757%09red/mmu:12043%09red/mmu:12443%09red/mmu:19206%09red
Ether lipid metabolism	KEGG PATHWAY	mmu00565	5	44	0.0341119	0.0672205	53357|237625|225845|18806|320981	http://www.genome.jp/kegg-bin/show_pathway?mmu00565/mmu:237625%09red/mmu:53357%09red/mmu:320981%09red/mmu:18806%09red/mmu:225845%09red
Nitrogen metabolism	KEGG PATHWAY	mmu00910	3	17	0.0359218	0.0702705	12349|12354|12346	http://www.genome.jp/kegg-bin/show_pathway?mmu00910/mmu:12349%09red/mmu:12354%09red/mmu:12346%09red
Long-term depression	KEGG PATHWAY	mmu04730	6	61	0.0372459	0.0723325	14687|60596|14677|54195|19091|18750	http://www.genome.jp/kegg-bin/show_pathway?mmu04730/mmu:19091%09red/mmu:18750%09red/mmu:14677%09red/mmu:54195%09red/mmu:14687%09red/mmu:60596%09red
Bacterial invasion of epithelial cells	KEGG PATHWAY	mmu05100	7	78	0.0379093	0.0730913	14388|20362|54204|14083|20779|13043|18709	http://www.genome.jp/kegg-bin/show_pathway?mmu05100/mmu:20362%09red/mmu:54204%09red/mmu:13043%09red/mmu:14083%09red/mmu:14388%09red/mmu:18709%09red/mmu:20779%09red
Longevity regulating pathway	KEGG PATHWAY	mmu04211	8	96	0.0390634	0.074518	19017|11515|18709|56484|11512|16367|16369|22241	http://www.genome.jp/kegg-bin/show_pathway?mmu04211/mmu:22241%09red/mmu:16367%09red/mmu:11512%09red/mmu:11515%09red/mmu:18709%09red/mmu:16369%09red/mmu:19017%09red/mmu:56484%09red
Circadian rhythm	KEGG PATHWAY	mmu04710	4	31	0.0392054	0.074518	217166|18143|79362|18626	http://www.genome.jp/kegg-bin/show_pathway?mmu04710/mmu:217166%09red/mmu:18626%09red/mmu:79362%09red/mmu:18143%09red
Synaptic vesicle cycle	KEGG PATHWAY	mmu04721	6	62	0.0396238	0.074783	13852|20910|12890|56216|214084|22249	http://www.genome.jp/kegg-bin/show_pathway?mmu04721/mmu:12890%09red/mmu:214084%09red/mmu:22249%09red/mmu:20910%09red/mmu:56216%09red/mmu:13852%09red
Phagosome	KEGG PATHWAY	mmu04145	13	192	0.0419661	0.0786498	12491|110557|14961|15040|21354|21355|15015|22153|15039|15002|15018|16398|73710	http://www.genome.jp/kegg-bin/show_pathway?mmu04145/mmu:15018%09red/mmu:12491%09red/mmu:15015%09red/mmu:15039%09red/mmu:15002%09red/mmu:16398%09red/mmu:21355%09red/mmu:21354%09red/mmu:15040%09red/mmu:14961%09red/mmu:73710%09red/mmu:110557%09red/mmu:22153%09red
Apoptosis - multiple species	KEGG PATHWAY	mmu04215	4	32	0.0428607	0.0797686	12367|12043|18952|51800	http://www.genome.jp/kegg-bin/show_pathway?mmu04215/mmu:12043%09red/mmu:18952%09red/mmu:12367%09red/mmu:51800%09red
Thyroid hormone signaling pathway	KEGG PATHWAY	mmu04919	9	117	0.0444579	0.0821705	12443|20181|18709|18803|18750|20779|12159|329650|11932	http://www.genome.jp/kegg-bin/show_pathway?mmu04919/mmu:329650%09red/mmu:18750%09red/mmu:12443%09red/mmu:12159%09red/mmu:18709%09red/mmu:20779%09red/mmu:20181%09red/mmu:11932%09red/mmu:18803%09red
mTOR signaling pathway	KEGG PATHWAY	mmu04150	11	156	0.0464954	0.0853477	14369|18709|14783|71718|18750|14368|14245|16367|22410|14370|22241	http://www.genome.jp/kegg-bin/show_pathway?mmu04150/mmu:14368%09red/mmu:18750%09red/mmu:22410%09red/mmu:14245%09red/mmu:14783%09red/mmu:18709%09red/mmu:22241%09red/mmu:71718%09red/mmu:16367%09red/mmu:14369%09red/mmu:14370%09red
Glioma	KEGG PATHWAY	mmu05214	6	65	0.0473251	0.0862798	12443|18803|18709|18750|18591|18596	http://www.genome.jp/kegg-bin/show_pathway?mmu05214/mmu:18750%09red/mmu:12443%09red/mmu:18591%09red/mmu:18596%09red/mmu:18709%09red/mmu:18803%09red
Glycolysis / Gluconeogenesis	KEGG PATHWAY	mmu00010	6	66	0.0500836	0.0906919	60525|18642|11676|18770|68738|17330	http://www.genome.jp/kegg-bin/show_pathway?mmu00010/mmu:18770%09red/mmu:60525%09red/mmu:17330%09red/mmu:18642%09red/mmu:11676%09red/mmu:68738%09red
Hypertrophic cardiomyopathy (HCM)	KEGG PATHWAY	mmu05410	7	84	0.0516173	0.0928418	16399|16905|21808|16398|104099|16420|16421	http://www.genome.jp/kegg-bin/show_pathway?mmu05410/mmu:16421%09red/mmu:16420%09red/mmu:16399%09red/mmu:16398%09red/mmu:21808%09red/mmu:104099%09red/mmu:16905%09red
Chagas disease (American trypanosomiasis)	KEGG PATHWAY	mmu05142	8	104	0.0560844	0.0998095	19094|14676|14675|29857|14677|21813|21808|18709	http://www.genome.jp/kegg-bin/show_pathway?mmu05142/mmu:14676%09red/mmu:14677%09red/mmu:14675%09red/mmu:21808%09red/mmu:18709%09red/mmu:21813%09red/mmu:29857%09red/mmu:19094%09red
Insulin signaling pathway	KEGG PATHWAY	mmu04910	10	142	0.056236	0.0998095	12702|19017|20528|18709|19268|216233|16367|18770|16369|20411	http://www.genome.jp/kegg-bin/show_pathway?mmu04910/mmu:12702%09red/mmu:19268%09red/mmu:18770%09red/mmu:20528%09red/mmu:16367%09red/mmu:18709%09red/mmu:216233%09red/mmu:20411%09red/mmu:19017%09red/mmu:16369%09red
Glycosaminoglycan degradation	KEGG PATHWAY	mmu00531	3	21	0.0572451	0.100932	15587|75612|109685	http://www.genome.jp/kegg-bin/show_pathway?mmu00531/mmu:109685%09red/mmu:75612%09red/mmu:15587%09red
Herpes simplex infection	KEGG PATHWAY	mmu05168	14	224	0.0598853	0.104897	12367|110557|12702|15040|21354|21355|14961|22029|54123|15039|15002|18626|15018|15015	http://www.genome.jp/kegg-bin/show_pathway?mmu05168/mmu:12702%09red/mmu:22029%09red/mmu:15018%09red/mmu:18626%09red/mmu:15015%09red/mmu:15039%09red/mmu:54123%09red/mmu:15002%09red/mmu:21355%09red/mmu:21354%09red/mmu:15040%09red/mmu:14961%09red/mmu:12367%09red/mmu:110557%09red
Alcoholism	KEGG PATHWAY	mmu05034	13	204	0.060639	0.105528	232232|78303|14696|14677|170787|56233|214084|11540|14814|13162|319156|319186|319179	http://www.genome.jp/kegg-bin/show_pathway?mmu05034/mmu:214084%09red/mmu:319179%09red/mmu:14677%09red/mmu:14814%09red/mmu:11540%09red/mmu:14696%09red/mmu:56233%09red/mmu:13162%09red/mmu:319156%09red/mmu:319186%09red/mmu:232232%09red/mmu:170787%09red/mmu:78303%09red
Thyroid hormone synthesis	KEGG PATHWAY	mmu04918	6	71	0.0653298	0.112957	11515|69590|67305|11512|18750|11932	http://www.genome.jp/kegg-bin/show_pathway?mmu04918/mmu:18750%09red/mmu:69590%09red/mmu:67305%09red/mmu:11512%09red/mmu:11515%09red/mmu:11932%09red
HIF-1 signaling pathway	KEGG PATHWAY	mmu04066	8	110	0.0715309	0.122886	21687|18803|13866|18709|18750|12043|71775|11600	http://www.genome.jp/kegg-bin/show_pathway?mmu04066/mmu:13866%09red/mmu:18750%09red/mmu:11600%09red/mmu:12043%09red/mmu:18709%09red/mmu:21687%09red/mmu:18803%09red/mmu:71775%09red
Pertussis	KEGG PATHWAY	mmu05133	6	74	0.0756443	0.128668	12367|20311|19094|29857|14677|12263	http://www.genome.jp/kegg-bin/show_pathway?mmu05133/mmu:19094%09red/mmu:20311%09red/mmu:12263%09red/mmu:12367%09red/mmu:29857%09red/mmu:14677%09red
Vitamin digestion and absorption	KEGG PATHWAY	mmu04977	3	24	0.0763366	0.128668	80721|238055|69698	http://www.genome.jp/kegg-bin/show_pathway?mmu04977/mmu:80721%09red/mmu:69698%09red/mmu:238055%09red
Glycosaminoglycan biosynthesis - heparan sulfate / heparin	KEGG PATHWAY	mmu00534	3	24	0.0763366	0.128668	50785|217119|14042	http://www.genome.jp/kegg-bin/show_pathway?mmu00534/mmu:14042%09red/mmu:217119%09red/mmu:50785%09red
Aldosterone-regulated sodium reabsorption	KEGG PATHWAY	mmu04960	4	40	0.0786809	0.130972	18750|18709|16367|11932	http://www.genome.jp/kegg-bin/show_pathway?mmu04960/mmu:16367%09red/mmu:18750%09red/mmu:11932%09red/mmu:18709%09red
Fat digestion and absorption	KEGG PATHWAY	mmu04975	4	40	0.0786809	0.130972	12491|237625|238055|11303	http://www.genome.jp/kegg-bin/show_pathway?mmu04975/mmu:237625%09red/mmu:11303%09red/mmu:12491%09red/mmu:238055%09red
B cell receptor signaling pathway	KEGG PATHWAY	mmu04662	6	75	0.0792761	0.131148	18709|12902|108723|26377|68713|18019	http://www.genome.jp/kegg-bin/show_pathway?mmu04662/mmu:108723%09red/mmu:26377%09red/mmu:12902%09red/mmu:18709%09red/mmu:68713%09red/mmu:18019%09red
Synthesis and degradation of ketone bodies	KEGG PATHWAY	mmu00072	2	11	0.0813121	0.133691	69772|71911	http://www.genome.jp/kegg-bin/show_pathway?mmu00072/mmu:69772%09red/mmu:71911%09red
Asthma	KEGG PATHWAY	mmu05310	3	26	0.0904123	0.147582	14961|15002|16191	http://www.genome.jp/kegg-bin/show_pathway?mmu05310/mmu:16191%09red/mmu:14961%09red/mmu:15002%09red
Phosphatidylinositol signaling system	KEGG PATHWAY	mmu04070	7	97	0.0908621	0.147582	234515|27399|240752|18803|117150|18750|18709	http://www.genome.jp/kegg-bin/show_pathway?mmu04070/mmu:18750%09red/mmu:240752%09red/mmu:27399%09red/mmu:18709%09red/mmu:18803%09red/mmu:117150%09red/mmu:234515%09red
Tuberculosis	KEGG PATHWAY	mmu05152	11	179	0.0955823	0.154314	12367|20698|69632|19094|29857|14961|12043|20779|15002|21808|16706	http://www.genome.jp/kegg-bin/show_pathway?mmu05152/mmu:19094%09red/mmu:12043%09red/mmu:15002%09red/mmu:21808%09red/mmu:16706%09red/mmu:14961%09red/mmu:69632%09red/mmu:12367%09red/mmu:29857%09red/mmu:20779%09red/mmu:20698%09red
Non-homologous end-joining	KEGG PATHWAY	mmu03450	2	13	0.104332	0.167431	21673|22596	http://www.genome.jp/kegg-bin/show_pathway?mmu03450/mmu:22596%09red/mmu:21673%09red
Natural killer cell mediated cytotoxicity	KEGG PATHWAY	mmu04650	8	121	0.105937	0.168995	12367|16818|15040|18803|18709|18750|14360|18019	http://www.genome.jp/kegg-bin/show_pathway?mmu04650/mmu:18750%09red/mmu:14360%09red/mmu:16818%09red/mmu:15040%09red/mmu:12367%09red/mmu:18709%09red/mmu:18803%09red/mmu:18019%09red
Folate biosynthesis	KEGG PATHWAY	mmu00790	2	14	0.116426	0.184156	14287|11647	http://www.genome.jp/kegg-bin/show_pathway?mmu00790/mmu:14287%09red/mmu:11647%09red
Metabolism of xenobiotics by cytochrome P450	KEGG PATHWAY	mmu00980	5	65	0.116816	0.184156	14866|12408|14871|14860|68214	http://www.genome.jp/kegg-bin/show_pathway?mmu00980/mmu:14871%09red/mmu:14866%09red/mmu:14860%09red/mmu:12408%09red/mmu:68214%09red
Rheumatoid arthritis	KEGG PATHWAY	mmu05323	6	85	0.120767	0.189273	21687|20311|14961|15002|21808|11600	http://www.genome.jp/kegg-bin/show_pathway?mmu05323/mmu:11600%09red/mmu:15002%09red/mmu:20311%09red/mmu:21808%09red/mmu:14961%09red/mmu:21687%09red
Pancreatic cancer	KEGG PATHWAY	mmu05212	5	66	0.12208	0.190218	21808|13866|18709|21813|12443	http://www.genome.jp/kegg-bin/show_pathway?mmu05212/mmu:13866%09red/mmu:21813%09red/mmu:21808%09red/mmu:12443%09red/mmu:18709%09red
Leishmaniasis	KEGG PATHWAY	mmu05140	5	67	0.127453	0.196202	19094|21808|14961|29857|15002	http://www.genome.jp/kegg-bin/show_pathway?mmu05140/mmu:29857%09red/mmu:14961%09red/mmu:15002%09red/mmu:19094%09red/mmu:21808%09red
Drug metabolism - cytochrome P450	KEGG PATHWAY	mmu00982	5	67	0.127453	0.196202	14860|14866|14871|71872|68214	http://www.genome.jp/kegg-bin/show_pathway?mmu00982/mmu:14871%09red/mmu:14866%09red/mmu:71872%09red/mmu:14860%09red/mmu:68214%09red
Glycosaminoglycan biosynthesis - keratan sulfate	KEGG PATHWAY	mmu00533	2	15	0.128849	0.196202	20442|227327	http://www.genome.jp/kegg-bin/show_pathway?mmu00533/mmu:20442%09red/mmu:227327%09red
Glycosphingolipid biosynthesis - globo series	KEGG PATHWAY	mmu00603	2	15	0.128849	0.196202	20442|20449	http://www.genome.jp/kegg-bin/show_pathway?mmu00603/mmu:20442%09red/mmu:20449%09red
Amphetamine addiction	KEGG PATHWAY	mmu05031	5	68	0.132932	0.199027	18750|214084|14814|11838|13162	http://www.genome.jp/kegg-bin/show_pathway?mmu05031/mmu:13162%09red/mmu:18750%09red/mmu:14814%09red/mmu:214084%09red/mmu:11838%09red
p53 signaling pathway	KEGG PATHWAY	mmu04115	5	68	0.132932	0.199027	12367|68428|22401|12443|23882	http://www.genome.jp/kegg-bin/show_pathway?mmu04115/mmu:68428%09red/mmu:23882%09red/mmu:12443%09red/mmu:12367%09red/mmu:22401%09red
Renal cell carcinoma	KEGG PATHWAY	mmu05211	5	68	0.132932	0.199027	14388|21808|18709|18591|214230	http://www.genome.jp/kegg-bin/show_pathway?mmu05211/mmu:214230%09red/mmu:18591%09red/mmu:21808%09red/mmu:14388%09red/mmu:18709%09red
Taste transduction	KEGG PATHWAY	mmu04742	6	89	0.139862	0.208239	16529|12671|244646|242425|11512|54393	http://www.genome.jp/kegg-bin/show_pathway?mmu04742/mmu:54393%09red/mmu:244646%09red/mmu:11512%09red/mmu:16529%09red/mmu:242425%09red/mmu:12671%09red
Inositol phosphate metabolism	KEGG PATHWAY	mmu00562	5	70	0.144199	0.21351	17330|240752|18803|234515|117150	http://www.genome.jp/kegg-bin/show_pathway?mmu00562/mmu:240752%09red/mmu:18803%09red/mmu:117150%09red/mmu:17330%09red/mmu:234515%09red
SNARE interactions in vesicular transport	KEGG PATHWAY	mmu04130	3	33	0.14689	0.216299	13852|53620|56216	http://www.genome.jp/kegg-bin/show_pathway?mmu04130/mmu:56216%09red/mmu:13852%09red/mmu:53620%09red
Serotonergic synapse	KEGG PATHWAY	mmu04726	8	133	0.152148	0.222819	12367|16521|16522|14677|18750|214084|14696|15558	http://www.genome.jp/kegg-bin/show_pathway?mmu04726/mmu:18750%09red/mmu:214084%09red/mmu:14677%09red/mmu:14696%09red/mmu:15558%09red/mmu:12367%09red/mmu:16521%09red/mmu:16522%09red
Selenocompound metabolism	KEGG PATHWAY	mmu00450	2	17	0.154525	0.225069	26462|232223	http://www.genome.jp/kegg-bin/show_pathway?mmu00450/mmu:232223%09red/mmu:26462%09red
Staphylococcus aureus infection	KEGG PATHWAY	mmu05150	4	53	0.159255	0.230705	12263|14961|20344|15002	http://www.genome.jp/kegg-bin/show_pathway?mmu05150/mmu:12263%09red/mmu:20344%09red/mmu:14961%09red/mmu:15002%09red
Fructose and mannose metabolism	KEGG PATHWAY	mmu00051	3	35	0.16473	0.236084	18642|11676|11677	http://www.genome.jp/kegg-bin/show_pathway?mmu00051/mmu:18642%09red/mmu:11677%09red/mmu:11676%09red
Nicotinate and nicotinamide metabolism	KEGG PATHWAY	mmu00760	3	35	0.16473	0.236084	11872|12494|71872	http://www.genome.jp/kegg-bin/show_pathway?mmu00760/mmu:12494%09red/mmu:11872%09red/mmu:71872%09red
Endocrine and other factor-regulated calcium reabsorption	KEGG PATHWAY	mmu04961	4	54	0.166401	0.23721	11515|18750|11932|11512	http://www.genome.jp/kegg-bin/show_pathway?mmu04961/mmu:18750%09red/mmu:11512%09red/mmu:11932%09red/mmu:11515%09red
Hepatitis C	KEGG PATHWAY	mmu05160	8	137	0.169406	0.240216	20181|19094|18709|29857|54123|57255|12702|53624	http://www.genome.jp/kegg-bin/show_pathway?mmu05160/mmu:12702%09red/mmu:53624%09red/mmu:19094%09red/mmu:57255%09red/mmu:54123%09red/mmu:18709%09red/mmu:29857%09red/mmu:20181%09red
Oocyte meiosis	KEGG PATHWAY	mmu04114	7	116	0.17099	0.241185	208922|11515|18667|29857|11512|225849|56739	http://www.genome.jp/kegg-bin/show_pathway?mmu04114/mmu:225849%09red/mmu:208922%09red/mmu:11512%09red/mmu:11515%09red/mmu:56739%09red/mmu:29857%09red/mmu:18667%09red
Measles	KEGG PATHWAY	mmu05162	8	139	0.178354	0.250255	12443|18761|18709|54123|20850|14360|16453|27218	http://www.genome.jp/kegg-bin/show_pathway?mmu05162/mmu:14360%09red/mmu:27218%09red/mmu:12443%09red/mmu:54123%09red/mmu:18709%09red/mmu:18761%09red/mmu:20850%09red/mmu:16453%09red
One carbon pool by folate	KEGG PATHWAY	mmu00670	2	19	0.181062	0.252733	107747|108156	http://www.genome.jp/kegg-bin/show_pathway?mmu00670/mmu:107747%09red/mmu:108156%09red
African trypanosomiasis	KEGG PATHWAY	mmu05143	3	37	0.183168	0.254347	18750|16775|15122	http://www.genome.jp/kegg-bin/show_pathway?mmu05143/mmu:18750%09red/mmu:15122%09red/mmu:16775%09red
Alanine, aspartate and glutamate metabolism	KEGG PATHWAY	mmu00250	3	38	0.192583	0.266043	14584|11484|216456	http://www.genome.jp/kegg-bin/show_pathway?mmu00250/mmu:216456%09red/mmu:11484%09red/mmu:14584%09red
Arginine biosynthesis	KEGG PATHWAY	mmu00220	2	20	0.194572	0.267411	217214|216456	http://www.genome.jp/kegg-bin/show_pathway?mmu00220/mmu:216456%09red/mmu:217214%09red
Biosynthesis of amino acids	KEGG PATHWAY	mmu01230	5	79	0.199462	0.272733	18770|11676|18642|217214|257635	http://www.genome.jp/kegg-bin/show_pathway?mmu01230/mmu:18642%09red/mmu:217214%09red/mmu:18770%09red/mmu:257635%09red/mmu:11676%09red
Pyruvate metabolism	KEGG PATHWAY	mmu00620	3	39	0.202117	0.274961	60525|18770|68738	http://www.genome.jp/kegg-bin/show_pathway?mmu00620/mmu:60525%09red/mmu:68738%09red/mmu:18770%09red
NOD-like receptor signaling pathway	KEGG PATHWAY	mmu04621	4	59	0.203701	0.275716	19094|239319|29857|22051	http://www.genome.jp/kegg-bin/show_pathway?mmu04621/mmu:29857%09red/mmu:22051%09red/mmu:239319%09red/mmu:19094%09red
Protein processing in endoplasmic reticulum	KEGG PATHWAY	mmu04141	9	167	0.205214	0.276369	12364|66245|213539|50873|12043|13198|17872|244178|56812	http://www.genome.jp/kegg-bin/show_pathway?mmu04141/mmu:56812%09red/mmu:50873%09red/mmu:12043%09red/mmu:213539%09red/mmu:244178%09red/mmu:13198%09red/mmu:66245%09red/mmu:12364%09red/mmu:17872%09red
Lysosome	KEGG PATHWAY	mmu04142	7	124	0.211652	0.282343	56464|18174|13041|11764|16004|13034|75612	http://www.genome.jp/kegg-bin/show_pathway?mmu04142/mmu:13034%09red/mmu:11764%09red/mmu:18174%09red/mmu:16004%09red/mmu:75612%09red/mmu:13041%09red/mmu:56464%09red
Tyrosine metabolism	KEGG PATHWAY	mmu00350	3	40	0.211757	0.282343	12846|14085|71872	http://www.genome.jp/kegg-bin/show_pathway?mmu00350/mmu:14085%09red/mmu:12846%09red/mmu:71872%09red
Glycine, serine and threonine metabolism	KEGG PATHWAY	mmu00260	3	41	0.221494	0.293864	26912|192166|257635	http://www.genome.jp/kegg-bin/show_pathway?mmu00260/mmu:26912%09red/mmu:192166%09red/mmu:257635%09red
Systemic lupus erythematosus	KEGG PATHWAY	mmu05322	8	149	0.225967	0.298321	109828|78303|14961|15002|12263|319156|319186|319179	http://www.genome.jp/kegg-bin/show_pathway?mmu05322/mmu:109828%09red/mmu:15002%09red/mmu:319156%09red/mmu:14961%09red/mmu:12263%09red/mmu:319186%09red/mmu:319179%09red/mmu:78303%09red
Influenza A	KEGG PATHWAY	mmu05164	9	172	0.227964	0.299482	54123|14961|19094|58185|18709|29857|18750|12702|15002	http://www.genome.jp/kegg-bin/show_pathway?mmu05164/mmu:58185%09red/mmu:12702%09red/mmu:19094%09red/mmu:18750%09red/mmu:15002%09red/mmu:54123%09red/mmu:14961%09red/mmu:18709%09red/mmu:29857%09red
Vasopressin-regulated water reabsorption	KEGG PATHWAY	mmu04962	3	43	0.24122	0.315351	11515|14570|11512	http://www.genome.jp/kegg-bin/show_pathway?mmu04962/mmu:11512%09red/mmu:11515%09red/mmu:14570%09red
Non-alcoholic fatty liver disease (NAFLD)	KEGG PATHWAY	mmu04932	8	157	0.266977	0.347329	12367|13198|20181|18709|12702|16367|333182|18770	http://www.genome.jp/kegg-bin/show_pathway?mmu04932/mmu:12702%09red/mmu:18770%09red/mmu:333182%09red/mmu:16367%09red/mmu:13198%09red/mmu:12367%09red/mmu:18709%09red/mmu:20181%09red
Hippo signaling pathway -multiple species	KEGG PATHWAY	mmu04392	2	26	0.277267	0.357248	101543|21678	http://www.genome.jp/kegg-bin/show_pathway?mmu04392/mmu:101543%09red/mmu:21678%09red
Histidine metabolism	KEGG PATHWAY	mmu00340	2	26	0.277267	0.357248	11484|107239	http://www.genome.jp/kegg-bin/show_pathway?mmu00340/mmu:107239%09red/mmu:11484%09red
Maturity onset diabetes of the young	KEGG PATHWAY	mmu04950	2	27	0.291108	0.370328	15378|18770	http://www.genome.jp/kegg-bin/show_pathway?mmu04950/mmu:15378%09red/mmu:18770%09red
Butanoate metabolism	KEGG PATHWAY	mmu00650	2	27	0.291108	0.370328	69772|71911	http://www.genome.jp/kegg-bin/show_pathway?mmu00650/mmu:69772%09red/mmu:71911%09red
Sphingolipid metabolism	KEGG PATHWAY	mmu00600	3	48	0.291564	0.370328	208449|20698|22234	http://www.genome.jp/kegg-bin/show_pathway?mmu00600/mmu:208449%09red/mmu:20698%09red/mmu:22234%09red
Chemical carcinogenesis	KEGG PATHWAY	mmu05204	5	93	0.296279	0.374542	14866|12408|14871|14860|68214	http://www.genome.jp/kegg-bin/show_pathway?mmu05204/mmu:14871%09red/mmu:14866%09red/mmu:14860%09red/mmu:12408%09red/mmu:68214%09red
Amino sugar and nucleotide sugar metabolism	KEGG PATHWAY	mmu00520	3	49	0.301739	0.379653	12763|14584|230582	http://www.genome.jp/kegg-bin/show_pathway?mmu00520/mmu:14584%09red/mmu:12763%09red/mmu:230582%09red
Carbon metabolism	KEGG PATHWAY	mmu01200	6	118	0.309796	0.387969	60525|18642|11676|18770|68738|257635	http://www.genome.jp/kegg-bin/show_pathway?mmu01200/mmu:18770%09red/mmu:60525%09red/mmu:18642%09red/mmu:257635%09red/mmu:11676%09red/mmu:68738%09red
Linoleic acid metabolism	KEGG PATHWAY	mmu00591	3	50	0.31193	0.388825	53357|237625|225845	http://www.genome.jp/kegg-bin/show_pathway?mmu00591/mmu:237625%09red/mmu:53357%09red/mmu:225845%09red
Vitamin B6 metabolism	KEGG PATHWAY	mmu00750	1	9	0.313838	0.389392	71872	http://www.genome.jp/kegg-bin/show_pathway?mmu00750/mmu:71872%09red
Ubiquitin mediated proteolysis	KEGG PATHWAY	mmu04120	7	145	0.331271	0.409128	56791|66515|50873|74153|12702|217342|218793	http://www.genome.jp/kegg-bin/show_pathway?mmu04120/mmu:217342%09red/mmu:50873%09red/mmu:12702%09red/mmu:74153%09red/mmu:66515%09red/mmu:56791%09red/mmu:218793%09red
Pentose phosphate pathway	KEGG PATHWAY	mmu00030	2	31	0.345964	0.421447	18642|11676	http://www.genome.jp/kegg-bin/show_pathway?mmu00030/mmu:18642%09red/mmu:11676%09red
Other types of O-glycan biosynthesis	KEGG PATHWAY	mmu00514	2	31	0.345964	0.421447	16848|98388	http://www.genome.jp/kegg-bin/show_pathway?mmu00514/mmu:98388%09red/mmu:16848%09red
Propanoate metabolism	KEGG PATHWAY	mmu00640	2	31	0.345964	0.421447	60525|68738	http://www.genome.jp/kegg-bin/show_pathway?mmu00640/mmu:60525%09red/mmu:68738%09red
Toll-like receptor signaling pathway	KEGG PATHWAY	mmu04620	5	101	0.354731	0.430172	19094|54123|18709|29857|20303	http://www.genome.jp/kegg-bin/show_pathway?mmu04620/mmu:29857%09red/mmu:20303%09red/mmu:54123%09red/mmu:19094%09red/mmu:18709%09red
Galactose metabolism	KEGG PATHWAY	mmu00052	2	32	0.359478	0.432339	18642|11677	http://www.genome.jp/kegg-bin/show_pathway?mmu00052/mmu:18642%09red/mmu:11677%09red
Salmonella infection	KEGG PATHWAY	mmu05132	4	78	0.359745	0.432339	19094|20303|29857|21872	http://www.genome.jp/kegg-bin/show_pathway?mmu05132/mmu:29857%09red/mmu:20303%09red/mmu:19094%09red/mmu:21872%09red
Taurine and hypotaurine metabolism	KEGG PATHWAY	mmu00430	1	11	0.363634	0.433129	23887	http://www.genome.jp/kegg-bin/show_pathway?mmu00430/mmu:23887%09red
Ubiquinone and other terpenoid-quinone biosynthesis	KEGG PATHWAY	mmu00130	1	11	0.363634	0.433129	18104	http://www.genome.jp/kegg-bin/show_pathway?mmu00130/mmu:18104%09red
Ovarian steroidogenesis	KEGG PATHWAY	mmu04913	3	58	0.393176	0.466244	11515|16867|11512	http://www.genome.jp/kegg-bin/show_pathway?mmu04913/mmu:11512%09red/mmu:11515%09red/mmu:16867%09red
Peroxisome	KEGG PATHWAY	mmu04146	4	83	0.401855	0.474437	13850|216739|26458|18631	http://www.genome.jp/kegg-bin/show_pathway?mmu04146/mmu:26458%09red/mmu:13850%09red/mmu:18631%09red/mmu:216739%09red
Renin-angiotensin system	KEGG PATHWAY	mmu04614	2	36	0.412385	0.484733	11607|13809	http://www.genome.jp/kegg-bin/show_pathway?mmu04614/mmu:13809%09red/mmu:11607%09red
Fatty acid biosynthesis	KEGG PATHWAY	mmu00061	1	14	0.431639	0.50515	216739	http://www.genome.jp/kegg-bin/show_pathway?mmu00061/mmu:216739%09red
Primary bile acid biosynthesis	KEGG PATHWAY	mmu00120	1	16	0.472891	0.551021	101502	http://www.genome.jp/kegg-bin/show_pathway?mmu00120/mmu:101502%09red
RIG-I-like receptor signaling pathway	KEGG PATHWAY	mmu04622	3	69	0.500017	0.580106	19094|54123|29857	http://www.genome.jp/kegg-bin/show_pathway?mmu04622/mmu:29857%09red/mmu:19094%09red/mmu:54123%09red
Pantothenate and CoA biosynthesis	KEGG PATHWAY	mmu00770	1	18	0.511151	0.587933	22361	http://www.genome.jp/kegg-bin/show_pathway?mmu00770/mmu:22361%09red
Other glycan degradation	KEGG PATHWAY	mmu00511	1	18	0.511151	0.587933	238023	http://www.genome.jp/kegg-bin/show_pathway?mmu00511/mmu:238023%09red
Carbohydrate digestion and absorption	KEGG PATHWAY	mmu04973	2	45	0.522561	0.596158	18709|11932	http://www.genome.jp/kegg-bin/show_pathway?mmu04973/mmu:11932%09red/mmu:18709%09red
Alzheimer's disease	KEGG PATHWAY	mmu05010	7	177	0.522751	0.596158	12367|19165|12364|20617|11816|14814|333182	http://www.genome.jp/kegg-bin/show_pathway?mmu05010/mmu:14814%09red/mmu:20617%09red/mmu:333182%09red/mmu:11816%09red/mmu:19165%09red/mmu:12367%09red/mmu:12364%09red
Cell cycle	KEGG PATHWAY	mmu04110	5	125	0.527594	0.598451	23882|21808|11350|12443|12531	http://www.genome.jp/kegg-bin/show_pathway?mmu04110/mmu:21808%09red/mmu:12443%09red/mmu:11350%09red/mmu:12531%09red/mmu:23882%09red
Steroid biosynthesis	KEGG PATHWAY	mmu00100	1	19	0.529227	0.598451	223920	http://www.genome.jp/kegg-bin/show_pathway?mmu00100/mmu:223920%09red
Tryptophan metabolism	KEGG PATHWAY	mmu00380	2	47	0.545099	0.612963	266645|71872	http://www.genome.jp/kegg-bin/show_pathway?mmu00380/mmu:266645%09red/mmu:71872%09red
2-Oxocarboxylic acid metabolism	KEGG PATHWAY	mmu01210	1	20	0.546635	0.612963	217214	http://www.genome.jp/kegg-bin/show_pathway?mmu01210/mmu:217214%09red
Fatty acid degradation	KEGG PATHWAY	mmu00071	2	49	0.566883	0.629923	78070|216739	http://www.genome.jp/kegg-bin/show_pathway?mmu00071/mmu:78070%09red/mmu:216739%09red
Cysteine and methionine metabolism	KEGG PATHWAY	mmu00270	2	49	0.566883	0.629923	14630|257635	http://www.genome.jp/kegg-bin/show_pathway?mmu00270/mmu:257635%09red/mmu:14630%09red
Pyrimidine metabolism	KEGG PATHWAY	mmu00240	4	104	0.568811	0.629923	215446|26462|232223|72962	http://www.genome.jp/kegg-bin/show_pathway?mmu00240/mmu:232223%09red/mmu:215446%09red/mmu:26462%09red/mmu:72962%09red
Arginine and proline metabolism	KEGG PATHWAY	mmu00330	2	51	0.587903	0.645729	18452|107239	http://www.genome.jp/kegg-bin/show_pathway?mmu00330/mmu:18452%09red/mmu:107239%09red
Drug metabolism - other enzymes	KEGG PATHWAY	mmu00983	2	51	0.587903	0.645729	72361|72962	http://www.genome.jp/kegg-bin/show_pathway?mmu00983/mmu:72962%09red/mmu:72361%09red
Phototransduction	KEGG PATHWAY	mmu04744	1	26	0.638377	0.698306	19739	http://www.genome.jp/kegg-bin/show_pathway?mmu04744/mmu:19739%09red
Huntington's disease	KEGG PATHWAY	mmu05016	7	199	0.641826	0.699225	12367|105675|19017|21817|13385|15114|333182	http://www.genome.jp/kegg-bin/show_pathway?mmu05016/mmu:105675%09red/mmu:15114%09red/mmu:333182%09red/mmu:13385%09red/mmu:12367%09red/mmu:21817%09red/mmu:19017%09red
Fatty acid elongation	KEGG PATHWAY	mmu00062	1	27	0.651751	0.707163	83603	http://www.genome.jp/kegg-bin/show_pathway?mmu00062/mmu:83603%09red
Mucin type O-Glycan biosynthesis	KEGG PATHWAY	mmu00512	1	28	0.664631	0.716503	20442	http://www.genome.jp/kegg-bin/show_pathway?mmu00512/mmu:20442%09red
Retinol metabolism	KEGG PATHWAY	mmu00830	3	89	0.665706	0.716503	26358|71872|11668	http://www.genome.jp/kegg-bin/show_pathway?mmu00830/mmu:11668%09red/mmu:26358%09red/mmu:71872%09red
Cytosolic DNA-sensing pathway	KEGG PATHWAY	mmu04623	2	64	0.706026	0.75686	54123|20303	http://www.genome.jp/kegg-bin/show_pathway?mmu04623/mmu:54123%09red/mmu:20303%09red
mRNA surveillance pathway	KEGG PATHWAY	mmu03015	3	96	0.713292	0.761603	225849|241989|76626	http://www.genome.jp/kegg-bin/show_pathway?mmu03015/mmu:241989%09red/mmu:225849%09red/mmu:76626%09red
Long-term potentiation	KEGG PATHWAY	mmu04720	2	66	0.721454	0.765053	18750|14814	http://www.genome.jp/kegg-bin/show_pathway?mmu04720/mmu:18750%09red/mmu:14814%09red
beta-Alanine metabolism	KEGG PATHWAY	mmu00410	1	33	0.722233	0.765053	107239	http://www.genome.jp/kegg-bin/show_pathway?mmu00410/mmu:107239%09red
Base excision repair	KEGG PATHWAY	mmu03410	1	35	0.742403	0.783323	382913	http://www.genome.jp/kegg-bin/show_pathway?mmu03410/mmu:382913%09red
Pentose and glucuronate interconversions	KEGG PATHWAY	mmu00040	1	36	0.751932	0.790266	11677	http://www.genome.jp/kegg-bin/show_pathway?mmu00040/mmu:11677%09red
Nicotine addiction	KEGG PATHWAY	mmu05033	1	40	0.786654	0.820324	14814	http://www.genome.jp/kegg-bin/show_pathway?mmu05033/mmu:14814%09red
Regulation of autophagy	KEGG PATHWAY	mmu04140	1	40	0.786654	0.820324	22241	http://www.genome.jp/kegg-bin/show_pathway?mmu04140/mmu:22241%09red
Cardiac muscle contraction	KEGG PATHWAY	mmu04260	2	80	0.811246	0.84269	333182|11932	http://www.genome.jp/kegg-bin/show_pathway?mmu04260/mmu:11932%09red/mmu:333182%09red
RNA degradation	KEGG PATHWAY	mmu03018	2	83	0.826759	0.855488	241989|18642	http://www.genome.jp/kegg-bin/show_pathway?mmu03018/mmu:241989%09red/mmu:18642%09red
Fanconi anemia pathway	KEGG PATHWAY	mmu03460	1	51	0.859083	0.885516	71718	http://www.genome.jp/kegg-bin/show_pathway?mmu03460/mmu:71718%09red
Lysine degradation	KEGG PATHWAY	mmu00310	1	53	0.86932	0.892635	26432	http://www.genome.jp/kegg-bin/show_pathway?mmu00310/mmu:26432%09red
Valine, leucine and isoleucine degradation	KEGG PATHWAY	mmu00280	1	56	0.883299	0.903527	71872	http://www.genome.jp/kegg-bin/show_pathway?mmu00280/mmu:71872%09red
Legionellosis	KEGG PATHWAY	mmu05134	1	58	0.891778	0.908732	12367	http://www.genome.jp/kegg-bin/show_pathway?mmu05134/mmu:12367%09red
Glucagon signaling pathway	KEGG PATHWAY	mmu04922	2	102	0.900929	0.91458	19017|78070	http://www.genome.jp/kegg-bin/show_pathway?mmu04922/mmu:78070%09red/mmu:19017%09red
Steroid hormone biosynthesis	KEGG PATHWAY	mmu00140	1	87	0.963765	0.974676	12846	http://www.genome.jp/kegg-bin/show_pathway?mmu00140/mmu:12846%09red
Oxidative phosphorylation	KEGG PATHWAY	mmu00190	2	139	0.968519	0.975801	11944|333182	http://www.genome.jp/kegg-bin/show_pathway?mmu00190/mmu:11944%09red/mmu:333182%09red
RNA transport	KEGG PATHWAY	mmu03013	2	170	0.988431	0.992133	13688|241989	http://www.genome.jp/kegg-bin/show_pathway?mmu03013/mmu:241989%09red/mmu:13688%09red
Olfactory transduction	KEGG PATHWAY	mmu04740	4	1102	1	1	258756|19091|258238|57271	http://www.genome.jp/kegg-bin/show_pathway?mmu04740/mmu:19091%09red/mmu:258756%09red/mmu:57271%09red/mmu:258238%09red

## Sheet: GMP-Monocyte-upregulated
#Term	Database	ID	Input number	Background number	P-Value	Corrected P-Value	Input	Hyperlink
Endocytosis	KEGG PATHWAY	mmu04144	66	294	1.49529e-15	2.30913e-13	52055|72318|19349|68953|19344|19345|13858|19325|12774|12540|54189|75767|17126|259300|234852|15042|15040|14772|14773|12402|83814|103967|230597|67804|216238|67771|215280|69150|54673|76959|78618|68942|69091|70160|84092|75608|215445|19334|218441|14991|11555|11554|12978|16184|13430|16574|98878|16573|13649|71889|18805|18806|15039|69710|216724|69780|12767|13196|16396|11867|11848|68524|12340|11845|12345|…	http://www.genome.jp/kegg-bin/show_pathway?mmu04144/mmu:16396%09red/mmu:11845%09red/mmu:11842%09red/mmu:230597%09red/mmu:215445%09red/mmu:54189%09red/mmu:11848%09red/mmu:67771%09red/mmu:14991%09red/mmu:71889%09red/mmu:13196%09red/mmu:52055%09red/mmu:215280%09red/mmu:12774%09red/mmu:67804%09red/mmu:19349%09red/mmu:84092%09red/mmu:19345%09red/mmu:19344%09red/mmu:15039%09red/mmu:234852%09red/mmu:689…
Regulation of actin cytoskeleton	KEGG PATHWAY	mmu04810	56	218	1.62614e-15	2.30913e-13	242687|237860|18643|329251|320207|12928|16401|14674|16414|74769|18645|231637|109880|16412|109700|20130|17451|19877|30938|12540|69632|108083|11789|21844|54635|11461|241226|544963|17886|70584|18718|13800|29875|18710|18711|17931|16407|14083|54126|20430|67771|20662|16421|13649|16409|105855|224105|19046|20544|98932|16416|11867|11848|14268|19878|22330	http://www.genome.jp/kegg-bin/show_pathway?mmu04810/mmu:224105%09red/mmu:16409%09red/mmu:16421%09red/mmu:12928%09red/mmu:544963%09red/mmu:20544%09red/mmu:11848%09red/mmu:18643%09red/mmu:21844%09red/mmu:67771%09red/mmu:14083%09red/mmu:18645%09red/mmu:237860%09red/mmu:16401%09red/mmu:70584%09red/mmu:13800%09red/mmu:14674%09red/mmu:109700%09red/mmu:320207%09red/mmu:11789%09red/mmu:17931%09red/mmu:20…
Osteoclast differentiation	KEGG PATHWAY	mmu04380	43	133	4.14452e-15	3.92348e-13	232801|18725|14389|18726|21943|320207|20847|20846|16478|18035|22177|16416|18033|16451|14360|18019|19261|19058|23797|320832|17970|21682|19055|19056|234779|15976|15975|21934|14129|17342|12912|18710|19016|668101|12978|26409|16822|16391|15980|14284|16175|11652|74769	http://www.genome.jp/kegg-bin/show_pathway?mmu04380/mmu:18033%09red/mmu:16391%09red/mmu:23797%09red/mmu:320832%09red/mmu:21943%09red/mmu:15976%09red/mmu:18725%09red/mmu:18726%09red/mmu:15975%09red/mmu:16822%09red/mmu:668101%09red/mmu:17970%09red/mmu:14360%09red/mmu:320207%09red/mmu:18035%09red/mmu:19261%09red/mmu:19055%09red/mmu:19056%09red/mmu:20846%09red/mmu:20847%09red/mmu:18019%09red/mmu:1645…
Pathways in cancer	KEGG PATHWAY	mmu05200	76	398	2.02504e-14	1.43778e-12	109880|320207|12767|17344|14674|17342|20846|56637|11796|18035|17128|14268|12982|18033|16412|16451|14632|22420|17126|19877|213498|12370|18795|19016|16842|69632|19878|12402|59069|11607|11789|234779|18751|16000|240168|19645|20851|12928|14366|19401|242705|14102|58231|23797|15516|18710|12914|108989|56044|69635|14255|14083|12828|22029|12978|22417|13649|14710|11799|14682|20181|12385|15251|12576|74769|19…	http://www.genome.jp/kegg-bin/show_pathway?mmu05200/mmu:328572%09red/mmu:320207%09red/mmu:12576%09red/mmu:234779%09red/mmu:23797%09red/mmu:14682%09red/mmu:12402%09red/mmu:242705%09red/mmu:11848%09red/mmu:12370%09red/mmu:17187%09red/mmu:11607%09red/mmu:19419%09red/mmu:14366%09red/mmu:56044%09red/mmu:240168%09red/mmu:56458%09red/mmu:14369%09red/mmu:69635%09red/mmu:14710%09red/mmu:14268%09red/mmu:23…
Measles	KEGG PATHWAY	mmu05162	42	139	5.81312e-14	3.30185e-12	170786|320207|246728|17221|20846|56637|18035|74769|24088|18033|16451|14360|71586|16452|23797|12445|13448|170770|15976|15975|68098|20851|14102|20847|18710|54123|12995|16184|26409|15467|17874|19106|23960|12576|81897|13666|16391|16175|11652|266632|27218|15980	http://www.genome.jp/kegg-bin/show_pathway?mmu05162/mmu:12995%09red/mmu:18033%09red/mmu:12576%09red/mmu:16391%09red/mmu:13448%09red/mmu:15976%09red/mmu:15975%09red/mmu:170770%09red/mmu:246728%09red/mmu:71586%09red/mmu:17874%09red/mmu:81897%09red/mmu:19106%09red/mmu:14360%09red/mmu:320207%09red/mmu:18035%09red/mmu:56637%09red/mmu:23797%09red/mmu:20846%09red/mmu:20847%09red/mmu:16451%09red/mmu:1410…
Axon guidance	KEGG PATHWAY	mmu04360	47	176	8.91636e-14	4.22041e-12	13835|13836|237860|320207|12540|13838|56637|20356|74769|20354|231637|20352|16412|20564|14360|18019|20130|19877|259302|19058|69632|18186|19055|19056|13639|234779|243743|20358|140570|218397|70584|12934|108058|11848|18710|14270|13642|73181|22417|14064|13800|224105|12767|19878|14083|50780|12168	http://www.genome.jp/kegg-bin/show_pathway?mmu04360/mmu:224105%09red/mmu:18186%09red/mmu:11848%09red/mmu:14083%09red/mmu:237860%09red/mmu:12168%09red/mmu:20564%09red/mmu:70584%09red/mmu:13800%09red/mmu:20358%09red/mmu:14360%09red/mmu:20354%09red/mmu:320207%09red/mmu:20352%09red/mmu:20130%09red/mmu:56637%09red/mmu:19055%09red/mmu:73181%09red/mmu:19056%09red/mmu:19877%09red/mmu:140570%09red/mmu:180…
Tuberculosis	KEGG PATHWAY	mmu05152	47	179	1.49998e-13	6.08562e-12	240354|170786|19349|19344|19345|20846|16414|81897|24088|18033|15000|16451|16452|17533|12370|23797|69632|21899|21897|19055|19056|12315|16985|216238|13040|12912|225326|12313|19058|14129|14127|108058|16175|12914|11975|12608|192656|16409|17874|16154|16173|328572|11848|11652|266632|12266|15980	http://www.genome.jp/kegg-bin/show_pathway?mmu05152/mmu:12313%09red/mmu:12315%09red/mmu:11975%09red/mmu:23797%09red/mmu:240354%09red/mmu:11848%09red/mmu:12370%09red/mmu:81897%09red/mmu:19056%09red/mmu:19349%09red/mmu:16409%09red/mmu:16985%09red/mmu:19345%09red/mmu:19344%09red/mmu:18033%09red/mmu:17874%09red/mmu:19055%09red/mmu:225326%09red/mmu:216238%09red/mmu:13040%09red/mmu:20846%09red/mmu:1645…
Transcriptional misregulation in cancer	KEGG PATHWAY	mmu05202	47	180	1.77981e-13	6.31833e-12	18647|15902|108829|15446|15081|19696|14247|12053|18033|319149|18053|20466|12524|19016|140780|18792|13714|16000|21939|19401|14009|14129|15077|70439|56312|22029|12608|80859|268996|12978|16599|17132|16421|16409|14255|20185|20181|20683|12576|11796|14083|50528|56458|235320|11908|70122|17187	http://www.genome.jp/kegg-bin/show_pathway?mmu05202/mmu:15446%09red/mmu:108829%09red/mmu:16409%09red/mmu:15081%09red/mmu:16421%09red/mmu:319149%09red/mmu:70439%09red/mmu:17187%09red/mmu:18647%09red/mmu:19696%09red/mmu:20683%09red/mmu:20466%09red/mmu:12576%09red/mmu:56458%09red/mmu:16599%09red/mmu:235320%09red/mmu:18033%09red/mmu:13714%09red/mmu:18053%09red/mmu:14083%09red/mmu:15077%09red/mmu:1713…
Influenza A	KEGG PATHWAY	mmu05164	45	172	5.44197e-13	1.71724e-11	53319|142980|217069|15894|54196|246728|20847|20846|56637|18035|20296|74769|18033|16391|16451|71586|16452|23797|320207|18751|15976|15975|81489|11461|216799|14102|18710|12914|54123|15000|15467|17874|19106|328572|103573|23960|58185|13666|16173|50528|16175|11652|266632|22333|15980	http://www.genome.jp/kegg-bin/show_pathway?mmu05164/mmu:217069%09red/mmu:53319%09red/mmu:18033%09red/mmu:22333%09red/mmu:16391%09red/mmu:23797%09red/mmu:15976%09red/mmu:15975%09red/mmu:15000%09red/mmu:246728%09red/mmu:71586%09red/mmu:103573%09red/mmu:19106%09red/mmu:320207%09red/mmu:18035%09red/mmu:56637%09red/mmu:20296%09red/mmu:20846%09red/mmu:20847%09red/mmu:16451%09red/mmu:14102%09red/mmu:239…
Focal adhesion	KEGG PATHWAY	mmu04510	48	203	2.13921e-12	6.07535e-11	14360|15891|329251|320207|12928|12540|56637|21825|74769|16416|14268|109880|16412|109700|19877|23797|12445|11796|54635|18751|16000|11461|241226|12334|22323|11855|170736|70584|215449|18710|17931|14257|14083|12828|16401|20662|12841|16421|13649|224105|19046|19878|98932|109905|11848|11652|22330|19417	http://www.genome.jp/kegg-bin/show_pathway?mmu04510/mmu:224105%09red/mmu:215449%09red/mmu:22330%09red/mmu:16421%09red/mmu:12334%09red/mmu:11848%09red/mmu:19417%09red/mmu:56637%09red/mmu:21825%09red/mmu:70584%09red/mmu:12841%09red/mmu:16416%09red/mmu:109700%09red/mmu:14360%09red/mmu:320207%09red/mmu:12928%09red/mmu:17931%09red/mmu:14083%09red/mmu:170736%09red/mmu:23797%09red/mmu:19877%09red/mmu:20…
Phagosome	KEGG PATHWAY	mmu04145	46	192	4.14416e-12	1.06995e-10	170786|21354|19349|19344|19345|15000|21825|22153|22152|22151|16416|16412|13427|17533|15042|15040|21899|11461|216238|13040|100226|22143|225326|12491|67951|14129|18711|11975|14991|20288|22146|16409|20333|15039|73834|16414|12266|17970|11964|11966|24088|53331|22319|227613|234663|73710	http://www.genome.jp/kegg-bin/show_pathway?mmu04145/mmu:13427%09red/mmu:234663%09red/mmu:22152%09red/mmu:12491%09red/mmu:16409%09red/mmu:11975%09red/mmu:20288%09red/mmu:227613%09red/mmu:100226%09red/mmu:53331%09red/mmu:21825%09red/mmu:14991%09red/mmu:22153%09red/mmu:19349%09red/mmu:22143%09red/mmu:225326%09red/mmu:19345%09red/mmu:19344%09red/mmu:15039%09red/mmu:20333%09red/mmu:17970%09red/mmu:213…
cGMP-PKG signaling pathway	KEGG PATHWAY	mmu04022	43	173	7.40457e-12	1.75242e-10	16337|320207|14674|11941|74769|20541|18019|16438|19877|19058|18795|16439|19055|19056|17258|19735|11607|12315|18754|12313|22323|11933|232975|23797|54611|12912|18710|17931|11555|11554|73181|67972|12289|14682|19046|19878|98932|18576|234889|11848|11652|16367|22333	http://www.genome.jp/kegg-bin/show_pathway?mmu04022/mmu:12313%09red/mmu:17258%09red/mmu:11607%09red/mmu:22333%09red/mmu:12315%09red/mmu:11554%09red/mmu:11555%09red/mmu:11848%09red/mmu:232975%09red/mmu:20541%09red/mmu:234889%09red/mmu:16337%09red/mmu:19046%09red/mmu:22323%09red/mmu:19735%09red/mmu:320207%09red/mmu:17931%09red/mmu:19055%09red/mmu:23797%09red/mmu:73181%09red/mmu:19056%09red/mmu:1987…
Viral carcinogenesis	KEGG PATHWAY	mmu05203	52	245	8.96311e-12	1.9581e-10	23894|22627|320207|12540|19696|319160|74769|17096|18033|319161|16451|16195|12370|15042|15040|18035|326619|69386|58801|328572|19645|20851|237336|54401|319190|18710|12912|12914|320332|22029|74197|54123|12445|319157|319155|12774|78303|15039|19106|12576|20684|235459|22215|14991|16391|79221|319189|11848|83602|107932|18519|12266	http://www.genome.jp/kegg-bin/show_pathway?mmu05203/mmu:18033%09red/mmu:12576%09red/mmu:16391%09red/mmu:328572%09red/mmu:237336%09red/mmu:11848%09red/mmu:20684%09red/mmu:319155%09red/mmu:319157%09red/mmu:19696%09red/mmu:319190%09red/mmu:79221%09red/mmu:14991%09red/mmu:16195%09red/mmu:12774%09red/mmu:19106%09red/mmu:15039%09red/mmu:320207%09red/mmu:18035%09red/mmu:107932%09red/mmu:54401%09red/mmu:…
Herpes simplex infection	KEGG PATHWAY	mmu05168	49	224	1.40581e-11	2.85179e-10	53319|142980|21354|246728|20847|20846|18035|20296|81897|24088|18033|15000|16451|71586|16452|12370|15042|15040|99730|12753|15976|15975|328572|237336|209361|226182|17874|20384|57317|14102|20382|67615|12914|15957|22029|14991|12995|26409|15467|54123|15039|19106|23960|20684|13666|16391|19046|12266|15980	http://www.genome.jp/kegg-bin/show_pathway?mmu05168/mmu:12995%09red/mmu:53319%09red/mmu:16391%09red/mmu:20382%09red/mmu:237336%09red/mmu:15976%09red/mmu:12753%09red/mmu:15975%09red/mmu:15000%09red/mmu:246728%09red/mmu:14991%09red/mmu:71586%09red/mmu:81897%09red/mmu:15042%09red/mmu:226182%09red/mmu:19106%09red/mmu:15039%09red/mmu:18033%09red/mmu:18035%09red/mmu:209361%09red/mmu:21354%09red/mmu:208…
Platelet activation	KEGG PATHWAY	mmu04611	35	123	2.84815e-11	5.3925e-10	320207|14674|70839|16822|16416|16412|14360|16439|16438|19877|18795|69632|19878|215449|234779|11461|18441|17096|22323|20619|23797|14127|18710|17931|14682|19046|14723|74769|19419|109905|19222|234889|11848|11652|54519	http://www.genome.jp/kegg-bin/show_pathway?mmu04611/mmu:70839%09red/mmu:215449%09red/mmu:23797%09red/mmu:14682%09red/mmu:16412%09red/mmu:11848%09red/mmu:16439%09red/mmu:19419%09red/mmu:234889%09red/mmu:19046%09red/mmu:22323%09red/mmu:14360%09red/mmu:320207%09red/mmu:17931%09red/mmu:19222%09red/mmu:19877%09red/mmu:18441%09red/mmu:19878%09red/mmu:109905%09red/mmu:14127%09red/mmu:16438%09red/mmu:147…
Chemokine signaling pathway	KEGG PATHWAY	mmu04062	45	198	3.19258e-11	5.66683e-10	57349|12772|320207|12928|15162|20847|20846|56637|18035|74769|18033|12540|20296|16452|19877|18795|20311|14772|14773|94176|14191|18751|18753|17096|20851|23797|18710|109880|14083|20662|215449|12774|14710|12768|277360|20305|12767|19878|17329|109905|11848|11652|21844|13051|19229	http://www.genome.jp/kegg-bin/show_pathway?mmu04062/mmu:18033%09red/mmu:215449%09red/mmu:57349%09red/mmu:23797%09red/mmu:14710%09red/mmu:11848%09red/mmu:21844%09red/mmu:12774%09red/mmu:12772%09red/mmu:320207%09red/mmu:12928%09red/mmu:18035%09red/mmu:14083%09red/mmu:56637%09red/mmu:20311%09red/mmu:19877%09red/mmu:109880%09red/mmu:20846%09red/mmu:20847%09red/mmu:19229%09red/mmu:109905%09red/mmu:164…
Rap1 signaling pathway	KEGG PATHWAY	mmu04015	47	215	3.70641e-11	6.19189e-10	13836|18645|18053|18643|16337|320207|12928|75292|12540|21825|16414|16822|16416|109880|16412|20130|18795|215449|54635|13639|18751|16000|240168|11461|18441|22323|12313|23880|23797|18710|56044|14257|12978|12801|244668|13649|16409|54519|14682|12315|74769|109905|11541|11848|11652|21844|238130	http://www.genome.jp/kegg-bin/show_pathway?mmu04015/mmu:12313%09red/mmu:215449%09red/mmu:12315%09red/mmu:23797%09red/mmu:14682%09red/mmu:11848%09red/mmu:18643%09red/mmu:21844%09red/mmu:18645%09red/mmu:56044%09red/mmu:21825%09red/mmu:16822%09red/mmu:240168%09red/mmu:16337%09red/mmu:75292%09red/mmu:238130%09red/mmu:22323%09red/mmu:13639%09red/mmu:320207%09red/mmu:12928%09red/mmu:18053%09red/mmu:201…
Proteoglycans in cancer	KEGG PATHWAY	mmu05205	46	208	4.2685e-11	6.73474e-10	329251|320207|15163|21825|14369|74769|16416|14268|109880|16412|16439|16438|17126|19877|14366|23797|22420|12540|69632|18792|12402|234779|18751|16000|11461|20130|108058|14102|14000|21859|18710|15170|17931|14083|22417|13649|29875|20662|19046|15251|20544|24088|11848|11652|21844|19878	http://www.genome.jp/kegg-bin/show_pathway?mmu05205/mmu:23797%09red/mmu:14083%09red/mmu:16412%09red/mmu:11848%09red/mmu:20130%09red/mmu:21844%09red/mmu:15170%09red/mmu:20544%09red/mmu:21825%09red/mmu:14366%09red/mmu:14369%09red/mmu:14268%09red/mmu:320207%09red/mmu:17931%09red/mmu:22420%09red/mmu:19877%09red/mmu:20662%09red/mmu:19878%09red/mmu:14102%09red/mmu:16438%09red/mmu:16439%09red/mmu:14000%…
Oxytocin signaling pathway	KEGG PATHWAY	mmu04921	39	158	8.15822e-11	1.21944e-09	329251|320207|74769|19056|18019|16438|17904|19877|19058|18795|20190|16439|19055|12295|18751|12315|11461|12313|16518|105787|12494|28240|108058|18710|17931|19735|73181|12289|13649|108097|14682|19046|19878|98932|108099|234889|11848|207565|227541	http://www.genome.jp/kegg-bin/show_pathway?mmu04921/mmu:12313%09red/mmu:12494%09red/mmu:12315%09red/mmu:14682%09red/mmu:105787%09red/mmu:11848%09red/mmu:227541%09red/mmu:234889%09red/mmu:207565%09red/mmu:19046%09red/mmu:12295%09red/mmu:19735%09red/mmu:320207%09red/mmu:17931%09red/mmu:19055%09red/mmu:73181%09red/mmu:19056%09red/mmu:19877%09red/mmu:18019%09red/mmu:20190%09red/mmu:19058%09red/mmu:16…
Ras signaling pathway	KEGG PATHWAY	mmu04014	48	231	1.04074e-10	1.47785e-09	13836|14710|18053|16337|19344|19345|19731|14389|19696|74769|18033|12540|20130|23797|18751|54635|13639|234779|320207|16000|240168|12313|218397|70584|58231|215449|18710|224105|56044|14257|56392|12978|21844|20662|13649|18805|18806|12315|237625|72399|19418|19419|109905|11848|11652|11845|19414|19417	http://www.genome.jp/kegg-bin/show_pathway?mmu04014/mmu:12313%09red/mmu:224105%09red/mmu:320207%09red/mmu:215449%09red/mmu:12315%09red/mmu:23797%09red/mmu:14710%09red/mmu:11848%09red/mmu:19731%09red/mmu:237625%09red/mmu:21844%09red/mmu:11845%09red/mmu:19419%09red/mmu:19418%09red/mmu:56044%09red/mmu:19414%09red/mmu:19417%09red/mmu:240168%09red/mmu:16337%09red/mmu:19345%09red/mmu:19344%09red/mmu:13…
Toll-like receptor signaling pathway	KEGG PATHWAY	mmu04620	30	101	3.04866e-10	4.12295e-09	142980|320207|20846|18035|81897|24088|18033|12370|12524|21899|21897|225471|15976|15975|19766|21939|26410|23797|18710|54123|53791|27056|26409|17874|12519|74769|17329|17087|11652|266632	http://www.genome.jp/kegg-bin/show_pathway?mmu04620/mmu:320207%09red/mmu:23797%09red/mmu:17087%09red/mmu:15976%09red/mmu:12370%09red/mmu:15975%09red/mmu:12519%09red/mmu:81897%09red/mmu:26410%09red/mmu:18033%09red/mmu:18035%09red/mmu:20846%09red/mmu:17874%09red/mmu:17329%09red/mmu:21897%09red/mmu:225471%09red/mmu:21899%09red/mmu:12524%09red/mmu:21939%09red/mmu:26409%09red/mmu:11652%09red/mmu:24088…
Wnt signaling pathway	KEGG PATHWAY	mmu04310	36	146	4.38039e-10	5.65468e-09	18099|319478|76441|56637|14369|17128|19056|93840|18019|22420|11789|14366|19058|18795|208846|12445|16842|19055|20377|231201|18751|81004|67772|243548|108058|12914|12995|73181|26409|22417|212398|19164|19878|16974|328572|11848	http://www.genome.jp/kegg-bin/show_pathway?mmu04310/mmu:12995%09red/mmu:328572%09red/mmu:76441%09red/mmu:67772%09red/mmu:11848%09red/mmu:243548%09red/mmu:81004%09red/mmu:14366%09red/mmu:319478%09red/mmu:14369%09red/mmu:20377%09red/mmu:11789%09red/mmu:22420%09red/mmu:56637%09red/mmu:19055%09red/mmu:73181%09red/mmu:19056%09red/mmu:19164%09red/mmu:18019%09red/mmu:19058%09red/mmu:18099%09red/mmu:9384…
Fc gamma R-mediated phagocytosis	KEGG PATHWAY	mmu04666	28	90	4.92851e-10	6.08564e-09	16332|242687|19264|320207|12928|15162|14389|74769|17096|12540|23797|94176|234779|18751|18753|18754|67771|22323|14129|18710|17118|13430|18805|18806|13196|11867|11652|11845	http://www.genome.jp/kegg-bin/show_pathway?mmu04666/mmu:11845%09red/mmu:23797%09red/mmu:67771%09red/mmu:16332%09red/mmu:13196%09red/mmu:94176%09red/mmu:19264%09red/mmu:320207%09red/mmu:12928%09red/mmu:17118%09red/mmu:13430%09red/mmu:22323%09red/mmu:234779%09red/mmu:17096%09red/mmu:12540%09red/mmu:14389%09red/mmu:11652%09red/mmu:14129%09red/mmu:18805%09red/mmu:18710%09red/mmu:18806%09red/mmu:18751…
Phosphatidylinositol signaling system	KEGG PATHWAY	mmu04070	29	97	5.27737e-10	6.24489e-09	16332|18704|320207|76500|74769|16439|16438|18795|108083|234779|18751|12315|69718|12313|269180|54384|225326|18718|380921|18710|18711|110197|219135|19062|234515|107650|18802|13139|104015	http://www.genome.jp/kegg-bin/show_pathway?mmu04070/mmu:219135%09red/mmu:12313%09red/mmu:12315%09red/mmu:110197%09red/mmu:107650%09red/mmu:18704%09red/mmu:16332%09red/mmu:234515%09red/mmu:54384%09red/mmu:76500%09red/mmu:320207%09red/mmu:104015%09red/mmu:225326%09red/mmu:269180%09red/mmu:108083%09red/mmu:16438%09red/mmu:16439%09red/mmu:234779%09red/mmu:18718%09red/mmu:18802%09red/mmu:18711%09red/m…
Hepatitis B	KEGG PATHWAY	mmu05161	35	146	1.43407e-09	1.62911e-08	142980|320207|20847|20846|18035|74769|24088|18033|16451|18019|71586|12370|23797|225471|18751|15975|19645|20851|20852|54401|17874|242705|14102|18710|12912|12914|26401|73181|54123|11799|12576|17128|328572|11652|19229	http://www.genome.jp/kegg-bin/show_pathway?mmu05161/mmu:18033%09red/mmu:12576%09red/mmu:23797%09red/mmu:242705%09red/mmu:12370%09red/mmu:15975%09red/mmu:71586%09red/mmu:17874%09red/mmu:320207%09red/mmu:18035%09red/mmu:73181%09red/mmu:54401%09red/mmu:20846%09red/mmu:20847%09red/mmu:19229%09red/mmu:16451%09red/mmu:14102%09red/mmu:225471%09red/mmu:17128%09red/mmu:11652%09red/mmu:24088%09red/mmu:1179…
Thyroid hormone signaling pathway	KEGG PATHWAY	mmu04919	31	117	1.62244e-09	1.77221e-08	320207|327987|20846|56637|20544|16416|18132|20466|18795|234779|18751|11461|11933|232975|23797|18710|12914|22417|18129|72472|20185|17979|18802|20181|17977|15251|74769|328572|56458|11652|18519	http://www.genome.jp/kegg-bin/show_pathway?mmu04919/mmu:23797%09red/mmu:232975%09red/mmu:20544%09red/mmu:20466%09red/mmu:56458%09red/mmu:320207%09red/mmu:56637%09red/mmu:18132%09red/mmu:17977%09red/mmu:20846%09red/mmu:17979%09red/mmu:72472%09red/mmu:16416%09red/mmu:234779%09red/mmu:15251%09red/mmu:11461%09red/mmu:11652%09red/mmu:18802%09red/mmu:18710%09red/mmu:18751%09red/mmu:18519%09red/mmu:7476…
T cell receptor signaling pathway	KEGG PATHWAY	mmu04660	29	105	2.43473e-09	2.56098e-08	240354|19264|320207|56637|108723|18035|16822|18033|12540|14360|18019|19058|23797|21682|12402|19055|19056|70584|17444|26410|18710|15170|26409|20662|224105|74769|19419|11848|11652	http://www.genome.jp/kegg-bin/show_pathway?mmu04660/mmu:224105%09red/mmu:18033%09red/mmu:17444%09red/mmu:240354%09red/mmu:11848%09red/mmu:19419%09red/mmu:70584%09red/mmu:26410%09red/mmu:14360%09red/mmu:19264%09red/mmu:320207%09red/mmu:18035%09red/mmu:15170%09red/mmu:56637%09red/mmu:19055%09red/mmu:23797%09red/mmu:19056%09red/mmu:20662%09red/mmu:18019%09red/mmu:19058%09red/mmu:108723%09red/mmu:125…
Apoptosis	KEGG PATHWAY	mmu04210	33	139	5.12258e-09	5.19575e-08	320207|11796|18035|74769|11546|18033|16439|16438|12370|23797|16906|170770|58801|11461|12334|13040|14102|18710|22029|19766|26408|22146|17210|22143|11799|235587|12633|13666|328417|11652|13036|13030|13032	http://www.genome.jp/kegg-bin/show_pathway?mmu04210/mmu:13030%09red/mmu:320207%09red/mmu:17210%09red/mmu:13036%09red/mmu:23797%09red/mmu:12334%09red/mmu:12370%09red/mmu:22029%09red/mmu:13032%09red/mmu:170770%09red/mmu:235587%09red/mmu:12633%09red/mmu:18033%09red/mmu:18035%09red/mmu:13040%09red/mmu:16906%09red/mmu:14102%09red/mmu:16438%09red/mmu:22146%09red/mmu:328417%09red/mmu:22143%09red/mmu:588…
mTOR signaling pathway	KEGG PATHWAY	mmu04150	35	156	6.26133e-09	6.13178e-08	16337|320207|56637|14369|74769|109880|268706|22417|22420|74747|14366|23797|109270|73834|227743|26987|18751|16000|329679|68441|105787|97998|71742|75425|18710|16367|20662|277854|16974|56430|11964|11966|11848|11652|72124	http://www.genome.jp/kegg-bin/show_pathway?mmu04150/mmu:109270%09red/mmu:23797%09red/mmu:105787%09red/mmu:11848%09red/mmu:71742%09red/mmu:56430%09red/mmu:14366%09red/mmu:16337%09red/mmu:14369%09red/mmu:329679%09red/mmu:320207%09red/mmu:22420%09red/mmu:56637%09red/mmu:72124%09red/mmu:20662%09red/mmu:26987%09red/mmu:11964%09red/mmu:11966%09red/mmu:227743%09red/mmu:109880%09red/mmu:16000%09red/mmu:7…
HTLV-I infection	KEGG PATHWAY	mmu05166	51	295	7.12635e-09	6.59881e-08	73181|328572|15894|320207|16184|56637|13714|18035|16414|17128|18033|15000|16451|18019|22420|17126|11789|14366|19058|23797|15040|19055|19056|17864|11910|12236|19645|20851|237336|20130|21939|242705|15042|18710|12912|18186|12914|26401|12445|22695|26406|22417|14369|15039|103573|74769|14991|11652|11908|18519|22333	http://www.genome.jp/kegg-bin/show_pathway?mmu05166/mmu:12236%09red/mmu:18033%09red/mmu:22333%09red/mmu:18186%09red/mmu:23797%09red/mmu:13714%09red/mmu:237336%09red/mmu:14366%09red/mmu:22695%09red/mmu:14991%09red/mmu:56637%09red/mmu:14369%09red/mmu:15042%09red/mmu:15039%09red/mmu:320207%09red/mmu:11789%09red/mmu:18035%09red/mmu:22420%09red/mmu:74769%09red/mmu:19055%09red/mmu:73181%09red/mmu:19056…
cAMP signaling pathway	KEGG PATHWAY	mmu04024	40	198	7.20292e-09	6.59881e-08	328572|109880|320207|11941|18035|74769|18033|14632|20130|19877|23797|19878|215449|109905|21844|12315|12313|11933|12912|232975|20606|54611|18710|108058|12914|17931|11555|11554|67972|12289|18805|18806|19046|11517|20544|98932|18576|14814|11848|11652	http://www.genome.jp/kegg-bin/show_pathway?mmu04024/mmu:12313%09red/mmu:328572%09red/mmu:18033%09red/mmu:215449%09red/mmu:12315%09red/mmu:11554%09red/mmu:11555%09red/mmu:14814%09red/mmu:20544%09red/mmu:11848%09red/mmu:232975%09red/mmu:21844%09red/mmu:11517%09red/mmu:20606%09red/mmu:320207%09red/mmu:17931%09red/mmu:20130%09red/mmu:23797%09red/mmu:19877%09red/mmu:109880%09red/mmu:19878%09red/mmu:14…
FoxO signaling pathway	KEGG PATHWAY	mmu04068	32	135	8.97079e-09	7.96158e-08	18099|16337|320207|18710|17128|109880|12581|17126|23797|170755|16000|67731|18817|105787|58231|12914|56486|20873|20620|16367|93739|20662|13649|108097|12452|12576|12053|108099|328572|56458|11652|74769	http://www.genome.jp/kegg-bin/show_pathway?mmu04068/mmu:12576%09red/mmu:23797%09red/mmu:105787%09red/mmu:67731%09red/mmu:170755%09red/mmu:18817%09red/mmu:16337%09red/mmu:56458%09red/mmu:108099%09red/mmu:12452%09red/mmu:93739%09red/mmu:320207%09red/mmu:20620%09red/mmu:20662%09red/mmu:18099%09red/mmu:109880%09red/mmu:17128%09red/mmu:16000%09red/mmu:12053%09red/mmu:16367%09red/mmu:11652%09red/mmu:18…
Leukocyte transendothelial migration	KEGG PATHWAY	mmu04670	30	121	1.08188e-08	9.28761e-08	15894|320207|12767|12540|16414|74769|16412|19877|16456|19878|234779|18751|11461|22323|11855|21838|215449|18710|14083|16401|16409|12385|12741|17970|98932|109905|22165|11848|19229|22330	http://www.genome.jp/kegg-bin/show_pathway?mmu04670/mmu:215449%09red/mmu:16409%09red/mmu:11848%09red/mmu:22330%09red/mmu:320207%09red/mmu:14083%09red/mmu:18710%09red/mmu:17970%09red/mmu:19877%09red/mmu:16456%09red/mmu:19229%09red/mmu:109905%09red/mmu:22165%09red/mmu:11855%09red/mmu:16412%09red/mmu:16414%09red/mmu:22323%09red/mmu:234779%09red/mmu:12540%09red/mmu:11461%09red/mmu:16401%09red/mmu:218…
MAPK signaling pathway	KEGG PATHWAY	mmu04010	46	254	1.1119e-08	9.28761e-08	216965|18099|17451|109880|12928|12540|16478|26410|330177|19056|18033|20662|20130|26921|19058|23797|13714|19055|12295|18751|240168|56274|72349|14102|58231|215449|26401|26405|26406|26409|26408|70686|53608|12289|13649|224105|15370|19043|19418|19419|109905|218397|16175|11652|17187|19417	http://www.genome.jp/kegg-bin/show_pathway?mmu04010/mmu:224105%09red/mmu:215449%09red/mmu:70686%09red/mmu:23797%09red/mmu:12928%09red/mmu:17187%09red/mmu:19419%09red/mmu:19418%09red/mmu:19417%09red/mmu:240168%09red/mmu:26921%09red/mmu:12295%09red/mmu:26410%09red/mmu:18033%09red/mmu:13714%09red/mmu:20130%09red/mmu:19055%09red/mmu:19056%09red/mmu:20662%09red/mmu:109905%09red/mmu:14102%09red/mmu:153…
Neurotrophin signaling pathway	KEGG PATHWAY	mmu04722	30	122	1.26907e-08	1.02976e-07	18053|18033|22627|320207|12928|12540|56637|18035|74769|109880|20662|23797|234779|12315|12313|192656|215449|108058|18710|26401|16367|26406|26408|20661|19164|18753|109905|11848|11652|266632	http://www.genome.jp/kegg-bin/show_pathway?mmu04722/mmu:12313%09red/mmu:18033%09red/mmu:215449%09red/mmu:12315%09red/mmu:23797%09red/mmu:11848%09red/mmu:18053%09red/mmu:320207%09red/mmu:12928%09red/mmu:18035%09red/mmu:56637%09red/mmu:19164%09red/mmu:20662%09red/mmu:20661%09red/mmu:109905%09red/mmu:234779%09red/mmu:109880%09red/mmu:12540%09red/mmu:26408%09red/mmu:16367%09red/mmu:108058%09red/mmu:2…
Epstein-Barr virus infection	KEGG PATHWAY	mmu05169	43	232	1.83813e-08	1.45008e-07	15894|20737|320207|54194|12902|56637|18035|69870|74769|17096|19766|18033|16451|23797|15040|22627|19231|14191|234779|19182|19645|237336|21939|12495|12494|15042|18710|12914|22029|74197|14991|12995|54401|26409|15467|15039|19106|103573|12576|13666|328572|11652|16154	http://www.genome.jp/kegg-bin/show_pathway?mmu05169/mmu:12995%09red/mmu:12495%09red/mmu:18033%09red/mmu:12576%09red/mmu:23797%09red/mmu:237336%09red/mmu:16154%09red/mmu:14991%09red/mmu:22627%09red/mmu:103573%09red/mmu:15042%09red/mmu:19106%09red/mmu:15039%09red/mmu:320207%09red/mmu:12902%09red/mmu:18035%09red/mmu:56637%09red/mmu:54401%09red/mmu:19182%09red/mmu:16451%09red/mmu:12494%09red/mmu:2202…
B cell receptor signaling pathway	KEGG PATHWAY	mmu04662	23	75	2.1176e-08	1.6254e-07	240354|16332|320207|12902|56637|108723|18035|74769|18033|18019|19058|23797|19055|19056|234779|18751|240168|17096|18710|15170|20662|12518|11652	http://www.genome.jp/kegg-bin/show_pathway?mmu04662/mmu:18033%09red/mmu:23797%09red/mmu:240354%09red/mmu:12518%09red/mmu:16332%09red/mmu:240168%09red/mmu:320207%09red/mmu:12902%09red/mmu:18035%09red/mmu:15170%09red/mmu:56637%09red/mmu:19055%09red/mmu:19056%09red/mmu:20662%09red/mmu:18019%09red/mmu:19058%09red/mmu:108723%09red/mmu:234779%09red/mmu:17096%09red/mmu:11652%09red/mmu:18710%09red/mmu:18…
Vascular smooth muscle contraction	KEGG PATHWAY	mmu04270	30	128	3.1995e-08	2.39121e-07	18753|329251|14674|109624|11541|109880|16439|16438|17904|19877|213498|18795|69632|19878|18751|11607|12315|18754|18755|12313|17931|12289|14682|19046|237625|54598|98932|19222|234889|11848	http://www.genome.jp/kegg-bin/show_pathway?mmu04270/mmu:12313%09red/mmu:11607%09red/mmu:12315%09red/mmu:14682%09red/mmu:11848%09red/mmu:237625%09red/mmu:234889%09red/mmu:109624%09red/mmu:17931%09red/mmu:19222%09red/mmu:19877%09red/mmu:19878%09red/mmu:16438%09red/mmu:16439%09red/mmu:14674%09red/mmu:109880%09red/mmu:11541%09red/mmu:213498%09red/mmu:19046%09red/mmu:54598%09red/mmu:18751%09red/mmu:18…
Hepatitis C	KEGG PATHWAY	mmu05160	31	137	3.79903e-08	2.75281e-07	142980|18033|320207|246728|20847|20846|56637|18035|74769|71978|109880|16451|23797|56469|15976|15975|19766|15467|19192|18710|15957|54123|20662|13649|19106|20181|23960|12741|13666|16391|11652	http://www.genome.jp/kegg-bin/show_pathway?mmu05160/mmu:18033%09red/mmu:71978%09red/mmu:16391%09red/mmu:23797%09red/mmu:15957%09red/mmu:15976%09red/mmu:15975%09red/mmu:246728%09red/mmu:15467%09red/mmu:19106%09red/mmu:320207%09red/mmu:18035%09red/mmu:56637%09red/mmu:20662%09red/mmu:20847%09red/mmu:16451%09red/mmu:23960%09red/mmu:109880%09red/mmu:20846%09red/mmu:18710%09red/mmu:11652%09red/mmu:1429…
Bacterial invasion of epithelial cells	KEGG PATHWAY	mmu05100	23	78	3.8772e-08	2.75281e-07	242687|320207|12928|12488|15163|74769|14268|12540|12402|71890|16412|103967|11461|67771|18710|14083|13430|18000|12385|53860|11867|11848|22330	http://www.genome.jp/kegg-bin/show_pathway?mmu05100/mmu:22330%09red/mmu:71890%09red/mmu:11848%09red/mmu:67771%09red/mmu:12385%09red/mmu:14268%09red/mmu:320207%09red/mmu:12928%09red/mmu:14083%09red/mmu:16412%09red/mmu:13430%09red/mmu:12488%09red/mmu:12540%09red/mmu:103967%09red/mmu:11461%09red/mmu:12402%09red/mmu:18710%09red/mmu:74769%09red/mmu:242687%09red/mmu:15163%09red/mmu:18000%09red/mmu:5386…
Renin secretion	KEGG PATHWAY	mmu04924	22	72	4.49777e-08	3.11553e-07	16439|16438|19058|18795|19055|19056|11607|12315|12313|11421|16518|54611|12912|11555|11554|12289|14682|11517|18574|18576|234889|13030	http://www.genome.jp/kegg-bin/show_pathway?mmu04924/mmu:12313%09red/mmu:13030%09red/mmu:11607%09red/mmu:12315%09red/mmu:11554%09red/mmu:11555%09red/mmu:11517%09red/mmu:234889%09red/mmu:19055%09red/mmu:19056%09red/mmu:14682%09red/mmu:19058%09red/mmu:16438%09red/mmu:16439%09red/mmu:16518%09red/mmu:11421%09red/mmu:54611%09red/mmu:12289%09red/mmu:12912%09red/mmu:18795%09red/mmu:18574%09red/mmu:18576%…
Leishmaniasis	KEGG PATHWAY	mmu05140	21	67	6.30697e-08	4.26471e-07	17874|17970|15000|14129|18751|16412|16414|20846|15170|18035|16451|24088|15980|18033|16175|26409|266632|16452|12266|16401|16409	http://www.genome.jp/kegg-bin/show_pathway?mmu05140/mmu:18751%09red/mmu:15000%09red/mmu:16412%09red/mmu:16414%09red/mmu:24088%09red/mmu:16409%09red/mmu:15980%09red/mmu:18033%09red/mmu:18035%09red/mmu:15170%09red/mmu:14129%09red/mmu:17970%09red/mmu:26409%09red/mmu:16401%09red/mmu:16175%09red/mmu:17874%09red/mmu:20846%09red/mmu:266632%09red/mmu:12266%09red/mmu:16451%09red/mmu:16452%09red
AGE-RAGE signaling pathway in diabetic complications	KEGG PATHWAY	mmu04933	26	103	7.4232e-08	4.90276e-07	15894|320207|20846|17128|14268|18033|12540|20296|16452|17126|18795|234779|18751|11607|18753|18754|20851|23797|18710|12828|18802|12576|74769|56458|16175|11652	http://www.genome.jp/kegg-bin/show_pathway?mmu04933/mmu:18033%09red/mmu:12576%09red/mmu:23797%09red/mmu:11607%09red/mmu:56458%09red/mmu:14268%09red/mmu:320207%09red/mmu:20846%09red/mmu:12828%09red/mmu:16452%09red/mmu:234779%09red/mmu:20296%09red/mmu:12540%09red/mmu:11652%09red/mmu:18802%09red/mmu:18710%09red/mmu:18751%09red/mmu:18753%09red/mmu:17128%09red/mmu:18754%09red/mmu:18795%09red/mmu:17126…
Jak-STAT signaling pathway	KEGG PATHWAY	mmu04630	33	161	1.0704e-07	6.90897e-07	16880|320207|17344|20847|20846|16194|74769|12982|16451|16195|16452|23797|12445|56469|15976|15975|328572|17210|20851|20852|19255|18710|12914|54607|16184|20662|15170|67296|192157|16391|11652|16154|15980	http://www.genome.jp/kegg-bin/show_pathway?mmu04630/mmu:17210%09red/mmu:16391%09red/mmu:23797%09red/mmu:192157%09red/mmu:15976%09red/mmu:15975%09red/mmu:16195%09red/mmu:16194%09red/mmu:54607%09red/mmu:320207%09red/mmu:15170%09red/mmu:20846%09red/mmu:20847%09red/mmu:16451%09red/mmu:16452%09red/mmu:17344%09red/mmu:12982%09red/mmu:15980%09red/mmu:20662%09red/mmu:11652%09red/mmu:18710%09red/mmu:16184…
PI3K-Akt signaling pathway	KEGG PATHWAY	mmu04151	53	350	1.72429e-07	1.08822e-06	15891|13836|18053|22627|16337|320207|16184|56637|21825|14710|16194|74769|16416|14268|71978|18033|16412|16451|109700|74747|16452|15516|23797|12445|170755|26987|16000|13639|15976|15975|17210|241226|54635|54401|105787|12912|18710|14257|14083|12828|12978|16401|20662|12841|16421|13649|20181|15370|12576|24088|11652|16367|226849	http://www.genome.jp/kegg-bin/show_pathway?mmu04151/mmu:320207%09red/mmu:71978%09red/mmu:12576%09red/mmu:16421%09red/mmu:14710%09red/mmu:226849%09red/mmu:105787%09red/mmu:16401%09red/mmu:15976%09red/mmu:15975%09red/mmu:170755%09red/mmu:21825%09red/mmu:12912%09red/mmu:16194%09red/mmu:16337%09red/mmu:17210%09red/mmu:26987%09red/mmu:12841%09red/mmu:14268%09red/mmu:109700%09red/mmu:13639%09red/mmu:18…
Sphingolipid signaling pathway	KEGG PATHWAY	mmu04071	28	125	2.02848e-07	1.25237e-06	14389|320207|14674|23797|74769|11886|18033|14360|20397|19877|18795|18751|54447|18754|13244|208449|14127|18710|94226|26408|18805|18806|14682|19878|11848|11652|226849|71978	http://www.genome.jp/kegg-bin/show_pathway?mmu04071/mmu:13244%09red/mmu:18033%09red/mmu:71978%09red/mmu:23797%09red/mmu:14682%09red/mmu:226849%09red/mmu:11848%09red/mmu:14360%09red/mmu:320207%09red/mmu:94226%09red/mmu:19877%09red/mmu:19878%09red/mmu:54447%09red/mmu:14127%09red/mmu:14674%09red/mmu:20397%09red/mmu:14389%09red/mmu:26408%09red/mmu:11652%09red/mmu:18805%09red/mmu:18710%09red/mmu:18806…
Glucagon signaling pathway	KEGG PATHWAY	mmu04922	25	102	2.116e-07	1.2786e-06	12894|17691|16439|16438|19058|18795|19017|19055|19056|12315|12313|12912|110095|105787|23797|108058|12914|106557|108097|14682|108099|18576|328572|56458|11652	http://www.genome.jp/kegg-bin/show_pathway?mmu04922/mmu:12313%09red/mmu:12894%09red/mmu:12315%09red/mmu:23797%09red/mmu:14682%09red/mmu:105787%09red/mmu:56458%09red/mmu:18795%09red/mmu:19055%09red/mmu:19056%09red/mmu:110095%09red/mmu:19058%09red/mmu:19017%09red/mmu:16438%09red/mmu:16439%09red/mmu:108058%09red/mmu:17691%09red/mmu:12914%09red/mmu:328572%09red/mmu:12912%09red/mmu:108099%09red/mmu:18…
Adherens junction	KEGG PATHWAY	mmu04520	21	74	2.5532e-07	1.50771e-06	18099|242687|16842|328572|16337|12385|12540|12914|19271|15170|29875|17128|19246|11461|12995|11848|26409|14360|17126|13649|22330	http://www.genome.jp/kegg-bin/show_pathway?mmu04520/mmu:12995%09red/mmu:328572%09red/mmu:19246%09red/mmu:13649%09red/mmu:242687%09red/mmu:22330%09red/mmu:11461%09red/mmu:14360%09red/mmu:12914%09red/mmu:19271%09red/mmu:15170%09red/mmu:29875%09red/mmu:26409%09red/mmu:18099%09red/mmu:12540%09red/mmu:11848%09red/mmu:17126%09red/mmu:12385%09red/mmu:17128%09red/mmu:16337%09red/mmu:16842%09red
Insulin resistance	KEGG PATHWAY	mmu04931	26	111	2.60133e-07	1.50771e-06	19246|16337|320207|12894|56637|18035|74769|18033|23797|19017|18751|18753|18754|110095|12491|105787|12912|18710|16367|14583|108097|19046|108099|56458|11652|76055	http://www.genome.jp/kegg-bin/show_pathway?mmu04931/mmu:18033%09red/mmu:12894%09red/mmu:12491%09red/mmu:23797%09red/mmu:110095%09red/mmu:105787%09red/mmu:14583%09red/mmu:16337%09red/mmu:56458%09red/mmu:108099%09red/mmu:19246%09red/mmu:320207%09red/mmu:18035%09red/mmu:56637%09red/mmu:19017%09red/mmu:76055%09red/mmu:16367%09red/mmu:11652%09red/mmu:18710%09red/mmu:18751%09red/mmu:18753%09red/mmu:187…
Chagas disease (American trypanosomiasis)	KEGG PATHWAY	mmu05142	25	104	2.89379e-07	1.64367e-06	320207|18035|81897|24088|71978|18033|20296|17126|12370|18795|21899|11421|14102|23797|18710|17874|11652|12633|14682|14680|74769|12262|266632|12266|15980	http://www.genome.jp/kegg-bin/show_pathway?mmu05142/mmu:320207%09red/mmu:71978%09red/mmu:23797%09red/mmu:14682%09red/mmu:14680%09red/mmu:12370%09red/mmu:81897%09red/mmu:12633%09red/mmu:18033%09red/mmu:18035%09red/mmu:17874%09red/mmu:14102%09red/mmu:15980%09red/mmu:20296%09red/mmu:21899%09red/mmu:11421%09red/mmu:12266%09red/mmu:12262%09red/mmu:24088%09red/mmu:18710%09red/mmu:18795%09red/mmu:17126%…
TNF signaling pathway	KEGG PATHWAY	mmu04668	26	112	3.01884e-07	1.68108e-06	15894|320207|11796|18035|74769|18033|20296|17387|12370|23797|19766|21938|432555|14102|26410|12912|18710|22029|12608|74568|26409|26408|16182|12633|16396|11652	http://www.genome.jp/kegg-bin/show_pathway?mmu04668/mmu:16396%09red/mmu:18033%09red/mmu:23797%09red/mmu:12370%09red/mmu:432555%09red/mmu:12633%09red/mmu:26410%09red/mmu:320207%09red/mmu:18035%09red/mmu:17387%09red/mmu:74568%09red/mmu:14102%09red/mmu:22029%09red/mmu:20296%09red/mmu:26408%09red/mmu:26409%09red/mmu:11652%09red/mmu:15894%09red/mmu:16182%09red/mmu:18710%09red/mmu:11796%09red/mmu:12608…
Natural killer cell mediated cytotoxicity	KEGG PATHWAY	mmu04650	27	121	3.54636e-07	1.93686e-06	26904|15894|320207|16414|74769|109880|14360|18019|22177|19058|15040|15976|19055|19056|234779|18751|15975|14102|14127|18710|15170|18106|24055|20662|16822|19229|15980	http://www.genome.jp/kegg-bin/show_pathway?mmu04650/mmu:320207%09red/mmu:15976%09red/mmu:15975%09red/mmu:14360%09red/mmu:26904%09red/mmu:15980%09red/mmu:15170%09red/mmu:19055%09red/mmu:19056%09red/mmu:20662%09red/mmu:19229%09red/mmu:24055%09red/mmu:19058%09red/mmu:14102%09red/mmu:14127%09red/mmu:16414%09red/mmu:234779%09red/mmu:109880%09red/mmu:18710%09red/mmu:18751%09red/mmu:22177%09red/mmu:1801…
Phospholipase D signaling pathway	KEGG PATHWAY	mmu04072	30	146	3.79504e-07	2.03357e-06	14389|72318|16337|320207|14674|74769|14360|20130|23797|18795|54635|234779|103967|11607|380921|14127|18710|56044|110197|13430|20662|13649|18805|18806|68262|11848|11652|11845|13139|19229	http://www.genome.jp/kegg-bin/show_pathway?mmu04072/mmu:11607%09red/mmu:23797%09red/mmu:11848%09red/mmu:11845%09red/mmu:56044%09red/mmu:16337%09red/mmu:14360%09red/mmu:320207%09red/mmu:20130%09red/mmu:20662%09red/mmu:19229%09red/mmu:14127%09red/mmu:13430%09red/mmu:14674%09red/mmu:234779%09red/mmu:72318%09red/mmu:14389%09red/mmu:110197%09red/mmu:103967%09red/mmu:18805%09red/mmu:18710%09red/mmu:188…
Lysosome	KEGG PATHWAY	mmu04142	27	124	5.37328e-07	2.82595e-06	18173|52120|58911|11886|11782|12752|13040|19156|11765|17775|12492|11975|20661|18145|75612|108011|19063|15212|14420|12514|252903|13034|13036|13030|11774|13032|19141	http://www.genome.jp/kegg-bin/show_pathway?mmu04142/mmu:13030%09red/mmu:58911%09red/mmu:13032%09red/mmu:13034%09red/mmu:12492%09red/mmu:14420%09red/mmu:252903%09red/mmu:13036%09red/mmu:11765%09red/mmu:12514%09red/mmu:12752%09red/mmu:52120%09red/mmu:11782%09red/mmu:11975%09red/mmu:18173%09red/mmu:13040%09red/mmu:19141%09red/mmu:15212%09red/mmu:20661%09red/mmu:11774%09red/mmu:17775%09red/mmu:108011…
Insulin signaling pathway	KEGG PATHWAY	mmu04910	29	142	6.56613e-07	3.39051e-06	16332|19246|16337|320207|12928|56637|74769|109880|23797|19017|12402|104215|26987|12315|12313|110095|105787|18710|16367|15277|20662|108097|19062|67296|108099|18576|56458|19046|11652	http://www.genome.jp/kegg-bin/show_pathway?mmu04910/mmu:12313%09red/mmu:12315%09red/mmu:23797%09red/mmu:110095%09red/mmu:105787%09red/mmu:67296%09red/mmu:16332%09red/mmu:104215%09red/mmu:56458%09red/mmu:108099%09red/mmu:19246%09red/mmu:320207%09red/mmu:12928%09red/mmu:56637%09red/mmu:16337%09red/mmu:20662%09red/mmu:19017%09red/mmu:26987%09red/mmu:109880%09red/mmu:15277%09red/mmu:16367%09red/mmu:1…
Alzheimer's disease	KEGG PATHWAY	mmu05010	33	177	7.03825e-07	3.5694e-06	208117|11820|56637|11785|66495|11487|16439|16438|20617|12370|18795|71679|19055|19056|68318|226548|67530|12315|12313|12334|66377|19058|14102|12867|16956|11491|12289|19164|226641|14682|16971|13666|14814	http://www.genome.jp/kegg-bin/show_pathway?mmu05010/mmu:12313%09red/mmu:11820%09red/mmu:66495%09red/mmu:12315%09red/mmu:67530%09red/mmu:14682%09red/mmu:14814%09red/mmu:226641%09red/mmu:12289%09red/mmu:12370%09red/mmu:13666%09red/mmu:68318%09red/mmu:11785%09red/mmu:12867%09red/mmu:226548%09red/mmu:56637%09red/mmu:19055%09red/mmu:19056%09red/mmu:19164%09red/mmu:12334%09red/mmu:11487%09red/mmu:19058…
Long-term potentiation	KEGG PATHWAY	mmu04720	19	66	7.81544e-07	3.89401e-06	19058|18795|328572|14682|12315|215449|19046|108058|12914|19055|19056|18751|109905|14814|12313|109880|58200|16438|16439	http://www.genome.jp/kegg-bin/show_pathway?mmu04720/mmu:18751%09red/mmu:18795%09red/mmu:16438%09red/mmu:16439%09red/mmu:215449%09red/mmu:12315%09red/mmu:19056%09red/mmu:14682%09red/mmu:14814%09red/mmu:328572%09red/mmu:12313%09red/mmu:19058%09red/mmu:19055%09red/mmu:12914%09red/mmu:108058%09red/mmu:58200%09red/mmu:19046%09red/mmu:109905%09red/mmu:109880%09red
NF-kappa B signaling pathway	KEGG PATHWAY	mmu04064	24	104	9.29225e-07	4.55e-06	240354|217069|15894|21943|108723|18035|12633|17096|18033|18792|225471|234779|18751|21934|19766|21939|22029|17874|12995|266632|26409|11796|17087|22196	http://www.genome.jp/kegg-bin/show_pathway?mmu04064/mmu:12995%09red/mmu:217069%09red/mmu:17087%09red/mmu:21943%09red/mmu:240354%09red/mmu:12633%09red/mmu:18033%09red/mmu:18035%09red/mmu:17874%09red/mmu:11796%09red/mmu:22029%09red/mmu:108723%09red/mmu:225471%09red/mmu:234779%09red/mmu:17096%09red/mmu:21939%09red/mmu:26409%09red/mmu:15894%09red/mmu:21934%09red/mmu:18751%09red/mmu:22196%09red/mmu:18…
Prostate cancer	KEGG PATHWAY	mmu05215	22	89	9.82279e-07	4.72826e-06	18033|320207|56637|18035|74769|109880|15516|23797|16842|54635|16000|19645|242705|18710|12912|12914|20662|13649|12576|328572|56458|11652	http://www.genome.jp/kegg-bin/show_pathway?mmu05215/mmu:18033%09red/mmu:12576%09red/mmu:23797%09red/mmu:56458%09red/mmu:320207%09red/mmu:18035%09red/mmu:56637%09red/mmu:20662%09red/mmu:19645%09red/mmu:109880%09red/mmu:16000%09red/mmu:11652%09red/mmu:242705%09red/mmu:18710%09red/mmu:74769%09red/mmu:54635%09red/mmu:12914%09red/mmu:328572%09red/mmu:12912%09red/mmu:15516%09red/mmu:16842%09red/mmu:136…
Toxoplasmosis	KEGG PATHWAY	mmu05145	25	113	1.08447e-06	5.13316e-06	320207|16412|20846|15944|18035|74769|24088|18033|15000|16451|16452|12370|23797|21939|18710|17874|26409|12774|11796|17087|11652|266632|16154|239081|15980	http://www.genome.jp/kegg-bin/show_pathway?mmu05145/mmu:18033%09red/mmu:23797%09red/mmu:17087%09red/mmu:12370%09red/mmu:12774%09red/mmu:320207%09red/mmu:18035%09red/mmu:239081%09red/mmu:20846%09red/mmu:17874%09red/mmu:16452%09red/mmu:16412%09red/mmu:15980%09red/mmu:15944%09red/mmu:21939%09red/mmu:26409%09red/mmu:11652%09red/mmu:24088%09red/mmu:18710%09red/mmu:11796%09red/mmu:15000%09red/mmu:16451…
Calcium signaling pathway	KEGG PATHWAY	mmu04020	33	182	1.20843e-06	5.62613e-06	19204|11941|11541|20541|16439|16438|19058|18795|20190|19055|19056|234779|18751|269999|12315|12313|269717|12494|108058|11555|11554|11607|67972|12289|13649|14682|18802|14680|18574|14814|18439|22333|19229	http://www.genome.jp/kegg-bin/show_pathway?mmu04020/mmu:12313%09red/mmu:12494%09red/mmu:11607%09red/mmu:22333%09red/mmu:12315%09red/mmu:11554%09red/mmu:11555%09red/mmu:14814%09red/mmu:14680%09red/mmu:20541%09red/mmu:269717%09red/mmu:269999%09red/mmu:19204%09red/mmu:19055%09red/mmu:19056%09red/mmu:14682%09red/mmu:19229%09red/mmu:20190%09red/mmu:19058%09red/mmu:16438%09red/mmu:16439%09red/mmu:11941…
Signaling pathways regulating pluripotency of stem cells	KEGG PATHWAY	mmu04550	28	140	1.45211e-06	6.65162e-06	16880|15902|320207|20482|56637|14369|17128|16451|16195|16452|17126|11789|14366|23797|22420|69837|16000|11480|16468|18710|22417|269275|74769|16600|11906|11652|12168|11479	http://www.genome.jp/kegg-bin/show_pathway?mmu04550/mmu:23797%09red/mmu:16468%09red/mmu:14366%09red/mmu:11479%09red/mmu:12168%09red/mmu:16195%09red/mmu:14369%09red/mmu:320207%09red/mmu:11789%09red/mmu:22420%09red/mmu:56637%09red/mmu:20482%09red/mmu:11906%09red/mmu:11480%09red/mmu:16451%09red/mmu:16452%09red/mmu:69837%09red/mmu:17128%09red/mmu:16000%09red/mmu:18710%09red/mmu:11652%09red/mmu:15902%…
Cell adhesion molecules (CAMs)	KEGG PATHWAY	mmu04514	32	176	1.65237e-06	7.44879e-06	20612|54725|12481|15894|20737|19264|15000|16414|16412|94332|16456|12524|15040|17968|17967|241226|13003|21939|15042|20340|14991|16401|18007|16421|16409|50723|15039|12519|12741|11658|20343|20970	http://www.genome.jp/kegg-bin/show_pathway?mmu04514/mmu:16409%09red/mmu:16421%09red/mmu:12481%09red/mmu:16401%09red/mmu:54725%09red/mmu:15000%09red/mmu:12519%09red/mmu:14991%09red/mmu:20970%09red/mmu:15039%09red/mmu:50723%09red/mmu:16456%09red/mmu:13003%09red/mmu:16412%09red/mmu:16414%09red/mmu:12524%09red/mmu:21939%09red/mmu:94332%09red/mmu:12741%09red/mmu:11658%09red/mmu:20612%09red/mmu:241226%…
Salivary secretion	KEGG PATHWAY	mmu04970	20	78	1.86568e-06	8.27894e-06	18795|232975|17105|17110|12494|11941|18751|20544|12315|11555|11554|234889|22318|67972|14682|16439|16438|11933|12182|12313	http://www.genome.jp/kegg-bin/show_pathway?mmu04970/mmu:18751%09red/mmu:12313%09red/mmu:16438%09red/mmu:16439%09red/mmu:12494%09red/mmu:12315%09red/mmu:11941%09red/mmu:11554%09red/mmu:11555%09red/mmu:234889%09red/mmu:20544%09red/mmu:232975%09red/mmu:18795%09red/mmu:22318%09red/mmu:14682%09red/mmu:17105%09red/mmu:12182%09red/mmu:11933%09red/mmu:17110%09red/mmu:67972%09red
Metabolic pathways	KEGG PATHWAY	mmu01100	132	1298	2.33153e-06	1.0187e-05	94192|20444|20442|20449|241062|67689|212898|270084|18795|272411|103149|98711|11669|11668|234779|69718|13244|13480|66377|15930|20454|71679|68636|17156|106557|12709|26363|14583|22169|11671|18806|19062|15212|11676|18802|11677|110948|225326|52120|116939|15926|18472|69870|66495|11886|20751|384281|208449|54447|20148|110095|15488|14042|99712|71147|66136|11898|13433|70789|75612|234515|230815|14528|171212…	http://www.genome.jp/kegg-bin/show_pathway?mmu01100/mmu:219135%09red/mmu:14645%09red/mmu:68870%09red/mmu:270084%09red/mmu:192156%09red/mmu:380921%09red/mmu:237625%09red/mmu:27226%09red/mmu:54384%09red/mmu:67530%09red/mmu:104759%09red/mmu:68262%09red/mmu:14417%09red/mmu:13433%09red/mmu:67689%09red/mmu:382985%09red/mmu:15212%09red/mmu:394435%09red/mmu:394432%09red/mmu:394433%09red/mmu:20454%09red/m…
Ubiquitin mediated proteolysis	KEGG PATHWAY	mmu04120	28	145	2.63144e-06	1.11908e-05	69010|56228|17344|11796|26374|50754|15204|12402|56469|218793|26554|53323|68098|67128|140630|70093|67615|26401|14897|56791|73998|235439|83814|22215|16396|66105|22196|22195	http://www.genome.jp/kegg-bin/show_pathway?mmu04120/mmu:16396%09red/mmu:83814%09red/mmu:26401%09red/mmu:26554%09red/mmu:67615%09red/mmu:14897%09red/mmu:56228%09red/mmu:67128%09red/mmu:73998%09red/mmu:140630%09red/mmu:22215%09red/mmu:17344%09red/mmu:68098%09red/mmu:235439%09red/mmu:26374%09red/mmu:56791%09red/mmu:15204%09red/mmu:53323%09red/mmu:66105%09red/mmu:12402%09red/mmu:218793%09red/mmu:6901…
SNARE interactions in vesicular transport	KEGG PATHWAY	mmu04130	13	33	2.64007e-06	1.11908e-05	22317|20333|74732|20619|67727|20908|20909|67474|55943|53331|53330|22319|22318	http://www.genome.jp/kegg-bin/show_pathway?mmu04130/mmu:20619%09red/mmu:20908%09red/mmu:20333%09red/mmu:20909%09red/mmu:74732%09red/mmu:53330%09red/mmu:53331%09red/mmu:22318%09red/mmu:22319%09red/mmu:22317%09red/mmu:55943%09red/mmu:67727%09red/mmu:67474%09red
Hippo signaling pathway	KEGG PATHWAY	mmu04390	29	154	2.72042e-06	1.13618e-05	15902|22627|22601|14369|16414|17128|71978|22420|17126|11789|14366|12445|16842|170770|11461|56274|54401|101543|97064|64010|14219|56637|22417|11799|12385|19046|12168|50523|68473	http://www.genome.jp/kegg-bin/show_pathway?mmu04390/mmu:71978%09red/mmu:68473%09red/mmu:14366%09red/mmu:170770%09red/mmu:12168%09red/mmu:97064%09red/mmu:14369%09red/mmu:11789%09red/mmu:22420%09red/mmu:56637%09red/mmu:54401%09red/mmu:17126%09red/mmu:64010%09red/mmu:16414%09red/mmu:50523%09red/mmu:11461%09red/mmu:12385%09red/mmu:15902%09red/mmu:14219%09red/mmu:101543%09red/mmu:22417%09red/mmu:12445…
NOD-like receptor signaling pathway	KEGG PATHWAY	mmu04621	17	59	2.90606e-06	1.19612e-05	12370|18033|15516|17952|17951|11796|18035|16173|17940|20296|216799|22051|26409|239319|192656|637515|195046	http://www.genome.jp/kegg-bin/show_pathway?mmu04621/mmu:11796%09red/mmu:195046%09red/mmu:12370%09red/mmu:216799%09red/mmu:239319%09red/mmu:18033%09red/mmu:18035%09red/mmu:16173%09red/mmu:26409%09red/mmu:15516%09red/mmu:637515%09red/mmu:20296%09red/mmu:17952%09red/mmu:17940%09red/mmu:22051%09red/mmu:17951%09red/mmu:192656%09red
Adrenergic signaling in cardiomyocytes	KEGG PATHWAY	mmu04261	28	152	5.77725e-06	2.32409e-05	320207|11941|20544|71978|20541|58200|18795|326618|59069|12295|11607|12315|12313|11933|12912|232975|23797|108058|18710|11555|11554|67972|12289|14682|19046|74769|11652|226849	http://www.genome.jp/kegg-bin/show_pathway?mmu04261/mmu:12313%09red/mmu:11607%09red/mmu:71978%09red/mmu:12315%09red/mmu:11554%09red/mmu:11555%09red/mmu:226849%09red/mmu:232975%09red/mmu:20541%09red/mmu:20544%09red/mmu:19046%09red/mmu:12295%09red/mmu:320207%09red/mmu:23797%09red/mmu:58200%09red/mmu:11941%09red/mmu:108058%09red/mmu:18710%09red/mmu:59069%09red/mmu:67972%09red/mmu:326618%09red/mmu:12…
Inositol phosphate metabolism	KEGG PATHWAY	mmu00562	18	70	5.81023e-06	2.32409e-05	18795|16332|19062|234515|18802|108083|107650|18704|18711|234779|74769|69718|269180|219135|18718|54384|225326|104015	http://www.genome.jp/kegg-bin/show_pathway?mmu00562/mmu:219135%09red/mmu:104015%09red/mmu:74769%09red/mmu:54384%09red/mmu:234779%09red/mmu:69718%09red/mmu:19062%09red/mmu:18795%09red/mmu:225326%09red/mmu:18718%09red/mmu:18802%09red/mmu:269180%09red/mmu:108083%09red/mmu:18704%09red/mmu:16332%09red/mmu:18711%09red/mmu:107650%09red/mmu:234515%09red
Notch signaling pathway	KEGG PATHWAY	mmu04330	15	49	5.97058e-06	2.35506e-05	19164|66935|208117|12914|209200|16848|68318|226548|328572|13388|18223|11491|18129|18519|18132	http://www.genome.jp/kegg-bin/show_pathway?mmu04330/mmu:18519%09red/mmu:13388%09red/mmu:16848%09red/mmu:18223%09red/mmu:208117%09red/mmu:226548%09red/mmu:12914%09red/mmu:328572%09red/mmu:209200%09red/mmu:18132%09red/mmu:19164%09red/mmu:68318%09red/mmu:18129%09red/mmu:11491%09red/mmu:66935%09red
[truncated: 212 more rows]

## Sheet: GMP-Monocyte-downregulated
#Term	Database	ID	Input number	Background number	P-Value	Corrected P-Value	Input	Hyperlink
[truncated: 291 more rows]
