# Supplementary material for: Central gene transcriptional regulatory networks shaping monocyte development in bone marrow
Source: Front Immunol. 2022 Oct 11;13:1011279. doi: 10.3389/fimmu.2022.1011279 (PMC9595600; doi:10.3389/fimmu.2022.1011279)
Supplement: Supplementary file 5 [file DataSheet_3.xlsx]

## Sheet: Figure1A
Figure1A
	Sample						Normalized
ID	HSC	CMP	GMP	Mono	average	STDEV	HSC	CMP	GMP	Mono
Crebbp	27.5366	90.7045	57.2103	114.063	72.3786	37.9224	-1.18247	0.483247	-0.399983	1.09921
Csf1r	6.21901	45.8222	78.9168	219.249	87.5517	92.6913	-0.877457	-0.450199	-0.0931578	1.42081
Csf2ra	43.7667	38.4968	110.961	155.032	87.0642	56.048	-0.772506	-0.86653	0.426366	1.21267
Csf2rb	10.0062	57.171	81.7922	87.143	59.0281	35.1911	-1.39302	-0.0527725	0.646871	0.79892
Ep300	48.7314	90.3315	65.4216	125.538	82.5055	33.3944	-1.01137	0.234349	-0.51158	1.2886
Gata2	293.577	189.057	23.6237	0.0972943	126.589	139.51	1.19696	0.447768	-0.738047	-0.906683
Irf8	14.257	149.279	162.763	55.7789	95.5194	72.0986	-1.1271	0.745641	0.932656	-0.551196
Jun	174.671	114.006	148.254	108.6	136.383	30.9811	1.23586	-0.722276	0.38317	-0.896749
Klf4	10.4987	11.3087	29.7602	112.325	40.9731	48.3923	-0.629736	-0.612998	-0.231708	1.47444
Lyz1	23.1174	1.35648	5.0873	179.702	52.3158	85.454	-0.341686	-0.596336	-0.552677	1.4907
Lyz2	754.942	391.848	1040.21	20202.9	5597.46	9740.54	-0.497151	-0.534428	-0.467865	1.49944
Myb	284.354	586.71	575.749	38.7636	371.394	262.26	-0.331885	0.821002	0.779206	-1.26832
Runx1	67.826	134.741	48.793	31.6313	70.7479	45.151	-0.0647146	1.41732	-0.486256	-0.866352
Sfpi1	120.457	201.65	209.07	51.4663	145.661	74.5281	-0.338178	0.751251	0.850805	-1.26388
Trp53	230.764	545.145	166.889	75.6019	254.6	203.894	-0.116904	1.42498	-0.430178	-0.877899
Ly6c1	26.2686	8.92586	48.8699	31.6213	28.9214	16.4529	-0.161239	-1.21532	1.21246	0.164101
Ly6c2	115.235	180.35	1424.04	1063.65	695.819	650.228	-0.892892	-0.792751	1.11994	0.565698

## Sheet: F1B HSCs CMPs GMPs and monocyte
NAME	HSC1	HSC2	HSC3	HSC4	HSC5	HSC6	HSC7	HSC8	HSC9	HSC10	HSC11	HSC12	HSC13	HSC14	HSC15	CMP1	CMP2	CMP3	CMP4	CMP5	GMP1	GMP2	GMP3	GMP4	GMP5	GMP6	GMP7	GMP8	GMP9	GMP10	GMP11	GMP12	Monocyte1	Monocyte2	Monocyte3
March1	0.611944	0.727231	0.556084	0.942019	1.04864	0.984756	0.610848	0.619417	1.80729	1.85117	0.435665	0.606015	0.383897	0.587181	0.156727	0.703995	1.06489	1.75191	2.7898	1.72022	0.845656	0.670283	1.22008	1.59314	1.39796	2.47755	0	2.09077	0.769672	0.26979	0.390525	0	311.202	224.938	308.532
March2	49.3552	50.8436	51.1657	50.7866	51.8121	50.5218	54.009	52.8208	51.2964	52.1555	52.3241	52.9041	36.0693	36.9099	31.6558	23.2789	34.2451	23.8026	29.3622	21.3364	3.73636	2.54456	18.7482	4.66659	2.93802	3.63455	4.25627	1.14739	6.28852	15.2785	20.2784	3.55412	2.31369	12.8988	1.83611
March3	5.12241	5.48061	6.12206	6.01284	5.54258	5.21703	6.62081	5.72016	5.03979	4.84817	5.86193	6.00817	10.0927	9.05557	6.4805	1.75323	1.93184	2.1572	1.90213	2.30084	0.222217	0.648457	0	0	0.173814	0	0	0	0	0	0.901616	0	73.2169	31.9693	60.9474
March5	40.0778	38.8699	53.2409	53.3246	43.5993	42.3954	55.871	52.8012	55.5228	53.0383	51.3762	50.1662	43.5367	43.7041	51.5974	40.0627	34.7083	43.1587	47.9213	44.8236	26.6636	28.8943	33.0457	32.7364	26.282	44.4937	11.1326	7.90821	11.7439	7.12092	10.9185	2.23357	112.345	88.8641	106.832
March6	115.041	114.055	108.082	111.11	136.399	137.321	120.351	118.892	120.144	116.429	100.75	103.517	90.838	88.442	98.1007	104.851	97.1269	121.94	122.564	123.537	81.8063	79.1265	87.1252	88.0205	79.5979	29.597	24.9762	5.11616	28.8135	24.2079	31.0286	15.0863	28.5004	27.0053	36.095
March7	61.4178	61.1555	69.5634	75.1629	56.8657	57.0474	76.7952	76.3241	70.1036	69.5019	63.3934	65.1999	76.7856	69.925	77.5767	19.684	23.5429	17.9758	19.2121	16.9137	13.6115	14.0224	10.821	11.761	11.4554	56.6716	25.9374	27.3891	32.2707	19.4191	24.822	4.00305	4.51153	5.41128	8.22235
March8	28.7187	28.2845	27.1557	29.3302	31.0844	30.4065	32.6512	34.3714	29.8782	29.2258	30.825	30.9738	12.8249	14.305	13.0809	8.16367	7.57094	13.3752	13.4925	22.029	8.09638	8.66377	8.74353	8.72313	5.78049	5.74611	12.2991	7.29148	8.27567	9.08784	7.62948	6.15604	1.40192	4.69513	1.43574
March9	6.41918	6.84727	5.23574	4.96299	7.07368	7.46555	9.6831	9.43446	4.57065	5.48087	6.38372	6.76842	25.0327	23.4798	7.83646	0.105111	0.050502	0.18144	0.114153	0	0.114081	0	0.090574	0	0	0	0	0	0	1.11517	0	0	386.972	383.825	473.794
March11	0	0	0	0	0	0	0	0	0	0	0	0	0.021331	0.236294	0	29.5532	26.1255	24.698	37.6544	30.5527	10.5814	7.791	13.649	22.1775	9.42703	3.76645	16.0444	0	3.33935	42.5127	47.9063	28.2749	0.593415	0	0.144092
Sept1	121.178	120.021	141.275	140.121	113.296	112.025	123.991	126.004	127.425	124.154	144.002	142.163	170.977	168.072	137.623	136.247	121.615	125.853	136.685	118.984	142.669	143.602	160.013	147.41	159.527	94.4156	66.8742	79.8501	77.803	38.2144	45.0672	13.7121	0	0	1.04374
Sept2	137.558	133.166	144.997	148.456	156.249	153.996	147.018	149.611	151.792	146.976	132.491	139.733	100.419	102.527	143.348	0.164482	0.081182	1.01318	1.70253	0.486828	0	0	0.801943	0.51159	0.979161	0	0.9977	2.68765	0	0	0.147668	0	0	6.36343	0
Sept3	0.753772	0.647225	0.736299	0.91285	0.573121	0.649497	0.999327	0.83246	0.569116	0.744719	0.872207	0.7473	0.406637	0.239412	0.199264	2.56443	1.96496	4.84046	4.18514	6.51205	0.136586	0.304062	0.878314	0.387383	0	0	0	0	0	0.73311	1.18844	0	27.7309	18.9696	34.7097
Sept4	5.97443	5.38497	7.09021	7.2148	5.09559	4.89279	6.61232	7.19208	5.88148	6.52393	8.75863	7.68996	3.13312	3.19634	3.16215	0.153767	0.356269	0.084363	0	0.671878	8.12582	0.797424	2.5758	1.26045	4.51277	0	0	0	0	0.691606	4.48951	0	378.386	185.75	306.268
Sept5	6.45623	7.31704	10.6327	11.1521	11.7539	11.1009	15.2581	14.084	6.16986	6.82891	6.51864	5.08818	18.6675	21.3112	4.48724	62.3731	62.5739	54.8122	47.3728	33.2402	27.3451	32.7543	30.4116	31.1392	30.4281	78.762	62.2946	55.0129	73.9581	33.4063	27.7039	17.681	1.40126	6.13032	2.48683
Sept6	101.549	100.387	104.372	110.916	76.8192	76.1072	92.4851	90.3704	100.711	105.357	103.296	104.79	88.8359	84.5969	86.9045	77.3605	79.9424	80.6141	72.265	63.2811	60.6383	73.631	74.4203	68.0081	67.6166	695.7	509.411	587	543.973	12.3444	17.345	9.65555	195.084	316.664	248.671
Sept7	170.462	164.823	165.246	175.473	162.253	162.329	178.026	173.452	172.561	165.851	147.9	150.217	178.928	132.325	207.137	29.2958	20.0201	66.5118	65.1147	110.087	0.972149	0.981111	2.91221	2.5025	2.08353	3.34898	0	0	5.50387	4.80033	6.28758	2.97643	25.2001	33.3185	30.9165
Sept8	53.5456	53.7918	74.3714	79.9802	50.8638	51.0948	68.6263	69.3255	72.4163	67.097	74.2349	77.2873	36.9568	40.5974	20.4198	119.166	116.951	92.9716	95.2833	76.9529	97.7215	103.388	105.946	86.7185	94.01	213.56	248.024	155.573	205.877	131.037	226.547	92.5032	109.87	139.382	105.05
Sept9	170.375	173.045	195.466	194.01	138.196	142.847	174.515	179.801	177.564	175.648	194.36	190.133	150.939	146.007	46.8849	4.44246	2.07647	1.91889	2.06429	1.1598	3.97113	3.6399	3.98874	4.30529	4.29596	9.37839	0	18.9108	0	0.708072	0.612062	0	85.8716	86.8764	97.108
Sept10	1.56968	1.67977	1.45657	1.71627	1.88946	1.90952	1.92235	1.04022	1.96401	2.09729	1.59072	1.63495	0.544346	0.610259	0.246354	92.7664	89.1506	83.9892	103.533	67.1603	87.3309	90.7684	101.741	95.9729	96.6006	118.894	132.035	116.096	103.579	52.9012	96.0775	40.1465	7.53496	7.52527	4.94965
Sept11	36.5609	36.0044	47.7646	49.1875	31.5179	30.131	40.9191	41.3004	43.7827	43.8276	43.6802	44.057	31.1778	32.8879	14.4911	79.2198	78.7834	82.5209	109.337	74.2845	102.554	110.497	120.616	132.764	135.569	19.8735	0	0	6.10324	3.53022	19.9546	0	23.401	25.9607	34.1547
0610009B22Rik	34.2028	31.5823	34.753	36.5349	35.7727	34.3018	31.6249	32.0516	34.2135	30.1532	30.0579	29.0282	15.0257	12.0629	15.9081	38.6942	41.0276	35.1015	46.8161	41.3741	18.4909	16.0452	15.7985	17.3146	16.7238	25.5292	17.7708	2.94069	35.035	29.5011	45.7319	20.4287	10.2643	19.9356	12.3176
0610009O20Rik	61.2722	62.0411	67.695	64.2282	46.3571	46.3143	62.3797	64.1024	63.4886	63.3578	73.6401	73.7909	20.5977	20.7652	12.0544	21.4897	18.3368	20.0135	26.1676	16.0034	16.2851	19.2607	23.2524	22.1117	21.5882	30.6482	11.8324	4.26196	13.4955	4.71091	4.35627	0	2.23562	1.34932	4.77817
0610010F05Rik	17.1873	16.5986	27.131	27.0001	17.1404	17.327	23.1886	22.1747	23.437	23.6681	21.7848	21.5509	4.82688	4.39382	6.76331	131.492	104.879	128.782	130.345	121.185	113.423	101.105	99.2483	95.7883	99.7007	32.013	50.0932	10.5039	77.2234	63.2095	78.492	61.8464	46.1312	52.7031	49.2861
0610010K14Rik	103.89	103.294	112.084	110.846	103.167	101.665	101.886	105.388	102.905	106.63	116.874	117.865	75.3815	62.4869	58.0394	27.646	27.6725	28.936	22.3519	37.4732	31.143	23.8157	23.0851	23.1678	24.528	26.8962	4.51178	16.228	15.787	8.15002	25.3852	8.25118	15.3454	17.4525	17.6708
0610012G03Rik	24.0242	26.5671	25.5444	22.64	23.61	23.9163	23.2968	25.2878	25.524	25.4774	29.5699	29.2631	22.097	20.3962	17.7091	40.9948	36.0078	43.6762	45.8296	34.1984	38.547	29.7991	40.6049	38.1265	37.3978	32.3002	19.8864	13.7697	27.3265	9.71149	11.1152	6.11265	2.47164	0	1.88954
0610030E20Rik	31.6252	31.5081	58.5721	61.9641	39.7194	40.6187	57.9399	59.4023	51.0318	49.2809	59.382	58.8512	10.5825	13.9892	9.41602	60.6869	59.9919	65.8485	61.5181	55.7109	57.6236	59.1923	60.3632	54.1796	61.2587	16.2978	0	18.4504	0	14.1822	42.2507	14.3342	19.7692	11.146	11.6714
0610037L13Rik	31.7689	34.0653	44.1724	45.7533	36.1208	33.5907	41.6633	44.711	37.4193	40.5515	45.1651	45.8208	17.487	17.6251	16.9478	1.76357	3.90448	1.13167	0.044703	0.559047	5.17673	6.73144	3.4252	3.00436	2.90345	3.51063	15.7175	12.1026	0	2.99186	7.79428	3.0528	80.8958	147.221	77.6477
0610040J01Rik	1.04772	1.2746	0.633115	0.295579	1.03727	0.933412	0.804048	1.53274	0.990956	0.9702	0.879561	0.828307	0.337959	0.159605	0	65.1549	65.8532	80.7085	67.3618	103.819	53.7903	58.47	62.3011	58.3679	66.0215	98.1546	112.439	144.729	53.2598	11.2995	20.1581	5.11019	292.64	270.333	290.415
1110004E09Rik	30.6024	32.2392	35.2033	34.7978	30.6304	30.3604	38.2327	31.7344	29.2605	31.3546	38.9546	39.1409	12.7178	12.9438	7.60272	157.865	147.416	176.027	161.401	181.537	168.555	182.661	182.514	171.544	182.736	236.778	209.589	250.836	186.17	69.0075	96.4664	44.1325	31.5991	32.5874	51.2744
1110004F10Rik	181.779	180.319	170.353	177.804	177.176	171.659	178.609	178.817	167.679	165.554	171.828	175.433	88.1861	80.1939	103.216	181.707	169.505	153.301	153.564	150.994	222.487	207.419	184.375	188.097	192.082	98.1119	41.0055	75.7207	89.9876	232.81	233.201	149.529	1.87146	14.4028	2.85224
1110008F13Rik	159.269	166.768	152.678	153.107	174.93	173.578	150.257	151.966	160.471	162.147	158.547	153.236	169.716	225.216	269.524	40.5329	43.2317	49.6539	61.7853	40.5653	40.9494	34.9797	39.3054	50.3727	35.4818	10.0527	13.4673	8.3109	7.62279	11.7567	25.3968	17.22	0	0	0.187583
1110008L16Rik	25.7596	26.1594	26.56	27.7119	26.4556	25.7877	24.4324	26.5627	25.3284	26.7415	25.4624	26.5207	5.57592	5.39162	5.92181	9.47052	11.9594	17.4668	24.9462	27.0918	29.6671	25.1998	20.4677	14.7878	23.4268	0	0	0	0	6.73539	18.0083	0.078341	21.3893	33.9383	17.8346
1110008P14Rik	5.60179	6.68998	11.7566	12.3435	7.81177	8.9618	8.98998	8.18781	10.4998	9.88433	9.41257	8.07215	11.4234	13.0478	6.6568	19.3981	15.1187	15.0093	17.7867	11.3309	0	0	0	0	0.29136	0	0	0	0	0	0	0	3.53216	9.09253	6.95057
1110017D15Rik	0	0	0.124815	0	0	0	0	0	0	0	0	0	0	0	0	0.456983	0.036988	0.888631	0.088471	0.480205	7.05628	11.4449	10.1709	9.54008	5.47897	1.04906	0	0	5.4208	2.1697	5.02734	4.85305	17.2577	19.3107	14.7915
1110032A03Rik	20.5491	21.3637	18.0694	19.1952	21.2608	20.393	20.9129	22.432	20.02	21.1997	19.8452	18.0039	11.7486	11.2761	13.3536	5.8065	2.53528	3.57218	1.97212	4.76351	0	0	0.294476	0	0.100624	0	0	0	0	0.192665	0.02285	0.261284	3.07825	0.408388	2.23323
1110032F04Rik	0.516787	0.577923	0.314906	0.417166	1.11843	1.16769	1.28587	1.14727	0.495582	0.293112	0.267426	0.561083	1.24031	0.907703	1.63511	34.0126	29.5006	36.6124	35.3405	34.2305	4.53583	5.5222	4.14528	3.25846	6.48745	0	0	0	0	2.57394	1.50551	0	44.4704	85.8653	57.6407
1110034G24Rik	3.44363	3.45034	4.61552	4.70796	3.04216	3.08661	3.51483	3.92317	4.12578	3.69719	3.05173	4.44762	1.43262	1.11107	1.08455	10.0607	7.96559	7.08605	11.6424	5.72607	30.2656	26.8937	34.5701	30.6515	31.9952	27.2899	32.3077	37.8755	55.0908	14.7116	19.3079	11.3154	15.6781	4.06899	10.1161
1110038F14Rik	43.6703	42.6393	54.0626	56.1834	42.562	43.2577	51.9404	52.3921	43.2701	44.388	57.2419	58.0086	32.7378	33.9522	26.8869	61.7272	64.7245	51.9516	42.7446	37.7394	5.96802	3.26277	5.67445	4.66725	4.93881	3.95229	0	0	0	5.95999	14.593	2.94935	18.4464	8.35201	15.3842
1110051M20Rik	29.5809	29.6147	28.1288	27.6947	29.1504	29.7992	28.9924	29.9073	28.3659	29.8335	27.9204	30.6633	15.6518	14.4669	19.3949	11.965	8.94711	11.1083	9.5574	10.5412	75.5306	78.6108	71.1075	77.5331	83.9062	90.7148	94.6387	62.167	52.617	9.85404	16.9832	11.4487	0.797046	0	2.00655
1110059E24Rik	47.9724	47.6755	35.8502	39.0702	50.0401	49.3384	43.9953	41.5577	43.0888	42.9375	34.1056	32.2403	18.2086	14.5714	22.9292	4.27398	7.27072	6.78741	12.1747	7.75362	12.754	8.21258	9.21288	13.8467	9.4448	33.6834	16.7321	19.1925	23.4696	1.45069	4.01974	1.13889	13.248	9.99373	15.2414
1110059G10Rik	10.0037	10.1268	11.5095	10.8865	11.182	11.2698	12.2919	11.4488	10.6007	10.0962	10.4326	10.2943	8.59981	7.40167	17.9395	23.8898	20.9437	25.6822	28.5215	31.9844	6.29448	4.55802	1.4709	4.33257	4.27106	0	0	0	0	4.77961	0	0	7.24409	4.75841	6.55344
1110065P20Rik	12.9364	12.7734	13.2286	13.9797	14.3731	14.3104	14.725	12.5545	14.0021	13.1544	15.0854	14.7773	30.0804	27.9514	20.4064	0	0	1.06955	0	0.38556	14.7058	14.9355	16.1763	15.6489	14.7857	15.3062	9.98713	0	8.10515	4.43427	6.1266	2.61955	1.44024	0.217601	0
1190002N15Rik	23.5782	24.0835	22.9875	24.781	24.8728	24.1201	24.3303	25.1875	27.7517	26.6633	20.3222	21.7856	30.2837	26.1432	40.086	23.9757	24.9662	43.0757	37.2625	38.3545	0.619522	0	0	0	0	0	0	0	0	0	0	0	2.06056	3.87401	3.31448
1190005I06Rik	5.31852	4.93895	6.19353	6.38126	6.18541	5.63272	7.41396	6.91097	4.84694	4.31581	6.63034	6.53592	3.615	2.63115	1.33803	1.29238	0.0737	0.8519	1.04293	2.07085	26.9312	24.6332	23.0238	27.7214	29.3976	19.112	0	0	0	3.97121	8.17247	0	20.4915	26.0837	26.7315
1190007I07Rik	31.198	29.6146	40.329	42.2586	33.3388	32.4696	36.7655	40.2553	35.7547	35.1425	41.5064	40.629	7.01906	7.04208	7.00405	3.564	3.96811	2.97015	4.3094	1.78223	0	0	0	0.057967	0.168699	0	0	0	0	0	0	0	23.6949	33.7413	37.7714
1300017J02Rik	0.039988	0.294365	0.215143	0.155835	0.032953	0.1764	0.142143	0.085099	0.935212	0.864436	1.40364	1.42226	0.252664	0.376129	0.092232	31.6039	29.6454	30.8309	32.718	32.1712	0	0	0.075024	0.37423	0.325892	0	0	0	0	0.506568	0	0	0	0	0.461737
1500009L16Rik	22.0298	20.006	22.3648	19.3342	21.5486	23.0306	21.3016	22.2498	18.9422	18.3616	23.3479	21.572	14.0266	13.336	16.1857	60.6758	48.2352	58.1362	78.7725	60.8498	14.8532	13.1732	13.6271	19.3097	17.633	4.54497	0	0	15.4015	12.1018	15.4275	18.6714	0	0	0.212644
1500011B03Rik	54.3344	52.9026	56.4832	57.5034	61.1434	60.6149	60.5008	63.5662	58.4989	58.1643	62.271	58.4094	43.8106	43.9284	64.7243	0.327462	0.087365	0.7115	0.990996	0.802778	66.7081	61.941	75.8363	87.3643	81.307	7.83267	5.66198	24.4551	39.7703	80.2497	29.8016	128.227	2.22353	0	0
1500011K16Rik	30.5072	33.5746	38.1374	34.8867	38.2386	38.3975	33.5838	31.9223	32.0968	29.8125	36.0326	33.4084	16.4251	13.3039	16.2609	12.2694	11.3706	14.5957	14.6691	18.244	0.098485	0.420107	0.067082	0.206752	0	0	0	0	0	0	0	0	0	0	0.119771
1500015O10Rik	0.054232	0.117908	0.132345	0.122373	0	0.032463	0.245969	0	0.096425	0.234878	0.311896	0	0	0	0	17.9755	14.3509	18.0566	17.7253	16.7139	9.93231	12.076	13.0507	11.2909	10.6772	16.7106	0	6.32221	9.75819	5.59919	17.0587	0.118595	0	0	0.145086
1600002K03Rik	11.317	13.8062	10.7817	8.57312	10.3411	9.331	11.4339	11.1038	13.4275	14.1613	13.6361	14.9447	10.3557	11.4921	9.34914	18.138	16.5361	18.6905	19.2632	14.3759	16.3425	10.1666	16.3765	23.3603	17.1471	14.7641	1.29513	13.8129	8.49746	4.86572	6.00148	2.08938	3.22039	6.83743	0.30146
1600012H06Rik	14.5516	14.7175	23.3266	26.0725	21.1374	20.467	23.2848	23.4197	19.5594	19.0888	19.6825	20.29	16.4052	15.123	19.8905	0	0.119442	0.146882	0.140615	0.451618	37.6712	37.8715	41.9411	41.6623	36.0988	19.1721	24.483	14.5668	19.3252	9.83482	16.7194	6.8937	0	0	0.331014
1600014C10Rik	29.1893	30.8215	28.0737	28.1123	34.3254	34.6705	30.2845	30.1866	31.6528	30.2415	28.9878	29.2816	25.7859	23.4242	24.8428	0	0	0.282154	0.241159	0	0	0.380106	0	0	0	0	0	0	0	0	0	0	0	1.51168	0
1600014C23Rik	0	0	0	0	0	0	0	0	0	0.10057	0	0	0	0	0	0.580107	0.771078	0.327697	2.18683	0.150933	0	0	0.192698	0	0.332598	0	0	0	0	0	0	0	0	0	0.412558
1700001C19Rik	5.39857	5.25338	4.25373	4.89999	4.2455	4.7205	5.26217	4.7705	4.43039	4.13627	4.07219	4.20108	3.48208	2.41124	1.9358	0.605068	0.620866	0.825777	1.08416	0.301606	0	0.239993	0.07854	0.480115	0.351851	0	0	0	0	1.33127	3.16597	0	0	1.00846	2.46338
1700001J03Rik	0.040057	0	1.14841	0.671964	0.421503	0.622792	1.28126	1.35455	0.917166	0.754149	1.15023	1.11411	0	0	0	1.94715	1.49619	0.893594	1.98492	1.41148	1.46702	1.08038	1.24082	0	0	0	0	0	0	1.75757	0	0	0	0	0.115696
1700001K19Rik	0.923505	1.51859	2.51584	1.94083	0.924749	1.09667	1.57024	1.98208	1.84503	1.39147	1.7771	2.01546	0.297289	0.387922	0	0	0.089604	0	0	0.101178	0	0	0.120832	0	0	0	0	0	0	0	0	0	2.80267	4.64719	4.42983
1700001L19Rik	0.134854	0.067793	0.029151	0	0.085452	0	0.0254	0.053136	0	0	0	0	0	0	0	0.878622	1.79959	1.55724	0.991231	0.438994	1.31599	0.212483	0.276784	0.536353	0.323191	0	0	0	0	1.22303	0.336831	0	0.131856	0	0
1700001O22Rik	0.938671	0.924139	2.37002	2.15801	1.38551	1.04066	1.15799	1.77324	1.41013	1.62415	1.4836	1.48183	1.10868	1.657	0.925461	0	0	0	0.397348	0	0.410555	0	0	0	0	0	0	0	0	0	0	0	0.734335	0	0
1700001P01Rik	0	0	0.265776	0	0.168933	0.151153	0.324574	0.148697	0.340021	0.652631	0.279486	0.472125	0.182376	0.157102	0	0	0.160083	0	0	0	0.616749	1.24334	1.31505	0	0.841522	0	0	0	0	0.176535	1.45089	0	32.7116	44.9142	37.0555
1700003E16Rik	4.07451	4.00586	3.20428	2.9618	4.54005	5.45832	5.99929	6.56672	2.44164	2.4621	3.75746	3.0649	2.32515	1.94924	0.646015	3.62233	0.714409	2.98317	1.34126	0.738039	3.57953	1.71923	5.44084	4.77165	4.72373	24.9791	18.0956	4.14077	4.54005	2.32752	2.06935	4.78371	57.8236	120.295	95.3465
1700003F12Rik	0.113481	0	0	0	0.04127	0	0.037913	0	0.039883	0.251649	0.282034	0.104551	0	0	0	2.86187	4.93825	2.45521	5.52189	1.54365	18.8745	20.1907	11.829	13.3027	12.4592	0	0	0	0	0.941455	0	0	0.143341	0	0.116076
1700007K09Rik	0	0	0	0	0.031123	0	0	0	0	0	0.255833	0	0	0	0	0	0	0	0.220211	0	0	0	0	1.30814	0	0	0	0	0	0	0	0	36.1577	26.7878	31.2605
1700007K13Rik	0	0	0	0	0.085946	0	0.196683	0	0	0	0	0	0	0	0	1.72064	4.02656	1.21332	0	1.51164	0	0	0.096465	0	0.106474	0	0	0	0	0	0	0	0.453167	2.84703	1.71982
1700008O03Rik	1.60971	1.86609	1.85677	3.05946	1.58804	2.16665	2.41055	2.93533	1.75801	1.96204	3.63156	2.45809	0.578315	0.269164	0.065808	0.072888	0.574683	0.119537	0	0.141299	0.123743	0.279877	0.682805	0	0	0	0	0	0	0	0	0	0.965073	0.886976	1.66551
1700010I14Rik	0.846073	0.848788	1.31696	1.50252	1.06386	0.74869	1.08785	1.14307	1.91912	1.77016	1.73762	1.66743	0.254178	0.037829	0	0.330498	0	0	0.964319	0.082855	37.3163	29.1156	36.1398	35.6393	28.896	17.0056	20.418	20.0749	7.13389	48.4401	68.7322	17.5912	0.408261	0	0
1700012B09Rik	0	0	0.102588	0	0	0	0	0.351686	0.229368	0.187056	0	0	0.351182	0.706609	0	0.116339	0.219117	0	0	0	0	0	0	0	0.215259	0	0	0	0	0	0	0	0	0.398221	0
1700016D06Rik	0	0	0	0	0	0	0	0	0	0	0.027047	0.226911	0	0	0	64.3659	63.4236	58.2803	72.7918	67.7739	0	0.74138	0.183744	0	0	0	0	0	0	0	0	0	0	0.229751	0.787627
1700016K19Rik	0.193322	0.101063	0	0	0.105935	0.255012	0.244381	0.189297	0.131372	0.251966	0.259103	0	0	0	0	0	0	0.137864	0	0.109822	0.111842	0	0.076365	1.4602	0.583608	2.76106	0	0.950352	0	1.08984	6.04479	0.120786	0.229527	0	0
1700017B05Rik	47.2955	47.9697	48.6564	46.2138	37.4121	37.0107	40.8537	39.836	41.5452	42.8941	51.2419	47.8186	81.6837	91.6343	28.7961	0	0.477764	0	2.08415	0.125475	64.094	51.6513	46.3289	39.8056	48.6402	35.8682	0	81.9875	5.45993	33.7728	77.3303	63.5809	1.48251	0	1.27606
1700019D03Rik	1.99833	1.76287	1.02776	1.96051	1.62816	1.49069	1.78476	1.34662	1.92878	1.28998	1.58725	1.26459	0.596742	0.835656	0.679922	0.144719	0	0	0	0	21.958	21.8115	27.1124	23.5938	27.3041	70.5642	70.346	108.423	57.8736	9.28463	6.69221	0	0.656193	0.855858	0.616301
1700020A23Rik	0	0	0.058549	0.207116	0.045421	0	0.268174	0.167469	0.395382	0	0.115291	0.344802	0	0	0	0.105151	0.084169	0.329581	0	0.045186	0	0	0.036427	0.319792	0.191459	0	0	0	0	0.075521	0.313486	0	4.47668	7.88745	1.62208
1700020D05Rik	0.258384	0.119079	2.48679	2.71581	0.88646	1.53007	2.16215	2.68046	1.98885	1.86292	2.63201	2.55088	0.032384	0.200587	0.058016	12.9155	21.033	5.31292	8.16413	9.37382	0	0	0	0	0	11.8872	0	0	0	0	0	0	1.51829	7.67275	0.272989
1700020L24Rik	10.5068	10.8151	9.43719	8.18783	10.511	9.65481	7.74524	9.55986	10.5907	10.3588	9.09406	10.5422	18.613	15.7716	4.48219	20.2944	20.138	28.4732	25.5857	30.7003	4.64215	5.63306	5.41308	5.55851	5.62881	9.44698	8.17269	14.7438	14.4558	1.87559	2.81608	0.613089	1.58687	0	5.67097
1700021F05Rik	20.4508	19.3448	21.2704	19.3577	17.8169	15.8696	19.298	21.1106	22.3714	20.1064	20.5642	21.1074	11.2864	8.17247	10.1972	0.028757	0.66443	0.246496	0.367274	0.208234	1.26054	4.43983	1.20709	4.44196	2.71593	0	0	0	0	2.62032	4.06719	0	16.4217	18.1514	19.9061
1700025B11Rik	0.109964	0	0	0	0	0	0	0	0	0	0	0	0	0	0	0.212599	0.056771	0	0	0	0.84581	0.726991	0.436774	0.384867	0.753679	0.514961	0	0	0	1.84357	0.718322	0	25.5414	6.58401	26.2968
1700025G04Rik	9.80597	10.2622	11.952	11.9548	7.14511	6.95999	9.5374	8.98713	9.91776	9.68976	10.5203	11.0926	5.42237	5.55234	4.93771	11.8776	13.516	9.49234	10.5322	4.99334	2.23453	2.23932	3.39326	6.36914	4.31785	0	0	0	0	2.29034	0	0	2.42168	13.4619	8.39391
1700028J19Rik	1.02567	1.30538	1.36418	1.18974	0.888969	1.28071	1.44844	1.38357	1.15608	1.33082	1.8132	1.25659	0.945408	0.869927	0.804947	3.48053	2.6824	2.3263	3.523	1.57404	0.270361	0.472107	0.706864	0.447374	0.695152	0	0	2.64405	0	0.514219	0.915969	0	1.04672	0	0.568971
1700028K03Rik	0.282182	0.331965	2.43369	2.39725	1.20151	1.47903	2.11523	2.10139	2.02694	2.3199	1.88613	1.95124	0.259148	0.524338	0.692627	1.44578	0.596173	1.01982	5.5194	0.704867	0	0	0	0	0	3.60848	0	0.217515	0	0	0	0	0	0	0.259675
1700028P14Rik	0	0	0	0	0	0.167157	0	0	0	0	0	0	0	0	0	5.08296	3.34952	4.13711	7.26019	2.38323	0.728646	0.654246	0.091367	0	0.583475	0	0	0	0	0	0.664855	0	9.65094	11.3789	11.3266
1700029H14Rik	0	0	0.056075	0.07949	0	0	0.021718	0	0	0.110657	0.046318	0	0.077398	0	0	0.376889	0.365315	1.57948	1.77297	0.891404	5.35909	4.04457	4.92041	5.13623	3.84545	6.34243	0	1.78759	0	9.29863	8.98489	0	0	0	0.213624
1700029I15Rik	1.64025	1.06725	2.82501	2.92103	1.50556	1.87212	2.89536	5.10749	1.65617	1.93203	4.1796	2.74269	0.685333	0	0	0.514293	0	0	0	0	1.19957	0.506438	0.154151	0.807916	0.448943	0	0	0	0	0.669588	0.082036	0	0.34389	0	0
1700029J07Rik	1.74187	1.56926	9.83405	10.3698	7.81583	7.43384	15.1629	16.5043	6.40749	6.20548	9.20857	9.10119	0.566521	0.517694	0.364666	1.11675	0.122945	0.135119	0.912386	0.528163	0.342883	0.528279	0.401552	0.6839	0.332846	0	0	0	0	1.09937	0.744983	0	2.4263	0	4.32307
1700030J22Rik	0.876569	0.655124	0.890653	0.717863	0.940206	1.05627	1.04869	1.06626	0.751649	0.691375	0.666341	0.684173	0.9396	1.2262	0.337714	8.89596	6.52051	10.5104	10.4167	7.36298	1.3283	3.01821	0.959278	0.855374	1.03141	0	0	0	0	2.28063	5.29673	0.283045	0	0	0.11228
1700030K09Rik	14.6033	14.0122	16.9878	16.6526	12.929	12.9883	17.5945	17.5232	14.8522	15.4055	18.2533	20.1918	3.66671	3.95351	2.78083	0.11446	0.392856	0.725908	0.897072	0.395938	135.606	111.817	107.017	100.616	114.557	15.4065	43.1064	23.4261	18.0462	40.9744	58.2256	16.8519	2.41208	0.622779	2.65895
1700034I23Rik	0.041123	0.0131	0.059847	0.042573	0.053838	0.0552	0.117291	0.053722	0.196347	0.109993	0.087869	0.04145	0.025118	0.011594	0.191031	0.318431	0.289088	0.241676	1.01422	0.167827	3.77665	1.35906	3.88924	4.08291	4.41973	0.739193	0	0	0	0	0	0	5.4046	1.56078	6.53172
1700037C18Rik	5.67485	5.86775	6.5041	6.2076	4.4123	5.15185	4.73651	5.91506	5.3968	4.3469	5.80293	4.84542	1.76364	1.80789	1.07667	2.11218	1.05107	1.40141	2.46241	1.98595	1.08958	0.563729	0.308787	0.308053	1.08579	0.32328	0	0	0	0.839844	1.40875	0	0.465877	0	0
1700037H04Rik	59.938	61.9797	68.7162	68.0831	59.1442	56.0087	57.3736	55.6664	62.7125	62.605	70.641	66.1172	54.9552	50.7813	28.5941	112.75	85.6873	104.809	122.954	136.799	0.348973	0.280684	0.488682	1.00077	0.46869	0	0	0	0	0.486624	0	0	14.7356	25.021	17.938
1700047I17Rik2	1.55308	1.30997	2.08101	1.4626	1.70421	2.16387	2.95963	5.05532	1.47115	2.11018	3.21674	2.7441	0.868565	1.71506	0.071279	2.61976	1.64668	3.31777	6.56366	1.96078	0.385959	0.186291	0.565163	0.118964	0.748516	0	0	0	0	0.208756	0.152918	0	37.7357	33.8152	32.6326
1700056E22Rik	2.11353	1.52516	1.74774	2.18874	1.8368	1.49919	1.97703	2.39996	1.33516	2.25586	1.65764	1.45542	0.991636	0.74781	0.309985	4.14135	2.34989	0.751657	3.54617	2.35373	8.10998	11.0362	9.33895	8.6368	9.49666	5.51101	6.10206	0	11.3325	3.30923	7.1112	1.11985	1.97638	3.01537	2.58347
1700061G19Rik	0.214476	0.181421	0.408167	0.378611	0.229321	0.263603	0.38479	0.440676	0.381003	0.50903	0.519382	0.409068	0.146454	0.12993	0.115656	1.29693	1.62171	1.02111	2.35236	0.36353	0.536021	0.197164	2.5544	1.57768	1.06414	0	0	0	0	0.368069	2.11363	0	98.7631	86.1242	95.4975
1700066B19Rik	1.9928	1.62675	2.37438	2.25709	2.42793	2.29404	2.29951	2.61845	1.53511	1.7082	1.85537	2.10096	0.884131	0.770399	0.412337	0.308275	0.500286	0.476935	0.256861	0.600905	0.141175	0	0.138813	0	0	0	0	0	0	0.110362	0	0	252.648	162.802	303.251
1700066M21Rik	9.38211	9.93249	13.0715	12.5392	12.7572	12.7684	11.8267	10.0558	11.7657	12.1387	11.5509	11.917	4.10318	4.33001	8.58241	6.55881	7.20971	9.16239	11.2442	7.06233	1.32177	1.21057	0.770113	3.02595	2.01725	0	0	0	0	0.448256	1.29586	0	1.16971	1.47884	1.44541
1700067K01Rik	0.141112	0.187943	0.924766	0.79089	0.294956	0.42095	0.555466	0.702875	0.603479	0.701192	1.39897	1.39028	0.125078	0.118261	0	1.5844	2.59938	2.80837	5.25491	2.10193	0.422477	1.59811	0.854868	0.872035	0.96245	0	0	0	0	0.913839	0	0	612.738	607.607	608.074
1700088E04Rik	0.858072	0.97194	0.484361	0.275807	0.841214	1.03975	1.58091	1.25876	0.604708	0.380718	0.559009	0.675333	0.452426	0.561208	0.142409	0.269883	0.417219	0.129186	0.278443	0.458728	3.8466	3.77229	3.07233	13.1143	4.24684	0	0	0	0	1.51599	2.39295	0	1.67595	1.31672	1.93893
1700092M07Rik	0.579868	0.150041	0.659783	0.638671	0.580135	0.563437	1.02144	1.51116	0.883053	1.56895	0.793102	1.2121	0	0.262156	0	3.61204	1.4246	0.841488	1.18059	5.08499	0	0	0	0	0	0	5.0106	0	0	0	0	0	2.47895	3.75512	2.73352
1700093K21Rik	0	0	0.052039	0	0	0	0.065714	0	0.07913	0.090764	0.16741	0	0	0	0	0.242303	0	0.610728	0	0	58.2944	55.9336	66.6157	53.4831	56.9491	15.5926	24.9088	11.5092	9.84382	23.4793	53.6512	20.0841	1.08468	0	0
1700102P08Rik	0.619639	0.303637	0.924299	1.37041	1.08534	0.613531	1.26486	1.30482	0.844227	0.919197	1.27702	1.3606	0.413405	0.383154	0	1.31985	1.39184	2.15098	2.18211	0.720349	0	0	0.17772	0	0	0	0	0	0	0	0	0	53.6299	59.3616	55.7995
1700109H08Rik	1.08915	1.02631	4.8214	4.83661	1.92683	2.32801	4.32763	4.0324	7.78575	5.14904	5.301	4.52154	0.712685	0	0	14.1519	12.3359	4.48539	10.5256	4.0244	79.5705	70.5619	78.5327	90.0031	84.8027	213.136	227.5	168.677	184.743	85.2307	91.6228	65.6824	4.40799	2.10178	2.59776
1700113H08Rik	0	0.111166	0	0	0	0	0.045526	0.166491	0	0	0	0	0	0	0	33.4082	33.4609	35.0605	34.5955	31.1471	0	0.136313	0.612947	0.525842	0.380572	0	0	0	0	0	0	0	3.81009	0.940637	3.94902
1700123O20Rik	40.5841	40.3571	36.7157	38.0062	49.1746	48.5746	38.9518	36.4715	42.2636	44.1329	38.1582	36.9002	51.3481	43.2957	56.621	48.1856	56.2139	70.7833	44.8812	55.9663	28.5363	24.7292	26.1752	27.8473	27.6142	8.18354	0	0	0	5.79269	7.91848	4.06663	0	0.229061	0
1700125H20Rik	0.070978	0.063014	0.155682	0	0.170834	0.285709	0.245633	0	0.043969	0.053971	0	0	0	0.057803	0	0	0	0	0	0.151443	27.2851	24.5693	29.1978	32.9054	28.9295	19.5026	15.5971	12.4059	7.15281	9.34805	12.9692	5.06937	0.816697	0	0.813142
1810009A15Rik	83.7412	83.2828	88.9946	86.1999	77.134	76.0601	90.0313	88.6901	82.253	76.0986	99.0199	99.7934	59.5774	47.7748	44.4411	0.276769	0.321349	0.335485	0	0.762349	78.5713	89.4419	85.8548	98.6166	109.922	388.116	552.409	344.934	0	7.40182	28.1414	0	16.0466	14.0186	13.8306
1810010D01Rik	0	0	0.503567	0.346893	0.265161	0.195204	0.325192	0.318153	0.376027	0.223148	0.292207	0.443157	0	0.030562	0	10.3802	8.35528	5.47714	3.99174	2.52085	0.180043	0	0	0	0.354825	0	0	0	0	0	0	0	8.54167	17.1156	12.3552
1810010H24Rik	6.26648	5.48484	6.79039	7.27501	8.74427	9.22347	9.21696	9.55354	6.91571	6.83575	6.36065	7.08782	12.4661	10.7778	8.16555	31.757	25.9232	29.5332	42.7455	29.107	36.7056	35.0029	38.9816	47.474	41.3559	6.45709	6.68403	19.504	1.34791	12.038	31.0025	3.65694	0.087582	0	1.06614
1810011H11Rik	27.137	27.388	23.7318	30.4732	24.331	25.1302	30.5739	30.1628	23.4885	22.8351	24.1014	23.7913	3.80722	2.74724	6.80341	97.7319	86.887	102.369	112.782	81.2999	61.0697	62.1944	70.2537	71.9614	71.9373	19.6985	11.5715	25.1629	21.0925	30.9561	27.7368	7.7883	0.464935	0.786533	1.56191
1810013L24Rik	25.5486	25.463	31.8213	33.4461	33.4875	32.543	35.0559	36.0619	30.1745	30.4127	31.4754	32.6865	49.0561	50.743	41.1778	0.74564	0.297627	0	0	0.537284	4.27209	3.17791	4.12859	4.41856	4.61423	3.51321	0	0	0	10.4945	14.7652	0.128319	1.99797	3.66286	1.27955
1810022K09Rik	128.169	131.937	144.232	158.192	154.673	147.869	141.398	144.363	144.958	151.903	114.558	130.308	68.1406	53.3286	112.383	56.8518	56.5787	50.4641	79.2627	57.2051	22.2833	13.0981	16.8528	21.5066	17.8423	11.5245	29.1305	16.7285	27.5027	4.93141	6.7779	3.7111	1.76804	2.01844	1.84907
1810024B03Rik	0.336484	0.331943	0.490412	0.141746	0.184085	0.127048	0.270367	0.424334	0.297177	0.385724	0.324218	0.291278	0	0.033858	0	33.349	39.992	39.6755	31.467	32.8194	0.656156	0.494093	0	0	1.45719	0	0	0	0	0	0	0	3.05665	4.26194	2.71353
1810032O08Rik	14.4869	15.3672	49.9994	48.6613	23.483	24.0801	48.4635	48.7579	35.2296	34.6405	50.3895	45.5388	13.4817	11.2459	12.0637	7.44387	8.71215	6.82207	8.38817	5.49671	0.539618	1.22706	3.12581	2.3325	1.77497	0	0	0	0	0	0	0	1.95765	1.51156	3.20853
1810037I17Rik	74.2083	73.6384	85.2946	78.8847	72.1532	73.1548	72.7952	74.4458	69.0584	75.6971	85.5018	84.0267	70.2017	68.6245	108.91	8.94112	8.52452	11.4195	16.0618	23.4126	531.825	517.749	590.416	724.474	581.496	631.89	621.587	0	747.329	78.0236	270.622	175.775	7.60248	28.689	14.3345
1810043G02Rik	13.4403	14.2858	17.0023	15.4469	13.9454	13.2185	19.0306	16.8926	13.1011	13.6066	17.2762	17.743	7.6083	7.97979	5.38796	0.346969	0.757701	0.266176	0	0.329288	0.476407	0.48745	0.483691	0	1.3485	0	0	0	0	0	0	0	0	0	1.05299
1810046K07Rik	0	0	0	0	0	0	0	0	0	0	0.060518	0.14653	0	0	0	0	0.238881	0	0	0.34684	13.5007	10.7161	12.6374	14.6182	11.6768	9.15478	10.935	12.2949	10.6943	23.253	34.0029	7.57272	79.6934	49.9037	68.0376
1810055G02Rik	5.88033	5.89249	6.77778	7.06527	4.89622	5.39445	7.41026	6.37302	5.83278	4.7938	6.68748	7.05116	22.6239	24.1586	9.6868	326.028	338.565	432.959	301.294	413.725	0	0	0.103327	0.068307	0	0.731177	0	0	0	0.088635	0.180882	0	0.828124	1.61435	0.800791
1810062G17Rik	1.10302	1.22102	1.2465	1.89848	1.76199	1.19615	2.26519	1.59586	1.85843	1.56524	2.0231	2.22963	0.280406	0.270949	0	0.345911	0.391706	0.454247	3.19017	0.537119	6.07115	6.23238	6.95065	6.83539	6.48484	7.18686	3.15129	0	1.63501	0.950134	1.35199	0	6.76225	1.47045	5.71563
2010005H15Rik	0	0	0	0	0	0.036493	0	0	0	0.320661	0	0	0	0	0	21.1646	20.981	14.3086	26.0009	8.96317	1.20068	0.417728	1.85965	0	0.948507	0	0	0	0	1.46158	3.0651	0	6.86676	2.88367	4.49082
2010107E04Rik	395.691	407.179	320.006	334.81	484.829	483.164	366.437	373.182	376.925	392.505	301.511	316.777	299.635	249.406	394.13	0	0	0	0.104599	0.071988	0	0	0	1.22085	0	0	0	0	0	0	0	0	7.8129	5.79333	9.71998
2010109A12Rik	0.681595	0.690063	0.792991	0	2.20786	1.35705	1.49964	1.70242	1.39304	0.447157	1.59899	1.97303	0.289889	0.332253	0	6.60377	7.12846	7.04477	12.3974	6.45452	0.465476	0.362109	0.898423	0.741523	0.718567	4.7486	0	0	0	1.49552	0	0	155.808	178.471	162.771
2010111I01Rik	4.82641	4.67544	8.01173	8.50992	6.23269	6.05261	7.97884	7.62108	6.5342	6.56975	7.34583	6.88092	8.05837	9.0323	5.7068	2.21378	1.88499	6.66718	0	1.71521	10.3544	12.0062	11.8684	13.3099	10.8723	8.65281	15.5932	9.17968	10.5598	6.56151	10.2275	5.09006	2.36201	10.1039	2.86381
2010300C02Rik	0.30224	0.264083	0.294483	0.230119	0.315158	0.271227	0.405785	0.405583	0.200896	0.248857	0.381204	0.364312	0.237445	0.264417	0.091647	0.619826	0.683828	0.786565	0.644311	0.237677	23.6922	25.9649	25.2258	21.9997	25.8105	44.3769	24.1536	29.6467	14.6608	17.1238	27.6874	17.818	5.57947	6.60397	10.8914
2010315B03Rik	12.4795	13.7726	25.3612	25.9815	21.7748	20.8507	31.9583	31.2343	20.3275	20.0088	21.9092	22.154	0.619537	0.360866	0.854212	14.1348	15.7157	16.3023	14.7066	17.9798	2.18911	1.44274	2.43294	1.99344	1.97788	0	0	0	0	1.26634	0.596692	0	9.2507	4.18895	7.24497
2200002D01Rik	2.8759	2.49481	1.93285	2.07311	2.60885	2.44401	2.39214	2.57874	2.04608	2.24964	3.2954	2.45376	16.7629	16.3398	3.70835	32.4354	27.1402	37.9147	31.1404	40.4137	10.5286	10.0326	8.15793	9.77598	7.17064	0	0	0	22.4655	0	11.4333	0	1.71155	2.43509	1.56732
2210010C04Rik	0.107972	0	0.06928	0.046975	0.074683	0.016457	0.037221	0	0.192145	0.127613	0.121312	0.108363	0.139192	0.146564	0	1.94758	2.30313	3.62486	2.49336	2.31177	13.1127	13.0472	14.8712	18.0923	15.4272	0	0	0	0	6.91154	15.5058	7.20782	0.786555	1.15243	0.334963
2210016F16Rik	18.8129	18.2169	15.0944	13.7673	17.5605	16.9311	17.5375	16.5979	15.6569	15.7755	16.3117	15.7068	9.99354	8.02373	7.55438	12.461	11.0496	9.15001	13.3681	14.5315	17.7635	16.3862	17.1505	13.756	15.3144	11.1214	5.07627	9.31055	24.4458	35.4737	57.9206	35.7232	1.85037	1.19578	1.78433
2210016L21Rik	50.4311	49.8679	54.7884	51.0608	41.6855	41.9356	53.0687	51.6383	45.072	43.994	53.3875	51.047	28.644	24.4983	16.7442	18.1079	13.3635	18.6313	18.8543	14.1676	16.9666	13.0014	17.7147	15.3371	13.9216	0	0	0	0	17.538	29.7108	13.7308	18.2617	23.8202	23.457
2210408I21Rik	3.99389	4.0221	2.85774	3.27366	3.60983	3.27206	4.12438	3.92293	4.56555	3.7335	3.30897	3.95849	0.976056	1.02404	1.21192	20.8265	22.2167	25.3032	22.519	30.2273	5.42163	5.79248	4.89138	5.45556	4.77774	0	6.54914	0	4.04544	8.57437	20.0554	6.16929	70.1652	162.681	101.851
2300009A05Rik	17.4759	17.7273	25.2918	22.1989	20.3056	19.9269	25.9505	26.1551	18.69	19.6864	20.2304	20.0714	21.5479	15.7216	18.7612	22.3502	23.0168	21.4779	23.1691	26.2946	0	0.184342	0.577728	0	0	0	0	0	0	0	0	0	13.7403	3.69492	7.56257
2310009B15Rik	15.7174	17.5947	18.5771	15.9021	19.347	20.7326	16.8224	16.9516	17.6734	16.0318	16.2475	14.4031	11.4756	9.35609	9.27258	13.066	15.6466	17.6404	15.1537	23.1779	33.1536	27.0053	31.4167	26.4492	32.0588	121.324	193.111	173.932	68.4691	13.7217	27.8234	10.7663	1.18414	9.25034	5.03659
2310011J03Rik	56.474	54.7612	57.9092	52.3133	46.0447	47.9457	51.9183	50.6253	51.0453	51.4613	61.4169	54.5401	47.1527	42.3025	22.8323	52.0298	54.5602	55.8735	59.7996	55.8024	1.86209	1.7769	2.24832	0.372359	1.89043	9.81479	1.2032	6.84526	6.70913	0.391407	2.45881	0.327298	3.3976	0	2.64744
2310022A10Rik	32.1345	31.8316	34.7058	34.9745	27.4497	25.8058	31.104	30.488	32.1963	30.3299	34.9061	34.9246	33.2944	31.3611	14.228	1.56236	1.58398	3.18802	1.49929	0.661344	19.2995	19.8062	22.1671	27.1159	17.1414	25.1574	24.7083	16.7428	6.81454	11.3782	15.9887	3.79048	53.3012	57.8494	56.7561
2310022B05Rik	15.5994	15.3043	16.9354	15.4164	14.5883	14.4317	15.8993	15.8887	16.5601	17.7402	19.8477	20.3578	23.8554	23.4178	18.2954	27.3643	24.7708	21.6613	30.0246	15.8245	36.8709	36.8169	40.7851	43.5925	28.0652	7.77286	6.13273	0	0	34.756	32.0037	9.14533	12.1982	31.0912	8.88538
2310030G06Rik	2.1057	1.52533	1.27094	1.24549	1.8311	1.67585	2.6595	3.46506	1.09692	0.712846	0.485146	0.53895	0.609871	0.683531	0.263473	44.4959	44.5866	49.7191	50.1151	61.4246	15.0031	19.1466	13.7545	15.7992	14.1009	4.72167	0	0	10.6157	6.47332	10.9581	0.26002	0	5.63832	0.407512
2310033P09Rik	30.7662	32.1534	45.7668	45.8853	26.638	26.5324	42.8731	42.9214	35.2174	35.5583	48.8939	48.5674	38.7321	40.0589	31.8153	13.4575	15.499	11.5578	16.4403	14.7058	44.4374	36.0694	51.9795	54.0545	50.6824	19.624	0	23.976	30.105	14.143	20.9343	9.91621	16.4428	17.6525	20.7792
2310034G01Rik	6.34175	7.78898	5.84412	6.86679	6.12181	7.42885	6.31262	5.79252	5.0667	5.55897	6.80923	5.44648	4.45221	3.00588	4.75078	55.2948	37.8878	56.886	64.7358	54.8929	0	0	0	0	0	0	0	0	3.2067	0	0	0	40.0069	19.6271	23.4914
2310035C23Rik	16.921	15.8345	32.2461	33.8947	22.8509	22.5736	34.4291	33.7828	30.2865	29.6061	29.5276	30.348	9.0264	9.8411	4.37578	77.2316	79.6974	65.2589	84.2149	60.9181	46.024	38.949	53.266	49.3588	40.3529	18.1783	29.0349	27.992	24.9831	41.3238	54.2468	12.818	2.94846	1.79445	1.0396
2310039H08Rik	34.0455	29.2793	33.3142	33.3848	37.2377	35.1142	33.1389	29.353	31.8518	31.7968	37.2648	35.2986	17.9732	16.0419	17.3306	21.4935	15.6043	17.8408	17.4707	17.7405	16.271	15.6685	18.9492	12.8901	16.8616	18.9941	0	0	22.2504	9.18611	9.87949	0	2.04952	3.77935	3.22601
2310057M21Rik	11.9079	10.6951	14.1669	13.1071	12.2153	12.4084	13.265	12.1272	12.716	12.3054	12.0166	12.9232	10.0923	9.20374	7.89856	1.34651	3.25888	1.57926	4.61927	0.66699	0.646082	0.670355	0.572444	0.739748	0.35997	0	0	0	0	1.16625	0	0	128.865	114.971	155.579
2310061I04Rik	27.1983	22.628	53.5032	52.3293	31.3124	32.9758	49.9278	50.2806	36.322	40.299	47.5112	49.0749	25.7936	25.9985	16.4127	69.5719	71.0179	101.254	87.6747	122.705	76.3354	80.977	85.8117	95.8562	113.085	23.3453	0	31.9769	19.4284	65.125	105.913	44.0921	12.2529	14.7614	17.6801
2410002F23Rik	57.4515	59.7768	134.664	132.532	74.8638	77.7689	121.068	122.146	97.1961	97.186	127.515	129.644	33.2938	50.7515	38.5244	3.98881	3.48984	4.32669	4.79326	2.49326	3.82789	3.17518	3.21894	3.72685	2.84685	0.904784	1.70652	0	1.00598	4.24652	2.97266	1.44483	16.7226	2.49992	2.8304
2410004B18Rik	17.685	18.2022	26.2616	27.8059	19.4546	19.2937	21.9326	21.9197	20.5035	22.7756	25.2783	25.9071	21.7065	19.2774	20.8633	3.41351	3.9205	1.6722	1.69435	1.57185	2.39428	3.08263	2.28006	3.24572	3.281	2.86152	0	1.64304	0	8.10758	9.26861	5.04457	133.189	72.4278	106.185
2410004P03Rik	2.71564	2.94106	2.0565	1.48109	1.52277	1.67547	1.92806	1.97451	2.75818	2.41882	2.27859	2.11614	2.58296	2.05663	0.958526	24.7203	20.7446	24.7446	26.0984	29.5588	13.59	9.7837	12.8907	15.4662	10.6454	85.0046	144.545	85.2117	162.27	8.92637	19.1269	0.961421	0.283091	0	1.14882
2410015M20Rik	120.09	125.198	131.546	131.099	141.138	138.709	123.946	132.125	113.034	113.341	126.048	120.248	124.855	107.903	110.531	1.29055	0.73792	0.961798	2.62682	0.913528	0.77387	0.361326	1.25151	0.797501	0.247906	0.35596	0	0	0	1.19744	0.092152	0	291.241	74.2982	234.702
2410089E03Rik	6.65677	6.87104	9.08953	9.5583	5.56482	5.77358	9.72973	9.48843	7.82552	8.06257	9.48379	9.49548	3.0329	4.27585	1.93875	37.7867	46.8329	35.0609	39.2659	37.4873	38.0751	33.9477	36.9172	34.2756	33.6071	42.0488	33.5597	49.8426	69.2355	56.9965	98.7569	57.7922	1.84892	2.28618	1.9022
2410131K14Rik	8.21197	8.74603	6.57789	5.86038	6.14193	6.64724	6.67772	6.85337	7.70878	7.08901	7.33613	7.86899	9.63794	9.81535	6.99555	26.8913	25.8271	26.2912	30.7209	23.3655	42.0946	40.686	38.6233	39.4895	41.7715	16.0763	9.3623	30.9216	11.0522	12.8548	19.6827	13.6384	17.4903	13.1282	10.9696
2410137M14Rik	0	0	0	0	0	0	0	0.185292	0	0	0	0	0	0	0	11.4259	13.0337	9.65903	16.6645	6.75952	6.63188	5.73706	7.43769	9.15304	7.55763	9.64673	4.13222	7.24306	6.5292	3.43964	3.32572	1.2278	21.1153	30.565	19.5171
2510002D24Rik	29.162	27.4579	52.0749	54.541	32.8014	36.4431	55.206	57.7439	41.6392	42.434	54.3772	49.9493	22.8057	21.863	20.6603	23.0156	16.9785	23.8528	17.5392	21.2532	19.064	18.2531	21.7864	15.3891	22.0742	5.83309	0	9.14595	10.0375	3.91042	6.42054	0.155846	7.68545	4.52262	3.57322
2510009E07Rik	10.1255	9.30383	7.12943	7.60971	9.82877	9.77558	11.2372	11.4305	8.03918	7.79411	8.18282	8.28747	13.1247	10.8801	4.89354	46.5509	33.215	33.9558	44.3963	35.4949	25.3942	30.2707	27.9378	30.7587	29.001	0.232115	0	14.488	0	15.7617	47.0283	18.0083	9.26175	2.54558	1.1829
2510039O18Rik	41.7385	40.3948	50.5015	47.6806	39.711	39.4809	43.1318	44.7643	45.6307	46.3004	51.7381	47.9163	78.6202	82.7839	43.1352	103.845	109.282	101.653	122.323	96.6019	91.0423	87.901	98.9867	91.6901	85.7316	99.9324	74.1191	91.2895	58.6795	126.68	123.041	77.2655	11.9145	6.69857	11.6348
2610001J05Rik	58.5818	56.3359	42.9436	48.4	62.5311	62.3781	49.2503	52.8712	51.9188	55.5177	43.9264	46.595	38.4527	29.1886	54.4008	22.1537	16.929	22.1734	17.7913	19.4194	14.5619	21.0683	18.4458	17.5627	20.7339	5.31939	0	0	0	8.9622	3.9629	11.2293	12.4332	17.4885	12.0475
2610008E11Rik	22.643	22.7154	26.674	27.4496	25.6099	25.4046	29.3257	28.2311	25.0873	23.6586	25.6345	25.9276	7.63608	6.80295	7.32014	0.610862	1.18221	0.871636	0	0.276843	1.71328	1.13311	1.04487	3.04783	1.53124	0	0	0	0	0	0	0	5.56935	5.6403	5.63394
2610028H24Rik	0.019717	0	0	0	0.010797	0.018903	0.150101	0	0	0	0.042251	0	0	0	0	0.292171	0.220554	0.86129	0.49853	0.114368	0.124554	0	0.093897	0	0.20767	0	0	0	0	0	0	0	0.401767	0.004469	0.202886
2610301B20Rik	23.5992	22.3034	21.175	25.5732	27.6785	27.9042	28.1656	30.1416	22.806	21.6784	21.0747	22.9543	8.20456	7.13126	7.61282	27.8492	24.9686	26.5987	23.0222	18.8635	17.9116	16.277	20.4708	21.3992	16.6105	21.4191	17.4196	6.21707	13.5099	16.787	21.8005	9.41355	124.614	61.9378	82.3988
2610318N02Rik	6.30913	6.69116	18.4431	18.5892	7.34389	9.09326	13.0181	11.8724	13.3477	13.1098	16.4682	14.2026	3.80142	3.76371	1.65843	41.5378	28.3718	36.9433	61.1666	45.2302	33.8688	27.3008	36.1157	47.0789	46.2997	0	0	13.616	11.4415	8.6375	10.665	0.498744	5.80774	0.555129	2.41593
2610507B11Rik	120.27	117.241	146.17	146.28	103.67	103.614	135.007	133.722	132.432	134.447	140.493	138.536	62.7243	77.138	27.1656	8.22077	10.1652	7.70162	10.3238	5.35707	1.53989	3.09503	2.87545	1.54541	2.7159	1.31587	2.18735	4.28109	2.41733	1.38818	2.79926	0	57.053	29.2801	38.8772
2610524H06Rik	53.4319	51.9852	57.7826	57.6228	49.0814	50.4511	50.801	50.6903	52.1385	50.149	54.8834	57.0759	14.0513	14.5583	24.6872	18.7727	12.8065	21.5524	30.8445	25.0054	23.8059	16.4981	23.822	17.3878	19.8893	8.58567	0	0	0	4.41733	8.08782	0	49.6936	29.2469	42.005
2610528A11Rik	0.328266	0.495329	0.069483	0.309323	0	0	0.13385	0.444443	0.098444	0.115892	0.171448	0.617009	0.366461	0.339141	0.118951	64.9535	75.7988	90.746	83.7351	98.0988	66.1267	55.7597	56.9031	68.1433	65.0366	304.669	354.956	354.683	392.968	27.1709	37.3827	20.9966	181.453	145.627	177.232
2610528J11Rik	2.20835	2.47198	1.76642	1.71667	2.29917	2.80178	2.99178	2.2812	1.93982	2.16927	1.63895	1.78619	0.150132	0.339633	0	30.045	30.2062	30.1662	29.9867	29.3252	22.4733	31.7942	25.7558	29.4175	26.3272	44.0245	30.1573	46.4471	50.3662	6.96559	14.0408	2.68538	2.98146	0.233572	4.04924
2700049A03Rik	17.7439	16.0125	22.0568	22.3493	12.3033	10.8882	18.4428	18.0128	20.588	19.9142	20.4351	18.4745	3.06546	3.74783	1.35231	2.27885	1.49776	2.08041	2.58914	3.33689	1.74484	1.55722	1.99637	2.38187	1.56682	1.55795	0	0	2.92392	1.19197	1.62947	0.860347	19.1344	29.2345	20.5974
2700062C07Rik	24.9814	24.0474	28.9439	25.4059	23.9248	23.5091	29.6702	29.9056	28.1997	28.4487	28.3561	31.0775	8.22894	7.38648	7.01181	85.9302	52.1713	74.6135	113.366	69.9968	54.2469	39.7253	66.932	59.1536	61.9676	35.4048	43.4309	15.2544	46.5907	21.0262	20.8359	1.87762	2.21131	0.133756	0.444171
2700081O15Rik	11.0975	10.2379	17.2874	15.6064	8.63985	9.14237	14.1938	13.1277	15.6338	15.2417	20.8408	19.9337	18.2881	22.2083	6.52733	9.0766	6.39318	7.46592	7.23068	5.25545	1.89877	1.18816	3.00694	2.39342	1.44113	4.76831	0	0	0	1.09618	2.06963	0	0.231502	0	0
2700097O09Rik	7.19555	7.22934	14.5301	12.9536	10.3112	9.69468	13.8072	14.7056	14.7096	14.5049	15.0936	16.5248	4.44713	4.96368	4.83063	42.9974	40.8517	46.5358	62.5268	39.6288	0.153964	0	0	0	0	0	0	0	0	0	0	0	0.137883	0	0
2810004N23Rik	53.2382	54.0522	61.8953	63.0656	47.313	49.4281	57.8116	57.7307	59.6549	58.5745	61.0556	61.513	12.9293	12.1491	9.16734	1.22956	1.80769	0.982301	0.395573	0.513456	26.4614	26.1223	29.9828	27.8544	24.5182	68.47	62.789	45.0279	37.9807	5.57931	5.34152	0.94096	8.34781	5.65155	10.1816
2810006K23Rik	26.2358	26.1402	24.4918	25.3366	19.0658	20.6826	25.4885	25.7257	23.569	22.5396	26.7974	25.5542	2.56925	2.11762	3.38733	25.0299	23.942	27.5514	29.0787	24.2224	0.488652	0.833791	0.797003	2.14878	0.597784	0	0	0	0	0	0.582986	0	0.787552	1.01851	2.57368
2810021J22Rik	2.67663	2.60719	3.39482	3.54826	2.27125	2.25822	3.33633	2.9801	2.63218	2.81186	3.18425	3.3516	0.130835	0.186811	0.048849	9.54482	9.54579	8.6081	10.63	8.21423	1.5547	1.29859	4.68023	3.0822	2.93858	0.641639	1.59539	0	0	5.8237	3.47293	1.43465	0.27745	0	0.121309
2810403A07Rik	41.5768	43.1736	107.267	108.815	72.7495	71.0472	111.882	109.198	77.1698	77.5646	95.2389	92.653	56.5451	60.9138	59.1636	27.0539	28.5604	28.1796	31.3281	35.0255	0	0.003754	0	0	0	3.14131	7.8357	2.54775	0.01931	0	0	0	1.1091	0.558594	1.74877
2810408A11Rik	5.54155	4.94537	13.8827	12.8298	5.41388	4.95236	9.89346	10.3091	9.31955	10.0755	13.0093	11.8254	3.48968	3.48736	2.36192	4.69804	1.70131	5.44646	5.52655	3.69028	16.6512	14.5221	15.8183	11.8739	19.776	10.727	18.5098	6.37794	0	7.81099	10.6334	0	4.21387	0.268463	3.36597
2810459M11Rik	0.013002	0	0.057647	0	0.017258	0	0.031661	0.099113	0.015553	0.06888	0.039206	0	0.266804	0.425604	0.465136	29.701	35.7456	42.3672	41.7259	38.1082	18.5884	23.4739	22.5708	19.8453	23.0969	7.74118	0	0	0	23.2008	44.4621	23.5016	0.434397	0.514398	0.492234
2810474O19Rik	35.9647	35.4425	38.8843	41.5097	25.7373	25.4232	46.1116	45.4646	34.5679	36.3649	35.2878	36.6502	36.0364	42.8955	12.0377	4.13853	4.0903	4.34948	7.23815	4.86812	4.98357	4.49425	5.13104	5.92471	2.12957	0	0	4.64468	0	1.65528	13.0815	0	0	0	0.35501
2900011O08Rik	3.70658	4.46715	3.85584	4.16338	4.55451	4.69672	5.54495	5.491	3.4017	3.26733	4.35723	4.59309	1.96096	1.8626	1.34343	10.9775	9.92154	9.98775	14.6396	10.3211	0.062581	0.19105	0	0	0	0	0	0	0	0	0	0	62.1846	59.8881	48.8244
2900026A02Rik	31.2511	32.2268	30.1757	31.0068	20.8802	20.5329	29.2202	30.2688	30.6733	31.8634	30.6147	31.0065	80.9236	80.6192	28.0885	0.837337	0.48439	0.131669	0	1.55949	41.3436	43.0022	41.4798	52.8341	41.0576	45.9727	16.443	0	0	5.15302	9.86287	0	0.127533	0	0
3110001I22Rik	9.05842	8.55811	9.13247	9.66105	7.88301	8.72658	7.23407	7.38619	10.4456	9.98506	10.522	10.1649	15.7274	17.2875	21.7727	97.7335	92.0081	97.4369	77.3914	88.5023	1.55695	1.63348	1.44129	2.20016	1.46739	3.38811	4.74355	0	0	0.361666	1.49695	0	7.45455	5.65806	12.5263
3110002H16Rik	20.5762	20.0174	37.4513	38.4011	22.2962	23.2261	33.2927	33.0219	36.4365	34.7582	40.1101	42.9367	19.9585	23.2343	18.972	2.50634	2.09229	1.70264	3.47982	1.97031	1.87896	1.97698	3.17225	3.7288	2.6202	0	0	0	0	2.95786	3.42851	0	0.796048	0	2.15871
3110009E18Rik	8.92696	9.09514	6.86916	6.16768	8.33229	8.21639	7.03512	6.68199	9.95471	8.93652	7.6899	9.32574	2.64018	2.25832	0.682992	21.1283	15.7673	22.4907	28.0028	26.3027	0.300074	0.401112	0.35255	0.264084	0.229973	0.327025	3.08194	8.7555	3.93889	0.591248	0.565896	0	38.2555	37.2789	40.1846
3110021N24Rik	1.54278	1.80145	1.23196	0.650108	1.35655	1.55058	1.60955	1.89736	0.914169	1.03145	1.12181	1.1157	0.524241	0.375424	0	0.567361	0.156841	0	0	0	85.1901	75.9816	87.7141	106.788	77.9896	151.778	229.742	252.136	156.808	16.2365	15.5194	19.1243	0	3.29479	0.920988
3110040N11Rik	36.908	35.7276	34.8574	33.6125	31.2823	30.5831	36.0027	36.3976	34.1183	33.2899	36.7258	35.4439	16.182	13.1645	16.1348	57.7203	57.5841	57.818	65.5542	49.709	2.33321	1.53147	1.48352	2.31115	2.10863	0	0	0	0	0	0	0	0.222445	0	0
3110043O21Rik	8.06625	7.06831	11.0537	11.6677	8.88118	9.29031	10.1841	10.5732	10.7558	10.81	9.85089	9.71212	21.031	20.173	24.669	68.9627	64.3955	64.0974	74.623	64.645	0	0	0	0	0	0	3.37878	0	0	0	0	0	0.920443	0.093704	0.814413
3110062M04Rik	19.7353	20.8697	24.9829	24.6876	20.5362	21.6878	26.1887	27.4399	21.6891	23.1359	25.306	26.1485	5.61602	4.06745	2.79455	2.9303	1.50183	1.60956	2.7949	1.55019	22.0074	25.2395	20.3649	22.0405	21.103	4.95486	6.07926	0	11.5323	5.91595	6.2971	0.047092	0.070614	0.285484	0
3110070M22Rik	1.15639	1.20617	1.48561	1.80637	1.98069	1.44396	1.99748	1.93984	1.21908	1.37898	1.34892	1.37204	0.811615	0.589227	0.376213	22.0451	21.2781	21.3652	16.6911	26.263	0	0.138513	0.228523	0	0	0	0	0	0	0	0	0	11.2454	10.029	16.3327
3110082I17Rik	24.8304	27.9005	35.436	34.3715	24.7706	23.9656	28.4779	29.3026	27.5211	29.6623	34.6374	33.8512	11.988	11.1439	7.53464	0.470057	0.168907	0.508036	1.76982	0.135765	38.4198	36.6835	47.351	48.6086	41.1916	38.8528	22.3411	23.07	10.4125	29.7899	34.904	9.18458	0.181301	0	0
3300002I08Rik	0.912886	0.729979	0.881776	1.17835	0.589183	0.848081	1.00627	2.2481	0.901014	1.47531	0.868096	1.1567	0.578499	0.574183	0	0	0.241994	0	0	0	65.973	68.926	64.3812	63.8916	68.3441	24.3614	22.2892	22.1768	23.8224	28.4643	44.5101	24.7141	47.5198	25.572	43.2981
3632451O06Rik	2.88347	2.79677	1.48985	1.61265	3.16654	3.01168	3.96399	3.79934	1.41453	1.11744	1.40772	1.32972	0.775589	0.517198	0.135443	0	0	0.154844	0	0	0	0	0	0	0	0.699309	0	1.70634	0	0	0	0	4.7084	4.15709	6.65797
3830406C13Rik	31.3199	31.2221	34.9542	36.0559	34.1741	33.801	36.9341	35.7203	34.324	32.2278	31.2216	30.498	5.57334	5.16175	9.57732	0.148913	0.088023	0	0	0	4.99498	3.69188	3.89829	5.73184	4.15178	6.34334	0	0	0	1.48364	0.178253	0	0.910966	1.68633	1.17116
4430402I18Rik	0.925931	0.706226	0.828249	0.774563	1.28983	1.24185	1.81168	1.05739	0.749527	0.703672	0.967196	1.22487	0.141576	0.46343	0.207777	4.98643	5.26531	3.9885	6.56777	6.69549	0	0	0	0	0	0	0	0	3.38311	0	0	0	0.685246	0	0
4833420G17Rik	40.8441	40.3279	92.9046	93.5925	58.3453	57.5607	87.0659	88.9857	86.9133	87.0926	86.7708	92.317	32.0673	36.919	32.2289	17.6589	14.2261	12.5083	21.0385	17.4499	19.1281	26.563	26.1825	21.0448	16.9777	111.956	111.189	96.7875	129.9	6.17191	10.9603	5.74421	0.263079	0.094559	0.674077
4833439L19Rik	36.1433	34.2113	39.9443	42.2292	36.2809	34.5129	41.2755	40.5251	40.4073	20.797	40.7068	40.962	71.9011	73.4115	56.3192	0.332229	0.329488	0.472822	1.84498	0.28121	0.059506	0	0.299655	0.27075	0.120218	0	3.26649	0	0	0	0	0	49.4855	33.3396	46.664
4921507P07Rik	8.12033	7.66607	6.91616	7.63871	8.39968	8.11896	10.31	11.6535	6.78746	6.78746	7.11531	7.49506	4.55793	4.31868	3.3242	1.27771	0.883414	1.12391	0.304666	0	0.872585	0	0.180585	0	0.248477	0	0	0	0	0	0	0	0.227823	4.20727	0.550724
4921517D22Rik	0	0	0	0	0	0	0.024983	0	0	0	0	0	0.052517	0.032668	0.107063	8.20988	7.98345	9.89343	12.1071	13.1939	3.49756	4.36165	3.67183	4.23518	2.87493	1.67123	4.85885	12.3463	4.02064	5.13721	8.10255	1.53329	0.341149	0	0
4921524J17Rik	14.7121	28.2152	25.6823	26.4714	25.7651	25.8106	21.0959	21.2772	29.5045	29.2996	26.6186	29.4395	19.6132	14.5888	29.308	1.35173	0.567817	0.80503	0.82749	0.737461	14.8132	14.2751	12.667	10.3886	13.6166	0	0	0	0	25.31	73.2091	27.2391	4.6565	2.45612	1.47899
4921536K21Rik	0.255574	0.225931	0.386864	0.47862	0.292579	0.224888	0.326004	0.313811	0.260815	0.191652	0.196787	0.273805	0.284085	0.290947	0.013494	2.07628	1.09373	1.6101	3.08444	0.894345	0	0	0	0	0	0	5.86852	0	0	0	0	0	3.82344	0	0.990108
4930402H24Rik	9.36327	8.54826	11.1187	12.0265	8.29966	8.50175	12.9151	13.77	10.8511	11.0273	12.4876	12.5535	2.91646	3.02637	2.34055	0.40507	0.636561	0.48021	0.207268	0	0.153388	0	0.030446	0	0	0	0	0	0	0.26551	0.288647	0	0.106815	0	0
4930404N11Rik	26.6863	28.9762	61.2342	40.7384	29.269	30.9951	51.6656	45.2483	32.1595	33.2444	59.303	56.421	17.7681	16.8474	4.11838	46.3976	39.6112	43.2278	53.1561	41.0706	6.94236	9.16969	7.79186	6.89903	9.18243	5.2365	0	0	0	3.78161	2.05855	0	3.25535	4.1421	4.54011
4930412O13Rik	0.046633	0.059552	0.236056	0.345683	0.502031	0.444054	0.544719	0.420538	0.088899	0.100123	0.162442	0.17929	0.00817	0.035375	0	0.893557	2.65524	1.58066	1.42133	0.438631	0.524369	0.297088	0.324072	0.440855	0.149259	1.85509	0	0	0	1.38565	2.36272	0	0	0.208001	0.800913
4930415O20Rik	0.249105	0.323142	0.505873	0.538106	0.585099	0.335058	0.363619	0.774268	0.326083	0.460374	0.609051	0	0	0	0	0.117716	0.049755	0	0	0.143385	0	0	0	0	0	0.04501	7.49501	0	0	0.038035	0.005392	0.033485	81.787	81.8558	83.9754
4930426L09Rik	1.32941	1.44335	1.9785	1.35614	1.77098	1.27944	1.61795	1.49153	1.66476	0.998779	1.34597	1.39587	0.50405	0.391013	0.42081	25.9741	21.0825	17.8967	28.2593	19.9167	0.503772	0.778916	1.13853	1.9145	0.636786	0	0	0	0	0	0	0	38.9803	35.5689	39.5436
4930430F08Rik	12.4215	11.5768	13.2714	15.1822	10.7564	11.2901	14.1561	13.6851	14.239	13.1925	13.204	13.6285	3.21857	2.64712	4.80262	1.64801	0.683051	0.554518	0.399707	1.20644	35.8764	38.01	42.6569	37.3098	50.2843	41.4719	27.816	27.6081	28.4822	15.3967	16.0938	8.07824	1.56617	2.41737	1.13358
4930432K21Rik	2.77015	2.53416	2.64046	2.41306	1.80187	1.72276	2.35947	2.3177	2.09952	1.95034	2.78162	2.1534	0.204445	0.161719	0.03589	17.9334	19.5334	14.9004	16.9243	16.7327	0.491396	0.217234	0.353237	0.235901	0.746299	0	0	0	0	0	0	0	5.23409	5.18671	8.12027
4930447C04Rik	0.449282	0.40077	4.70051	4.19799	2.38092	2.06828	4.25314	4.11483	3.82477	3.70756	4.04054	4.32361	0.088998	0.290082	0.531199	2.57593	1.1041	0.77565	1.11075	0.637912	0	0	0	0.202008	0	0	0	0	0	0	0	0	4.08022	0	1.86366
4930452B06Rik	3.10094	2.52533	2.48944	2.90676	2.19805	1.83706	3.06726	3.03959	1.76515	1.82186	2.61995	2.34725	1.6021	1.64549	0.086867	0	0.141178	0	0	0	11.5496	12.5348	13.2037	12.5071	12.7372	14.1993	17.1774	8.55974	0	6.69575	10.0728	0.703782	0.358194	0	0.889566
4930453N24Rik	44.5229	44.8738	48.7766	52.333	46.8871	48.6668	45.6984	45.9338	53.76	51.5085	47.5232	49.6368	47.677	49.7326	82.1603	0.408881	0	0.161856	0	0.135373	0.525524	0.646436	0.765716	0.389284	0.154264	0.290668	27.4706	2.65718	0	1.48155	6.10977	1.63631	0	1.85925	0.318356
4930486L24Rik	13.6203	12.8482	12.2104	13.8268	11.8201	12.003	15.2196	14.4375	11.7149	11.1996	14.9032	15.1146	7.53603	6.5572	7.137	0.864031	2.2434	1.29149	1.87514	1.42149	32.1573	28.0918	29.8451	34.2899	29.4456	49.1237	43.8439	63.391	38.0095	14.6487	20.7647	7.36194	0.117982	0	0
4930503B20Rik	0.17714	0.275573	0.177429	0	0.466388	0.407976	0.409732	0.10724	0.278688	0.325115	0.243738	0	0	0	0	0.095302	0.27324	0.112656	0.09838	0.204907	1.59841	1.41579	2.17011	2.09119	2.31389	0	0	2.7699	0	0.950167	3.28906	2.20313	0.042499	0	0.166152
4930503E14Rik	0	0	0	0	0.157789	0	0.061518	0.225482	0.059257	0	0	0	0	0	0	0.119788	0.093031	0	0	0	0	0	0	0.49833	0	0	0	0	0	0	0	0	1.7086	0	1.13709
4930503L19Rik	12.3272	12.7518	31.1859	30.0508	15.4356	15.3889	26.5677	25.2208	27.5733	26.6646	29.1523	28.7	6.72738	6.52676	6.35571	31.933	25.2328	23.4805	22.122	21.274	0	0	0	0	0	0	0	0	0	0.674067	0	0	25.5027	19.8474	26.256
4930505A04Rik	0.144179	0.054768	0	0	0.080811	0.089519	0	0	0	0	0.03534	0	0	0	0	0	0.080056	0.043118	0.158331	0.160441	0	0	0.087897	0.328081	0	0	0	0	0	0	0	0	28.0839	13.4848	26.3447
4930507D05Rik	0.712065	0.514703	0.92985	1.3619	0.503685	0.524517	0.477829	0.716899	0.541303	0.76974	0.882309	0.962483	0.577816	0.605867	0.086218	25.272	27.9765	21.7754	24.4111	14.3815	0.352528	0.25182	0.534042	0.280979	0	0	0	0	0	0	0	0	7.108	2.99949	5.01079
4930523C07Rik	9.89089	10.5017	12.6415	12.8142	8.73412	8.54691	9.97736	8.87144	14.5189	13.4157	12.9705	13.0054	17.9001	18.7397	8.95808	13.412	12.5141	15.5237	16.2642	14.8547	0.111996	0.11338	0.131346	0.198031	0.095937	0	0	0	0	0.739934	0.087549	0	1.57892	0	0.897813
4930539E08Rik	3.99361	3.81744	4.02548	3.94683	2.56043	2.92112	3.87566	3.97952	3.85697	4.07681	4.63942	4.22009	0.471838	0.802239	0.455568	3.08307	5.75403	4.16284	2.42295	4.26217	0	0.054358	0.033775	0	0	0	6.37034	0	0	0	0	0	7.91456	6.05203	6.25332
4930544D05Rik	0.221929	0.282489	0	0	0	0.19507	0.504996	0	0.099516	0.093272	0.088136	0	0	0	0	9.12273	6.81803	6.68811	9.11277	5.1795	30.608	29.9256	30.4782	31.6579	29.3917	6.30942	8.94122	9.43331	5.38428	7.49595	16.8841	1.68037	21.6971	10.8272	21.5368
4930548H24Rik	0	0	0.068561	0	0	0	0.15032	0	0	0	0.068724	0	0	0	0	0	0.322817	0	0	0	0.072436	0.056604	0.110334	0.097579	0	0	0	0	0	0	0	0	37.1547	3.04043	25.1566
4930550C14Rik	4.11649	4.48795	3.35231	3.3007	5.02488	3.9826	5.29766	4.81984	4.05294	3.31146	3.67168	3.3375	0.938357	0.740517	0	0	0	0.031938	0.210281	0	0	0	0	0	0	0	4.5376	0	0	0	0	0	34.5294	28.3886	41.6697
4930558K02Rik	0.085153	0	0.052028	0	0.367667	0.063675	0	0.12689	0.078624	0	0.226319	0.349518	0	0.093198	0	0.112663	0.083906	0.248671	0.08168	0.078229	16.9016	17.8846	22.5307	23.9946	20.5458	8.50499	0	0	15.3514	5.23615	2.81902	0.776464	4.76389	6.29012	3.76807
4930562C15Rik	0	0	0.090011	0.118063	0.021575	0.02053	0.089067	0.099536	0	0.053234	0.102386	0.208619	0.019177	0	0	25.2617	24.6643	26.6039	32.1038	19.5101	6.6217	6.10438	7.93017	6.92648	6.51952	9.79647	7.42522	4.83539	9.33683	7.04473	9.91265	2.38223	14.5418	15.2631	11.6284
4930579G24Rik	18.4078	18.4321	22.5769	22.2789	18.9307	18.801	16.7209	16.7665	22.234	24.0443	20.5991	21.4512	11.8631	10.691	15.9604	0	0.056391	0.543137	0.16836	0.029274	0	0	0	0	0	0	1.9273	0	0	0	0	0	1.37149	0.468555	1.09213
4931406C07Rik	59.4845	57.9661	50.5596	45.8936	62.1548	61.9476	69.9314	68.8237	50.9879	49.5565	49.3949	51.5952	28.6619	25.0975	25.9232	0	0.937528	0.137745	0.584888	0.254108	2.90584	1.58194	3.50983	2.50294	2.05471	4.97763	1.35923	0	5.89143	4.20712	6.34451	1.3743	1.84176	1.8032	2.23734
4931406P16Rik	31.5402	32.3683	31.6115	31.6456	28.8136	28.6655	38.4901	37.4632	31.1946	30.9742	32.2344	31.9606	57.4935	61.7188	20.6364	0	0	0	0	0.139653	2.69726	1.28971	2.69615	3.24148	1.83994	0	0	0	0	3.47528	4.14023	0.252411	0.096171	0.160921	0.121976
4931408C20Rik	0.130157	0.084689	0.076463	0.105534	0	0	0	0.082534	0	0.048053	0.080988	0.04558	0.019669	0	0	0.181195	0.188977	0.359315	1.06843	0.352024	0.03481	0.071001	0.072962	0.06824	0.032882	0.046786	8.171	2.75972	3.54867	1.35099	3.00045	1.45521	204.086	183.918	230.428
4931414P19Rik	11.4764	10.842	12.8275	12.654	8.87256	9.11491	12.1862	10.6695	10.9575	10.534	11.9595	13.0657	1.79375	1.59984	0.900459	0.198699	0.164667	0.079063	0	0	31.1623	27.9128	29.7461	34.5093	22.1428	27.6578	17.6554	10.3274	6.53446	17.683	18.6821	4.54254	0.260334	0.238233	0.102453
4931428F04Rik	7.59694	6.87828	15.6346	14.2752	8.15399	8.26523	14.3162	15.2186	11.1354	11.3849	15.5538	15.3704	5.83928	6.44243	2.82015	13.2812	10.7394	11.9814	10.1007	8.77416	0.089289	0.395378	0.252842	1.60154	0.287535	0	0	0	0	0.570065	0	0.84982	0.133565	0	0
4931440F15Rik	0.397232	0.279936	0.296283	0.34252	0.287583	0.297877	0.293578	0.286728	0.377866	0.292359	0.333526	0.282423	3.12337	1.54604	0.573817	0.556443	0.797213	0.410528	0.938916	0.778884	0	0	0.666005	0	0.367103	0	0	0	0	0	0	0	2.24994	1.18689	1.78657
4932438A13Rik	24.7099	23.8455	44.0796	46.7123	21.5031	21.1305	41.2363	40.8928	37.753	36.7879	39.741	41.1226	13.0605	22.785	4.00708	49.5288	39.3879	48.4943	63.9379	47.2675	0	0	0	0	0	0	0	4.71551	0	0	0	0	7.49059	2.39533	3.97303
4932438H23Rik	1.05567	1.13304	0.640672	0.563794	1.06954	1.09661	1.615	1.30114	0.720535	0.951998	0.854156	0.755942	0.022344	0.020702	0.044673	21.9982	28.5739	17.1455	20.2584	14.7556	0.071185	0	0	0.857367	0	0	0	0	0	0	0	0	0.999816	7.322	3.01934
4933402D24Rik	0.25711	0.258792	0.548122	0.937539	0.442052	0.343415	0.602626	0.70803	0.689305	0.602204	0.44771	0.319167	0	0	0	0.60694	0.433982	0.363074	0.548593	0.494915	0.04825	0.715403	0.194174	0.837413	0	2.41408	0	0	0	0.157289	0	0	103.744	119.061	117.319
4933405L10Rik	0.07849	0	0.114976	0.20756	0.182305	0	0.090319	0	0.104112	0	0.09772	0.31282	0	0.037782	0	1.68819	1.36935	1.44685	2.13874	1.16614	0	0	0	0	0	0	0.676752	0	0	0	0	0	0	0	0.478297
4933406M09Rik	0	0	0.034541	0.070298	0.114173	0	0.088998	0.201113	0	0	0.042991	0	0	0	0	14.1447	13.0059	15.6794	13.9465	11.1451	0	0	0	0	0	0	0.530259	3.35879	0	0	0	0	1.18165	0.207177	0.652402
4933408B17Rik	0.117958	0	0.847455	0.633321	0.935354	0.749046	1.10349	1.34914	0.706139	0.462391	1.36924	1.19104	0.148971	0.31123	0	2.75129	2.30562	1.1831	3.63478	2.45292	0	0	0	0.331665	0	0	0	0	0	0	0	0	0.706453	0	4.08235
4933411K16Rik	0.056756	0.127175	0.09455	0.29054	0.054596	0.020782	0.323021	0.463991	0.118204	0.033804	0.225981	0.487798	0	0	0	0.277076	0.518431	0.386948	0	0.320568	7.17669	7.49363	8.04785	10.7812	8.37318	16.1777	24.8089	31.2924	15.8685	9.46992	8.9374	5.23105	73.8614	39.2807	54.7784
4933415F23Rik	0.00103	0	0	0.002722	0	0	0	0	0	0	0	0	0.123235	0.006188	0.002807	0.486399	0	1.06095	0	0	0.093322	0.087353	0.376043	0	0.072745	0	0	0	0	0	0	0	83.7198	70.5422	66.403
4933416C03Rik	0	0	0.108184	0	0	0	0	0	0	0	0	0.044457	0.010214	0.010565	0	0	0	0.216409	0	0	53.0223	54.657	58.6886	68.0816	63.2195	19.9478	7.64137	0	35.232	31.2369	34.5384	22.0803	182.424	76.8697	113.446
4933424G06Rik	0	0	0	0	0	0	0	0	0	0	0.024365	0	0.147767	0	0	0	0	0.123277	0	0	15.6315	17.8837	17.9296	14.396	16.4253	22.0084	31.5618	19.8937	30.6775	30.6511	42.5634	29.0789	13.3541	5.5701	8.17008
4933427D14Rik	9.16956	8.47188	20.3331	19.6675	9.45076	8.83073	18.3093	17.5777	16.0717	14.9176	18.5361	18.491	2.56632	3.95075	0.783652	32.2679	24.4283	37.9031	38.9968	48.0729	0.059965	0	0.399506	0.869211	0.097493	0	0	0	0	0	0	0	0.68521	9.06135	0.215552
4933430I17Rik	0.760127	1.02004	1.05661	0.839925	1.05274	1.02889	1.01431	0.754199	0.658065	0.880388	0.790381	0.86678	0.034003	0.134448	0.117683	1.06006	0.140404	1.48516	1.96553	2.26718	1.03009	2.46282	1.58196	1.4357	1.97095	2.6761	6.02321	10.6407	15.7621	2.96875	2.1014	0.312357	0	0.179829	0
4933434E20Rik	66.8287	63.6589	75.8625	76.6103	71.3669	72.429	82.2995	87.8648	80.8707	77.3831	79.5039	79.612	39.9649	49.9764	76.4931	1.82784	1.85425	1.43143	2.86942	0.624837	12.3597	11.5808	13.8459	11.5467	14.5828	3.71331	6.21324	13.5313	13.3587	3.26005	5.26234	3.13105	10.7734	18.2889	12.3762
5031439G07Rik	14.0487	14.3432	15.5933	15.9436	12.7261	13.2899	13.0882	13.1263	18.4032	17.8581	16.7495	17.4587	34.3876	34.8407	10.7448	0.116378	0.303947	0	0	0	3.14412	1.4601	2.13798	3.13511	2.24371	0	2.72162	0	0	2.55631	3.73018	0	8.98543	4.34912	7.31206
5330417C22Rik	1.02255	1.10293	1.05542	0.930485	0.980002	1.00182	0.69614	0.73198	0.814851	1.15107	0.889153	0.860157	0.683501	0.747571	0.18363	1.2038	0.366081	0.208811	0.497549	0.509599	0.42719	0.438876	0.231338	0.593363	0.22546	0	0	0	0	0.413677	0.084059	0	14.3267	11.258	12.9255
5730409E04Rik	15.5922	11.1882	11.273	11.3902	16.8659	11.72	19.0723	19.8802	13.5488	13.8979	11.8572	18.0764	3.16267	4.67922	3.78266	1.49127	1.08027	1.43681	3.9684	3.17132	0.119535	0	0.075639	0.369419	0.151838	0	0	0	0	0	0	0	0.271476	0.033751	0.080032
5730455P16Rik	22.8079	22.4508	23.7547	24.2923	20.3115	20.4752	28.0475	27.1034	22.6018	23.4953	23.055	25.072	3.69236	4.03233	2.84993	0.435817	0.158156	0.138014	0	0	0	0.079182	0.092002	0.366491	0.182363	0	5.4829	0	0	0	0	0	5.86103	13.199	4.80842
5730480H06Rik	0.520771	0.37954	4.3951	4.9048	2.2287	2.29359	5.32293	6.23616	3.95944	3.36625	4.0472	4.87804	0.237529	0.444699	0.543265	11.0266	6.56398	8.39598	13.476	6.93299	23.2623	29.0582	27.416	30.5805	29.3879	5.32118	16.6772	5.76808	7.40507	17.0173	22.4953	5.17931	11.8053	17.596	12.4858
5730507C01Rik	0.48959	0.534869	0.790623	1.04783	0.713692	0.832774	0.957386	0.768677	0.688669	0.7293	0.964396	0.886302	0.22816	0.216928	0	0	0.437777	0	0	0.192406	1.62517	1.06976	2.4242	8.37407	1.55198	0	0	0	0	3.65984	0.889597	0	53.7633	26.7945	51.5894
5730522E02Rik	0.047338	0.08084	0.618587	0.503501	0.244963	0.173193	0.270463	0.332778	0.190651	0.267965	0.387705	0.391841	0	0	0	20.8943	21.0975	21.6038	21.173	20.7157	0.264748	0.769361	0.164055	0.354279	0.117243	0	0	0	0	0	0.338152	0	0.828234	0	0
5730559C18Rik	0.068688	0.188618	0.023148	0.118495	0.027405	0.088178	0.139921	0.03237	0.03864	0.144696	0.236194	0.164294	1.57849	1.63972	0.163325	6.66811	5.17082	7.25157	3.64891	2.61934	1.86239	0.651829	2.26152	1.20386	1.86891	0	3.53633	0	0	1.04656	0.901427	0	2.61248	0.618384	2.25491
5830473C10Rik	0.209977	0.115009	0.306966	0.2765	0.120103	0.179397	0.174659	0.17092	0.156288	0.196941	0.053876	0	0.064895	0.157799	0	0	0.108556	0	0	0.000873	0.413458	0.710807	0.286345	0.55665	2.65024	1.20873	0	0	0	0	0.630476	0	0	2.07973	0
6030408B16Rik	0	0.023426	0.035637	0.057218	0	0.018318	0	0	0	0	0.031992	0	0.217122	0.144268	0	0.625743	0.282845	0.306449	0.150845	0.267845	6.99923	8.06263	6.81407	8.45614	8.08119	11.5807	0	13.2597	9.77594	1.84778	2.52578	0	0.914853	0	0.211306
6030419C18Rik	0.287328	0.400968	0.419371	0.318624	0.208976	0.247054	0.289244	0.276319	0.294119	0.179587	0.624526	0.753819	1.27669	0.769286	0.429189	42.0093	38.0889	33.3334	32.5844	33.914	18.7971	19.4583	19.3398	20.0852	18.39	27.0724	22.213	27.8964	9.78516	14.1396	19.044	5.0245	31.5431	125.082	44.9976
6030458C11Rik	22.4617	22.3975	38.942	40.8027	29.2293	28.4788	40.0972	42.0263	30.1459	32.6144	37.0524	39.0966	8.09418	8.05503	7.96142	2.86582	2.03559	2.99233	3.08314	3.51164	2.6173	2.77312	1.17408	2.85195	3.33082	0.844106	10.7986	0	5.88832	4.10853	1.85557	0	1.08009	0.939389	1.63173
6030468B19Rik	0	0	0.353291	0.452432	0.122767	0.11149	0.074302	0.647458	0.975223	0.807735	0.674716	0.95437	0.256999	0.079525	0	11.6357	12.782	12.0859	12.3801	9.36072	0	0	0.004381	0	0	0.137894	0	0	0	0	0	0	24.3103	20.4298	24.0061
6330409D20Rik	0.151021	0	1.27893	1.68063	0.644165	0.493104	0.948175	0.55326	0.985933	0.96076	1.13153	1.30912	0.296084	0.274166	0.345946	3.77169	4.28662	5.71173	5.53697	2.94209	0.227717	0.09597	0	0.25415	0.325977	0	0	0	0	0.304215	0.404015	0	7.66454	4.51956	5.65556
6430531B16Rik	0.256584	0	0	0	0.220659	0.220428	0.148282	0.048958	0.203534	0.184119	0.18392	0.199736	0.061837	0.123067	0	5.18579	8.08161	6.26133	9.62227	5.58151	41.8513	51.7428	45.5734	44.6429	35.2902	25.0021	0	14.0159	11.3888	27.4231	57.6967	29.5464	19.7974	31.2194	20.0783
6430548M08Rik	1.06784	0.827111	2.10518	2.06343	1.34913	1.04674	0.971434	0.872711	1.971	1.81974	1.57367	1.2788	2.88245	4.63054	0.367775	39.5042	34.2852	32.8803	40.4907	32.4366	1.25422	1.11817	1.54376	2.48147	0.689076	2.91328	0	0	6.52128	1.60715	0.267309	0	18.927	24.0185	21.0664
6430550D23Rik	0.513354	0.388297	1.22476	1.33711	1.09714	1.14022	2.47653	2.52631	1.13331	1.15202	1.88027	2.27028	0.314055	0.519326	0.048012	0	0.136227	0	0	0	11.0641	13.8526	9.38778	10.969	10.5543	5.01304	0	0	0.982995	7.8118	12.6031	0.056603	0.697067	0	0.480847
6430571L13Rik	0.759103	0.928802	1.34132	1.28801	0.482154	0.635763	0.917213	0.836209	1.21384	0.916441	1.45598	1.7079	0.545506	0.446541	0.292506	0.60368	0.231343	1.30991	0.315712	0.90197	3.64286	2.66589	3.81667	3.66585	3.94429	7.50847	7.04696	4.09291	4.82935	4.36603	4.82263	3.56774	17.5026	26.4552	23.883
6430573F11Rik	0.156073	0.151156	0	0	0.087514	0.105693	0.362086	0.231939	0	0.086501	0.070842	0.082361	0.063498	0.178546	0	0.875784	0.651616	0.512873	0.215631	0.26122	4.05215	5.8738	5.87793	5.31098	7.08487	3.90745	8.96563	21.1396	3.32473	4.0504	3.45725	13.1583	5.27246	3.2086	6.49678
6720489N17Rik	6.0603	5.78023	9.08417	9.24693	4.88713	5.1924	6.59693	6.44589	8.02435	7.09107	6.92784	6.90503	0.570729	0.533809	1.25837	31.1611	27.2946	26.8358	41.2802	20.4091	0	0.109031	0	0	0	0	0	0	0	0	0	0	13.4936	3.79242	8.50427
6820408C15Rik	0.082264	0.206378	0.778313	0.339769	0.124151	0.16006	0.434208	0.180617	0.464947	0.352003	0.757796	0.607206	0	0	0.106928	11.2163	9.99213	9.55989	7.60258	9.76467	41.9799	33.4238	37.325	52.2999	35.4289	27.1601	24.3326	39.8663	14.3771	20.8172	43.6594	32.9645	119.618	96.9112	103.923
8030462N17Rik	23.1787	22.0082	22.8826	24.154	23.6463	23.9736	21.7227	23.0611	25.2282	25.1559	22.3535	22.8271	23.0677	22.2876	17.3543	0.42197	1.17934	0	7.16331	0	0.071587	0	0.113389	0	0	0	0	0	0	0	0	0	11.6296	10.6677	12.592
8430408G22Rik	0.986017	0.713751	0.31268	0.266342	0.153114	0.257956	0.352641	0.229575	0.734554	0.629499	0.621272	0.725765	40.9217	41.4125	45.1966	128.574	142.076	126.092	131.2	115.712	0	0	0	0	0	0	0	2.70586	0	0	0	0	414.925	413.407	286.397
9030624G23Rik	0.782928	0.633789	0.723544	0.843448	0.765315	0.715052	0.997651	0.841688	0.443383	0.648039	0.59856	0.887264	0.271369	0.238951	0.313874	2.61303	1.3402	2.72586	2.79648	3.51762	0.168481	0.201294	0.438109	0.992045	0.575658	0.497261	4.67276	1.57181	0	0.707788	0.408003	0.159725	0.418246	0	0
9030624J02Rik	55.613	56.0623	54.1371	54.9285	48.9082	48.6482	53.897	50.3479	52.8604	53.3917	57.4309	56.098	27.1286	25.6786	22.6336	4.0973	2.98041	3.43498	7.4529	0.879147	0	0	0	0	0	1.69326	7.38913	0	0	0	0	0	2.6477	1.55585	2.95537
9130008F23Rik	11.3011	12.1641	12.17	11.7998	14.0645	13.1799	13.7225	13.5432	9.89703	10.018	13.2081	12.3215	15.8032	12.4449	11.0054	31.3797	32.0662	28.2062	36.0931	25.4055	18.1833	16.7274	22.9415	26.604	19.3919	8.05038	8.05126	13.8381	5.26139	15.3455	22.6113	5.06921	3.2202	6.74688	3.11407
9130011E15Rik	21.111	22.0973	17.9344	17.7968	18.0706	17.0129	19.0072	17.9313	18.0789	18.589	18.9064	18.1327	8.90264	8.9544	5.83954	12.6591	15.1662	11.8036	15.3422	5.60372	11.3805	16.2451	13.1403	14.7421	8.83549	20.1462	2.55901	0	33.2322	4.02248	7.97967	0	0.229622	0.840122	0.207375
9130019O22Rik	4.89876	5.06182	6.64175	6.44085	6.58143	6.4641	6.60279	6.09285	5.09132	4.95242	6.53873	6.53642	5.68082	6.77617	4.00699	17.14	16.3497	14.9004	22.0576	8.39713	9.12933	15.4784	9.71516	9.29509	9.64453	0	0	0	0	0	3.14276	0	2.46746	2.49555	2.49684
9130023H24Rik	12.9297	13.0081	10.9015	11.9168	13.9946	12.7925	16.1066	16.6556	9.19257	9.42421	10.9842	11.2169	2.12525	2.00749	0.853865	7.83557	7.31661	9.25596	8.08691	6.84536	190.239	212.989	208.834	182.398	220.885	69.6467	86.9167	74.3327	72.3734	99.8527	151.72	113.914	11.4694	20.7178	10.1431
9130401M01Rik	35.473	33.5155	42.2662	44.3486	38.5945	36.5505	39.3462	39.3984	35.8528	36.008	42.5844	38.3763	33.1515	32.5027	25.8932	9.86785	7.50136	5.70387	9.14004	5.26294	1.46135	1.0158	1.1206	1.80992	1.28388	0	0	0	0	0.711917	0.170264	0	0.821561	0.192264	0.635072
9230102O04Rik	0.097319	0	0.47987	0.300287	0.643195	0.507335	0.280426	0.313638	0.037332	0.244056	0.134106	0	0	0.173403	0	0.149581	0.345092	0.154067	0	0	2.29593	0.135081	1.3913	1.35128	1.04946	0.872466	0	0	0	0	0	0	29.644	32.6098	34.8877
9230110C19Rik	6.77021	6.99945	3.88631	5.34066	8.41825	8.72005	8.10857	6.30651	5.56753	5.64258	4.3862	4.27418	2.56204	1.80579	2.12314	29.568	29.6594	32.3788	36.9575	38.2994	2.65184	0.351373	1.71456	1.54643	1.8484	0.799633	0	0	0	2.98552	3.02784	0.74144	10.9009	8.61229	9.74521
9330182L06Rik	5.91466	5.4425	5.02485	5.89642	6.6403	7.11385	7.1874	7.37931	4.69986	4.77368	5.23681	4.9188	2.65111	2.74048	1.87243	16.0117	12.4664	16.5492	15.0591	15.1268	22.6119	20.494	26.9861	25.3619	22.8587	25.9703	17.9026	16.4724	18.6161	6.26139	7.46423	0.8654	0	1.23487	0.03831
9430015G10Rik	16.9173	16.2568	40.5561	40.7684	18.9577	19.4067	35.0181	37.5362	31.9158	30.4211	43.4581	43.783	5.98197	6.79884	4.91217	13.9506	14.4814	15.7647	28.5187	8.86973	14.2711	15.1282	14.563	18.1962	13.644	15.1041	5.43086	8.95107	0	8.70371	6.85166	2.70467	1.32486	3.83331	0.267683
9430038I01Rik	11.142	10.7617	11.411	12.2835	10.1501	10.5914	10.2442	10.2218	11.4294	11.4074	11.6766	12.8874	5.21516	5.31238	8.38761	0.610721	0.977796	0.569195	0.39488	0.451005	21.4255	22.7727	19.4085	24.9182	20.3904	0	0	0	0	5.46769	0	0	250.751	215.39	228.068
9430069I07Rik	0	0	0.584175	0.747653	0.156515	0.104348	0.090087	0	0.221418	0.338083	0.117586	0	0	0	0	1.12641	1.14409	0.666919	2.47863	0.475374	0	0.445644	0	0	0	0	0	0	0	0	0	0	5.85184	10.9607	8.5232
9530068E07Rik	137.173	135.611	112.193	112.551	149.302	142.838	123.276	124.978	132.288	131.85	118.164	120.135	132.585	118.432	137.694	0.169182	0	0.158254	0.260592	0.259138	5.05246	5.87728	7.05853	7.51377	8.18997	6.53751	9.45217	8.19014	5.80978	1.96628	3.79787	1.87534	0.221792	0	0.225463
9530077C05Rik	2.56537	2.20832	3.18582	2.45354	2.17544	1.93538	3.52166	3.26516	3.15978	3.4077	3.86261	3.74181	1.26109	1.4192	1.4631	69.3024	63.1678	54.7535	75.8157	32.805	2.05107	1.86122	3.02308	4.24352	3.73025	14.8795	12.5705	8.50858	0	14.1718	22.906	6.45889	11.7567	7.50476	14.0609
9830107B12Rik	0.039748	0.018613	0.340464	0.404577	0.043576	0.064203	0	0	0.332225	0.390682	0.019587	0	2.13465	2.34753	1.10831	0.330763	0	0.412392	0	0	29.1514	25.8622	31.1732	20.5697	30.5212	29.3634	50.7046	80.6334	15.9105	9.54543	17.3631	7.44587	0.3422	0.096869	0.57005
9930012K11Rik	9.05347	7.90979	15.0349	15.97	11.4108	10.987	14.6931	14.8384	11.6964	11.8157	14.85	13.3515	5.83631	6.47842	6.31661	3.54268	3.53461	4.86722	4.89982	2.07876	7.3054	7.56842	8.94074	10.6567	9.67265	26.1692	19.7443	9.49921	13.1307	5.5859	5.69919	0.860735	0.868634	4.61944	1.48147
9930021J03Rik	15.9317	15.7183	19.7786	20.8157	11.7138	11.2975	19.0427	18.4301	20.3453	19.9047	19.4132	19.446	12.5173	14.0744	5.43829	0.467169	0.648921	0.209077	0	0.707501	10.6731	7.07701	7.12839	14.6243	8.00918	16.9193	0	0	2.15054	11.674	24.648	6.1864	10.4794	12.3318	11.3116
9930111J21Rik1	5.60689	5.50265	8.86374	9.24154	4.10894	3.69506	7.90419	8.1866	7.93207	7.89874	9.01376	8.23775	1.79546	3.71326	1.57001	0	0.319626	0	0	0.173702	0.262685	0.129792	0.651672	0.439945	0.080997	1.88788	0	3.9981	0	0.523205	0.327895	0	2.52563	0	1.93838
9930111J21Rik2	5.98251	6.1325	8.28895	8.30011	1.47556	5.4639	7.29132	7.21756	7.23092	7.72646	7.84971	7.70348	3.09913	4.43705	5.43492	0	0.128889	0.283316	0.244448	0.265278	0	0	0	0	0	1.00236	0	0	0	0	0	0	3.8433	0.83693	6.65046
A130010J15Rik	10.2054	9.73471	12.0588	11.2142	12.9313	13.0345	13.0758	13.8515	11.4253	11.5712	12.0687	12.1036	4.13422	3.08332	5.13852	0.892109	0.589776	0.992994	0.527473	2.00166	1.25019	1.85448	1.72839	2.34522	1.78794	16.996	10.2007	6.17638	0	1.82161	3.49564	0.249294	2.70291	1.44962	4.60896
A1cf	0	0	0.101013	0	0.022309	0.061355	0.033576	0	0	0.03361	0.117961	0.152744	0.367479	0.237843	0.219039	81.6056	69.3289	66.3832	83.6229	78.1391	1.26145	0.964395	0.887695	2.10011	0.709856	0	0	0	0	0	0	0	15.9644	21.6318	17.2894
A230050P20Rik	34.2527	36.5291	95.9934	95.0513	48.5558	48.3467	91.3174	94.45	60.5247	61.554	93.9339	91.687	28.1444	31.7133	12.9448	5.51326	6.97317	4.67912	3.51738	4.68004	72.4206	64.388	63.564	96.0217	65.8176	70.133	70.8124	103.559	67.5091	13.7779	20.3169	9.77105	24.6142	18.7934	18.6869
A230065H16Rik	4.19887	2.7811	3.48571	3.15392	6.84193	6.51371	9.76414	8.83802	1.46069	1.26748	2.28454	2.22909	5.91989	5.32689	0.135607	54.2327	54.9365	47.964	38.1686	38.3444	0	0	0.123107	0	0.164825	0	0	0	0	0	0.197984	0	66.7449	48.796	68.3879
A3galt2	0	0	0.036173	0.086504	0	0.036375	0.015244	0	0.036982	0	0.102504	0	0.049351	0	0	11.7288	3.69501	12.5498	13.8416	10.1312	2.95318	2.21834	3.4567	4.95467	2.81478	2.1137	0.963103	3.23091	0	1.37106	2.10123	2.2486	47.4592	50.5187	43.7623
A430005L14Rik	51.453	51.6992	52.1756	53.5832	45.0065	44.6837	54.2658	51.955	51.8728	50.9723	53.8445	56.3047	13.2709	12.932	11.9107	57.563	65.4449	67.7922	41.0148	56.9022	0	0	0	0	0	0.228439	0	0	1.46921	0	0	0	1.0965	1.3874	2.6068
A430033K04Rik	9.2836	10.3339	12.7269	11.308	9.03787	8.63471	13.5021	12.7343	11.5323	11.8257	12.4211	12.1054	4.25217	5.09377	3.10907	0	0	0	0	0.310524	1.22921	0	0.462875	0.251549	0.230587	0	0	0	0	0	0	0	75.4068	48.7986	71.8605
A430078G23Rik	18.017	17.3367	37.6623	38.6073	14.7458	13.7751	27.5329	27.9603	27.1797	27.5889	37.8453	36.6044	6.57119	10.8759	2.77677	32.8126	33.2696	40.9026	31.4933	42.5823	0	0	0.056114	1.09133	0	0	0	0	0	0	0	0	220.046	204.326	210.228
A430105I19Rik	0.36112	0.373244	1.24103	0.803897	0.304226	0.195709	0.523116	0.60482	0.955197	0.835124	0.982332	0.943309	0.037591	0.180435	0.050849	9.55349	8.31783	6.63253	9.91906	8.13447	0	0	0.203837	0	0	0	0	0	0	0	0	0	21.1437	31.267	15.8094
A4galt	0.082975	0.072908	0.044598	0	0.111604	0.087515	0.256849	0.148906	0.21496	0.141426	0.179931	0.23524	0.302727	0.179848	0.468662	74.0597	72.3777	78.3997	59.2026	83.0336	4.47012	0.781997	6.38694	2.59754	2.98161	0	0	0	0	0	0	0	17.0467	13.7417	15.4976
A530032D15Rik	5.45912	5.45253	5.70874	4.28598	8.74897	7.92471	9.94931	10.3746	3.84994	4.33511	4.83807	4.10009	5.38653	6.97476	4.67937	11.0972	8.27476	12.1027	15.0238	10.0819	0.028544	0	0	0	0.222491	0	0	0	0	0.261622	0.320211	0	17.5811	20.4957	17.2674
A530064D06Rik	0.075411	0.364121	0.162136	0.302594	0.436251	0.476007	0.082206	0	0.99648	0.986928	0.166631	0	6.97599	8.64327	2.46295	17.8518	14.6342	23.0639	21.0616	20.5751	42.677	33.8967	39.7184	40.8303	42.5687	28.6129	14.1477	4.62876	6.0773	54.3708	78.6902	26.2059	4.28607	2.59418	6.4881
A630001G21Rik	16.5903	16.9645	46.4187	48.1314	26.1155	25.6849	45.1704	47.6875	39.8193	38.4661	43.457	43.7264	11.9575	13.5951	9.84563	114.384	95.5552	140.395	113.748	126.088	8.54976	6.54228	8.57451	6.54996	7.00357	4.58328	4.39423	12.6568	5.31676	17.262	39.0744	11.0958	6.31604	6.46259	6.83583
A630076J17Rik	0.159109	0.067191	0	0	0.239437	0.066591	0	0.160163	0	0	0.132922	0	0	0	0	1.55138	1.31469	0.728347	0.658712	0.682951	43.8736	46.6134	47.5973	48.5558	40.4678	51.0762	25.5334	32.1066	41.3635	63.7737	85.7224	45.3524	0	0	0.175575
A630095N17Rik	0.900332	1.31221	1.7308	1.18247	0.819151	0.802498	0.54099	0.635849	1.16329	1.3131	0.775093	0.420668	0	0	0	6.36881	7.01212	4.1527	6.7638	2.902	9.18968	7.54186	10.6379	11.1322	8.71804	13.1254	10.6517	4.98099	11.2955	5.37221	3.21579	2.57644	16.7506	16.8215	8.06286
A730017C20Rik	0	0	0.031226	0.063138	0.061685	0.100002	0	0	0.042379	0.054085	0.066525	0	0	0	0	0.092469	0.756068	0.168197	0	0.451549	37.3736	36.8455	39.0355	29.1903	34.143	143.689	182.872	190.399	230.793	90.2788	125.965	65.9016	17.9085	5.55335	14.7711
A830010M20Rik	3.37219	3.40975	7.21039	7.14277	3.55397	3.59287	6.88301	6.79596	5.87895	6.42879	6.64895	6.87337	0.221791	0.287797	0.187027	4.59124	4.13789	4.27403	6.04812	3.4359	24.7739	22.9432	28.6434	24.2027	24.1016	67.797	67.703	84.9614	67.8596	47.3832	81.338	39.9614	11.8577	16.9659	14.8967
A930003A15Rik	1.78758	2.04501	1.85664	1.82923	2.10689	2.19709	2.11081	2.36509	1.8943	1.78747	2.22143	2.57684	0.1511	0.024695	0	0.189389	0.211783	0.018818	0.118946	0.07147	4.53028	4.31708	4.43936	4.33755	3.81304	2.82276	7.80482	4.90424	0	16.7452	20.3171	8.32224	24.7158	12.2443	13.2167
A930004D18Rik	1.14193	0.676635	0.511513	1.17127	0.679016	0.586483	1.36642	0.77158	0.826002	0.60061	1.08893	1.16286	0.170026	0.069287	0.240889	54.9752	64.4192	44.9088	63.9477	37.9328	54.3127	50.6203	49.2895	43.4009	47.6981	132.601	164.414	158.985	132.606	45.8541	53.068	15.4362	0.077999	0	0.112324
AA467197	0.572	0.76411	1.25566	1.17115	0.304895	0.409221	0.318862	0.144774	1.0231	0.646654	0.41679	0.213013	24.1877	18.4586	22.5413	18.856	20.1597	26.624	31.0635	41.1082	7.23911	6.9997	7.41037	9.50484	6.63236	5.20775	0	0	2.30053	5.6596	10.4971	0.544921	2.13628	1.44386	3.04422
AA986860	4.36692	4.31316	3.44661	3.68086	5.37072	5.24636	6.56551	5.92402	2.81813	3.04142	3.4668	3.02926	0.935122	0.980422	0.202863	1.53368	0.437207	0.833135	1.76747	0.856894	14.3256	15.0937	16.7309	15.424	15.2793	3.40716	14.5162	3.2258	7.12894	5.45218	9.03418	7.1837	9.87163	5.27539	10.7229
Aaas	44.4697	45.608	67.9614	69.439	43.181	44.1962	57.9341	60.3188	57.4675	54.4295	66.4106	62.9607	24.5495	23.5624	17.8954	0.336192	0.22259	0.277849	0.464346	0.333593	87.3889	92.8863	96.3925	88.3445	92.1496	279.042	363.528	333.425	296.469	22.0242	50.55	30.3116	9.20973	10.1946	9.55928
Aacs	20.0029	19.596	27.5896	26.9779	23.2234	21.9296	25.3727	27.265	21.6479	22.2288	27.1424	26.813	34.5434	37.5033	20.2598	0.264528	0.337761	0.097456	0	0	4.78035	2.88471	4.9947	3.82543	3.03651	5.0273	1.99919	7.78338	4.68677	9.12857	20.3849	7.80462	82.63	71.0889	75.6783
Aadat	0.109707	0.171718	0	0	0.10401	0.081785	0.089248	0	0.05966	0.044344	0	0	0	0	0	29.258	29.4407	19.3761	31.6337	19.2451	36.6408	36.4435	29.6709	28.8684	37.0842	12.0405	28.8744	0	16.137	6.96131	16.3332	3.87604	0.741765	0	0
Aagab	72.2776	72.203	76.9703	75.799	59.0771	57.905	69.8868	70.0185	73.9568	75.5151	77.2315	77.4508	42.6972	45.1052	41.5157	0.596577	0.552487	0.928221	0.779702	0.54732	0.157243	0.054918	0.077795	0	0.055828	0	0	0	0	0	0.059178	0	1.91338	1.45902	2.43842
Aak1	3.27744	3.41351	4.54813	4.56851	3.06261	3.06096	4.04209	4.23032	3.95065	4.04199	4.3599	4.10047	1.46604	2.12826	2.89057	6.5609	5.8335	2.14657	2.99418	1.04489	0.609229	0.225003	1.02849	0.745299	0.847958	0	0	0	0	1.28346	0.941366	0	72.0013	59.2091	70.2881
Aamp	153.994	160.452	179.542	178.326	150.95	151.668	170.225	174.785	156.033	154.794	189.928	184.486	315.051	294.959	209.744	20.234	17.9304	18.5729	16.1927	27.9191	19.8804	9.24278	12.4827	15.5065	7.66021	4.67379	1.08563	1.47944	3.4684	3.98549	4.77046	3.64694	0	0	0.10371
Aard	0	0	0.124724	0.13869	0	0	0.078632	0	0	0.078073	0	0	0	0	0	0.279515	0.409888	0.221074	0.092263	0.188866	0.028073	0	0.118628	0	0.072534	0	0	0	0	0	0	0	0	0.592978	0.377691
Aars	37.3432	37.958	52.3836	50.6637	33.718	33.9143	40.3328	42.0473	40.9885	41.8067	49.161	46.2199	103.242	114.587	32.6587	18.6716	22.9004	16.6802	13.7197	7.61473	24.2417	20.6646	30.6185	29.347	23.2059	37.6408	23.5432	25.5709	32.5246	59.8902	83.6995	40.9676	315.495	281.169	258.143
Aars2	9.28426	9.41548	17.6911	17.6565	9.23629	8.62782	13.6741	13.4763	11.4536	12.2336	15.7949	14.8021	6.43201	6.84003	2.35505	12.0896	8.0641	26.3622	24.4048	45.9048	13.8002	12.3467	12.7037	12.35	11.4933	9.17348	0	0	2.28616	22.0338	32.6414	15.3361	13.053	12.1571	23.2321
Aarsd1	55.0732	52.5762	76.835	80.6207	54.0031	53.2903	58.7215	59.9454	63.5566	63.0432	74.7052	73.7042	36.748	33.6376	23.2759	9.50594	7.57885	12.1292	10.9212	18.8548	0.01207	0	0.10318	0	0.16492	0	0	0	0	0.056231	0	0	10.9804	1.76657	4.84444
Aasdh	10.5389	10.0685	21.948	21.7815	13.0022	12.3481	21.7916	21.9979	17.4248	17.3328	21.5548	21.1677	2.25632	3.02136	2.19654	30.2345	36.7156	30.4366	40.9597	38.9673	0	0.028253	0.197047	0.144098	0.031371	0	1.24326	2.00031	0	0	0.088939	0	0.340456	0.508754	0.124243
Aasdhppt	28.6814	28.1447	30.3724	32.0491	32.8664	32.4829	31.1308	30.8635	30.9652	30.9646	27.2996	27.6183	19.8334	15.7835	28.7423	0.445596	0.446732	0.851854	0.375401	1.92631	0.108768	0.234261	0.060363	0.24124	0.567567	0	0	0	0	0	0	0	19.787	31.3314	14.7287
Aass	0.414463	0.355501	0.205635	0.151036	0.534062	0.497519	0.440636	0.532066	0.181864	0.035545	0.086427	0.141063	0.074027	0.030885	0	40.907	42.5931	39.8626	46.6923	28.453	16.7018	15.9747	16.8273	17.0918	14.4876	35.0406	34.0767	38.2937	31.356	50.878	64.1196	32.6415	2.13725	0.32242	3.52315
Aatf	62.8218	59.2317	67.0088	72.2253	49.9325	49.254	67.1282	67.196	61.5852	61.9991	69.2882	72.8557	17.5882	18.1065	13.573	3.16601	2.97494	2.28761	7.05357	2.63611	0.577778	0.45063	1.15137	1.32465	0.486235	0	0	0	0	0.943111	0.885123	0.822399	0.210972	0.260397	0.161071
Aatk	1.28569	1.21792	2.53898	2.055	1.41896	1.01815	1.52155	1.09876	2.17858	2.05315	2.09471	2.09921	0.461982	0.685246	0.172439	0	0.137977	0.076269	0	0	7.05177	6.18614	4.5666	7.32932	5.73914	0.706224	0	0	0	1.23704	1.35065	0.949154	46.2093	58.3306	50.1177
AB124611	2.49302	2.76998	5.43095	4.7555	5.55775	5.47805	3.82851	3.33201	10.5069	11.1966	3.81708	3.64346	22.8853	23.5091	9.29708	1.23205	0.65867	0.348273	0.865496	0.119133	21.5351	20.6251	26.5	24.8948	21.6342	11.4388	19.1259	5.04448	6.14865	26.9635	50.9751	20.6338	0.553521	0	0.253811
Abat	3.47752	3.1848	2.22011	2.2447	5.44784	5.20411	5.80155	6.22265	2.0947	1.90969	2.25256	2.52476	0.785981	0.966063	0.368272	0.334854	0.25363	0.367873	0.707803	0.177828	0.272209	0.256012	0.116764	0.100303	0.062872	0	0	2.15462	0	0	0.55145	0	5.4486	4.80729	4.76389
Abca1	19.5457	20.1816	19.4382	18.9033	13.898	13.8361	17.7402	18.5612	16.8439	17.0832	18.5907	18.7448	7.44289	9.91855	3.91125	26.0471	32.5087	26.6028	28.1773	22.9693	11.0096	11.5939	12.514	12.0843	10.0991	7.3893	12.7083	6.78454	0	5.39681	7.51756	1.57514	4.6061	8.92224	6.21185
Abca13	0.120908	0.068956	1.153	1.053	0.113603	0.126301	0.035169	0.040722	0.427557	0.470995	0.164931	0.117849	0.752051	1.35674	0.350036	19.2267	17.2363	18.9675	45.8877	20.5925	0.13724	0.049359	0.296684	0.839533	0.688216	0	0	0	0	0.569832	0	0	0.684368	1.29141	0.117856
Abca17	0.128226	0.141233	0.135108	0.122925	0.163453	0.117933	0.190673	0.144203	0.133083	0.073884	0.183815	0.123338	0.041005	0.083225	0	11.2642	17.447	5.41764	5.62722	2.86947	7.27829	4.43852	5.45184	4.40885	5.59471	0	2.54804	0	0	8.32805	12.6893	5.65392	10.394	16.748	13.2915
Abca2	73.8675	74.1122	130.795	128.111	73.9858	73.2871	108.415	107.701	91.5167	91.9795	114.015	109.464	36.9597	50.7932	16.0882	31.8175	31.1212	36.5002	26.7503	29.8618	20.3665	18.3462	22.7979	17.2482	16.9717	4.09587	0	2.006	0	22.2878	36.7948	18.3996	0.465184	0	0.170708
Abca3	32.5364	32.5576	40.0004	39.5211	32.9373	32.8438	45.7948	44.0761	37.9818	37.5027	43.6139	45.2464	17.4566	21.7372	6.73144	6.485	5.82387	7.82227	11.1641	4.17663	0.116052	0.623188	0.926696	0.446741	0.773568	0	0	0	0	1.6054	2.26219	0.799588	27.1037	26.6779	40.7248
Abca4	11.4062	11.2299	10.8122	11.7954	18.1558	18.9627	20.8094	22.0811	8.05396	7.75419	7.14964	6.94913	3.30876	3.89272	1.15651	124.181	118.893	147.741	126.43	139.592	27.0557	25.6783	31.3443	26.3767	20.8164	16.9578	12.0565	13.6459	6.32764	36.1968	51.9873	17.1958	14.9851	12.7285	15.8936
Abca5	9.0641	9.33606	8.2571	8.98722	10.1866	10.1719	11.5871	11.1502	8.0671	8.2195	8.03925	8.45598	4.65381	4.80995	4.25742	94.9201	102.276	109.271	105.771	117.042	1.41184	0.718659	1.34351	1.81999	0.673595	0	0	0	0	3.93025	5.77037	0.090424	0.294892	0.834946	0
Abca6	0.030049	0.033305	0.006707	0.075786	0.106865	0.034077	0.023188	0.041794	0.122286	0.226797	0	0	0.006738	0.116136	0	89.6493	91.447	86.8061	68.0784	103.28	3.00462	3.66795	2.19417	2.92489	2.38649	0	0	0	0	1.63941	2.13971	0	5.65241	4.94088	5.3369
Abca7	27.1311	26.4983	76.4029	75.0199	37.3871	39.0639	62.3554	63.3739	52.857	53.1133	68.3354	65.8403	17.9625	25.5659	8.87186	26.9314	26.0646	30.3834	25.4834	24.7599	0.159148	0	0.134948	0.11732	0.301032	0	0	0	0	0	0.037908	0	8.70111	3.50901	5.70046
Abca8a	0.058471	0.032218	0	0	0.169899	0.068175	0.272992	0.233932	0.270273	0.21912	0.272079	0.172274	0	0	0	23.5347	20.1684	21.2642	26.3134	13.7713	52.6959	55.9748	55.5083	53.5282	44.1097	34.4306	41.9091	30.2931	7.72276	51.7137	71.0406	34.2331	11.249	6.27575	14.491
Abca8b	0.17908	0.185422	0.644704	0.673312	0.362342	0.340576	0.466804	0.448875	0.482383	0.456096	0.618037	0.571346	0.010435	0	0	24.314	19.3621	29.6827	28.1737	33.6855	11.243	10.5217	15.5162	13.6758	15.1541	6.32436	7.30503	6.5072	13.4441	8.80579	12.8484	3.12533	73.3401	57.0666	91.6477
Abca9	0.184206	0.125146	0.288523	0.447556	0.48105	0.486421	0.32653	0.278141	1.46711	1.61445	0.234655	0.075882	0.312827	0.461919	0.033476	0.247212	0	0.159247	1.19904	0.051737	0	0	0	0	0	0	0	0.718756	0	0	0	0	40.326	37.9452	38.1558
Abcb10	20.4233	21.2519	24.9805	24.1736	23.9753	23.5116	25.6792	26.2081	27.1705	27.1255	27.849	27.4663	16.7713	16.7571	12.0168	5.40147	3.14342	8.22295	11.24	28.0651	38.6769	41.7113	40.7712	38.959	36.5855	57.453	42.9238	48.1993	41.9863	16.3718	28.9127	13.322	0	4.45407	3.27062
Abcb1a	14.3672	13.3294	10.8365	10.9677	13.7431	13.893	18.5966	19.4043	9.1407	8.87319	10.7249	10.1444	7.40698	8.08514	5.52437	0.058599	0.125262	0.097984	0	0.07445	41.4307	42.4575	54.6381	43.7348	44.0307	27.7443	10.6873	19.7671	23.3227	9.73434	8.78993	5.91762	17.2357	25.1904	20.3192
Abcb1b	41.3894	40.7297	44.5332	47.3561	46.939	46.6297	52.3955	54.5635	39.398	39.4512	37.2352	40.5343	14.9746	16.2951	13.6206	19.483	17.2919	18.653	28.5177	20.8638	3.53853	4.02756	4.64997	5.36657	3.41598	1.8878	0	0	0	8.12369	10.295	1.55016	8.75846	11.6738	9.20303
Abcb4	15.5397	15.0673	23.1143	22.8334	12.604	11.9199	18.7033	19.4744	28.7822	31.293	27.8868	27.4865	6.68409	7.32765	4.49133	70.0187	76.9743	56.9197	79.5476	60.3196	128.596	132.23	142.648	135.183	123.999	206.625	154.795	183.859	130.272	47.9845	62.4116	28.2036	2.36334	7.6833	5.80292
Abcb6	9.07622	9.29759	12.7177	11.7896	10.3957	9.32731	10.6662	10.1137	12.3228	12.5277	13.3972	13.5423	6.71082	7.43724	3.84361	28.7992	28.4373	25.8005	22.4216	18.0508	62.3033	63.0421	74.1302	64.6378	70.5916	572.699	744.585	827.133	790.494	30.8083	60.4954	29.5247	104.971	83.5264	95.3885
Abcb8	31.5332	32.5607	40.8882	39.1792	29.7191	29.577	37.1694	37.9848	35.8645	36.3984	42.0911	40.4838	15.3032	16.3316	9.29019	11.5047	11.5804	14.4488	14.7073	12.4396	82.041	89.3467	81.275	78.0955	82.5323	129.025	152.667	187.527	135.007	84.4924	129.775	106.924	1.91533	1.30734	2.87247
Abcb9	2.05149	2.0853	2.17938	1.66489	2.03284	1.80357	2.64759	2.24391	2.15303	2.22425	2.92118	3.21582	1.80787	2.11835	1.36569	54.8173	49.0413	44.8504	66.3066	45.425	20.4174	22.8665	27.2596	19.9237	23.1189	22.9097	18.9119	10.6266	14.1214	19.2885	27.2102	10.0845	45.6736	36.5889	41.1114
Abcc1	78.5504	80.4418	95.5347	96.0773	71.3532	70.445	89.8267	92.3215	85.7769	85.9439	90.1854	89.1001	41.1347	46.0032	21.9441	47.204	44.7013	32.4591	51.0461	28.9094	6.17564	6.64951	10.0258	8.89335	8.15749	2.99717	2.63296	0.83392	0.233797	11.8004	14.9203	7.64214	20.0511	13.168	20.3534
Abcc10	3.9811	3.7788	12.1314	12.219	6.72773	6.35421	13.3756	12.8764	7.73274	7.66199	12.4755	11.8714	1.23239	1.79201	0.488119	8.70431	8.74	7.3412	8.9483	4.94743	14.3805	19.461	20.22	25.7928	18.13	0	0	0	0	6.3209	6.76154	4.60864	0.893953	4.63346	2.3009
Abcc2	0.039503	0.038535	0.225561	0.245975	0.142595	0.081672	0.143755	0.148985	0.12904	0.169818	0.041595	0.024911	0.036029	0.031816	0.051528	59.3924	59.1032	59.5687	66.5054	93.0516	0.331685	0.606257	0.237692	0.145802	0.735174	0	0	0	0	0	0	0	112.118	86.5185	100.978
Abcc3	2.69959	2.68705	2.87252	3.28007	3.89136	3.67855	4.1307	4.5347	2.52905	2.7379	2.69137	2.79723	1.60568	1.45499	1.00137	0	0.390539	0	0.128494	0.369063	0.179154	0.171815	0.023956	0.080921	0	0	0	0	0	0	0	0.10893	1.82434	0.481852	0.591778
Abcc4	31.1366	31.3422	33.4909	32.8409	31.1333	31.0673	33.0084	33.9909	25.9926	34.1271	24.2319	32.7627	16.0164	17.4584	11.4542	66.1187	66.7672	57.0958	62.4228	42.9451	0	0.1669	0	0	0	0	0	0	0	0	0	0	77.44	39.183	59.4675
Abcc5	20.0475	23.1673	37.066	35.7618	25.9725	26.6465	42.5335	43.6924	30.9928	31.2396	35.2272	37.411	14.0631	15.0404	9.17214	0	0	0.320617	0	0	19.5376	30.617	24.7761	26.7636	25.6202	16.9696	14.6924	2.76364	6.86993	6.91229	11.366	3.67792	17.8807	10.658	13.0014
Abcc9	0.010609	0.008341	0.04307	0.086266	0.011415	0	0.020508	0.017468	0.096107	0.081885	0.237821	0.122433	1.26048	3.33944	1.18602	30.9532	32.8576	30.5239	39.2103	25.3427	76.1666	52.7435	69.2316	67.2917	57.6365	32.2151	18.1423	20.5553	8.04957	42.5106	76.5686	39.7328	3.07207	3.87849	3.0644
Abcd2	1.16196	0.939711	1.58086	1.62241	1.94504	1.73872	0.931343	0.90339	3.555	3.41303	0.928084	1.03001	1.36853	1.38137	0.637792	11.0724	11.8128	13.3986	12.37	15.5627	27.5764	29.6855	25.6959	23.0249	27.8208	27.6621	16.6436	6.88769	21.2311	17.0634	28.2613	15.5184	3.12439	4.30944	2.30287
Abcd3	33.2883	33.2363	36.3159	36.7855	34.355	33.8118	36.9968	37.1199	36.7847	36.794	35.0353	33.78	29.3127	26.5721	29.3296	1.21262	3.04988	2.60111	0.888915	1.15277	14.5319	17.7695	14.2809	16.5751	13.9197	9.50151	7.38239	12.2959	11.1293	4.62262	7.66041	0.157501	6.7405	4.4133	9.10032
Abcd4	11.2783	9.8038	15.3324	16.3592	9.87997	10.5808	14.6318	16.1917	12.5994	13.1932	15.9399	17.2471	4.49362	4.95573	2.97492	12.8805	13.0394	11.7581	9.88317	9.46009	34.2984	21.4126	29.5634	22.4951	29.043	8.15966	0	0	0	47.6453	56.3024	13.9237	0.862013	0	0.046814
Abce1	141.423	140.937	149.571	156.826	140.196	137.2	141.722	139.018	155.132	156.308	137.093	138.709	80.8507	75.4071	101.175	38.2091	41.1079	33.282	35.1503	30.6234	17.0959	15.6363	21.5836	18.6508	23.7175	0	0	0	0	9.81161	21.7532	6.24585	0.109997	0	0.242087
Abcf1	115.316	113.958	140.682	132.268	76.7095	78.5452	122.494	118.162	116.87	119.817	135.695	130.422	97.6484	110.613	31.1936	29.2153	29.3143	23.3563	28.9648	14.3709	4.76319	2.62077	5.58346	5.24764	4.60534	10.6472	9.98737	19.6473	6.19633	14.8039	12.5854	9.41999	137.896	92.115	139.437
Abcf2	60.8931	60.57	78.1375	80.5634	48.5615	49.364	67.8525	67.5796	69.3802	66.1745	75.6755	76.149	79.4413	86.4406	38.3025	6.11256	5.41706	4.6973	6.76918	5.17398	27.7948	25.4159	25.8017	25.1523	27.4589	9.77218	0	0	3.46799	43.3037	49.7288	25.258	42.5468	84.9897	45.8987
Abcf3	39.9831	38.986	43.2236	44.3332	37.7585	38.0488	44.7277	48.2198	39.2621	39.6109	43.7769	42.6511	42.2556	44.0697	31.9548	0.164913	0.168165	0.134372	0.336311	0.089562	64.9808	67.9117	71.7456	61.425	63.7489	39.2301	40.7225	9.30384	47.2147	120.889	137.59	61.3874	51.6219	59.6675	61.3038
Abcg1	48.4587	49.8415	50.2291	48.7599	41.8132	42.1757	42.5591	41.8956	42.6303	43.5722	48.3737	47.0325	48.8321	52.452	28.9129	32.1578	34.8482	30.535	33.8891	29.6569	0.148574	0	0	0	0.068736	0	0	0	0	0	0	0	0.124918	0	0.032026
Abcg2	112.812	109.993	89.8903	89.4125	120.706	116.699	113.186	115.47	100.305	98.0254	96.7373	100.197	64.1968	57.186	81.0068	15.1456	19.9144	16.048	18.1982	14.7194	17.9869	14.5397	16.9291	14.7662	17.7326	12.1897	20.8961	0	7.43064	35.0642	43.2518	20.6832	17.5844	15.4642	12.3885
Abcg3	45.7446	45.4094	43.8881	43.9245	54.3174	52.2718	61.3731	61.0987	47.5576	46.6513	50.1145	52.1041	25.0363	23.8872	26.3125	8.39679	9.10732	7.62269	8.63502	4.67842	47.1319	41.6016	39.8545	40.2928	42.1172	16.1808	5.08465	7.57381	10.4997	7.34376	18.678	6.79776	30.4986	49.4523	38.603
Abcg4	0.666405	0.470617	1.4432	1.3865	0.602889	0.561073	1.25394	1.16667	2.7485	2.65657	3.96531	3.7884	0.089139	0.301688	0.066135	0	0	0.209394	0	0	1.26533	1.10214	0.516998	0.933933	2.64985	0	0	0	0	0	0.831505	1.27556	3.88634	14.8639	4.24392
Abhd10	18.1126	18.5955	20.4954	21.5744	17.1681	15.7851	21.0658	20.9593	18.9375	18.6917	20.0174	20.7205	15.4972	14.0706	17.9907	47.9228	54.9062	36.3113	43.1073	26.8591	4.94595	4.53206	6.2165	3.26669	5.42212	2.84738	0	0.434198	0	9.36365	15.9532	9.94571	0.262014	0.047378	0.251056
Abhd11	35.2548	35.3735	66.0887	63.8986	44.8696	47.7173	64.8504	63.6859	54.3824	52.9069	65.5798	66.6297	30.37	27.6623	23.5037	0.49735	0.720573	0.131771	0	0.205654	38.2992	40.7737	36.2335	42.9635	40.104	106.769	68.6558	77.7467	81.9081	29.7401	39.3171	12.6092	43.6801	47.1299	41.2185
Abhd12	42.2459	43.0922	41.1899	39.9707	43.6742	41.1277	43.4423	41.9418	39.3314	38.3978	38.8549	38.933	30.3832	28.9812	25.9587	8.19354	11.7649	7.82394	7.68584	7.55516	17.0493	16.7477	21.1426	17.1438	21.6316	4.98053	12.4549	9.40721	7.29931	6.10917	8.11554	0.702111	43.7633	17.1583	37.0895
Abhd13	17.1228	17.5974	18.9384	19.1102	22.5057	21.9817	19.0844	18.9833	19.6482	19.3467	17.2921	18.8234	18.7869	17.6346	24.4795	26.7724	23.708	24.6791	23.7443	20.6798	1.55179	0.78119	1.46168	1.62222	1.65391	0	0	0	0	2.91763	2.66697	0	4.13205	5.14889	9.58589
Abhd14a	42.9326	44.3587	47.9194	48.4014	47.1413	48.1452	49.0447	48.3016	47.8461	47.7525	51.3243	49.088	36.9837	32.7893	33.5763	0.315527	0.206128	0.372401	0.595198	0.260245	0.231051	0.060378	0.210916	0.30396	0.123974	0	0	0	0	0.146425	0.196567	0	0	0	0.106439
Abhd14b	33.9761	37.0142	46.9046	43.3348	43.1253	39.3317	47.4156	47.9663	37.8656	38.6833	47.9001	48.1458	23.6199	23.9743	25.2306	27.11	31.5914	26.3174	25.1096	27.3326	14.3752	13.7934	14.4035	9.48404	13.3901	29.6659	43.0145	24.162	14.2412	32.4754	35.4981	6.90577	17.2669	15.2381	21.2681
Abhd15	32.2584	34.2828	33.6999	36.2347	28.2462	28.609	33.3147	32.9348	30.8832	30.4304	36.2663	35.5108	31.7944	34.4628	23.9894	2.49358	2.28844	1.61052	1.61356	1.7491	8.87169	8.42542	10.1034	10.1882	7.98959	12.0417	10.9149	3.86317	10.6687	11.0127	12.9038	2.90581	17.5963	3.67719	15.869
Abhd16a	74.813	73.7517	95.004	93.7363	74.4587	75.6417	87.684	90.8604	86.4032	82.5128	101.104	100.758	76.3573	79.0099	45.3932	106.112	110.461	116.457	99.1217	136.44	2.85583	3.58434	6.47598	6.68668	4.81177	4.34004	3.76669	3.02767	4.12165	3.83596	2.90639	0.713246	12.5886	9.82785	13.4067
Abhd16b	0.127807	0.217025	0.224181	0.209243	0.125114	0.088714	0.098374	0.181877	0.047078	0.058254	0.331869	0.19646	0.007782	0	0	24.6458	26.5855	26.4911	30.4743	19.9838	0.030587	0	0.148135	0.159097	0.034811	0	0	0	0	0	0	0	44.099	28.4295	40.7845
Abhd2	54.1278	55.3707	56.0139	55.7074	59.7359	60.9492	48.1157	49.0884	55.0615	54.8969	50.812	49.984	24.763	27.157	18.9916	0.771195	0.177963	0.151625	0.477197	0.329172	47.6397	29.2098	50.0702	36.8544	41.908	41.6798	44.4064	46.3377	42.8307	21.636	30.6818	17.8442	5.19165	17.8064	6.33697
Abhd3	0.212149	0.264017	0.220749	0.059975	0.164671	0.158189	0.249951	0.140328	0	0.08589	0.146991	0.337472	0.300955	0.323484	0.141865	3.33065	4.26534	3.83256	5.82364	4.86669	0.295338	0.364704	0.408256	2.60858	0.109682	0	0	0	0	0	1.34202	0	25.2084	26.1108	23.8881
Abhd4	125.056	125.992	101.561	101.645	118.347	119.323	120.349	112.405	106.955	106.394	109.994	107.112	131.122	125.03	101.977	11.2869	10.4922	13.8532	11.025	11.0035	5.29912	5.54179	6.44891	8.97706	5.35047	19.2787	21.5319	18.6209	37.753	7.36951	8.30572	1.22175	2.27313	5.41527	6.82441
Abhd5	15.1943	15.9744	12.6941	13.1578	18.424	16.7138	14.3858	14.7121	15.8294	15.0519	12.9672	12.7519	32.118	31.2372	35.5951	1.15695	0.797277	1.98189	1.81443	1.73172	19.6407	20.173	22.1773	23.8048	16.853	6.15914	1.95794	0	3.28951	24.5874	28.3978	34.9715	7.53491	3.38689	6.19927
Abhd6	12.1231	12.3342	11.3261	10.7875	12.9326	12.9716	13.2035	14.3785	9.72381	9.6566	10.0685	10.9148	10.763	10.5405	8.29602	18.356	18.1871	18.851	21.6204	13.4772	0.456479	0.261467	0.432689	0.290175	0.221434	0.26337	0	0	0	0.273966	1.46212	0	14.5783	10.2991	3.60534
Abhd8	48.6066	49.0368	58.654	57.0804	52.4463	54.6135	64.0081	62.7683	44.3272	43.0127	65.4754	62.34	36.5306	36.2363	16.8144	15.1168	17.5277	19.7634	18.5824	16.0645	21.7241	23.0498	25.4441	20.2226	23.6411	21.7673	33.0992	3.20876	5.58382	42.5444	103.635	49.0705	1.77214	1.5395	2.0727
Abi1	60.7619	60.9679	56.6234	59.3482	59.8734	59.0257	60.1086	60.84	61.8823	64.1344	56.2147	57.893	79.3444	65.9865	73.1953	95.3979	84.0921	109.57	88.557	105.645	1.57892	1.27871	1.01205	0.990578	1.18553	0	0	0	0	4.23687	25.8195	7.98043	0	0	0.331272
Abi2	35.4627	34.9416	30.467	32.3321	40.0574	40.4693	34.4054	32.4483	32.0026	33.7469	27.4084	27.8243	15.4504	14.961	16.2256	67.6251	69.9775	69.5103	71.2078	58.7829	141.744	162.312	145.704	142.104	134.715	163.793	146.506	130.432	130.155	46.5004	59.9016	20.2649	8.62053	2.34632	8.90882
Abi3	8.01363	8.16187	9.95946	9.58743	6.59872	6.84705	7.44966	7.51861	7.58736	8.19003	10.0804	9.28718	29.7344	29.2241	10.9871	10.4931	8.76657	9.07773	8.64261	12.393	24.7474	23.9063	28.3224	28.4701	21.6597	27.1906	8.92581	5.78721	4.78599	44.9696	43.1683	22.201	0.796988	0.373223	1.06235
Abi3bp	0.941397	0.739504	0.226742	0.132985	1.06239	1.16224	2.09079	2.23525	0.440917	0.287042	0.624339	0.499895	0.056734	0.056598	0	17.6498	14.352	15.5892	16.6281	13.5229	0.169856	0.136504	0.404112	0.305139	0.702872	0	0	0	0	0.624911	0	0	77.4099	112.321	83.6177
Abl1	69.1384	70.2495	88.4278	87.4558	48.8609	49.3455	76.3031	76.9589	72.8396	72.7659	86.9235	85.7678	50.4432	61.5218	12.8406	51.6697	52.0795	67.8855	63.7409	72.6528	2.13438	3.29035	3.27493	2.34336	2.41825	0	0	0	0	2.88154	3.70467	2.276	6.39515	4.45755	6.43386
Abl2	26.3392	27.2988	35.4892	35.3719	25.0268	24.198	33.5095	33.1351	30.8724	30.9156	32.8469	33.9989	31.5346	44.2473	9.68262	88.2574	83.6301	75.9387	84.7559	49.9144	10.6009	10.3023	10.9537	14.3207	9.10084	1.13915	2.81524	0	0	10.1245	14.2015	4.4431	100.274	101.911	117.81
Ablim1	4.1555	16.4418	13.8803	14.003	9.51871	9.9853	13.2853	12.7481	14.7223	3.45045	15.2683	16.3763	19.0268	18.7464	12.2165	24.5145	20.0265	18.8359	21.0596	14.6533	1.02731	2.02388	1.35955	1.31781	0.718702	0	0	0	0	2.10313	2.92354	2.43124	0.71344	0	0.101549
Ablim2	0.624281	0.606649	0.644538	0.715713	0.56133	0.523038	1.17043	1.25182	0.498317	0.591926	0.667558	0.613781	0.326141	0.593523	0	9.1292	8.56919	6.78288	7.21551	8.8941	16.9314	20.0775	19.2058	22.4375	17.2336	14.7836	0	0	13.5239	12.5256	15.1404	3.93107	0.283497	0	0
Ablim3	0.312288	0.24879	0.17018	0.170434	0.297501	0.239312	0.173363	0.43222	0.228989	0.203742	0.187187	0.08786	0.127319	0.395051	0.180709	62.4091	69.7831	74.0751	66.2331	67.0912	21.7311	24.9795	27.9569	24.101	20.8123	24.2189	8.52664	12.1132	12.9267	19.0953	25.3698	16.7986	7.46518	10.1806	13.5785
Abr	44.5681	43.8209	47.9873	49.228	36.4943	36.5082	23.379	49.0134	47.1368	21.1822	51.7762	51.4885	26.8387	30.284	12.4443	32.1117	28.4736	34.9521	31.2215	37.5389	66.6299	74.1724	75.0633	69.4497	70.7759	61.8749	48.1468	54.5249	24.0591	33.995	43.7811	8.08911	3.86911	1.20599	3.83683
Abt1	12.1181	11.6372	8.83463	8.94746	9.45905	9.34751	9.37968	8.69111	11.2348	12.0566	10.3826	10.1045	18.3116	15.6922	15.22	5.27076	3.98357	3.45176	6.77585	3.14015	47.3393	52.6531	54.2704	52.63	48.1947	103.555	158.07	110.677	108.367	15.4419	26.1779	8.81157	5.43086	2.43722	4.75993
Abtb1	24.3269	23.2692	47.8493	44.9203	30.9195	32.4132	41.04	38.6031	37.0941	39.5078	47.8444	47.2286	42.6057	55.1036	33.5119	32.484	34.0669	30.2556	32.1336	24.2729	7.4696	6.42361	6.39126	6.20265	5.37001	11.4631	9.6343	7.39094	6.85517	53.5039	82.673	39.4604	8294.66	12087.1	7908.83
Abtb2	1.62832	1.59645	1.74393	1.41706	1.20357	1.25275	1.66806	1.7464	1.54157	1.68673	2.04004	1.7862	12.1306	14.7764	4.1293	4.34119	2.41527	3.87236	6.25085	3.96841	29.3412	29.66	33.2922	25.3013	26.6871	35.4687	18.3129	5.86023	11.9165	9.00231	8.55869	8.28145	481.376	632.082	620.844
Acaa1a	45.6538	46.6557	57.6434	55.3439	43.3896	42.8243	54.7738	55.8897	49.209	46.9992	59.0851	57.7849	29.2986	32.7177	19.6431	23.4156	19.7761	17.4418	16.2884	16.494	41.961	53.9592	53.335	48.3416	45.8741	41.9753	25.3445	35.0343	2.3199	38.143	55.9049	24.9829	10.4966	17.6102	14.2239
Acaa1b	4.10687	4.39301	4.75473	4.4309	4.10261	3.73833	4.64358	4.70811	3.76342	3.48561	4.82501	4.29326	0	5.18036	1.76122	37.4429	41.7774	51.4309	37.8344	49.6315	35.2453	30.4865	45.4726	39.7847	32.499	51.8721	21.8338	0	0	55.8276	102.579	68.7938	0.005082	0	0.192362
Acaa2	81.9344	84.1156	82.8992	87.9197	69.763	71.1144	71.8628	77.2692	84.1305	83.6394	83.4253	85.783	60.1919	59.4587	40.9833	0.557774	0	0	0	0.328609	31.2799	30.5614	28.8875	30.7292	26.9404	66.1832	68.7705	28.8376	36.7603	12.4357	25.6408	10.5396	1.49971	7.65305	2.90985
Acaca	29.4448	29.69	37.13	36.9678	24.9259	25.4316	30.1793	30.0461	33.4696	32.6753	33.1623	34.4205	9.26056	13.528	3.86437	29.6826	26.981	19.3212	23.3401	10.2314	5.10236	3.64609	4.28739	5.89367	4.01452	2.68969	0	2.27506	3.54486	8.83302	17.1382	4.20425	18.6955	34.25	28.1874
Acacb	4.48332	4.28343	5.09815	5.24959	3.72364	3.81225	6.11222	5.65404	4.04214	3.8758	5.20712	4.59542	1.77112	2.49617	0.149211	0.147774	0	0	0	0	57.4255	60.7342	63.9986	56.5058	62.1037	60.378	68.8893	66.9362	26.7038	18.4026	24.2841	9.29802	29.8183	29.2632	26.8461
Acad10	19.495	20.0463	19.1079	20.1633	20.5273	20.0094	24.7938	26.6886	16.4616	16.0303	19.7973	19.405	9.52514	9.64724	5.82623	58.3489	57.8906	53.004	66.8778	67	25.2121	31.6178	31.334	34.4894	29.7628	21.3468	41.0004	45.0853	0	13.8521	22.9418	4.59754	41.1772	59.2806	55.3996
Acad11	27.7804	27.587	26.489	25.1593	24.0178	23.6886	26.5194	27.6896	27.0015	26.0304	27.8491	27.8946	8.8301	10.1997	8.92518	0.250078	0.186994	0	0	0	3.93958	4.22402	3.46594	4.87923	3.20804	0	3.21271	0	0	4.25575	2.25743	0	10.6213	15.3113	10.9139
Acad12	18.0464	17.9675	15.0703	13.161	16.3801	16.5249	17.9296	19.5486	12.266	13.2805	15.7565	16.1852	5.35299	5.41688	3.1002	1.30197	1.87646	1.71123	1.61905	0.521237	24.5061	32.0195	29.797	32.163	27.2918	134.282	122.154	111.556	112.352	13.5494	16.62	1.25818	437.988	420.834	459.232
Acad8	17.8191	16.4384	20.0388	20.0343	15.7304	15.5108	21.6562	20.2115	18.7686	18.3033	20.6453	22.0929	9.30316	8.87153	8.34036	14.2153	12.9204	12.2479	14.3165	11.7157	2.43079	1.3035	1.78741	2.08504	1.86461	0	0	0	0	1.29323	3.33149	0	1050.3	1001.69	1113.86
Acad9	36.4369	36.8044	37.8681	36.9734	34.7207	33.6462	37.9676	37.3271	36.9632	36.0247	36.4313	36.637	24.268	23.3588	20.5037	8.11731	5.57842	7.50758	10.452	7.67225	21.1383	27.6084	27.6859	25.3579	25.6229	38.1714	42.986	55.7955	59.0163	3.42021	5.36561	0	0	0.267919	0
Acadl	155.31	151.493	141.898	147.741	151.462	146.929	151.673	153.403	145.726	144.916	136.884	134.223	156.124	138.819	114.957	128.508	142.651	121.888	131.768	117.196	29.9476	27.8212	27.8175	24.3184	20.4321	37.2087	45.3166	61.8174	5.11931	22.02	25.2849	24.0008	1.20063	5.09229	2.97523
Acadm	119.674	123.627	132.696	135.558	120.191	116.51	144.823	138.932	126.236	129.763	129.14	134.141	64.9695	64.3293	61.6963	68.4576	77.2604	66.8121	69.5909	70.2144	11.8036	11.4276	16.676	14.457	12.1322	3.30056	0	0	0	13.932	15.7035	5.16087	24.048	20.9234	20.8069
Acads	63.3256	66.4907	67.3847	63.4157	51.2414	53.4391	50.3635	48.8681	62.3009	62.1649	67.9842	65.4989	51.7237	51.1285	34.7084	1.30374	0.313102	2.87482	1.09441	4.83457	48.667	41.2016	44.5915	44.4545	44.2866	64.7164	33.9588	79.974	42.4735	37.1622	71.2653	17.8669	23.91	32.2577	38.3185
Acadsb	28.1154	27.6131	24.0688	23.6832	25.2789	25.6483	28.8823	27.3346	26.3123	26.708	25.2495	23.8815	22.3123	19.0426	26.8717	0.084904	0	0.49177	0.130124	0.599519	0.02323	0.06143	0.154456	0.121438	0.579917	0	0	0	0	0	0.232082	0	8.21923	2.94715	5.99839
Acadvl	89.3282	89.0803	89.121	90.7213	86.1828	88.1642	91.8229	89.6814	84.3058	82.3621	92.6072	90.1909	121.295	113.216	70.6557	15.1383	11.6683	17.3005	16.6618	20.3795	0.325795	0.261964	0.432495	0	0.36227	0	0	0	0	0	0	0	191.176	78.9384	161.011
Acap1	134.478	138.159	305.038	299.933	158.591	163.146	266.424	261.629	200.267	203.852	296.561	285.519	80.482	90.3214	43.9549	171.258	182.803	183.544	183.494	216.575	0.677189	0.404195	0.686378	0.664415	1.96763	1.25372	0	0	0	0.459726	0.79959	2.97203	0.22559	0	0
Acap2	34.4242	33.5635	39.0134	40.0801	30.2143	29.437	35.1712	35.3635	36.8405	36.8432	35.2903	35.7311	12.7631	13.9516	8.94928	12.6048	15.0041	11.5571	6.94573	4.84158	28.6808	30.2818	24.8934	31.6487	27.0626	26.0552	20.5193	32.5032	30.6419	7.93757	8.60796	7.70437	28.4215	7.50044	23.5391
Acap3	10.6144	10.8167	18.5491	18.0008	9.75034	9.78693	15.1976	14.9925	16.2913	15.9176	17.791	17.2258	11.5539	13.4096	4.72704	6.43251	7.56661	5.83963	6.98659	4.53559	0.104413	0	0.621534	0.341145	0.167676	0	0	0	0	0.136952	0.458777	0	0	0	0.50723
Acat1	91.2257	91.925	87.7582	85.9739	81.7247	81.5239	88.0341	87.2612	84.604	84.815	90.1613	86.8756	53.0036	48.0556	54.1606	39.0523	43.398	50.0632	74.3878	66.2842	77.2866	70.985	71.5751	85.6033	71.839	205.002	553.975	169.189	264.412	76.9356	111.643	39.869	6.81573	7.69526	3.95446
Acat2	36.712	35.9053	41.3624	44.1971	38.6881	36.1317	41.4008	42.3469	38.4451	38.7692	43.4824	39.7179	26.6319	25.2187	32.1958	13.5889	15.0307	18.2843	18.7861	13.1969	50.3494	52.3224	54.4579	55.0181	45.9164	92.4655	37.4272	63.1108	47.7199	139.056	178.808	95.5341	0	0	1.44961
Acat3	0.072972	6.81774	8.42303	2.11411	6.66604	5.86588	8.74811	7.95736	7.30619	7.152	7.9301	8.05251	5.14905	4.71483	0.007257	0	0.32224	0.103774	0.273165	0.090018	0	0	0.084873	0.181252	0	0	0	0	0	0	0	0	0	0	0.383515
Acbd3	40.363	38.1584	36.9273	35.0872	34.8894	33.8999	38.3134	38.2444	39.1476	39.5578	36.2921	35.0681	50.3353	44.4883	36.8073	1.33594	1.21935	2.77089	3.19243	2.73275	0	0	0	0	0	1.18701	1.26319	0	0	0	0	0	33.8493	38.2327	32.2252
Acbd4	7.24741	6.78755	9.21796	9.12208	8.11024	7.04765	11.8544	12.3436	7.65542	8.62049	10.9887	9.73478	5.95477	5.80536	3.92583	132.88	152.664	131.429	89.4055	85.7632	9.2889	11.9745	14.0695	11.8476	10.8427	3.71024	8.21703	7.52002	1.59423	17.9254	28.29	13.8603	0	3.03158	2.86058
Acbd5	17.6943	17.2448	19.1525	19.0807	18.2503	17.4567	19.8553	19.4448	20.2426	19.6722	18.6864	19.5754	23.2061	19.883	29.2137	16.9383	11.9826	17.8541	14.5219	18.9959	164.414	167.818	164.906	156.198	167.597	157.907	218.738	173.335	208.333	94.272	174.066	88.2235	7.84826	11.1085	10.6306
Acbd6	74.7158	77.1333	78.1112	77.2824	72.3373	70.396	73.5704	69.1849	72.6891	69.9116	79.5975	78.4075	79.1205	71.6201	56.3639	19.0847	18.4883	22.3001	20.249	16.8021	7.82278	6.4871	8.2131	7.12944	7.44228	16.7617	27.4026	9.8271	8.05577	9.75897	10.9182	8.91195	6.85132	9.75594	6.30457
Acbd7	0.249709	0	0	0	0.366765	0.346031	0.285458	0	0	0.290155	0.321092	0	0.577371	0.133533	0.665569	22.8508	24.5947	19.7808	22.1491	12.6007	0.10418	0	0.065346	0.096906	0.041772	1.94239	5.19495	8.67602	0.232661	0.63035	0.179958	0.350891	106.931	103.584	127.751
Accs	20.9614	20.1235	36.033	37.6987	22.7895	23.3072	31.6362	34.4454	27.3853	27.4733	35.4089	34.4258	9.20194	11.9037	7.10278	0	0.030539	0.042378	0.845402	0.215255	3.48182	3.73802	4.40629	3.49293	3.87148	3.64811	4.84444	2.01986	0.394449	2.82309	5.39604	0.232463	0	1.18409	0
Acd	56.2539	56.7523	66.2537	67.7787	52.3742	51.9083	57.9712	59.9721	55.7205	58.4256	65.1349	67.1003	101.671	101.12	56.1791	65.7304	53.0233	86.9583	33.3384	103.881	49.4387	47.0997	40.4322	45.4908	52.2894	100.875	21.312	91.7875	69.7897	7.20682	23.3319	13.4254	0.147416	0	0
Ace	0.158013	0.208886	0.573311	0.560902	0.313654	0.198639	0.090853	0.166596	0.888818	0.706677	0.197564	0.070467	0.14102	0.536116	0.152071	23.3012	18.949	18.5934	31.8659	16.42	9.8693	8.1417	12.1373	10.5985	10.6366	22.1203	21.6743	8.86905	14.1318	7.46634	11.6604	2.92444	10.7307	14.8407	11.2362
Acer1	0.116601	0	0.024999	0	0.039734	0.033986	0.037714	0.151927	0	0	0	0	0	0	0	3.98014	3.20078	3.32933	3.87375	6.51274	0.096566	0	0.153725	0	0.111574	0	0	0	0	0.271345	0	0	190.154	171.74	202.647
Acer2	6.99395	6.6512	8.42298	8.67263	11.9893	11.7493	12.3233	13.7789	8.50781	7.90541	9.37931	9.26286	6.51491	6.73229	7.3099	35.6874	37.2516	35.6823	51.7907	36.8919	0.351009	0.053427	0.590002	0	0.319599	0	0	0	0	1.02228	0.576838	0	18.2381	20.7795	21.3894
Acer3	17.1338	17.0073	15.7215	15.306	21.7305	20.9784	17.5005	16.8078	20.062	19.9224	14.0762	15.0449	9.23143	8.07598	14.2573	0.36605	0.17418	0.346575	0.084319	0.186535	125.737	120.404	122.792	123.405	114.379	140.739	151.059	120.862	184.214	92.5325	190.114	94.9379	1.28483	0.439879	1.47572
Ache	11.7316	12.1466	27.0966	25.647	13.4423	13.922	21.0002	23.5136	23.1068	24.2596	19.9026	18.5106	10.5165	14.4065	1.93796	0.639112	0	0.195812	0.42718	0.652972	13.8701	17.9891	16.7203	24.4547	17.2149	0	0	0	0	15.3637	29.0611	33.9006	0.62547	0.338595	0.073582
Acin1	99.417	96.5323	177.191	185.665	86.357	80.41	168.587	167.823	149.065	145.346	177.977	183.365	118.611	156.223	34.8616	18.9096	15.0287	13.619	29.1322	8.51203	12.8907	11.5809	16.0533	12.5819	14.3763	16.5849	7.04549	10.5755	2.14201	14.2815	13.2608	6.30252	0.233894	0	0.962965
Acly	144.25	142.306	162.852	164.369	120.448	119.542	137.799	137.404	150.815	151.738	154.743	150.649	117.186	126.533	66.9938	0	0.252667	0	0	0	26.8746	26.5296	25.1151	23.3647	26.6516	21.1733	24.9488	18.8346	13.9985	29.9805	56.7819	14.0886	1.16396	0.56485	0.748684
Acmsd	0.17134	0.141658	0.392787	0.269056	0.20588	0.208153	0.417721	0.661296	0.993721	0.911891	0.713507	0.713107	0.050985	0.0679	0	0.115064	0.137091	0	0.151402	0	0	0.108334	0.110693	0	0	0	0	0	0	0	0.364834	0	0.287826	0.353692	0.040007
Aco1	30.5775	31.7884	31.8917	32.046	29.8098	30.0007	30.8752	30.867	31.0379	31.677	32.0958	31.6992	11.4072	12.8941	8.89135	21.2094	30.1934	21.136	32.721	16.4335	74.4007	74.8686	79.024	30.2487	80.6807	2.81523	20.5581	2.12462	25.414	3.8525	6.24538	3.37039	0.0809	0.611207	0
Aco2	176.053	176.781	193.79	188.453	143.878	144.606	173.35	174.504	174.404	172.58	191.523	187.89	131.59	135.67	75.2816	7.24955	11.1951	7.78522	7.25202	8.44189	27.0932	29.1149	30.8082	26.9948	23.9643	7.95636	15.451	7.15038	10.8166	9.62658	14.347	4.4463	0.240185	0	0
Acot1	36.7562	36.8339	29.2322	30.1593	36.4518	38.182	34.1589	32.3241	28.2771	28.4117	30.5223	28.2218	22.8783	19.8271	22.1488	38.4412	40.4932	55.0069	51.3661	71.7125	7.10356	5.0353	5.0104	5.78357	5.82882	0	0	0	0	5.61236	16.3286	6.37372	4.59043	2.47573	2.61447
Acot10	0.114351	0.035376	0.057494	0.090515	0.093733	0.045779	0.160943	0.220511	0.003752	0.08542	0.022066	0.014669	6.14024	2.41426	2.06823	18.8631	21.696	24.5113	21.8104	19.2664	29.8222	28.5344	32.438	26.8892	27.6071	11.3202	0	26.295	0	13.7252	20.9418	12.9123	0.288457	0.437192	1.31985
Acot11	21.1114	21.7014	23.6732	24.0763	19.7105	19.7767	29.3317	28.4778	20.8409	21.4638	28.2575	26.8678	8.10171	8.95154	4.43534	159.842	158.243	235.748	195.815	274.241	4.38892	3.76765	4.37287	5.0634	3.11742	1.47251	3.30968	0.541605	0	1.18983	1.53276	0	19.9862	13.6173	14.4272
Acot13	63.2427	62.6387	52.5836	53.2467	57.5089	59.2342	60.2752	61.0415	56.891	52.942	55.6712	53.5956	16.275	14.2012	14.217	1.60512	1.61316	3.72649	4.5823	8.91541	7.06791	2.74985	10.2703	9.76332	5.42799	12.7131	12.4488	0	0	2.85536	8.67995	0	0.152483	0	0
Acot2	35.0199	35.0572	34.7423	32.7897	32.8757	30.8618	35.8248	34.0701	30.4426	30.5633	36.9963	34.1787	14.5054	13.8276	9.97281	0.263225	0.037081	0.284127	0.448582	0.249003	0.133849	0.213357	0	0	0	0	0	0	0	0	0	0	9.9659	4.12111	3.44159
Acot3	0.439584	0.487873	0.539884	0.424566	0.436756	0.375081	0.468834	0.520479	0.056166	0.286296	0.442575	0.377792	0.235415	0.245098	0	48.3448	41.6445	68.0792	59.6768	88.8584	6.21268	7.79006	7.63069	7.57235	5.54141	3.05177	0	4.06267	0	12.6949	12.9611	8.19347	1.83829	1.31248	1.55706
Acot4	1.48165	1.48633	1.75974	0.976753	1.68197	1.75163	1.8329	1.76923	1.31936	1.06681	1.5395	1.63773	1.04171	1.12085	1.18566	14.0117	13.857	20.4477	22.4296	27.2195	5.59316	6.44388	5.25848	4.3945	5.74739	2.39949	0	2.5406	12.1108	19.2502	26.4836	27.8511	4.74999	0.584251	4.55874
Acot5	0	0	0.140595	0.168398	0	0	0	0	0	0	0.175767	0	0	0	0	0.475018	0.13624	0	0	0.813375	64.96	63.6283	63.9616	61.9251	50.5971	47.2837	51.959	17.3722	40.9456	30.5315	49.6795	31.3889	0	0	0.361501
Acot6	5.0367	4.6994	5.12332	5.23518	5.45847	5.26093	6.27968	6.66944	4.13127	4.43817	5.22586	5.10358	0.661255	0.882143	0.338352	0.648387	0.202071	0.160959	0.44476	0.052726	8.84471	8.78241	12.0947	13.4921	11.1449	5.46717	1.18602	0	11.0393	4.77254	4.62228	3.36823	1.61515	1.14176	1.87476
Acot7	125.225	124.598	133.686	126.593	92.0928	91.6585	115.568	113.537	111.897	113.277	144.142	142.504	107.194	107.759	77.6089	2834.81	2723.78	2572.38	2951.08	2510.24	101.667	126.511	141.208	121.645	123.939	133.794	128.771	177.474	96.5924	56.9151	85.9287	50.6255	12.1486	27.6975	12.4218
Acot8	17.3603	16.7874	30.0789	24.6417	21.7276	18.9443	26.2817	25.219	22.6993	20.4148	30.5086	26.8819	18.5755	18.7652	13.7616	0	0	0.696494	0	0	0.154128	0.036816	0.046419	0	0	0	0	0	0	0	0	0	13.6452	8.37348	9.56979
Acox1	95.8516	95.8498	90.8847	94.0741	106.756	106.104	111.113	111.964	90.6643	89.9109	93.087	92.0143	303.357	293.167	153.4	572.238	577.159	470.276	471.872	426.225	13.9228	10.5938	18.4333	15.1477	17.9144	8.71559	5.47269	5.1196	0	14.4314	15.3805	13.4302	8.44484	9.41792	8.96714
Acox2	1.5515	1.58289	0.799277	0.601329	1.51002	1.75518	2.29385	2.43323	0.659945	0.5868	0.734659	0.588072	0.360155	0.499621	0	0	0	0.109274	0	0	2.77276	1.35438	4.09464	4.07137	2.05282	0	0	0	0	9.81612	5.60716	0	2.65327	3.1197	4.67588
Acox3	21.3978	21.1121	27.1426	28.3168	21.7775	22.7752	28.6321	28.9547	25.2014	25.6018	25.9156	26.6604	13.8639	15.7441	7.55136	67.3734	69.2347	79.9731	66.3597	79.4486	1.85705	0.613343	0.990245	0.384276	0.140271	0	0	0	0	0	0.396805	0	8.44437	8.48048	5.94746
Acoxl	0.037564	0	0.091921	0	0.067082	0.088761	0.075054	0.127479	0.098281	0.112547	0.141339	0.056622	0.024946	0.019772	0	0	0	0.080614	0.222163	0	3160.92	2799.81	2987.55	2896.32	2975.36	1891.47	2001.04	1859.6	1810.7	2540.39	6488.08	3213.81	0	0	0.204372
Acp1	39.1537	38.2896	35.939	39.2334	37.5795	35.4449	37.5132	36.2397	40.3814	40.0079	36.5894	36.706	10.9586	11.8102	12.8242	0.140251	0.257762	0	0.145257	0.036821	0	0	0	0	0	0.466006	0	0	0	0	0	0	1.596	1.44847	1.67625
Acp2	23.1564	23.2968	26.3125	25.0096	21.7737	21.741	27.8334	26.632	25.0618	25.6373	26.4124	26.4889	8.61822	8.99651	7.67146	5.36546	6.63307	5.44784	4.89979	3.69096	638.521	674.653	582.973	513.997	587.616	260.609	226.686	286.645	251.93	939.058	642.611	556.954	4.48281	22.1537	6.92908
Acp5	3.40134	2.49746	6.40785	7.03461	2.87376	3.19837	3.82288	3.68333	5.33138	4.81223	6.39342	6.6127	8.89404	9.71998	5.64511	0.464624	0	0.099797	0	0.142033	0	0	0.111716	0.458563	0	0	0	0	0	0	0	0	0.217714	0	0.071841
Acp6	45.7441	45.4153	65.0829	65.3261	48.8124	49.429	63.0257	62.8949	53.2734	53.5615	63.7034	61.9474	34.35	32.4807	24.1062	100.432	112.792	104.706	100.642	109.693	48.7081	45.0733	46.6062	45.4581	52.1754	101.662	87.1368	120.513	91.0699	30.9684	63.679	27.6264	0.307528	1.86393	0.647747
Acpp	9.38101	9.18294	4.6329	4.19048	11.0314	10.9554	9.60268	9.94674	4.79146	4.49503	3.57661	3.86629	5.57579	6.58772	3.13498	22.6344	20.2751	24.5578	18.2775	20.9211	0.075776	0	0.364884	0.025748	0	0	0	0	0	0.497368	0.190944	0	3.80585	2.05403	1.24218
Acr	0.363111	0.367394	2.24808	1.66256	0.870879	1.08815	2.42742	2.36372	1.48203	1.06851	1.44723	1.45721	0.071437	0	0	83.8217	95.4445	87.7318	70.7288	97.1462	0	0.054803	0	0	0	0.897581	0	0	10.2831	0.166311	0	0	38.9593	32.3315	40.5959
Acrbp	2.77792	3.01659	21.6054	19.2156	8.0481	7.95066	17.4979	18.2203	12.1689	11.789	22.5374	20.2874	2.44386	4.10733	0.542978	90.1037	83.7253	81.5651	115.112	88.6263	13.1642	7.11218	13.3732	10.6242	9.0241	4.58845	0	2.21707	10.7866	9.78964	19.541	7.99718	0.213408	0	0.148835
Acsbg1	0.579082	0.611961	0.616974	0.34519	0.187185	0.162307	0.445036	0.346898	0.522106	0.535207	0.301864	0.288521	0.986978	1.04205	0.168718	210.359	201.979	207.213	240.633	162.096	0.077841	0.109107	0.346485	0	0.157872	0	0	0	0	0	0	0	1.68282	7.02622	1.42323
Acsf2	73.5481	71.4181	66.069	65.7794	63.1119	62.3918	69.7129	69.3705	58.3536	60.3508	63.2408	62.6584	37.2763	41.9228	20.0499	465.866	482.137	451.184	400.494	319.349	86.4765	78.3545	86.1572	74.3651	71.7972	148.585	239.431	213.97	209.182	114.761	180.394	120.954	0.385637	0	0
Acsf3	24.0051	23.7204	25.4697	25.2162	21.3379	20.9333	27.4523	27.707	21.6186	21.7564	27.1928	27.1057	7.05402	7.58261	3.78251	0.908041	0.293231	0.63456	0	0.778079	27.135	29.281	22.6526	22.195	27.93	2.91544	0	6.12718	4.19898	7.17424	16.6553	6.0088	43.0306	68.6837	43.3927
Acsl1	36.0574	37.4154	35.4166	39.4032	35.2102	35.2505	39.4831	38.5987	41.0601	39.7709	37.1599	36.749	21.1271	24.1936	16.6507	9.52618	11.7633	10.3049	15.4356	7.78137	66.7549	70.0162	68.8471	58.799	60.4653	73.4594	47.8154	36.2148	77.9646	55.6507	83.7502	30.1116	0.1985	0	0
Acsl3	34.1188	35.4983	35.0123	34.5341	29.6988	30.127	37.7997	36.0973	35.5724	33.7414	37.2905	37.498	33.2862	32.5396	38.564	19.9567	16.6815	17.4895	21.0423	18.0014	52.8654	53.9558	59.8552	69.5489	61.2563	27.5888	29.8246	4.90501	30.5448	74.861	83.8229	37.7939	765.176	387.359	762.112
Acsl5	164.073	167.216	173.733	177.033	152.044	150.696	163.828	160.836	180.871	178.564	170.329	175.894	71.2433	67.9866	66.7575	29.7366	26.0224	31.4744	36.7341	29.8013	347.927	382.665	412.754	399.325	396.359	202.016	157.632	222.475	221.585	90.429	123.74	67.1584	46.4317	69.9454	62.579
Acsl6	0.156686	0.148989	0.666531	0.483495	0.231315	0.196107	0.687118	0.494711	0.936476	0.948686	1.40684	1.36069	0	0	0	7.30483	7.60073	5.86382	2.35462	3.1239	802.141	903.33	901.9	867.421	836.178	324.084	251.274	334.704	252.235	171.894	263.745	129.772	1.2382	0	0.949743
Acsm3	0.07705	0.039724	0.28526	0.221823	0.170371	0.131108	0.216976	0.309197	0.223256	0.135523	0.202426	0.187373	0	0	0	14.9143	14.3009	11.7958	17.6609	5.40907	0.124891	0.538426	0.882257	0	0.268127	0	0	0	0	0	0	0	77.3803	115.633	84.4711
Acss1	26.5211	26.8179	32.0208	32.4067	22.3811	21.4527	26.0647	28.9579	36.2991	34.7691	33.9026	33.2482	16.0791	17.5317	7.82826	4.18163	4.27651	2.60103	5.83216	2.48586	6.5333	7.31532	6.39094	5.3402	5.36117	15.2519	13.2879	15.889	12.1414	11.8908	14.6855	3.39324	0	2.65498	0.413042
Acss2	57.607	56.0188	61.0686	60.8496	51.675	48.8888	53.3464	52.4765	53.4225	53.7035	56.8998	58.5491	26.0716	26.7869	18.2518	1.74511	3.4519	2.13469	4.14829	1.12865	23.3835	21.9432	21.3417	28.148	22.4487	0	0	11.5038	0	2.8837	7.72436	0.633376	64.7438	70.5273	76.824
Acss3	3.52108	3.5394	2.02118	2.55384	3.8794	3.51262	4.48724	4.40639	1.42763	1.49579	1.57246	1.95278	0.349482	0.41869	0	0.215206	0.470253	1.37414	0.055445	1.16324	26.9541	27.5423	30.1265	21.3054	25.2392	29.2509	0	6.43783	21.8582	26.3851	32.3919	16.6039	33.2472	36.8316	34.1257
Acta1	0	0.04982	0	0	0	0.076512	0.066509	0	0.247957	0.073442	0.071972	0	0.390975	2.97912	0	29.9929	30.108	20.9413	20.4477	19.1848	3.59069	5.39034	4.08119	3.05926	4.0343	3.53941	1.43742	0	0	1.56898	2.72674	0	1.38624	6.34475	4.74834
Acta2	0	0	0.136915	0	0.039919	0	0	0	0.212552	0	0.058817	0	14.3407	1.92793	0.671474	2.13727	3.06654	3.57922	1.28075	2.56011	5.52308	5.16587	7.33232	8.40256	5.33345	10.1887	4.4975	15.1808	2.58471	17.7045	21.1546	12.0051	174.994	127.983	163.852
Actb	2114.91	2111.48	2039	2058.94	1849.79	1848.11	1870.27	1908.8	2157.75	2143.55	1975.83	2024.39	5051.68	5119.59	2235.7	85.3668	64.6175	101.108	103.752	101.123	2.32679	1.83227	2.63374	3.10262	1.14431	5.51269	5.586	3.17236	4.21613	1.1948	1.25174	0.625675	11.385	8.31357	10.803
Actbl2	0	0	0	0	0.045809	0.01773	0.143885	0.104944	0	0	0	0	0.005047	0.020591	0.005172	3.53942	2.99477	10.3088	5.95857	10.9738	1.00839	1.29151	1.39915	0.936891	0.558499	0	0	0	0	0.455072	5.60873	2.94629	6.44536	5.51526	5.5937
Actc1	0	0	0	0	0	0	0	0	0	0	0	0	0.084473	0.219003	0	37.5123	32.7469	38.8045	34.6268	32.6759	0.433704	0.046959	0.482881	0.392389	0.411299	2.80619	0	0	0	0.847524	0.817779	0.457137	1.8464	1.46578	1.69143
Actg1	1158.7	1168.61	1003.31	1007.37	1144.71	1150.2	959.411	966.846	1147.32	1155.12	947.415	936.834	2444.64	2935.17	2554.92	9.03435	6.88131	9.67041	7.19202	9.8259	19.2625	20.7303	22.9084	19.0202	26.0803	0	0	0	0	40.1295	72.7463	53.3255	13.1377	14.4419	14.5971
Actg2	0	0	0	0	0.030405	0	0	0	0	0	0	0	0.178291	0	0	61.0794	63.2013	73.8878	63.7771	67.025	1.95215	1.86761	2.0538	1.318	1.59003	2.40024	0	0	0	1.5997	3.04183	0	27.5575	10.0804	10.2505
Actl6a	91.4662	90.5947	117.571	119.669	87.8351	88.5059	98.0729	94.435	107.112	105.955	108.879	112.132	53.628	53.4767	54.5092	2.1913	2.14634	1.1671	2.25485	0.611941	95.7395	101.173	97.9764	103.88	89.034	56.3379	0	0	36.0385	5.74101	9.82522	4.21235	3.20103	6.64185	4.61493
Actl6b	0	0	0.093141	0.149045	0.082815	0	0.197092	0.115415	0	0.02518	0.224137	0.185338	0	0	0	0.061567	0	0.077169	0.029717	0.201044	2.46787	3.4156	3.24919	5.02768	4.95043	0	0	0	0	0	0	0	45.8468	61.5626	43.4919
Actl9	0.033142	0	0.410396	0.390961	0.120315	0.131329	0.461046	0.156735	0.196472	0.096863	0.353521	0.343292	0.04821	0.010437	0.021896	36.9321	39.1148	21.3681	32.9407	15.7613	32.1201	23.8882	23.5267	25.423	29.0615	0	0	19.0943	0	13.6636	23.9452	14.8728	0.368764	0	1.74073
Actn1	30.775	30.1757	40.4167	41.1164	24.5898	24.9478	33.3	35.1896	29.6235	30.4896	33.3349	31.7769	26.5941	33.4484	11.5098	67.7549	67.6532	59.8638	55.4163	51.9037	12.4427	11.0617	10.7571	12.5345	12.4367	2.28557	10.1578	4.01242	8.58832	6.85926	6.84675	1.51781	1.03368	0	0.815656
Actn3	0.677176	0.62719	0.461112	0.331138	1.02693	0.891824	0.894365	0.996762	0.528675	0.535507	0.616578	0.828849	0.931676	0.730651	0.203279	0.94399	0.501121	1.42196	2.3282	0.853212	45.974	55.962	58.2172	60.3028	49.7863	56.348	42.2693	51.086	51.8458	35.6103	47.8071	20.4638	27.6975	29.5489	43.9373
Actn4	178.999	180.706	204.369	201.725	122.478	124.588	190.791	185.986	168.813	167.084	195.948	195.231	257.984	281.712	56.4388	1.52874	1.92669	0.39408	4.61933	0.338443	0.033171	0	0.19269	0	0.057582	0	0	0	0	0.793039	0.049432	0	0.168696	0	0
Actr10	32.0755	31.7681	27.1867	26.9581	34.7198	32.7408	29.5052	30.4523	31.7432	32.9553	28.2252	29.2638	30.9342	27.1062	39.3465	0.059445	0.293894	0.122756	0.095428	0.018143	0.086051	0	0	0.111198	0	0	0	0	0	0	0	0	13.9447	16.4198	8.21161
Actr1a	110.527	108.439	109.136	107.724	101.823	104.886	105.073	104.682	107.977	105.88	109.416	108.011	129.273	127.028	105.967	1.70468	1.48802	0.3679	0.932962	0.877858	30.7951	27.7604	25.6301	30.506	26.2427	34.0581	18.7453	17.5474	13.8404	18.2652	46.5119	4.50132	7.20539	7.65623	5.13171
Actr1b	62.2409	61.8565	84.3324	77.899	60.2282	59.3223	80.2213	76.7991	67.2243	70.6469	81.1949	76.8368	86.1554	86.6243	40.6091	0.210715	0	0	0.112508	0	47.5474	48.3755	60.537	51.7049	51.7692	67.7853	75.492	38.1458	33.9009	43.9462	41.7696	21.9449	354.083	264.57	397.913
Actr2	234.214	229.669	223.374	231.927	234.915	231.738	214.846	211.87	253.993	252.517	196.873	205.979	200.882	190.125	217.599	1.49499	1.43539	1.68932	2.07013	0.931795	0.374092	0.241417	0.849263	1.22774	1.36942	0	1.25451	0	0	0.243489	0.706009	0	9.79649	15.8752	9.30174
Actr3	309.876	302.899	286.757	291.213	331.053	326.383	278.617	272.444	344.176	339.558	257.486	266.354	333.376	306.209	414.065	0.201495	0	0.096223	0	0	0.769611	0.316337	1.57991	0.143549	1.00033	2.22226	1.6865	3.63938	0.231301	2.76468	2.31809	0	7.50585	1.52028	28.7571
Actr3b	2.23712	3.43334	2.22689	2.07788	3.60489	3.49275	4.57766	4.70817	2.06014	1.71196	2.39541	2.51657	1.62211	1.22152	0.244541	0	0.372941	0.097015	0	0	0.009879	0.040504	0.193319	0.051645	0.20598	0	0.164378	7.12878	0.247989	0.409551	0.326816	0	6.21588	0.054907	3.56566
Actr5	18.1933	17.5935	26.1548	24.331	15.5936	17.7561	23.8242	25.656	21.2438	21.1938	27.2369	26.8391	14.29	15.9404	8.10188	0.175042	0	0.035243	0	0.130806	0	0	0.421861	0	1.00767	0	0	0	0	0.243748	0	0	16.8112	25.1611	23.685
Actr6	18.79	19.1192	21.1079	19.9715	21.0444	20.1829	21.0737	18.5821	22.5729	21.9367	17.8966	19.4738	5.80895	5.05701	8.79299	0.017785	0.157173	0	0.216187	0.510668	0.334885	0.509394	0.726209	0.440195	0.505259	1.02802	0	0	0	0.252004	0.248383	0	0	0	0.248155
Actr8	33.324	32.7041	36.9107	38.3741	28.9786	30.9295	37.2419	38.8392	38.1489	35.0032	38.9566	40.0945	30.5634	30.0391	19.7686	0.518729	1.04823	2.50214	3.05531	1.10665	0	0	0	0	0	0	6.38095	0	0	0	0	0	2.20408	0.001086	0.004366
Acvr1	7.91459	7.0679	7.16157	6.79822	7.78312	7.02343	6.77858	7.26799	7.46579	7.7656	8.04125	8.24072	22.6441	20.3518	9.68683	0.624715	0.125632	0	0	0	1.21498	0.789647	1.28558	0.879187	0.727104	0	0	0	0	0.639955	0.23014	0	8.37336	24.5173	8.08072
Acvr1b	37.4952	36.3934	53.6147	56.7137	33.7599	34.8158	42.9939	42.4941	43.8103	43.7395	47.782	47.865	29.7777	35.7429	17.8566	0	0	0.302174	0	0	3.91597	2.60397	1.56638	5.62854	0.385218	2.77864	8.28198	2.08229	0.415287	3.59991	4.10127	0.067231	1.5411	0.345855	2.22706
Acvr1c	0.027066	0.013479	0.048763	0.013579	0.022753	0.015781	0.037719	0.08478	0.097445	0.072587	0.080557	0.112754	0.700067	0.631183	0.320636	1.23916	0.838082	1.10369	1.50273	2.33255	0	0	0	0	0	0.445167	7.92713	0	0	0	0	0	0	1.78111	0
Acvr2a	6.72556	6.595	9.04602	10.2974	8.88649	9.29793	10.7938	10.2685	8.74882	8.48957	8.02648	8.50257	8.27949	8.38057	7.7125	9.2474	7.58497	6.17336	7.4177	6.09624	0	0	0	0	0	1.19346	1.66995	0	1.25969	0	0	0	10.298	47.8194	11.43
Acvr2b	4.19744	3.43818	9.38863	9.63001	3.4627	4.0919	6.56008	7.46141	6.32627	6.22903	9.28935	9.28069	4.71944	6.45569	3.17094	0	0.066383	0	0.159374	0	0.757528	0.728135	2.44179	2.7018	2.20651	0	0	0	0	0.579881	1.1869	0	1.30041	0.99554	3.41344
Acvrl1	0.367722	0.418037	0.583388	0.542165	0.368899	0.468861	0.290709	0.2597	0.529084	0.615561	0.23128	0.31209	3.47185	4.34421	0.981844	23.2416	20.983	15.3115	30.1462	7.48834	9.95169	9.88839	7.11911	5.39351	7.44182	15.2769	4.98922	3.70111	12.4854	6.28804	9.88125	1.49194	33.8192	25.727	34.1056
Acy1	16.8897	15.962	24.68	21.6681	12.5346	12.3104	14.7916	16.0219	19.9997	19.2741	22.5092	25.453	17.7071	16.0728	12.5631	0.400012	0.192128	0.272087	0.417813	0.108717	7.78917	5.32754	9.65381	12.3723	5.87465	7.23081	3.43035	0	5.49564	18.6808	30.6759	5.61055	4.29206	10.1515	5.5732
Acy3	15.2857	16.1858	11.8835	11.4865	15.8335	18.0325	15.9548	16.1736	13.0641	12.9247	13.0573	12.0327	7.08552	8.16435	4.95604	0.153588	0	0.069642	0	0.120553	0	0.030021	0.034882	0.057418	0.049877	0	0	0	0	0	0.19658	0	40.38	50.2694	53.7736
Acyp1	66.418	65.0377	67.5657	75.0678	72.7259	74.8899	78.225	69.0093	67.5597	65.9968	81.0443	76.016	13.1891	12.9461	16.0209	1.02671	1.48086	1.36711	1.05603	0.473677	0.043194	0.025834	0.204261	0	0.086054	0	1.07338	0.860309	0	0	0	0	1.48682	3.2066	5.48738
Acyp2	10.6789	11.8757	6.88408	8.09068	8.93637	10.3496	9.09109	10.8201	8.55503	8.77859	9.72382	10.3417	5.58536	2.93083	5.22674	0.066051	0	0.198887	0.130703	0	2.87743	3.94667	3.34045	4.4284	3.57125	5.25377	2.80011	5.72337	9.11093	2.89859	2.94144	0.682981	92.4881	65.9795	83.3727
Ada	22.8799	21.5694	29.0198	29.8052	19.3513	17.9851	23.3614	24.9118	23.4731	22.2005	28.4371	26.9017	17.7051	20.7149	15.526	6.61862	7.23003	10.1479	14.9516	11.8311	0.0553	0.018621	0.023031	0	0.03145	0	0	0	0	0	0.228295	0	50.1469	123.146	52.2335
Adal	15.2577	15.3392	18.7971	18.0382	16.4393	17.4335	21.7201	21.4997	18.4595	17.1709	19.7285	19.57	4.95919	4.55283	5.84763	0	0	0	0.40238	0	1.69887	0.948635	0.915599	2.17233	0.868044	3.82889	0	0	0	0.982703	1.42409	0	1.87316	0.936735	2.1543
Adam10	221.957	214.285	199.088	203.727	225.321	219.495	203.573	203.313	204.709	201.159	172.997	176.493	88.984	82.2726	103.242	2.44696	2.57068	2.65307	2.05769	0.862197	0.315966	0.183188	0.072071	0.1778	0.076168	0	0	0	0	0.319041	0.827996	0	1.20729	1.27727	2.22408
Adam11	3.8333	3.9861	22.5677	22.5976	6.22096	6.46791	13.5682	13.9168	15.2875	15.346	21.5496	20.6095	3.5042	4.12805	1.8037	0.30053	0.561879	0.1712	0.11747	0.231145	0	0	0	0.242772	0	0	0	0	0	0	0	0	3.36428	2.10769	2.59053
Adam12	0.01781	0.014129	0.045357	0.09066	0.036032	0.028262	0.093717	0.033008	0.105406	0.029642	0.09556	0.150146	0.022898	0.058357	0.058422	0.042924	0	0.134216	0.336388	0.187812	0.082604	0.256342	0.024841	0	0.086173	0	0	0	0	0	0	0	0	0.123759	0.054033
Adam15	23.7881	24.6909	35.0078	34.4359	23.1813	24.3316	27.4067	28.1452	34.2168	34.968	37.9303	37.9391	37.7106	45.0676	18.053	0.631316	0.821928	0.198544	0.600964	0.290772	0.25887	0.21577	0.235134	0.173433	0.104894	0	0	0	0	0.875847	0	0	2.61023	6.46363	2.85609
Adam17	38.6642	39.4807	43.8134	45.4763	38.1431	36.3832	43.9487	42.7367	44.5252	45.1565	42.1675	43.1713	38.8029	40.9505	21.2779	3.04245	3.27672	2.61464	4.31484	3.26854	23.5807	21.5368	21.3419	22.0258	19.4384	26.4096	55.6477	29.113	17.2208	49.8551	87.0744	38.7784	3.33863	0.457774	2.38089
Adam19	0.342056	0.459178	0.195872	0.221833	0.446978	0.400622	0.291113	0.179962	1.22307	1.12058	0.189832	0.097314	1.63737	2.44316	0.122936	29.6871	28.8639	14.7114	15.7881	15.8032	0.455298	0.290525	0.346667	0.772913	1.181	0	0	0	0	0	0	0	22.3732	19.624	22.8114
Adam1a	0.541007	0.637071	4.95394	5.16587	2.28185	2.27241	6.0676	5.66447	2.46151	2.37333	5.14613	6.11745	0.65072	0.465348	0.130338	0.459592	0.671609	0.937043	1.6817	1.04126	13.3094	10.4992	14.3561	11.9232	11.8158	28.7268	3.1822	18.6908	12.6348	19.6621	31.5535	13.4721	9.77924	21.0786	10.7467
Adam1b	0.139921	0.122352	1.05305	0.988012	0.519408	0.526497	1.04211	1.0309	0.545857	0.416464	1.05162	1.2749	0.146289	0.121195	0	20.0275	23.4974	19.7555	27.2784	19.458	0.32587	0.47827	0.661596	0.175597	0.437629	0	0	0	0	0.319046	0.609067	0.518468	38.8633	38.2768	38.9891
Adam2	0	0	0.041803	0.120102	0	0	0	0	0	0	0	0	0	0	0	1.70197	1.60392	1.66191	3.11255	0.724772	0	0	0	0	0	0	1.04265	0	0	0	0	0	9.6421	12.4717	13.9301
Adam21	0.029777	0.165045	0.088514	0.03673	0.058075	0	0.15849	0.115256	0.065935	0.028019	0.063264	0	0	0	0.039759	5.51306	5.28402	6.23324	7.09867	6.12069	4.31761	3.11896	5.09598	5.1192	3.65157	4.88662	0	6.64002	5.83307	5.13313	15.89	2.57787	22.836	17.0947	19.3772
Adam22	10.3643	11.2787	13.4222	13.3635	9.56518	10.4039	13.6736	13.321	12.5616	12.7734	13.9881	14.439	6.2725	7.15623	3.69057	11.5707	10.6549	10.2327	10.1826	11.1027	10.5484	7.34053	11.464	11.8981	10.8225	10.2541	0	14.5162	0	12.9289	17.9231	7.85246	0.394144	0	0.433422
Adam3	0	0	0.047105	0	0.063656	0	0.039452	0.029011	0.082559	0.083782	0.081815	0	0.576876	0.4602	0.30421	7.01121	6.0083	3.53974	6.54184	6.24317	1.39027	2.9727	1.9974	3.01898	3.10106	0	0	0	0	3.13978	4.42086	1.61934	4.56414	4.08118	4.76874
Adam32	0.168936	0	0.300032	0.214467	0.100967	0.059294	0.067468	0.363996	0.269994	0.389685	0.220024	0	0.046103	0	0	8.68294	12.322	9.87546	11.9397	11.3417	9.79236	9.12114	6.43714	6.68534	5.9215	1.78519	0	0	0	28.9344	37.6742	8.9998	2.15629	2.52542	0.705
Adam33	0	0	0.019039	0	0	0.045843	0.024548	0	0.050968	0.145408	0.08831	0.024085	0.019156	0	0	11.2025	9.43448	8.80255	13.6192	9.66338	6.51439	4.87341	6.33943	6.89122	7.3872	2.78074	0	3.72425	0	3.34706	6.78353	2.38834	3.38866	0.957154	1.11974
Adam4	0.156668	0.263619	0.248519	0.462641	0.266259	0.317033	0.364923	0.380501	0.322015	0.551734	0.330404	0.418027	0.063898	0.176471	0.288034	20.9555	22.1098	28.0935	34.5747	35.3571	7.84967	5.38019	10.202	12.6285	10.0051	2.66505	0	0	0	8.69383	21.0377	7.44957	57.8468	86.3579	57.3548
Adam5	1.77442	1.56843	0.679408	0.82308	2.01316	1.93404	2.06123	1.66208	1.43714	1.20293	1.26958	1.3507	1.18374	1.11146	0.918576	2.65141	2.66614	3.49173	3.99978	1.46787	2.60963	2.30565	2.46386	2.91374	2.01281	0.462936	0	0	0	9.03756	8.26413	0.154742	41.3003	39.8775	45.7251
Adam8	0.418987	0.131828	1.40091	1.52288	0.514142	0.65857	0.817175	0.952481	2.07594	2.14024	1.28646	1.31346	8.75735	15.165	2.23999	0.39646	0.339502	0.029243	0.888335	0.030643	0.559203	0.268494	0.566303	1.35996	0.776182	0	0	0	0	0.107103	0.909001	0	109.825	128.367	121.911
Adam9	19.5643	20.1797	26.0214	27.0545	24.0462	24.3857	29.608	29.8662	22.4623	21.1246	21.045	21.7685	56.214	53.9781	30.894	17.1754	13.716	24.0747	27.7691	33.9167	0	0	0	0	0	0	0	0	0	0.077182	0.180816	0	1.05808	2.2328	1.19143
Adamts1	1.76227	1.60124	0.868343	0.651118	0.934799	0.897361	1.33835	1.13714	1.28221	1.13839	0.984971	0.894572	6.24609	7.68218	2.00519	50.9101	45.7672	44.6421	68.4097	38.5191	0.447507	0.456394	1.54987	1.6989	1.77507	1.4113	1.87294	0	0	3.91994	1.90644	0.159342	0	0	0.17552
Adamts10	9.37476	9.32873	77.2654	74.5537	28.8622	28.3915	67.5997	67.3201	48.5853	48.0444	78.9417	77.9682	6.63912	12.7025	3.2002	7.03238	5.79804	6.02421	8.71884	6.17644	29.9112	28.6667	32.5818	36.5077	33.6173	40.6903	29.2997	32.4002	37.8708	53.8605	59.0227	16.7817	184.423	121.774	162.718
Adamts12	1.02283	1.04433	1.61879	1.55113	0.766578	0.838497	1.12986	0.98208	1.20519	1.29127	1.56637	1.27318	0.308563	0.644278	0.187327	0	0	0.155365	0	0	2.7758	2.06438	2.18871	3.75947	1.91046	3.52001	3.99591	1.4297	3.34144	6.60784	5.62827	4.33698	0	0	0.18486
Adamts14	0.171023	0.103858	0.290388	0.364906	0.290349	0.25175	0.51618	0.402428	0.232591	0.190788	0.421788	0.172678	0.10513	0.198597	0.020062	83.4952	81.7701	104.76	109.361	120.741	46.0286	45.2977	56.8637	55.1506	51.2266	52.2295	54.566	48.1283	42.1191	35.6235	57.5662	24.1746	11.4827	20.3259	10.4839
Adamts17	0.262005	0.360999	0.288839	0.353649	0.182128	0.171499	0.235446	0.220576	0.338991	0.287022	0.364885	0.411112	0.251209	0.267138	0.019749	5.27869	5.35348	19.4653	14.0927	38.7346	0	0	0.213228	0	0	0	0	0	0	0.051691	0.388955	0	43.5155	36.4929	42.583
Adamts2	0.066883	0.127443	0.072461	0.150758	0.094969	0.062781	0.264709	0.180007	0.416264	0.462661	1.02108	0.756366	0	0.037556	0	53.908	46.0338	53.9496	56.823	41.0805	44.0559	39.6748	45.3053	46.773	44.5543	38.8761	33.1299	47.1017	39.1196	28.7514	39.1661	20.2047	16.3697	22.8067	13.606
Adamts20	0.036244	0	0.328963	0.211676	0.184207	0.144431	0.482538	0.338918	0.087794	0.141128	0.196337	0.070991	0.029411	0	0	133.563	131.716	163.578	109.394	124.747	92.5268	117.225	114.513	101.64	106.348	115.033	111.41	102.35	92.8212	58.0971	101.345	54.9202	51.5931	55.0362	50.2929
Adamts3	2.70856	2.9409	5.56713	5.59073	3.23765	3.12727	4.31237	4.06124	5.12996	5.26836	4.63713	4.95587	1.12658	1.42302	0.714314	0.08098	0.282226	0.071289	0.07266	0.074156	0.357078	0.753985	1.27071	1.17285	0.533447	0	0	0	0	0	0	0	78.023	62.3267	88.6717
Adamts4	0	0	0	0	0.024098	0.013145	0.029076	0	0.030038	0	0.031862	0	0.232514	0.356231	0.056481	191.654	155.721	209.972	221.622	187.357	158.383	194.735	173.499	157.524	184.101	40.4176	74.7618	38.1468	8.96657	18.5291	34.1269	18.8752	0.281277	0.07087	1.44363
Adamts5	0.053399	0.034521	0.038683	0.030723	0.099521	0.126985	0.146566	0.111842	0.286853	0.233364	0.158719	0.118247	1.61787	2.48892	1.50083	82.1189	98.1338	74.5687	94.7637	74.0446	74.5123	72.3431	68.3871	70.8594	65.9699	88.4121	71.8915	74.052	85.4288	80.0293	91.4359	35.2399	2.22153	3.67609	2.44175
Adamts6	4.80806	4.87578	7.76955	8.23334	5.63987	5.34038	8.81356	8.66185	7.85967	7.93096	8.05733	9.16609	5.83535	5.36892	1.30571	67.3477	62.1308	62.4428	66.1188	48.6567	42.6824	48.3143	52.7927	53.2625	52.5804	85.2267	76.0182	73.1258	92.1762	41.3199	58.783	36.6797	1387.8	1004.31	1266.91
Adamts7	0	0	0.006572	0	0	0	0	0.030102	0.026418	0.043802	0.015628	0	0.110249	0.460008	0.03925	31.5286	29.4797	43.2403	31.2052	46.8408	21.2769	31.0542	22.5932	20.6131	22.4869	19.5105	34.0233	0	0	36.2483	55.2763	26.4608	12.1823	10.7907	10.2808
Adamts9	0.483185	0.436253	0.374139	0.417982	0.256969	0.253604	0.40672	0.496225	0.21147	0.138746	0.340609	0.186523	1.45756	1.42425	0.144846	113.11	111.291	123.406	129.19	98.4963	82.7124	80.559	95.6167	88.8452	86.4234	53.9368	53.1554	42.669	35.3887	26.5057	45.6843	16.2583	0.15547	0.028423	0.786281
Adamtsl3	0	0	0.018609	0	0	0	0.033502	0.011112	0.022971	0.091699	0.115252	0.08934	0	0	0	23.1393	30.994	23.9654	24.6134	19.2253	16.936	17.5551	20.327	19.1808	17.4837	16.1532	16.2024	11.2126	8.93369	18.3089	20.502	8.50883	224.281	216.262	218.936
Adamtsl4	0.507743	0.479795	0.757991	0.810113	0.6272	0.40839	0.680233	0.775376	0.785657	0.818524	0.925923	0.849004	1.15866	1.16102	0.232241	18.6822	19.9091	18.4459	20.5165	18.8907	17.0592	17.1513	18.2407	15.0435	19.0026	18.6935	19.3852	12.0632	12.9854	15.0457	19.8898	9.65242	63.5856	44.579	45.1509
Adamtsl5	14.5547	17.2854	22.0576	21.8766	22.1563	24.2235	35.4483	35.5926	17.0616	16.5611	22.7579	22.5544	8.77166	9.34539	1.42923	7.22028	7.01267	7.26024	7.74149	2.77846	0.813602	0.170563	1.17479	1.33074	1.56936	0	0	0	0	1.20333	0.442425	0	0.913391	0	0.835868
Adap1	33.8155	34.58	46.4848	50.1325	32.3637	31.192	40.5694	39.4243	46.1178	44.0379	48.3898	49.1815	19.4228	21.2513	11.1674	1.15865	0.372964	0.894925	0	0.328013	0.387823	0.331941	1.24195	0.646176	1.87559	3.10918	0	0	0	0	0.518626	0	78.12	69.5651	86.6751
Adap2	0.47754	0.433458	0.679573	0.559774	0.228726	0.368579	0.595979	0	0.799043	1.04896	1.04977	1.24859	0.049977	0.250013	0	2.21158	6.2553	1.4623	5.31221	1.27458	4.71495	5.74874	3.73888	7.58253	4.99169	2.66165	0	0	0	1.70896	1.32077	0	11.2027	6.71296	6.61627
Adar	55.3699	55.4146	65.659	67.9387	53.2051	55.6742	70.0461	69.4228	59.7093	58.8309	69.3215	69.2229	41.9067	47.5622	18.1398	24.1722	25.8635	22.5517	25.347	25.2433	45.8187	26.0627	38.3795	37.8332	29.206	50.6633	19.6213	47.1544	27.4806	29.7303	45.8973	24.0803	3.46277	10.3274	4.34431
Adarb1	10.4079	10.5004	11.4447	10.7855	10.527	10.3025	15.6221	17.0768	9.18326	9.49666	11.271	10.2991	12.7363	13.9753	2.18035	56.1286	53.7414	55.1718	47.7191	50.1853	46.8465	48.1021	46.7173	45.7087	42.7403	10.9879	16.6411	0	7.99056	27.6152	42.1894	23.2369	29.1021	30.611	31.1513
Adat1	6.7852	7.77289	12.3536	12.2725	9.0428	8.98245	12.4685	13.1138	9.2836	8.97891	13.3828	14.2997	2.50298	2.53584	1.30104	14.8336	20.7066	15.809	11.9691	17.4854	8.72166	10.2615	10.4678	9.2175	9.62641	17.3537	6.03377	8.55149	0	32.6763	59.3551	22.0979	21.0871	19.1463	26.5848
Adat2	18.0532	16.7347	18.4495	17.6739	16.3711	16.4258	17.212	15.7481	17.4337	18.4235	18.0865	20.1095	12.7511	11.8703	12.8424	0	0.706567	0	0	0	0	0	0	0	0	0	1.97647	0	0	0	0	0	0	0	0.232459
Adat3	2.1454	1.62683	8.43966	8.23492	3.00767	2.63342	5.70671	5.35773	3.63524	3.72203	7.69135	8.28622	5.50725	6.98559	2.31395	0	0.565972	0	0	0.154588	0	0	0	0	0	0	0.335839	0	4.30666	0	0	0	5.69703	8.00234	5.14103
Adck1	29.9704	28.8243	28.3863	29.1082	26.2077	27.7603	30.2166	31.649	27.6198	25.9533	30.7488	30.4392	9.44581	9.37193	8.67136	0.013612	0.145485	0	0	0	2.47974	3.44009	1.47437	1.95419	3.0768	15.0474	17.4287	2.44362	9.99426	1.67584	6.89821	2.02726	1.99622	1.66518	1.77778
Adck2	26.0468	25.3646	23.4467	24.0816	24.6103	24.156	25.2895	24.4894	24.3398	23.6603	25.0732	26.6218	6.79991	6.67859	7.02063	0.064522	0.616722	0	0	0	60.1602	55.8786	51.5643	46.0516	57.5827	147.103	107.328	188.014	111.613	31.0586	56.8456	38.6063	8.89937	4.36666	7.73978
Adck5	12.6182	12.0988	26.6454	27.3918	15.3483	14.7438	24.3922	25.0405	21.0444	20.3463	26.5146	26.0799	7.12897	7.52333	4.42977	6.57536	10.1859	3.19932	5.01951	5.60107	46.4656	55.2936	54.322	43.6785	47.3363	85.1705	120.076	63.4497	69.2789	71.6228	128.653	59.771	0.320204	0	0.023832
Adcy2	0.076619	0.169026	0.033376	0	0.050828	0.09023	0.202511	0.169656	0.201439	0.091847	0.24624	0.402395	0.013668	0.013478	0	69.1749	72.1384	66.4269	83.4067	79.028	213.458	233.193	233.105	237.995	232.828	303.799	289.352	430.066	335.853	36.4086	42.927	32.2161	54.2741	57.0973	76.4499
Adcy3	2.22551	1.97486	4.51096	4.50807	1.50225	1.43327	2.50538	2.68957	3.48161	3.54111	4.67353	4.78946	8.70552	11.2073	2.48422	73.1343	66.3714	85.277	73.6567	77.1218	136.436	158.025	145.554	132.368	118.175	166.367	154.078	154.768	185.506	121.191	230.276	161.968	45.9393	59.1871	49.3918
Adcy4	0.82666	0.828019	1.3228	1.94854	0.825833	1.149	1.48194	1.2027	1.23764	1.07323	1.73279	1.49802	5.85507	7.38787	1.00372	163.116	143.038	169.286	158.582	139.094	0.396632	0.229321	0.445428	0.325549	0.087999	0	0	0	0	0	0	0	2.72035	7.44072	4.94409
Adcy5	0.090064	0.068763	0.136337	0.106822	0.143133	0.092998	0.12117	0.213146	0.128927	0.219815	0.216411	0.224769	0	0.108711	0	55.6851	71.0468	39.6396	34.558	24.7145	36.246	39.2045	44.7506	33.5263	42.2712	32.4404	44.2697	25.9416	24.7424	6.46876	7.21813	0.079691	0	0	2.24121
Adcy6	36.5289	38.8887	62.2438	61.1574	50.1538	52.0727	78.8329	80.603	50.5459	49.3605	54.0124	53.6001	22.995	28.2416	8.26305	0.841127	0.498428	0.407832	0.998643	0.382893	13.8423	16.4774	20.6993	16.5094	13.6508	28.8961	20.1398	38.2026	22.5841	12.2509	28.1701	9.2441	385.324	168.13	379.376
Adcy7	61.6553	60.5273	91.8908	94.5472	64.0592	64.3426	91.1483	89.506	81.1073	79.6275	90.4977	91.4044	58.7071	70.9145	26.877	38.4423	38.6892	39.7015	47.3919	35.1286	85.7049	64.452	77.6961	65.3268	75.4717	184.209	180.827	177.14	224.769	186.22	384.924	164.036	11.286	10.3106	17.4791
Adcy9	29.1969	28.451	31.9936	32.0187	30.2132	30.5139	39.848	39.8672	27.0649	26.8924	32.2877	32.6876	4.4936	6.38513	2.32133	24.7178	23.9736	28.4951	20.292	29.866	0	0	0	0	0	0.034262	3.97952	0	2.50154	0	0	0	9.6343	4.47484	6.91882
Adcyap1	0.102526	0.172392	0.13932	0.224162	0.266843	0.249241	0.195906	0.090679	0.03828	0.145881	0.044668	0	0.153794	0.136027	0	143.581	157.154	127.07	135.684	135.023	29.3308	30.6172	30.0906	29.6537	23.0772	48.3785	32.5423	37.8492	39.849	24.2877	35.5667	19.0935	35.8454	49.2523	38.6787
Adcyap1r1	0.042192	0.073022	0.046066	0.073814	0.133448	0.106955	0.078947	0.154508	0.075187	0.024991	0.092325	0.133143	0	0.013478	0.056684	0.485879	0	0	0	0	5.13991	7.7648	8.7359	6.62302	7.04667	16.3597	3.34335	5.89073	18.8365	22.3249	22.2038	10.3338	167.439	302.437	223.774
Add1	169.359	168.067	162.148	167.096	152.626	152.431	175.058	171.7	166.62	164.574	168.122	168.871	86.8418	89.1547	61.2619	3.02474	3.86364	3.37287	2.93274	1.8406	69.1324	57.3961	68.1269	65.1594	52.3767	74.8273	88.2019	60.002	66.0865	39.9997	68.8716	18.0452	144.341	111.249	114.902
Add2	2.28966	2.206	4.54065	4.12545	1.86238	1.53746	3.90448	4.03012	8.37791	8.64263	11.1121	11.0064	0.965747	1.28544	0	26.1213	30.7478	20.9735	26.2514	14.8199	13.266	11.185	20.3039	18.8532	14.9524	19.8252	4.19448	18.3467	12.138	23.4517	25.3765	6.69649	0.089479	0.08569	0.863756
Add3	48.5046	48.6134	55.8711	54.3633	37.0362	37.2533	41.0411	42.962	60.1046	59.0361	49.083	47.8657	28.9279	30.6813	18.7556	55.8135	55.7771	50.7724	61.9095	47.8549	19.0739	18.7685	23.9928	21.5269	16.5632	38.8754	37.5762	27.5976	37.2098	15.3411	14.8704	7.04887	0.042981	0	0.27406
Adh1	0.690446	0.906611	0.463917	0.331239	0.81299	0.817194	0.676681	0.609866	0.507819	0.761905	1.20332	0.653142	0.940024	1.17966	0.759002	95.0072	100.237	91.7158	118.133	61.5545	17.1518	19.0806	19.0309	21.1669	17.6343	32.6585	12.1701	39.6555	26.2001	20.3171	34.0502	14.8098	18.6156	9.13621	9.85195
Adh5	176.194	170.964	162.508	163.779	170.062	161.042	160.228	163.384	166.717	167.129	172.134	174.174	90.1891	89.3389	109.198	25.5823	25.7696	24.0415	31.4953	17.2799	49.3258	51.3304	51.8027	55.678	47.268	45.4281	51.9212	23.1715	33.3158	26.1213	41.762	13.9483	1.39476	3.05518	0.814802
Adhfe1	0.455197	0.618496	0.765302	0.419697	0.662309	0.601512	0.703674	0.81717	0.273629	0.384057	0.501312	0.326252	0.24314	0.162852	0.200272	19.8386	21.9911	24.2358	22.9245	26.2933	1.6924	2.26834	2.33752	3.7964	3.33329	3.61141	7.27837	1.66109	0.607351	3.31228	2.7649	0	39.6814	26.8878	43.6388
Adi1	140.348	140.005	112.574	116.631	123.577	120.57	119.4	117.322	120.85	121.919	117.324	115.15	41.0639	41.9682	69.4783	62.6581	66.3585	81.5854	76.4384	94.393	1.32605	1.56844	0.943493	1.46373	1.36358	0	0	0	0	0.912583	1.59953	0	28.8701	17.3968	30.3136
Adipoq	0.527863	0.396209	0.362773	0.362876	0.615204	0.716073	0.588381	0.770283	0.708657	0.892257	1.90765	2.48522	0.121781	0.461963	0.887737	0	0.049903	0	0.981907	0	47.5864	48.1591	54.263	56.5154	57.9908	17.7848	29.3238	18.9423	27.8572	16.4884	11.785	2.62675	4.65386	9.20507	3.36892
Adipor1	121.983	127.828	106.693	108.873	129.815	127.2	115.073	116.737	124.157	123.262	114.764	113.497	211.916	198.567	178.658	4.65984	2.90573	3.51448	3.79235	4.1254	24.6432	33.3243	24.7897	38.6104	26.833	22.9347	0	0	0	2.17512	5.95928	0	218.204	188.704	207.149
Adipor2	208.118	209.048	193.357	189.25	219.624	221.106	193.135	190.807	207.08	206.505	194.092	194.768	305.795	298.851	241.172	1.91011	2.06284	2.65997	0.536299	0.961935	8.70489	7.75356	8.96984	8.99472	7.33125	7.87541	6.74663	3.52757	4.99109	10.1754	9.08315	3.91689	0.323463	0	0.074827
Adk	64.4579	62.2839	61.2366	62.4335	59.8411	57.2906	53.4049	53.0373	72.9829	70.0653	58.7144	57.9803	30.1748	25.5867	38.1193	57.6948	54.9992	56.1774	54.5764	48.3131	6.03471	3.05606	4.55491	5.46486	4.21284	34.3375	20.8546	3.42289	19.0048	17.1771	21.1967	10.8227	2.43122	0.075722	0.283031
Adm	0.206251	0	0	0	0	0	0.086807	0	0.057043	0.082876	0.013447	0.040601	1.15477	1.22171	0.778994	22.0268	19.0676	28.3018	27.6495	21.1617	8.38228	7.46711	7.86402	6.91669	9.05853	12.732	4.13317	6.52244	5.59272	19.7856	41.8878	17.849	10.5019	10.5568	17.4855
Adm2	0.29033	0.172557	0.243266	0.217196	0.114991	0	0.098877	0	0.250308	0.149052	0	0	1.8749	2.26056	0.143424	10.6088	11.7745	13.8963	17.6769	16.8644	0	0.110251	0.026006	0.052604	0.224116	0	0	0	0	0	0	0	160.516	204.619	161.942
Adnp	118.087	114.343	134.714	139.287	110.675	108.093	134.749	132.196	129.85	129.141	126.738	129.685	99.3348	102.525	73.9164	10.8811	12.0233	8.95842	12.5378	9.51419	0.402066	0.33206	0.671513	0.557232	0.787157	0	0	0	0	0.465025	1.25927	0	18.6849	37.6196	18.1871
Adnp2	37.293	35.3246	35.7449	34.0403	30.6015	31.3624	33.1998	34.7657	33.0177	32.5878	35.3244	36.6646	36.8034	39.4872	20.5095	13.6861	12.5071	15.3172	15.3047	15.0948	10.6453	10.3737	12.2271	12.6349	8.85482	2.45589	18.8376	8.54722	0.710283	16.4371	22.5462	7.06148	127.242	44.1247	101.687
Ado	24.3094	24.4251	31.4081	30.8001	31.387	30.3641	29.2568	27.4188	27.5408	26.3408	28.532	27.0782	14.5115	15.0658	12.1754	0	0.1932	0.071976	0	0	3.29881	1.31863	2.24379	1.12088	1.05695	4.42222	7.49016	0	0	1.46708	5.13063	0	71.8342	53.9303	69.4991
Adora1	0.020886	0.018542	0.014767	0.036443	0.00699	0	0.027475	0	0.010237	0.063479	0.028269	0	0.327448	0.3037	0.17533	0.0619	0	0.105063	0.196983	0.060454	25.6145	23.68	22.8804	23.1627	24.448	22.0713	12.9369	2.34618	0	27.9233	44.3494	8.7773	325.377	289.662	324.043
Adora2a	35.7329	35.2454	33.6301	32.0857	32.6179	33.158	33.6778	32.356	28.6606	30.2968	34.5967	33.6472	87.9852	83.2285	49.5824	1.07516	0.99574	1.42851	1.37527	0.921248	12.8532	8.71725	10.0274	10.6139	8.70164	4.4848	4.9871	0	0	21.2629	25.4157	15.6022	185.451	166.596	207.536
Adora2b	1.39056	1.48765	1.187	1.38311	2.3383	2.33761	3.14426	3.6326	2.17319	1.87071	1.25671	2.08536	3.82553	5.53191	5.35988	25.4285	24.928	17.2667	28.0277	14.5922	42.4843	47.6773	46.9847	40.2898	42.4651	122.438	71.5885	105.768	99.409	31.8009	41.4315	17.0081	375.149	473.736	439.241
Adora3	0.294335	0.341052	0.53583	0.233294	0.886996	0.579514	0.16974	0.19162	1.7538	1.13373	0.218651	0	0.351561	0.174702	0.423428	2.9421	1.93399	1.53198	2.9542	2.51471	21.6766	21.2515	21.989	18.5195	22.308	23.9427	4.2069	28.6737	0	22.5093	21.3201	11.0221	16.303	6.51006	18.8755
Adpgk	27.7351	28.575	51.4619	54.3165	33.0285	32.5087	42.4666	39.8876	40.3354	40.0161	38.8579	38.0722	46.4697	52.7734	39.7105	25.877	22.6788	24.078	24.4653	19.6665	8.19495	10.6188	9.96961	10.8428	8.93342	6.06992	2.98414	1.06349	3.70654	11.2977	13.2638	4.36809	5.76685	38.0825	2.5158
Adprh	98.9411	94.3936	80.8168	84.5673	90.9236	90.5332	84.3892	82.4492	85.4187	86.3657	84.7668	85.1533	105.846	90.239	83.2289	20.1697	16.6254	18.8211	24.1001	22.3802	36.2465	36.5005	33.6745	36.6349	35.3382	10.3919	12.6569	11.6386	16.1813	20.2304	91.6673	40.0596	0	0	0.175372
Adprhl2	49.2453	49.5362	71.4944	71.2389	53.7851	54.8344	61.6965	63.3648	54.1702	51.1002	70.8445	67.2945	45.2583	48.0311	28.2022	56.3315	62.1934	65.9883	57.0383	67.6394	40.7743	21.7111	26.8838	26.7547	25.6113	11.3691	0	0	0	44.4226	52.8373	38.1449	10.0297	9.22946	11.974
Adra2a	0.161267	0.078394	0.061889	0.156933	0.039961	0.036959	0.110422	0.094684	0.15727	0.109922	0.119974	0.063272	0.223306	0.272215	0.062871	24.5138	22.6027	24.6397	25.9491	21.2038	0.843872	0.971459	1.21636	2.76736	2.2511	0	2.71911	0	0	0.771938	2.13371	3.19701	1.79021	45.9515	0.117788
Adrb1	0.033117	0	0.051061	0.048695	0.01134	0	0.021437	0	0.023412	0.035806	0.020013	0	0.053915	0.108503	0.0478	7.75113	6.80706	7.6319	10.353	6.17485	1.24846	1.03901	1.13883	1.27942	1.05738	0.962392	6.03658	0	0	0.674598	1.41776	0	0.307598	0	0
Adrb2	16.0009	16.4913	9.31904	10.4595	6.88124	5.94873	8.76594	8.90254	16.8069	16.6803	11.7847	12.5531	30.4143	33.0419	27.3347	0.599087	0	1.71092	0	0.645469	55.2341	58.7383	60.2071	65.153	60.1256	76.7629	50.2513	5.42251	67.8024	22.1903	25.3108	10.5054	0.102949	0	0
Adrm1	74.0115	76.0158	103.726	104.322	68.9864	70.6661	89.8732	86.6875	86.9069	87.3039	105.08	103.343	118.453	121.48	75.047	0	0.046823	0.268894	0	0	257.74	255.134	239.713	237.737	212.884	89.4753	70.7137	76.8677	94.5409	46.8716	66.8053	30.4867	30.1474	27.0403	27.3569
Adsl	98.9994	100.844	110.734	109.501	84.097	85.4354	106.274	103.009	99.3561	99.9511	114.16	112.245	35.8451	36.7657	25.605	59.879	57.8279	51.436	61.5136	78.5343	2.15162	0.967767	2.56738	1.71288	1.71246	0	0	0	0	5.45792	5.31737	0.688578	0.163491	0	0
Adss	176.154	171.211	172.122	176.756	195.876	193.627	178.514	173.463	178.815	177.59	158.446	161.91	179.941	149.078	217.064	35.0865	30.013	26.3581	29.6235	26.4407	0.615884	0.716186	0.462406	0	0.961243	0	0	0	0	0.7082	0	0	27.8329	46.6547	28.7668
Adssl1	62.3147	62.3586	67.9231	69.8642	53.8031	55.1426	52.7927	53.5246	66.3306	65.0738	62.8774	60.1289	51.8523	48.7899	39.7857	5.64642	3.00074	8.32053	6.5021	12.1129	35.7802	31.4124	33.4218	32.631	33.143	24.2184	27.6762	44.4579	15.9788	14.6898	16.8323	2.0105	1.71588	3.85971	0.728802
Aebp1	4.24886	3.8744	4.45869	3.72008	4.1119	4.20309	5.87277	5.1417	2.86773	2.83598	4.18212	3.8741	3.15949	4.11014	0.272656	2.45363	2.97989	3.66173	4.50913	6.35193	0	0	0	0.131809	0	0	0	0	0	0	0	0	21.3722	72.6461	44.1704
Aebp2	43.5707	42.8212	49.3208	51.4503	40.059	39.2386	49.0159	49.0135	45.1481	47.0338	44.8628	47.9414	48.8167	48.2912	38.4852	40.969	39.9973	40.4857	44.7424	38.1149	32.5453	30.7795	32.5196	30.7966	30.4451	41.1495	36.8674	41.4478	41.6315	24.8893	30.0375	20.9096	233.483	193.563	281.878
Aen	27.5086	28.6687	38.4247	38.5779	25.1391	25.2232	32.801	32.6915	30.9959	30.1943	37.496	38.015	20.7156	21.4807	11.9726	53.5846	51.4141	48.4346	52.1587	39.0706	40.8734	43.1674	50.6964	50.9359	42.7758	38.1663	33.8676	22.3596	36.8526	23.8413	28.9918	12.5247	8.61736	14.707	11.5073
Aes	403.139	408.408	434.468	413.724	345.39	344.34	376.288	384.787	391.382	401.935	439.924	416.786	536.709	525.325	313.449	0	0.61111	0	0	0	125.135	140.137	133.865	119.581	140.911	57.9746	56.2759	61.8851	32.4608	104.088	222.442	102.063	11.1961	14.34	14.4484
Afap1	1.39485	1.46874	1.84205	1.86861	1.23489	1.20677	1.94251	1.79455	1.94757	1.75634	1.71153	1.62301	1.01154	1.28647	0.198336	2.98896	1.91494	2.70344	3.96156	3.09654	84.9775	95.1502	111.807	99.9843	94.6654	51.6852	33.7743	34.7633	35.4876	33.2718	45.9223	31.5596	71.8075	55.9975	65.8344
Afap1l1	95.3314	95.0637	110.936	114.305	70.6603	70.3297	114.584	116.119	98.0228	96.8712	123.096	123.12	48.9022	54.4466	22.7303	0.799675	0	0.937036	1.53315	0.315504	9.39605	12.4753	14.0778	12.8322	12.4227	7.27167	0	9.90385	1.03537	4.00692	6.97994	0.188567	1.50964	1.07519	1.66816
Afap1l2	0	0.015279	0.017127	0	0	0	0	0	0	0.04525	0.012154	0.043237	0.302986	0.768313	0.059017	25.9341	28.9515	33.3277	40.8803	30.8693	1.04195	0.503283	1.32861	1.02956	0.799184	0	0	1.58038	1.07479	6.17157	5.02385	2.91984	2.46799	7.08603	2.39069
Aff1	41.2891	43.3012	45.3984	45.039	30.9517	30.0496	44.607	44.0527	43.7281	43.7482	42.6386	41.7666	53.2764	71.8559	21.4594	0.331204	0.488613	1.0965	0.699012	4.98056	3.64811	4.4521	4.83452	5.57242	2.80466	9.57495	5.56836	7.72774	4.3767	3.0242	3.34822	0.277943	0.212057	7.23941	1.54773
Aff3	68.8809	67.9266	81.3929	81.7905	47.9139	47.8329	74.7368	75.3483	67.694	69.0146	77.3591	74.9041	26.3284	34.2587	11.8272	31.2308	27.9186	28.4775	35.0865	27.8497	11.3517	16.2467	11.1462	15.1702	9.29258	36.0361	38.9966	47.2211	63.692	8.27478	14.6201	3.99378	0.16796	0.195095	0
Aff4	42.697	42.4838	52.5223	55.2869	37.7399	35.9269	54.308	53.3726	52.6307	51.0245	48.6358	49.9367	109.936	125.846	57.3024	65.0135	56.5244	89.4741	87.4891	92.4877	2.45266	1.68805	2.72852	2.01472	2.52622	1.90845	1.35691	0	4.27796	1.57117	1.46444	0	0.563625	0	0.142645
Afg3l1	35.5596	36.0002	45.7557	42.5084	31.7162	31.884	37.5557	37.64	40.9887	41.0994	44.652	43.5917	22.5019	25.5856	14.5473	123.696	132.629	133.344	141.003	134.988	0.048169	0.1152	0.318472	0	0	0	0	0	3.89406	0	0.416458	0	0	0	1.20304
Afg3l2	61.1704	61.6882	70.5443	72.5932	59.4861	60.0488	75.5892	75.7029	70.6903	70.3852	74.0716	72.9446	44.4419	45.4217	22.5229	124.725	117.032	125.558	127.887	112.932	222.645	253.592	250.703	219.683	241.206	346.282	368.555	530.577	423.814	131.169	220.697	123.676	11.244	8.40931	9.4811
Afm	0.109702	0	1.34139	1.2295	0.143346	0.418864	0.878183	0.964312	0.593651	0.285719	0.649151	1.00312	0	0	0	9.1849	8.59625	11.6593	9.34537	15.7291	39.2094	42.2383	44.7901	46.6796	41.2255	50.3292	30.7493	23.3774	46.4894	12.6171	16.9793	7.75203	564.43	631.506	583.944
Afmid	4.42631	4.40964	6.48884	6.71957	5.27993	4.97235	7.48082	7.18665	5.91387	5.38315	7.08783	6.77164	1.9547	2.50983	1.50402	6.40715	6.5065	4.06679	5.66069	3.71828	0.12909	1.08513	0.848555	1.86192	1.13052	0	0	0	0	0	0.055851	0	51.2496	66.3554	54.9911
Afp	4.32208	5.23432	4.0393	4.03392	3.69998	3.68486	3.18235	3.71566	4.07569	4.50227	4.30112	5.06966	2.14816	1.83395	2.5607	4.74055	3.73145	5.42263	4.98654	5.09809	65.1951	72.4322	74.4323	76.9568	63.5648	79.0035	70.6262	56.2651	53.1538	59.8688	69.7008	40.8851	101.461	125.797	107.021
Aftph	93.6986	93.0325	83.5012	83.5242	80.7648	80.8011	98.5354	97.7033	87.6216	85.3163	83.6576	85.791	142.604	131.864	127.578	11.8252	14.5484	11.6814	15.6937	9.7645	44.9181	41.0136	46.6448	49.3045	56.4545	20.3567	0	0	0	13.2111	40.0309	0	3.4313	1.93372	4.63023
Aga	24.7975	25.0145	27.9629	30.9617	26.4735	29.2585	31.8792	28.6307	26.8386	27.3666	30.8674	27.9996	11.0169	9.48687	12.81	2.74692	3.1677	2.18719	3.91103	1.40265	1.3875	1.77415	2.16118	1.36855	0.721024	5.20224	5.06756	0	0	0.586829	0.315743	0	2.27074	6.64781	4.77976
Agap1	9.64296	9.81276	14.1692	14.1214	6.60157	6.47959	12.1352	11.9882	10.8242	11.3141	13.9054	13.5154	5.97988	6.90294	2.35614	0.06793	0.596848	0	0.211593	0	0	0	0	0	0.076114	0.756261	0	0	0	0	0	0	2.24379	1.18889	3.84101
Agap2	45.0921	44.9177	60.201	58.4744	38.4679	37.3861	60.2308	59.2762	49.9376	49.0886	61.6742	60.0863	47.8802	56.0471	17.386	255.653	252.989	305.643	219.155	300.388	26.2006	19.6365	20.7816	18.4145	22.3403	13.6422	11.9317	21.0496	30.4156	24.306	36.9293	16.3196	0.20801	0.112265	0.360705
Agap3	27.6386	29.3778	42.3092	44.7091	24.7591	25.4754	37.4112	40.5821	31.7945	32.4315	42.6733	43.3145	52.4572	59.1116	15.5834	38.6497	39.3703	40.6415	29.4812	32.0754	0	0	0	0	0	0	3.66714	0	0	0	0	0	131.705	101.502	139.88
Agbl1	0.290109	0.244753	0.173317	0.192687	0.217477	0.254862	0.27515	0.165825	0.187575	0.255395	0.112087	0.112769	0	0.052494	0	1.59945	1.1525	0.407722	0.317509	0	26.8405	22.152	26.4109	29.0895	29.8475	21.4407	25.2481	5.17683	13.5244	8.29096	9.40258	5.59023	32.9938	56.4383	101.226
Agbl2	0.087106	0.080215	0.126758	0.071521	0.0767	0.054105	0.198355	0.221293	0.096612	0.058747	0.111892	0.15934	0.017512	0	0	71.1451	69.1942	63.1518	72.086	55.0857	1.48846	1.02931	2.16355	1.94497	1.51694	0.887146	9.63887	0	5.07483	1.92796	2.74159	1.30203	0.559586	0	0
Agbl3	2.99787	3.01492	4.33643	4.49882	4.27888	4.47933	6.18745	5.33356	3.71412	3.57833	4.47276	4.22894	0.637845	0.784585	1.40671	41.6167	37.5567	34.7323	44.6192	32.1311	36.4062	35.9275	36.1747	38.7088	27.4409	5.34174	0	9.54497	0	25.4906	34.9222	5.8937	2.44079	0.306743	2.44061
Agbl5	23.1017	24.9736	42.7714	41.7037	24.5513	24.3757	40.78	41.1729	33.1951	34.8225	42.2102	43.5256	13.2625	13.564	5.66225	2.17279	2.28797	2.27787	3.14931	0.927876	3.87467	2.46947	4.59173	2.0351	3.50009	5.65999	0.823525	0	0	13.631	21.2374	4.08671	2.81818	1.16188	3.18435
Ager	0.126785	0.206066	4.68149	4.82186	1.50705	1.40944	3.72221	4.04606	3.43149	3.35556	4.20503	4.20207	0.197181	0.989447	0	0	0.201324	0	0	0	0.420878	0.538348	1.21297	0.333486	0.397318	1.24765	0	0	0	0.644333	0.992065	0	54.6199	48.7499	58.7074
Agfg1	34.8652	37.8006	42.7957	45.0115	38.6215	36.8673	41.2003	43.5639	43.2809	43.0124	40.1637	42.2207	44.4124	42.6375	33.477	29.8788	29.8481	33.3798	30.8374	23.6082	9.39753	6.54506	9.82291	9.0451	6.05625	14.2548	17.8421	8.6698	16.7457	3.39237	4.737	2.42786	41.2149	8.07723	40.1905
Agfg2	17.1045	16.4568	22.6484	23.226	15.7149	15.3622	19.1854	17.9624	21.4931	22.353	21.0719	22.0611	8.78482	9.61361	4.72527	25.0501	20.8481	32.3304	29.4178	23.0125	0	0	0.073988	0.124276	0	0	0	0	0	0	0	0	6.86514	3.38857	1.78546
Aggf1	52.8242	53.2761	62.9157	64.5279	44.6378	41.6246	64.1297	62.4219	59.1259	60.3556	64.4791	65.1287	55.6728	58.0683	38.1598	4.16989	2.6056	3.08119	5.13714	1.59437	20.1895	27.7616	24.1911	22.2233	22.1396	29.9281	16.4152	14.5291	4.17763	18.1077	23.2983	5.72658	19.9895	13.1245	14.0073
Agk	39.1452	38.0898	42.9332	40.1252	32.557	33.6071	39.2656	40.5925	38.4423	39.37	40.5719	39.5917	10.4466	10.8574	9.65085	48.8415	35.4775	45.3738	41.8551	53.5618	3.76936	11.5555	10.798	8.18872	9.5621	11.154	0	0	0	0	0	0	20.0575	12.4301	10.0398
Agl	15.146	15.0296	16.4735	16.9545	14.7523	14.4205	17.2967	17.1246	15.8568	16.2881	15.7366	16.0797	6.09732	7.36429	4.55763	9.25503	6.72476	7.50204	11.5671	6.46417	0.247579	0	0.410288	0	0	0	0	0	0	0	1.54385	0	18.9816	8.81214	12.238
Agmo	5.08532	4.32572	3.42442	3.7391	3.76614	3.85112	2.10026	2.2739	4.17455	3.95149	3.50924	3.05756	2.50886	1.71243	3.98262	2.85265	2.15226	3.54059	3.87695	3.58957	2.76769	2.45086	3.062	4.36984	1.1301	1.0933	0	0	0	3.19514	2.97447	3.88383	44.6845	50.8478	38.3125
Agpat1	62.0933	62.1144	67.826	66.0064	60.6255	60.915	71.6722	69.5694	65.1816	65.3423	77.3721	72.3076	51.27	44.4363	26.4717	9.78636	9.10373	9.84561	10.6478	8.43173	3.37901	3.37434	2.72568	4.22665	2.64393	0	0	0	0	10.5745	14.2547	0	4.14206	1.76804	10.3812
Agpat2	71.8608	70.8106	69.5678	70.3436	71.4203	72.9212	73.3821	73.5672	65.3069	64.0966	74.7762	69.6266	73.1444	69.8454	44.0228	28.8451	27.8652	21.9845	28.4463	19.3744	48.4901	49.376	50.779	46.4696	39.7545	92.5306	107.396	53.9285	45.1629	13.3058	11.0011	0.857824	256.573	360.465	218.393
Agpat3	44.2516	44.7759	40.9238	44.7887	49.5071	48.4518	55.5301	55.2796	39.183	38.9997	46.2385	46.0669	49.1648	47.988	26.7554	2.83703	4.3548	3.64769	7.57325	3.89799	86.673	104.089	93.3033	92.5614	81.0124	134.608	128.212	141.861	174.692	34.0081	43.3144	15.3787	2.22708	5.7246	3.77127
Agpat4	19.6957	18.0456	11.9876	12.7678	17.5557	18.0069	16.2146	16.1462	15.7573	15.1581	16.4093	17.7219	112.117	99.5761	51.625	1.07856	0.937107	0.264206	0.981668	0	70.525	80.2953	81.3786	69.3057	74.0752	29.3072	30.7489	28.0282	0	26.1896	57.4148	32.1816	77.7499	111.581	69.1518
Agpat5	31.0469	29.8465	32.8329	33.5013	32.2532	32.6456	31.8152	32.5555	37.03	35.9293	31.554	31.5075	19.2548	17.8236	23.3367	1.04221	2.0166	2.27769	3.04975	2.06743	112.2	107.56	128.943	107.44	112.632	17.8145	0	23.7035	6.64209	26.3121	53.5282	17.6178	0.240428	0.19205	0
Agps	28.7482	28.3699	33.0875	35.0963	33.5353	32.0266	32.5949	31.4397	37.4911	35.4472	28.7416	30.0385	20.9042	20.2285	19.276	0	0.112522	0.013356	0.197053	0	0.144092	0.8849	0.276062	0	0.600683	0	0	0	0	0.165836	0	0	48.5421	24.0119	34.1284
Agrn	4.32142	4.19781	10.2791	9.61934	6.68271	6.79643	10.3989	11.1602	7.67829	7.47672	9.78904	9.48246	4.12486	5.77616	2.11847	8.91094	13.7124	9.59075	6.57822	6.24354	0.11588	0	0.419872	0	0.154588	0	0	0	0	0.651745	2.66864	0	2.43683	2.28847	3.73717
Agrp	0.428832	0.19347	2.13253	1.58214	1.35223	0.924106	2.56387	2.1025	0.790619	0.796738	1.69869	1.66201	0	0.26401	0	49.3806	40.1265	37.4127	41.0023	22.5542	398.313	442.595	472.053	488.571	459.384	667.263	756.374	708.071	638.899	113.725	154.189	101.828	45.2703	72.908	36.5236
Agt	0.338429	0.58532	0.075279	0	0.276377	0.138005	0.410144	0.476259	0.480312	0.398766	1.4553	0.748412	0.090974	0.201358	0.30902	106.649	113.191	129.421	80.2113	138.643	37.4781	32.45	42.3851	38.9102	43.3067	18.4045	20.0502	25.8701	5.68887	36.7308	30.3744	17.4819	3.95364	1.27422	4.27096
Agtpbp1	29.0628	29.1553	36.0967	38.6548	30.574	32.6861	42.8689	42.8786	33.9909	33.1277	31.6222	31.4658	18.705	17.349	11.3129	84.3459	74.7365	96.3141	92.0876	125.613	17.314	14.9943	18.8263	16.407	13.1709	9.56465	10.3577	9.41639	0	7.68222	15.6471	1.15688	1.51439	1.65128	0
Agtr1a	6.55986	6.25765	3.83832	3.71216	10.2962	10.8458	13.7456	11.5826	2.34516	2.09829	2.62465	1.99293	0.366918	0.181241	0.140356	150.803	142.737	162.468	104.49	106.914	0.286348	0.436325	0.217038	0.133585	0.175543	1.48096	0	0	0	0.613571	0.303454	0	16.2932	8.58246	18.0895
Agtrap	60.6228	61.2276	57.0118	56.7801	47.0116	47.209	55.7503	58.4148	54.0979	54.9951	61.1384	61.4899	26.8493	30.9503	17.15	0.849	0.783126	0.84793	0.215514	0.35657	0.24914	0.197912	0.601545	0	0.350492	2.23409	0	4.53366	0	0.026151	0	0	14.1687	12.8567	22.5747
Ahctf1	51.5286	49.8614	71.3604	72.596	39.8049	40.9424	65.987	66.1999	66.1608	64.4634	66.669	66.9803	39.0552	50.1463	17.1618	0	0	0.106536	0	0	7.83913	6.6482	7.81781	8.88144	5.69295	22.2697	14.816	7.687	19.9566	17.7079	23.6209	5.85691	0.45645	0.047628	1.00102
Ahcy	144.496	143.6	170.107	168.605	123.919	125.201	126.713	127.052	147.027	144.491	159.931	156.226	92.3812	104.711	81.9594	0.585593	0.758698	1.65893	0.376848	1.91031	22.1591	27.2525	25.0113	30.4115	21.5376	38.1424	36.012	13.0816	35.3536	18.8971	22.5509	10.805	6.14066	12.9241	0.908289
Ahcyl1	139.082	131.909	157.135	164.385	147.331	142.1	163.579	163.515	145.272	144.029	145.546	152.094	93.5078	91.3905	98.8803	396.22	381.723	441.627	409.256	451.811	31.938	30.5285	37.7698	35.2882	29.8377	29.6465	21.099	19.7802	26.2417	12.9637	12.9715	4.55191	5.09929	4.56931	6.55505
Ahcyl2	18.8598	18.2128	16.2621	15.5951	18.4113	19.1048	20.8431	19.6935	19.5693	18.6034	18.5487	18.0306	13.5341	11.734	8.29806	67.7633	60.8726	74.6778	84.3732	84.9734	0.59165	0.687002	0.691991	0.898622	1.10323	0.965812	2.80628	0.947176	3.18315	0.370774	0.134082	0	634.554	658.691	514.06
Ahdc1	22.6547	23.3808	24.2413	22.8284	15.7993	15.5368	24.1168	23.5693	20.4359	20.2876	25.2525	24.9461	29.2755	43.4791	6.55534	8.18029	7.48675	7.86977	7.66184	3.98577	82.943	83.0059	96.1034	95.6851	75.464	127.548	133.165	101.419	113.682	78.1568	85.7753	43.1388	0.509206	0.261226	0
Ahi1	17.1836	16.5887	16.5625	15.6639	14.0205	14.4115	21.2348	20.5078	14.692	14.5353	16.0151	16.357	10.2226	10.5711	5.72345	0.975117	0.462526	0.694841	0.726774	0.625642	0.033372	0	0	0.435273	0.037981	0	0.421206	0	0	0	0	0	45.0166	24.8503	40.4344
Ahnak	5.68021	5.37378	4.82004	5.28422	5.55539	5.87667	10.1004	10.9042	11.0163	11.3411	7.35185	8.09692	41.3616	90.3733	4.75583	0	0.02952	0.156209	0	0.084583	0.850028	0.206958	0.552196	1.13963	0.237303	3.87145	9.09144	12.0968	5.97897	0.262699	0.184296	0	2.9746	6.83012	4.42954
Ahr	7.83731	7.81654	6.67993	6.99136	9.19996	8.85895	9.41352	8.45711	6.86687	7.1013	6.37579	6.69022	11.9314	12.1989	11.5556	0.368718	0.289213	0.53208	0.14382	0.065654	0	0	0	0	0	0.460561	0	0	0	0	0	0	0.070807	0.107489	0.108553
Ahrr	0.695661	0.734744	1.0298	0.968022	0.770825	0.911089	1.06971	1.01819	1.02152	0.936554	1.5451	1.51399	1.09147	1.19922	0.691181	14.7679	14.7904	16.9036	14.2887	17.2598	3.31956	3.43693	5.3693	4.67269	3.52068	6.16218	0	0	5.3929	3.50984	1.14091	0	0.343898	3.13467	1.58017
Ahsa1	224.871	219.457	256.915	258.626	198.783	202.467	260.215	257.472	226.101	224.221	274.534	283.69	141.209	131.118	109.095	24.403	26.0089	26.4377	24.2451	13.9876	62.6834	73.7025	86.0752	84.0318	79.702	218.784	190.147	167.41	212.743	42.0292	51.4188	22.9622	16.9215	54.5016	32.239
Ahsa2	22.6745	27.3289	50.7512	54.4458	27.617	26.5004	51.4881	46.6245	34.6087	32.786	38.252	39.3904	25.4856	26.2519	26.3857	33.0588	35.3623	33.6308	40.6259	26.3843	9.77674	7.83563	10.887	12.8061	9.32301	78.6059	78.2024	89.3215	75.4127	9.51313	14.0307	0	4.65107	2.15373	7.17569
AI182371	0.72956	0.870916	2.07613	1.87669	1.52829	1.20348	2.1875	2.24437	1.96797	1.80445	2.43261	2.14786	0.22487	0.046411	0	0.237642	0.577346	2.20051	0.787837	1.55479	31.7678	27.9061	33.4587	36.912	26.1818	134.156	158.403	98.0398	160.077	14.9079	14.3502	6.14412	1.043	0.428677	1.00206
AI314180	99.3009	98.8342	112.629	115.182	89.7495	87.1661	119.053	119.389	106.692	105.653	106.05	108.221	49.1822	57.6741	31.7488	133.414	150.36	126.018	161.213	87.9436	53.3406	61.7127	57.539	58.1178	63.6641	5.38569	14.1253	7.03877	5.69809	15.6298	27.8086	6.59024	26.3734	35.3905	25.0489
AI413582	24.2588	25.9351	33.026	31.0261	32.2062	30.6575	32.5914	30.9018	29.0065	30.9546	32.8742	32.3112	12.226	12.3681	10.0363	0.110791	0.059094	0.137752	0	0.462482	65.914	67.9696	80.7728	77.8586	67.3918	53.599	30.0545	0	45.1374	19.1594	25.4149	10.5764	44.8753	23.3244	28.3808
AI429214	6.32261	5.97325	7.4383	8.12938	7.04634	7.77122	10.6309	11.5388	6.04241	5.59656	7.03853	6.07937	1.03324	0.907436	0.754873	0.812205	1.07747	1.00564	1.9582	0.500081	29.4036	23.6014	23.552	21.5276	20.1675	35.1003	18.0235	18.6201	22.8062	27.3037	41.1458	17.6855	4.15161	8.24451	8.56569
AI464131	0.357474	0.342511	0.087021	0.144073	0.2517	0.193755	0.279399	0.399123	0.107478	0.317178	0.173748	0.267376	0.313537	0.217409	0.068008	0.181452	0.038688	0.023627	0	0.21224	419.583	518.612	425.601	434.516	483.442	263.435	265.106	241.96	271.928	189.755	403.175	250.68	55.9936	101.102	66.5035
AI467606	78.3145	77.4093	92.4347	89.9272	94.4902	97.423	86.5818	83.9891	79.9224	79.4241	94.8801	90.6274	35.4709	35.3602	25.7088	8.00116	6.62124	7.74357	12.9027	5.13146	34.7254	36.5105	38.7856	31.6375	32.7901	52.4985	41.548	0	57.0084	7.15088	16.8615	3.45397	0.45977	0.044767	0.371454
AI597479	24.1218	21.1819	26.7836	25.5707	25.9876	25.1742	27.2827	26.655	26.8068	25.8729	23.5909	25.4043	6.46294	7.42746	10.8284	130.487	132.588	118.269	152.671	115.246	2.39668	2.37558	1.25351	2.42131	0.8218	55.4754	31.3105	75.7247	67.2962	37.2264	28.0882	45.8935	0.027646	0	0.225955
AI661453	13.4086	12.9512	13.2509	13.5882	9.03788	9.69381	13.4854	13.2569	11.8366	11.4938	13.5785	12.937	21.3653	28.3366	2.69132	28.1679	32.2505	18.6888	36.7899	22.7457	0	0	0.382856	0	0	0	0	0	0	0	0	0	0.834078	0.030044	0.734874
AI837181	63.5869	61.9722	69.2773	65.5037	64.348	70.4847	66.6548	69.2417	57.8837	59.7106	70.9992	67.3593	138.226	130.885	96.056	41.4578	41.1625	42.2956	43.742	31.365	1.3695	4.137	1.0162	1.93227	2.70148	2.31588	0	0	0	0.342474	0.490133	0.300636	29.3618	18.6327	38.4234
AI846148	11.4581	11.5877	21.3092	19.6928	12.8805	12.8256	21.8253	19.1463	18.1234	16.2529	22.1637	21.2886	48.4564	50.8807	24.1896	43.602	43.1339	38.5995	40.0636	36.0398	29.3889	23.61	26.6727	20.8449	27.5539	25.4328	0	23.6483	0	9.89607	8.74538	5.06511	44.9667	30.1973	39.6581
AI854703	7.89544	7.8247	8.29039	8.39917	7.48535	7.09764	9.23633	8.81555	7.04549	6.83791	9.6444	10.1713	1.26499	1.08103	1.14949	75.549	64.2124	74.3548	85.3775	72.23	0	0	0	0.186762	0.129145	0	0	0	0	0	0	0	0.022617	0.030974	0.11266
AI987944	14.7464	15.3739	20.6204	20.787	18.8052	15.8854	22.8717	22.1369	20.6119	18.6027	17.8338	19.2179	6.39938	5.69616	6.35189	42.5566	46.2117	29.8998	33.7831	25.4534	58.3992	56.7316	58.0657	67.6307	60.5884	12.0994	11.265	0	22.177	8.17278	8.05648	2.05331	0.141799	0.294527	0.133859
Aida	31.3097	30.6961	38.8437	40.1394	34.7884	34.5675	35.2811	37.4562	40.1334	39.885	34.7511	36.8017	30.3829	30.139	28.3845	0	0	0.139735	0	0.080405	6.28774	4.8887	5.49245	4.92935	6.35381	9.15076	2.87657	0	0	17.7203	22.9542	10.936	0.062868	0.381493	0
Aif1	1.08499	0.832932	1.85855	1.42593	1.8141	2.24772	1.86922	1.46031	4.48264	4.10857	2.73917	2.72754	2.60994	2.14774	3.23118	372.57	388.714	337.132	300.289	292.35	54.5853	46.494	54.1853	52.3714	50.9648	83.1295	97.5763	104.133	98.7017	127.081	201.973	96.0272	6.43642	10.2688	10.78
Aif1l	2.18519	1.93616	2.51304	3.21143	2.44152	1.88463	2.5108	2.00927	2.54205	2.07029	2.48352	2.06164	1.79619	1.84077	1.13577	49.6089	34.724	33.0374	35.9077	24.0989	11.5809	7.95256	8.71365	8.71286	6.55616	17.1519	26.9812	43.2562	27.0866	19.4876	41.6016	18.042	31.2856	29.6464	29.3466
Aifm2	9.36162	8.34136	10.3432	11.5681	9.83896	9.65905	12.014	14.3241	9.35734	9.55179	10.5136	11.4337	6.3067	5.99997	2.48008	27.287	13.1851	0.883541	1.66349	8.07542	22.629	25.0369	23.1956	23.2837	23.9436	44.1009	65.4667	23.128	41.323	38.8531	59.9383	36.5628	0.30953	0.148972	0
Aifm3	0.068909	0	0.205569	0.285686	0.399131	0.392193	0.432595	0.705705	0	0.115462	0.414435	0.235618	0.039282	0.096347	0	0	0	0.465587	0	0.100112	37.7028	39.733	45.8347	46.1228	36.3901	65.6745	59.5958	27.6841	46.8442	11.1458	13.169	2.796	0.474481	0	0
Aig1	43.0836	44.8719	33.0376	34.5093	42.0201	41.475	38.0426	38.6229	34.8659	36.5884	34.8906	35.9888	34.3377	29.3619	30.4918	6.50139	3.63531	4.90439	5.04281	1.74482	9.54783	8.36763	9.67114	10.1068	7.4199	4.73613	0	0	0	6.33657	7.46052	0.888676	0.867896	1.01549	1.70711
Aim2	26.4725	24.8341	53.0502	54.6356	34.1855	34.6091	52.1686	50.5615	47.9925	46.5212	48.7909	48.2346	16.8635	18.662	18.4403	31.8537	30.4285	39.9045	28.8934	23.6323	23.557	25.7253	27.3285	24.8736	25.872	0	0	0	0	42.5091	57.7915	32.6515	13.2215	12.7802	17.8753
Aimp1	123.788	127.169	119.138	113.232	112.108	113.75	111.647	109.592	122.228	115.651	121.945	126.674	112.153	92.4074	111.456	62.3175	61.6443	77.3396	75.5382	60.2343	337.903	273.377	294.143	268.365	273.292	298.924	225.192	199.292	185.506	777.851	730.557	593.049	42.105	52.6219	42.2984
Aimp2	58.6488	60.9988	73.8665	72.4126	60.6298	61.0135	59.3475	61.7635	64.3281	62.9134	72.1844	62.271	34.3974	33.4038	25.6382	8.73185	12.3402	10.8904	13.048	14.2187	0	0	0.264631	0	0	0	0	0	0	0	0	0	9.1235	8.01317	6.54237
Aip	105.542	104.696	110.525	107.243	93.9819	97.0067	111.785	117.789	93.1102	98.8912	119.688	116.594	104.44	100.578	80.75	85.6405	81.3571	73.2822	74.999	77.2174	23.8774	21.7065	25.8307	26.253	18.2995	22.7674	20.2888	20.9632	6.01202	5.87266	9.76633	2.81529	18.4618	22.9705	15.0281
Aipl1	4.20351	4.65564	4.26797	4.66677	3.38028	3.48583	3.94639	4.12866	3.84843	4.63386	3.8757	4.16221	2.39592	1.94476	2.17339	18.2313	15.8408	12.6288	15.8414	12.8563	17.6523	16.0874	21.3347	19.177	17.3666	8.04733	3.30966	1.84478	2.70962	38.1395	53.3382	27.6788	1517.86	1724.24	1560.41
Aire	0.175421	0.151924	3.27482	3.55033	0.631173	0.539957	2.43223	2.25003	1.8999	1.83309	2.64725	2.4287	0.217023	0.099171	0.42237	39.9768	47.7519	47.3979	44.1127	51.3509	23.0605	26.6083	26.6151	21.9161	20.5565	20.6429	10.9688	8.1328	18.6315	58.89	94.5747	52.7377	26.8595	21.2957	30.1296
Ak1	26.6261	26.9759	24.663	21.5549	34.0812	36.4052	35.9462	35.1429	20.285	20.2502	23.3357	23.0662	31.4626	25.9833	9.78606	47.8788	46.1122	44.6182	48.9726	29.0485	0.550486	0	2.40415	0.358019	0.405328	0	0	0	0	0	0	0	12.3802	15.3721	11.7533
Ak2	200.88	201.073	246.146	239.305	177.722	176.635	218.298	213.361	208.275	206.691	226.709	220.275	119.101	120.098	88.0855	8.16007	8.59224	11.9209	11.3666	5.2872	0.066537	0	0.050375	0.13142	0	0	0	0	0	0	0.104498	0	56.5396	46.6789	49.5869
Ak3	98.5129	96.9387	104.03	103.086	88.7334	91.2512	100.859	98.8432	102.13	99.7996	94.6645	94.675	62.5493	59.4147	34.447	56.2632	57.7975	86.4974	74.4344	144.607	0	0	0.034481	0	0.18889	0	0	0	0	0	0	0	277.871	462.596	319.831
Ak4	16.9911	16.5654	17.8296	19.7164	13.0934	12.7224	13.8412	13.6744	16.8271	15.7581	18.8728	18.9005	14.6199	15.7598	16.0971	73.7629	76.9383	37.7413	40.1035	26.6231	8.47155	7.60281	7.72906	7.38248	6.51989	29.0315	44.304	49.6743	35.3081	18.9751	45.2607	25.7497	2.59671	3.73023	3.74411
Ak5	0.564191	0.710019	0.294311	0.234521	0.779637	0.815269	1.0684	0.992452	0.252892	0.358857	0.577028	0.37383	0.253504	0.297635	0	10.2446	9.50779	12.0039	11.994	5.6856	0.767172	1.08328	0.866768	0.707047	1.0424	0	0	0	0	2.49017	0.979543	0	6.03557	2.81664	12.0443
Ak7	0.122524	0	0.079009	0	0.080722	0.097821	0.133108	0.112731	0.154976	0.134488	0.049621	0.052757	0.190433	0.133708	0.11522	30.4372	28.5244	30.1222	32.424	24.0183	0	0	0	0.151118	0.04302	0	0	0	0	0	0	0	0.261565	0.766909	0.267346
Ak8	0.714852	0.379393	0.268112	0.492644	0.437223	0.361318	0.521742	0.4361	0.670096	0.739358	0.471294	0.371783	0.347057	1.10421	0.143195	39.4405	33.6173	55.6482	46.755	67.2237	73.6761	80.3732	84.7633	66.7139	74.0838	271.38	199.392	214.863	234.769	185.281	346.184	172.116	49.4684	40.0865	50.7714
Akap1	29.8144	30.0156	37.5167	40.0021	29.8891	27.9859	39.7351	39.2061	31.6868	31.1811	35.4969	35.2625	15.6171	16.949	5.71245	26.8585	18.9219	70.7384	41.987	132.763	0.128399	0	0	0	0	0	0	0	0	0	0	0	0.296521	0.883713	0.782064
Akap10	32.1887	32.6626	41.2132	42.6623	30.5221	28.957	39.3094	37.8804	39.6219	39.3203	41.2866	43.3456	18.1333	20.9958	12.4884	0.031515	0.119761	0	0.336931	0	24.8816	24.3272	26.61	18.993	27.7244	10.6015	7.42197	4.46627	3.05907	14.2379	18.0447	6.87228	3.13449	0.163795	2.77894
Akap11	30.2092	29.8994	35.6371	35.4128	28.4484	27.7696	35.8343	34.6344	34.7263	33.1386	32.4028	33.3741	18.8681	20.0053	12.4583	6.26872	5.45839	15.1678	8.42807	27.0548	10.3872	6.34418	5.81836	6.1488	9.10129	9.18929	0	14.7482	0	4.11471	8.92633	2.12831	0	0.519273	0
Akap12	0.204353	0.344713	0.415682	0.423681	0.178165	0.130578	0.305245	0.164167	0.406662	0.461606	0.481161	0.50079	5.25486	9.52121	0.584605	3.54797	4.97044	3.00685	1.04032	1.5747	0.117401	0	0	0	0.060021	0	0	0	0	0	0	0	4.53094	4.1585	19.9407
Akap13	117.148	115.821	170.268	172.046	76.2676	76.4724	156.462	159.408	137.242	135.859	168.949	171.759	27.6251	46.7077	8.26901	3.65944	5.11454	4.70976	2.97678	2.53873	11.5414	8.57138	11.5045	11.6405	8.13197	7.77666	13.9083	8.52954	8.51432	24.6829	43.8127	39.3011	0.939314	3.24837	2.53376
Akap2	0.292157	0.330866	0.26036	0.153249	0.096336	0.185116	0.289548	0.03877	0.213376	0.176442	0.303444	0.320892	0.661198	0.549012	0.067844	98.3355	95.941	82.3737	91.8363	67.2145	3.63614	4.31062	4.14939	4.82886	3.75437	5.97326	5.03364	2.16423	0	0.460885	1.17049	0	1.49521	0	0.698049
Akap5	0.106016	0.145302	0.604493	0.545573	0.17439	0.157955	0.30793	0.335053	0.292179	0.24952	0.471379	0.561014	0.044738	0.099837	0	26.3362	25.1283	18.662	23.003	19.4011	8.33431	9.23949	9.77689	10.5303	8.3602	4.4269	6.80671	2.78675	1.02773	5.4991	8.84696	2.42678	0	0	0.223419
Akap7	27.3477	26.7265	27.3389	29.119	29.3188	27.3521	34.1481	33.8826	29.7697	28.5262	28.0231	29.5565	6.71194	7.50607	9.81069	2.54098	1.08229	0.945442	0.994727	0.714706	5.12988	7.30908	7.75364	10.7958	5.09741	1.40349	0	0	0	6.92736	7.19921	0.765406	1.43088	11.5351	0.936956
Akap8	89.4355	86.3972	156.959	155.547	90.0398	89.5658	142.905	144.198	134.543	132.613	146.786	147.542	47.597	52.1698	28.2831	0.049583	0	0	0.155675	0.568752	104.715	110.61	105.33	75.8629	101.816	42.89	44.3667	39.4407	32.6601	92.1649	118.994	57.2728	11.9768	4.71122	10.4269
Akap8l	34.7888	34.0258	96.3992	96.0544	48.5511	49.3486	100.783	100.271	77.3186	78.6377	103.157	103.114	38.9091	40.2348	22.9854	8.12582	9.13319	6.02823	5.85283	6.23239	602.405	618.268	585.046	528.99	572.712	473.689	431.357	443.628	363.725	463.064	685.682	352.385	0.062252	1.10322	1.32287
Akap9	21.2862	20.7874	49.5823	50.5896	19.7471	19.5707	46.4445	45.9409	37.2419	36.9325	42.3774	44.3757	6.61115	13.2277	1.51543	4.16211	2.86641	3.16892	3.72893	1.58206	0.097194	0.025806	0.038804	0.006169	0.088018	2.32022	0.9241	0.743296	4.43184	2.09294	1.04649	1.29282	0.112605	0.027448	0.329876
Akirin1	36.3782	36.3671	42.9537	40.471	42.3035	42.0395	40.6543	41.4515	44.4112	43.7019	35.498	37.4973	74.1594	78.7177	100.278	11.4868	9.57715	12.6575	9.25785	7.55932	0	0.015822	0	0	0.006794	0.33147	0.401314	0	0	0.34005	0.117807	0.106653	0.969574	0.022319	0.720779
Akirin2	86.5866	85.964	72.7137	73.4972	85.0514	85.455	78.6821	77.8481	86.2012	84.2853	69.3516	72.3134	91.5134	82.5041	120.46	12.3529	10.9663	16.9023	13.364	12.921	0	0	0.116978	0.150059	0	0	0	0	0	0	0	0	68.2012	67.8873	65.3827
Akna	14.3758	15.008	20.7346	19.7714	8.02544	7.96921	14.7381	13.4702	20.8838	20.7016	23.9071	22.1592	8.76322	14.8986	1.98765	0	0	0.647837	0	0	0.392055	0.728879	0.081686	0.612577	0.818467	0	0	0	0	0	0	0	171.032	112.566	160.493
Akr1a1	367.824	373.721	346.544	346.32	371.455	364.52	338.59	339.812	380.385	374.114	354.903	358.682	390.116	362.344	355.997	99.5041	108.268	97.4666	81.6494	91.223	17.8366	16.9425	16.1771	21.0934	15.6749	28.5794	0	22.7734	0	23.1253	28.2135	22.3511	25.518	16.8214	25.6396
Akr1b10	45.6658	48.1105	59.4497	54.1501	43.4882	44.3667	58.9623	55.5051	52.0189	50.4069	58.495	60.8045	20.9068	24.9295	23.6744	415.136	404.938	352.281	325.984	366.291	28.4452	27.4235	32.1165	30.411	29.8533	10.6324	9.72675	3.10505	8.91369	17.0847	28.6406	11.5609	401.034	492.797	651.466
Akr1b3	1.46296	2.09025	1.84687	2.68898	1.33397	1.83995	1.5552	2.1281	1.92793	1.49186	1.873	2.8748	1.12923	2.41001	2.26666	0.076727	0.102254	0.17206	0	0	15.0601	18.7927	14.8867	23.3385	13.9858	7.34175	3.62897	2.52657	4.20079	5.75002	2.71769	1.25846	118.921	71.6641	109.262
Akr1b7	0.068855	0	0.196814	0.451412	0.187871	0	0.35107	0.401293	0.417806	0.500793	0.681398	0.835853	0.376185	0.675642	0.15679	2.35954	2.99583	2.20973	3.48347	2.0545	14.2593	10.4523	13.5695	13.3429	15.7779	13.5666	9.23858	7.83456	14.9381	6.55802	18.8045	11.8419	38.8079	23.169	50.1702
Akr1b8	0.141901	0.3569	0.106366	0.298247	0.160806	0.033267	0.162848	0	0.148191	0.075058	0.14358	0.16464	0.773616	1.44227	0	14.5164	19.1991	11.381	19.9411	18.9506	21.846	18.785	22.1705	14.5228	21.1348	10.1548	0	0	0	13.2712	15.7184	16.4383	10.4542	16.1869	8.91289
Akr1c12	11.6913	10.8646	10.3295	11.1112	7.06824	6.6126	7.35141	6.73317	11.0345	10.2579	11.4598	11.7781	8.86729	5.22173	7.07548	32.5033	32.7282	32.7529	35.0231	26.1384	39.6767	37.4311	44.2283	38.1149	41.0179	40.1496	36.9986	39.6273	27.0001	27.0586	39.328	24.497	8.64637	12.7434	12.436
Akr1c13	84.5221	83.347	69.9462	74.2667	68.6701	66.9777	61.5547	63.3166	75.8256	74.6767	74.6841	76.1183	28.7695	31.4768	45.84	23.1043	15.0431	27.1503	30.9362	24.9071	57.8332	55.8638	58.9812	55.5952	55.6966	0	0	0	2.50944	13.9303	22.4221	11.1714	26.0052	34.4466	10.629
Akr1c14	0.883215	0.748476	0.3864	0.701245	0.46511	0.576854	0.216652	0.364399	0.78042	0.57141	0.68568	0.799189	0.590408	0.428705	0.531605	14.5159	13.7	11.9028	12.8285	10.9287	93.9058	110.591	110.265	106.082	105.434	33.99	0	32.8576	0	21.5705	32.4594	18.6584	192.126	53.5928	100.766
Akr1c19	9.13573	8.13876	5.60161	6.59295	8.23646	7.40842	12.4248	11.6416	6.90835	7.0201	9.01603	8.93927	2.76759	1.67458	3.30146	19.8973	24.585	23.2101	25.5798	19.0382	16.9796	18.555	17.5874	16.5658	16.3925	8.0412	0	7.03763	8.20506	1.98904	5.75351	3.11835	71.8705	133.429	87.6234
Akr1e1	52.0866	52.3188	45.5336	45.344	47.0219	46.6442	50.7336	48.5368	47.7153	48.9951	46.0132	48.6207	18.6568	16.5234	25.0645	49.2681	51.0624	49.1182	50.2928	45.5566	159.401	161.021	161.461	161.961	179.914	0	0	0	7.01518	17.7994	41.3719	18.5013	1.12871	0.608338	0.633071
Akr7a5	29.6058	30.513	32.4152	31.583	30.2749	29.4592	32.1243	30.4522	25.6554	26.9404	34.5017	33.6538	20.4565	18.5175	12.5262	75.3788	68.6494	66.719	76.8385	65.6377	20.5733	14.5207	18.5511	18.9666	13.6786	8.81799	0	6.91784	16.0022	16.3491	20.5303	8.50224	52.1748	59.8369	59.6981
Akt1	189.795	197.835	253.355	247.794	178.06	182.829	233.695	235.332	206.58	207.265	252.188	248.476	279.839	278.329	120.484	84.69	72.3514	79.255	63.6873	71.7961	83.3779	83.453	91.8273	119.782	101.922	45.2683	34.3179	39.1544	44.1937	21.5747	29.3504	13.6043	3.83665	2.03962	2.06306
Akt1s1	56.1769	57.2498	62.1265	57.4162	56.5095	59.4536	59.5617	56.5919	53.186	56.2124	67.2108	63.3507	59.0464	56.1505	28.9813	11.3546	10.5977	14.0035	17.8486	13.0897	9.73858	7.97471	9.21038	5.80911	7.07348	0	0	0	0	7.93898	8.87433	0	4.05141	1.80108	4.59054
Akt2	114.553	109.222	119.827	122.198	110.502	109.922	124.77	121.023	106.817	106.637	120.935	122.068	93.2613	108.997	67.2352	148.968	142.31	151.387	201.141	143.691	36.6862	36.9562	44.9281	43.7424	40.2509	58.1736	34.133	52.9587	37.8551	19.0435	25.2604	6.35289	89.5636	43.1612	117.166
Akt3	52.6306	52.5354	66.6264	67.2595	58.6782	56.3695	67.1173	67.294	63.5871	61.3252	60.8221	61.2313	22.4865	25.9645	20.4328	18.2161	17.703	23.6409	18.8365	18.3723	11.7756	9.50158	14.9766	15.1948	10.3348	0	6.60926	2.5553	0	8.33836	17.2836	6.09005	5.16452	8.5454	7.6824
Aktip	21.4628	21.258	18.727	19.7309	19.2598	19.4656	21.5407	21.8141	19.7201	18.0383	19.3278	18.8057	16.5756	15.4286	16.1699	130.77	119.567	113.507	141.96	114.009	30.844	32.1789	33.5164	34.7702	33.0729	60.9558	81.0271	62.52	59.3775	29.6815	46.4463	18.4933	0	0.513043	0.024553
Alad	64.751	60.5539	80.2448	76.0681	59.9481	60.4617	65.3452	64.4264	67.7551	68.1874	84.1377	81.1719	49.8169	47.6911	37.6508	7.61159	12.3356	10.0188	8.14755	14.7178	41.4853	30.3631	38.4487	45.9582	39.3139	47.7421	0	0	0	13.9771	40.0989	28.5331	14.0672	1.4265	11.9889
Alas1	26.2605	27.2525	35.7381	32.5725	25.2411	25.67	31.3228	32.5742	38.1948	37.3762	30.7602	29.1204	44.2331	45.9547	25.6735	47.0101	48.3391	60.2084	51.3693	51.1832	22.2258	25.2357	24.0532	32.634	24.7074	8.75317	0	0	0	7.96253	12.3219	0	22.2179	33.2212	29.9556
Alcam	47.5688	47.7547	37.1219	38.6918	71.3334	70.3863	85.527	86.5628	30.1968	30.592	30.7208	31.7442	21.7726	20.9464	20.0254	17.6854	18.7329	16.2313	16.5788	15.4291	25.183	31.1506	27.6091	31.4039	27.4427	25.0368	14.3736	16.355	0	10.0375	15.1628	1.30335	21.4247	32.6192	23.3514
Aldh16a1	59.0152	56.2286	88.7094	84.2743	63.4341	62.1252	70.998	73.2806	70.1979	69.4036	88.5369	88.805	43.9927	44.7292	27.6271	32.385	32.2	32.6248	32.6428	30.7047	17.7277	17.6299	18.8262	23.4429	14.5797	37.1563	35.0364	22.3841	28.4706	8.10875	11.0208	1.44485	0.280568	0	0.053674
Aldh18a1	74.2792	74.225	78.867	80.2305	72.4	71.2169	77.6398	78.53	72.4026	73.0965	79.0313	78.3432	64.4813	65.896	23.4115	63.6699	54.3234	45.8043	58.2382	36.0885	0	0.086473	0	0.4844	0.072853	0	0	0	0	0	0.527887	0	0.387452	0	0.120451
Aldh1a1	531.827	528.764	331.317	341.252	556.134	550.303	526.563	526.527	269.828	264.421	247.855	255.69	98.1011	96.5464	59.4365	33.6266	27.3682	43.7708	18.5266	38.8087	0.197431	0	0.784425	0	0.306427	0	0	0	0	2.10253	0.083713	0	1.65941	0.20107	1.07521
Aldh1a2	0	0.053867	0.149842	0.11047	0.123621	0.126352	0.128779	0.135701	0	0	0.163015	0.204927	0.078811	0	0	32.9006	26.8982	41.0025	39.4459	43.8305	0.767178	0.258078	2.76971	2.5007	0.92228	0	0	0	0	2.92246	1.2701	0	0.28937	0.828677	2.5111
Aldh1a3	0.090559	0	0.244159	0.149804	0.066858	0.116728	0.238041	0.333574	0.16503	0.146489	0.371399	0.165679	0.278422	0.164942	0	18.7791	20.2025	22.0656	22.8453	17.2054	11.863	4.36316	15.3105	11.7722	7.23849	1.21418	5.62911	0	11.8953	14.3102	16.6631	1.15613	70.5152	66.8461	64.7758
Aldh1a7	2.55102	2.34048	3.5945	3.44396	1.67967	1.54541	2.72002	2.8166	6.50226	6.27944	6.72553	6.62101	6.87871	1.92915	0.810222	0.170934	0.381525	0.201869	0.832929	0.207928	820.175	804.164	814.717	778.97	852.207	193.037	97.0236	111.005	87.26	177.888	467.274	256.723	643.118	554.559	521.444
Aldh1b1	9.79092	8.27967	7.21954	7.24675	7.91283	8.36968	7.14536	7.05965	9.49237	8.50365	7.97502	6.87752	2.54368	2.87133	1.4208	0.523316	0.041799	0.125562	0	0.730227	0.157165	0.360226	0.13922	0	0	0	0	0	0	0	0	0	8.03085	14.3433	7.4153
Aldh1l1	35.6875	35.3892	30.7931	32.7548	34.7659	34.498	35.9334	34.656	26.1295	26.4561	27.8641	29.9089	21.1843	21.4902	13.6785	6.94676	7.34611	7.78345	9.26772	4.40669	11.4004	12.1277	11.3148	13.0236	11.1552	26.7054	23.1229	12.8873	24.3149	8.46307	30.9734	13.5493	52.5715	17.6179	50.3101
Aldh1l2	0.051226	0.057771	0.058187	0.022086	0.064684	0.058459	0.108945	0.03154	0.088158	0.090196	0.103221	0	0.0126	0.056275	0	493.39	524.061	393.373	410.469	259.18	0.204529	0.192457	0.597401	0.839781	0.411674	1.09653	1.59665	3.69941	5.23371	0.809416	0.373151	0	7.13649	6.41715	5.28813
Aldh2	601.881	609.439	614.849	591.501	506.439	513.919	576.24	574.659	505.628	511.724	603.073	577.659	869.885	833.177	419.295	0	0.080928	0	0.278032	0	8.47429	5.98998	9.5629	5.02164	5.12238	4.26831	0.990598	0	0	9.31739	9.05108	2.72621	34.7707	32.5386	31.5178
Aldh3a1	2.36441	1.82639	1.10166	0.696036	6.57225	6.40801	6.57822	7.03973	0.822057	0.478681	0.848686	0.50174	0.465772	0.373448	0	9.85814	7.50618	4.63204	8.59155	4.31377	0.132382	0.030138	0.06128	0	0.149028	0	0	0	0	0.611118	0	0	0.57315	0.383034	0.266892
Aldh3a2	34.9282	35.7823	35.4473	32.9178	36.0276	37.4909	39.5954	39.5277	34.9347	34.6806	35.0837	34.7826	25.4435	24.7819	21.6359	0.137632	0.220309	0.448054	0.094402	0.142503	0.064137	0.2208	0.100411	1.01558	0.145124	0	0	0	0	0	0	0	3.19292	5.72407	3.91836
Aldh3b1	1.25407	1.23082	2.97524	2.67853	2.82996	2.82878	1.79273	1.76378	5.45174	5.07335	2.25923	1.32748	7.57875	7.4215	3.47652	0.739965	1.07906	0.648031	1.49473	0.220909	0	0	0	0	0	0	4.51901	0	0	0	0	0	0.445568	0	0.70899
Aldh3b2	0	0	0.01695	0	0	0	0	0	0.096541	0.072443	0.101578	0.222113	0.023439	0.17264	0	0	0	0.404787	0	0.124777	30.9597	35.2461	35.1858	43.9331	34.5726	514.841	644.591	819.175	542.887	118.829	168.778	93.398	1.79981	3.96164	7.01356
Aldh4a1	14.5657	14.9459	15.1923	15.9341	13.3938	13.1938	14.5639	13.8544	15.4687	15.8117	17.3682	16.6567	15.134	16.4185	8.53527	17.3044	14.4625	17.9249	8.58025	11.3443	5.4459	5.39682	7.29131	4.7889	7.40123	11.5108	3.29072	25.6722	24.3747	4.31026	10.1623	1.12991	0	0	0.219175
Aldh5a1	9.40236	9.06723	8.63041	8.8993	10.8124	11.325	12.5953	12.0463	7.08058	7.85898	8.26295	7.94395	2.51776	2.7247	1.63253	1.26856	1.71938	1.29546	3.91025	1.01473	1.9775	2.18172	2.29425	2.35071	1.77532	0	2.49078	0	0	0.095667	1.04806	0	7.11052	5.77065	4.50978
Aldh6a1	35.6528	35.1904	33.5068	35.0717	37.3997	37.2007	39.9401	36.9892	35.6378	35.151	33.4572	32.6634	9.70134	9.29134	13.3443	0.266723	0.107463	0.099138	0.121643	0.0664	0	0.337115	0.457767	0.845584	0	0	0	0	0	0	0	0	0.257801	0	0.475193
Aldh7a1	53.2277	55.0237	57.7903	57.8769	49.3294	45.93	59.036	58.9919	48.7495	49.6465	57.0963	58.162	33.5741	28.7647	25.7248	38.1708	43.4036	35.7009	40.3649	34.5423	15.6135	15.751	15.4069	18.6577	12.4791	8.12794	12.4757	8.94822	9.96802	33.6154	45.3096	12.3203	5.7553	4.4662	6.69852
Aldh9a1	97.0137	98.2523	98.4869	97.9384	91.6629	91.9889	90.2294	85.495	100.646	102.686	95.629	95.1771	69.5877	69.8031	68.8441	8.65818	5.72922	6.816	6.58104	5.33549	0.018243	0.008906	0.01369	0.01658	0.01726	31.8006	38.6834	36.5561	20.9334	23.7193	15.3777	0.002576	6.57482	10.6586	10.0173
Aldoa	544.655	548.611	490.495	498.992	560.94	556.763	544.352	551.302	511.194	521.353	535.288	535.918	963.445	940.428	602.27	3.32765	1.50003	3.70769	4.52081	3.61264	84.8711	95.6904	98.5199	93.4209	100.231	0	0	0	0	29.7122	22.0111	12.4571	99.4626	109.235	112.357
Aldoart1	0.067477	0.039996	0.074143	0.031233	0.146003	0.036773	0.041181	0.07381	0.068473	0.067112	0.061399	0.021894	14.9604	5.03108	3.15068	0	0	0	0.529136	0	0	0.129153	0.143331	0.246086	0.181619	0	0	0	0	0	0	0	3.67564	3.13532	5.88567
Aldoart2	0.051504	0.010142	0.101617	0.163363	0.094553	0.037178	0.065943	0.173339	0.047668	0.024417	0.074615	0	6.21124	1.86458	0.767585	22.138	25.8543	22.8656	26.6525	18.9903	27.8488	20.7048	27.0195	25.3521	26.2444	23.1415	34.843	6.21559	21.5958	46.0175	47.7274	37.0559	38.5948	45.5792	74.4321
Aldob	0	0	0	0	0	0.049694	0.09515	0	0.080895	0	0.105534	0	1.4498	1.8478	0.602215	90.6858	78.6316	107.66	88.3587	106.558	76.6189	82.4259	82.1583	76.2856	71.5761	33.9846	25.3839	26.9671	51.7836	54.1446	87.5954	34.0554	0.482421	0.841393	2.09936
Aldoc	26.6097	24.921	19.0519	20.8376	27.0174	25.487	23.6785	26.2807	22.535	21.8697	25.5319	25.8473	36.5721	30.314	36.0177	0	0.122743	0.250399	0.188416	0.144498	0.158028	0	0.233023	0	0	0	0	0	0	0.509362	2.17411	0	3637.85	3270.32	3238.94
Alg1	22.0562	22.3151	29.3192	30.2141	23.7947	25.0485	28.1008	31.1157	24.05	24.0006	27.1672	26.1916	14.4048	16.5373	14.139	18.1111	24.2094	16.223	15.6135	21.749	0.257137	0	0	0	0	0	0	0	0	0	0	0	8360.05	10017.1	9091.62
Alg10b	65.2158	66.7109	64.4149	67.1285	81.2454	79.3521	70.5126	68.5199	68.3571	65.2429	55.759	58.2721	44.6445	42.8059	48.7938	63.6521	68.1508	82.1056	71.0761	88.2184	2.80571	2.42095	2.64428	3.0671	3.69186	1.51242	0	9.63409	0.551903	1.02302	3.02462	0.45945	566.575	746.948	702.856
Alg11	11.9638	11.1596	12.9008	14.9761	13.5501	15.6254	15.1009	16.3418	13.3802	13.4384	14.384	14.2874	8.16819	8.35018	8.03623	0.607212	0.060603	0.720664	0.541084	0.528177	0.156022	0.387195	0.572492	0.259516	0.201579	0	0	0.915983	2.48267	0.365474	0.498313	0	1.85253	2.0596	0.572228
Alg12	10.0788	10.6798	16.2577	16.2207	12.2595	11.5427	16.301	15.0561	13.1084	14.4096	16.2223	17.0088	3.30689	2.84074	2.00134	6.44525	5.35504	4.46124	5.53076	3.34289	2.17156	1.73328	3.93212	2.2116	2.11389	5.36962	7.8734	9.27666	1.36207	4.96837	13.4013	2.32452	0	0.116263	0.02762
Alg14	21.732	21.8377	20.5099	22.2903	21.7204	21.2821	24.7147	20.4341	20.3538	19.6619	20.5655	21.0763	7.72033	7.65167	6.91058	2.87292	2.11372	5.99685	5.88441	10.007	39.9428	43.4038	48.2902	41.0045	38.8465	6.3376	17.3625	11.8496	8.13759	12.9555	13.3341	6.0452	21.2447	21.79	24.9203
Alg2	58.5578	57.0342	55.8362	55.605	61.2708	58.0033	61.4765	60.4803	53.7745	54.2507	54.9763	57.3341	32.1217	28.3701	31.8641	3.84627	3.63042	2.58577	5.10058	2.76924	0.437945	0	0	0.176787	0	0	0	0	0	0	0	0	0	0	0.293581
Alg3	21.1085	20.5026	28.2917	29.9143	21.5196	20.3848	23.139	25.9598	24.9541	24.3541	26.7661	27.4645	7.27665	7.05905	5.13412	54.9474	50.1697	49.8219	47.0879	43.895	9.74795	9.09555	6.52682	9.27381	7.76096	0	0	0	0	0.527127	1.68092	0	211.265	179.303	255.632
Alg5	43.3005	40.779	39.3867	39.0297	46.3651	45.5157	37.5622	40.5413	42.9179	42.4142	40.2018	39.891	37.0363	33.0932	40.8847	0	0	0.279903	0	0.24345	0	0.017402	0.025275	0.033283	0	0	1.77598	0	0	0	0	0	17.0149	41.9235	19.8458
Alg6	11.1837	11.4465	16.1193	16.908	12.896	12.9758	15.0519	16.107	15.0911	14.7106	14.2639	14.0547	3.2012	2.48142	6.86111	8.41488	11.9185	11.0229	20.6574	9.67445	1.01827	0.699409	0.433096	0.601318	0.560274	0.836915	1.32631	5.11357	0	0.534575	2.34823	0.202639	242.746	221.414	264.456
Alg8	26.3041	24.3408	42.678	41.5575	29.1611	28.8607	37.5664	35.9357	40.002	41.4512	41.8035	44.0381	8.30853	7.33104	9.31608	0.011493	0	0	0	0.11669	49.3507	48.8812	62.5559	59.5142	49.7349	30.4675	23.6431	23.4966	17.8269	82.6248	140.157	78.2052	36.2242	38.3298	56.9684
Alg9	30.1892	28.2618	26.0794	24.9158	27.2694	26.3113	27.3048	25.3423	28.263	27.0787	28.2553	28.5273	21.5574	20.3957	13.0015	0.312677	0	0.12917	0	0.224599	4.58364	2.55461	4.88909	4.16998	3.36547	0.702692	1.85268	0	0	2.22557	3.62402	0	58.3172	44.9245	63.8402
Alkbh1	22.9674	22.098	42.6422	42.0436	26.6496	27.3301	39.2858	37.2782	35.3428	34.9198	45.2014	43.7473	12.0084	13.0091	11.3207	0.06944	0.057364	0	0.185616	0	0.738736	1.48725	0.690425	0.351008	1.4522	0	0	0	0	1.77158	4.24956	0	354.223	402.889	357.193
Alkbh2	5.77823	6.28924	10.0466	11.4464	7.73577	7.28106	9.13266	10.4712	7.53331	7.7099	11.2483	12.0934	6.01843	5.0998	3.93599	57.5345	62.2748	50.2141	53.7248	40.9286	0	0	0.14987	0	0.292787	0	0	0	0	0	0	0	53.3101	95.8541	76.2303
Alkbh3	34.1612	35.1847	43.988	43.7438	38.5348	34.4554	39.0695	44.5536	38.6826	37.4518	42.8989	44.6977	20.6465	21.0161	18.5575	7.83786	4.87445	13.0752	9.93291	28.8166	0.805623	0.643014	2.22624	2.348	1.61684	0	0	3.09821	0	4.57097	6.19768	0	28.9281	23.1118	24.4058
Alkbh4	14.6309	17.8925	20.3728	21.3177	18.8945	19.4057	18.0317	20.5017	18.4219	17.9899	23.8403	20.9727	18.0453	19.9233	17.9812	0.815357	0.350384	0.974109	2.14878	0.18142	27.1549	28.8373	27.1189	25.3066	29.2728	16.9648	10.3777	0	9.75131	14.6435	21.0637	16.696	1.3842	3.54237	1.88935
Alkbh5	54.6615	55.9333	49.1477	50.5255	52.1914	52.49	51.5196	52.8299	56.2974	55.2653	50.8004	50.1389	58.6479	59.1108	43.1082	0	0.340521	0.82106	0	0.708371	53.0207	61.0003	59.0561	57.6106	47.3444	52.7544	45.2377	43.0564	30.0813	44.6612	57.9344	23.7762	145.317	99.0849	145.8
Alkbh6	32	32.2009	44.5128	47.5074	35.2062	36.397	45.5575	43.9067	35.8031	35.9546	46.5279	53.7001	22.626	23.2879	18.5603	1.67648	2.00457	2.13361	2.47436	1.60406	11.7496	11.506	10.7882	13.9888	9.60543	0	5.63954	0	13.5029	2.92949	3.59949	1.63465	0.433455	0	0
Alkbh7	16.926	18.1179	17.6118	17.4418	18.0006	17.8752	14.5118	18.6735	17.0076	17.3306	19.6167	20.9331	5.08109	5.292	6.11044	28.6126	31.9686	40.4121	40.2705	31.8811	11.4448	12.4109	12.5409	12.0722	13.849	7.68415	9.58094	0.932931	16.4932	9.86008	14.586	11.5566	0.217993	0	0
Alkbh8	24.3935	23.7754	30.8088	30.4978	24.2494	23.4662	27.0645	29.0759	30.7544	28.5597	29.1925	29.912	12.5822	11.8038	9.37174	61.564	59.0715	64.0692	68.8301	56.24	144.561	148.337	142.449	149.909	162.862	128.938	178.114	189.6	175.086	31.6249	52.0956	24.0431	1.08807	0.365707	0.883674
Alms1	8.81828	8.84575	15.7386	17.1241	6.75945	6.63123	12.0049	11.8003	13.3927	13.5333	14.1392	14.2799	2.00776	2.81461	0.783087	9.41146	8.73939	8.74491	17.2326	9.8853	37.7359	43.2934	45.0854	48.1371	39.418	41.4297	63.1716	50.8253	53.5293	29.688	45.0355	26.6482	61.0885	93.234	56.2036
Alox12	2.59278	2.86226	1.63239	2.05203	4.28119	4.11351	5.18324	6.08451	2.22728	1.79196	2.90201	2.31553	2.02777	4.12773	0.796005	10.998	12.3975	11.3807	12.0021	12.9687	27.0913	29.1761	31.7926	25.5194	23.0172	34.7636	32.1715	13.6154	38.9279	60.2199	76.468	46.969	5.47698	12.6215	6.4516
Alox12e	0	0	0	0	0.261951	0.259705	0.034689	0	0.833321	0.711494	0.047821	0	0	0.160543	0	112.145	102.171	115.355	115.188	113.121	31.2544	30.0485	34.1502	36.9255	34.0272	46.0812	31.2793	11.234	22.6224	17.6706	23.3795	4.89747	162.758	129.661	143.364
Alox15	1.9791	2.13457	0.503723	0.379458	2.57633	2.50781	1.45253	1.5349	15.3641	16.3266	1.67416	1.62326	2.22442	3.06825	0.246968	49.695	56.8806	55.5251	50.6044	54.7036	191.696	217.368	247.259	232.168	202.709	293.262	302.061	121.049	332.506	131.784	227.791	92.1357	9.83679	19.3733	14.2063
Alox5	3.10495	3.20885	4.88533	4.43391	2.00325	2.39849	2.71045	3.01472	6.26241	6.77898	2.39281	2.11161	7.20826	8.45709	3.27289	39.3861	40.8425	45.0802	40.2262	37.7142	20.0765	18.8229	24.813	23.5179	23.7544	23.2561	19.0705	23.8265	18.8678	29.0142	39.0571	15.255	20.2541	26.8482	31.977
Alox5ap	403.824	407.446	358.695	366.104	463.529	459.738	370.861	371.773	387.642	398.974	361.394	377.971	530.299	470.708	566.117	37.4527	36.4086	39.751	38.8093	39.2094	1.74889	1.81307	2.71125	1.62332	2.90062	0	1.69314	0	0	1.00764	0.716743	0	9.47577	14.215	15.8227
Alox8	0.008412	0	0	0	0.069995	0.054182	0.04876	0	0.100785	0.071069	0.0198	0	0.116735	0.047714	0.086348	270.655	225.203	224.724	262.171	250.775	0	0	0	0	0	0	25.9759	0	16.1685	0	0	0	28.5927	22.5785	31.5584
Aloxe3	0	0.083032	0.045589	0	0	0	0.062593	0.110867	0	0.152041	0	0.109543	0	0	0	27.7365	24.8907	27.962	27.8155	25.5341	2.29933	3.14312	2.3949	2.79414	2.73281	0	0	0	0	2.98519	4.76338	0.310682	2.27106	2.60851	2.64322
Alpk1	7.90421	7.91352	17.4729	17.8448	9.75846	10.0412	18.7472	18.0168	14.1249	14.6512	16.7017	16.2763	4.30864	6.2163	1.50494	2.67979	1.34866	2.45483	1.38954	0.493184	40.7886	43.9781	49.3117	52.5004	47.5945	19.3162	6.97577	13.8066	26.2471	20.4318	15.6202	7.3239	21.127	24.7223	23.2716
Alpk3	5.37876	5.38191	6.4877	6.98957	3.1106	3.40072	4.93023	5.1418	5.96997	6.09956	7.03671	6.81006	2.67959	3.26989	0.813633	4.73723	4.14276	3.68012	5.15679	2.15857	7.80086	4.40388	27.0383	23.5467	15.8842	9.4873	12.2554	0	13.0205	21.9157	14.5855	5.07433	49.6835	26.9768	52.399
Alpl	0.749837	0.652358	0.921635	1.16007	0.80899	0.713232	0.788669	1.00711	0.932988	0.74906	0.911373	1.09625	1.28491	1.28847	0.148925	59.0746	54.2241	63.933	69.1334	59.6324	5.73107	3.59246	2.34446	7.21017	1.52674	0	9.18636	0	0	5.63769	8.87864	3.27719	49.8568	74.0909	49.0233
Als2	28.9982	28.5519	35.4142	33.4753	26.5287	26.1783	35.5736	34.2927	29.0746	29.4735	34.2178	30.1108	15.0947	18.0882	6.99029	109.291	103.137	131.775	100.637	63.9931	0.470408	0	0	0.167439	0.05147	0	0	0	0	0.839696	0	0	3.38366	6.74392	5.481
Als2cl	9.68512	9.88582	22.3241	22.8881	14.7441	14.4025	29.0771	30.0116	14.3304	15.0425	21.0472	21.2304	12.9126	16.5722	3.7372	2.32017	4.13787	5.3844	9.06157	3.73125	1.20671	1.75317	0.52785	1.56673	0.613438	0	0	0	0	0.697334	1.17761	0	214.641	229.53	251.528
Als2cr12	0	0.020728	0	0.030957	0.062978	0.054057	0.033162	0.159074	0	0	0.121388	0	0	0	0	0.097598	0.121681	0.056936	0.386026	0	1.59038	1.17789	1.25624	1.12092	0.923074	2.98634	0	0	1.41699	3.78255	1.83931	0.920738	42.511	47.2297	37.5583
Alx3	0	0	0.129574	0	0	0	0	0	0	0	0	0	0.06618	0	0	0.763178	2.00958	1.20916	3.12243	0.857039	2.03287	2.24729	1.77218	2.49838	1.61241	3.57829	0	0	0	0.330313	0	0	20.6569	25.6445	21.224
Alx4	0.120587	0.093286	0.066653	0.122937	0.051745	0.152256	0.142502	0.086229	0.030992	0.040055	0.065907	0.031104	0	0	0	4.73241	7.17692	3.89253	3.87269	3.12845	16.285	10.9516	11.5737	13.891	11.6162	11.1312	7.95204	19.6583	8.12073	12.8808	15.549	8.90903	11.6404	2.95096	2.94202
Alyref	108.24	102.913	173.617	162.941	82.8172	80.5864	131.474	126.695	131.906	134.455	155.981	147.033	118.482	121.708	54.9652	1.17837	0.991754	2.02897	2.25799	0.463863	1.81688	1.60079	1.38973	1.76371	0.524043	0	0	0	0	0	4.54247	0	479.542	688.598	569.479
Alyref2	6.70547	5.34193	9.03364	10.1997	7.86417	7.72818	9.31224	8.58176	7.30476	7.32896	8.28633	6.71766	4.39121	3.10403	1.34808	16.9771	16.9776	19.7986	16.615	23.9569	0.792848	0.269027	1.05432	1.39871	0.876135	0	0	0	0	2.41301	4.04962	0	27.1604	33.9188	20.9138
Amacr	6.27247	7.19458	6.22134	5.12643	6.21942	7.03212	7.52505	7.95995	5.94427	5.94591	6.40183	7.23001	2.59677	2.91879	2.22537	1.1093	1.87629	2.37952	2.18521	2.52433	10.6926	11.0137	10.7596	11.0686	11.7487	7.12013	3.37004	0	4.39842	15.7124	17.5851	10.5352	4.80176	3.09561	5.29652
Ambra1	31.6654	30.6185	39.8546	39.171	28.591	28.4135	36.1009	36.7776	34.1011	34.13	39.1666	39.6371	14.7628	17.8032	6.80661	0.604031	1.1768	2.10253	3.71095	0.598298	0.233003	0.047381	0.104434	0.488641	0.272929	0	0	0	0	0.397121	0.693305	0	25.4011	18.9401	23.6903
Amd1	0.002864	0.000914	0.001245	6.32439	0.004468	0.001303	0.000954	0.003117	0.002879	0.002647	0.211734	7.21138	0.172309	0.002696	0.001253	35.5725	30.8193	31.9453	36.9841	36.6308	0	0.026993	0	0.051369	0.189837	0	0	0	0	0	0	0	12.2902	14.2941	14.9507
Amd2	99.5053	98.2787	104.193	99.5242	110.722	107.908	97.2176	98.9256	115.719	114.528	100.282	96.1078	51.7975	61.8289	108.411	7.89372	6.66106	17.9716	17.3981	44.2396	0.033047	0	0.123518	0	0.03875	0	0	0	0	0	0	0	74.5808	76.6611	72.1299
Amdhd1	0.476662	0.470623	0.54381	0.097625	0.535099	0.518633	0.699409	0.450543	0.498327	0.383058	0.395084	0.44267	0.281476	0.256888	0.196556	0.081491	0.170224	0	0.134798	0.186902	1.20518	1.31643	2.67947	1.34118	2.98563	1.67293	5.72017	0	10.033	0.563076	1.1709	0	72.7821	66.9389	79.1916
Amdhd2	18.8261	19.5515	27.9463	25.4535	20.3853	22.0908	26.7631	25.5929	23.2928	23.7863	28.6254	30.0034	12.3606	13.861	6.27451	2.10235	2.10009	1.88973	1.63347	1.26483	34.8794	36.8445	38.2766	37.9518	36.4581	28.0332	14.2588	16.268	21.6704	26.6943	28.0557	15.0453	30.9293	33.2057	34.0262
Amfr	102.119	103.556	93.7147	96.6552	105.521	104.232	97.0301	97.457	105.495	103.77	96.8647	101.983	135.047	128.26	108.904	33.929	33.4562	32.9684	35.6268	28.7642	61.3714	58.2954	64.4304	68.4459	50.3153	184.558	150.931	101.264	154.291	32.3034	47.8957	14.4648	1.9018	1.3696	2.67262
Amh	0	0.09963	0.434313	0.190771	0.139253	0.167166	0.280557	0.358204	0.153833	0.110932	0.411046	0.191986	0.088728	0.041893	0	68.0525	67.3977	70.952	82.7523	57.4949	17.4791	16.8568	21.0937	20.9613	17.0578	22.8583	7.05653	17.5867	13.9685	10.9997	15.9221	10.5085	0	0.321662	0.296608
Amhr2	0.085446	0	0.087165	0	0.044419	0	0.249961	0	0.07142	0	0.148925	0.10911	0	0	0	22.4193	21.6571	21.7389	22.3199	20.7413	32.611	26.286	47.6253	53.6729	41.6675	13.3849	8.48511	4.07968	34.7287	11.6033	22.9655	1.35745	385.414	311.921	400.31
Amigo1	12.5191	12.7131	15.6166	16.2241	13.2272	13.3765	15.9314	15.7971	12.0009	12.239	14.5517	14.5839	10.874	11.6943	5.29586	77.0768	62.9267	75.992	102.375	55.95	49.5804	53.639	50.3711	47.1056	49.8729	82.0499	69.5472	62.3256	59.8763	42.4704	37.9898	18.9127	0.228899	0	0.138656
Amigo2	14.3352	14.1394	13.7069	13.7054	15.0628	15.7763	18.1308	19.6207	15.2297	14.9889	17.5864	16.2464	14.7924	12.8225	12.5833	56.391	52.7954	48.307	56.1964	42.007	0	0.245832	0	0	0	0	0	0	0	0	0	0	88.8187	36.9696	63.7786
Amigo3	2.31727	2.59924	5.22225	5.74268	3.38207	3.30084	5.54606	5.0097	4.08006	4.05938	5.65648	5.79031	1.38579	1.64499	0.361647	42.8724	38.1198	45.3891	43.7343	37.9013	28.5704	30.3242	30.4774	27.3701	29.5663	32.4346	8.49724	12.796	15.491	8.10612	10.5556	4.44686	0.27684	0.545067	0.614931
Ammecr1l	38.7445	38.2333	47.5672	47.3569	42.7242	43.9139	46.5117	46.6682	45.9213	46.368	44.6064	44.3127	45.5692	46.8139	45.1054	10.3143	6.72147	10.4491	15.3203	11.4029	7.99708	4.44957	7.71026	18.9924	6.3737	10.8218	0	0	0	4.06508	6.41242	5.55752	8.94345	19.5396	10.937
Amn	0	0	0.082159	0	0	0	0	0	0	0.084163	0.032981	0	0	0	0.105502	97.1542	90.3082	90.4619	103.857	70.717	0	0	0	0	0	0	0	0	3.5833	0	0	0	6.72719	4.18802	5.91332
Amn1	10.3607	9.98258	11.1639	13.4298	14.6759	13.6517	16.9184	15.6469	12.3568	10.6303	11.1212	11.5888	3.04882	2.78363	2.69133	71.0171	87.7185	73.4029	77.1635	55.7867	73.9778	76.898	88.0848	90.3128	80.6195	56.064	39.0415	51.8052	47.1347	78.6306	77.4972	8.14026	31.9147	59.8849	33.8403
Amotl1	0.015592	0.025262	0.015389	0.013763	0.032461	0.026839	0.03198	0.038522	0.06543	0.095159	0.140273	0.133795	0.142402	0.400313	0.164624	29.7428	24.4804	24.4285	31.5304	21.5789	44.5165	41.4218	45.5862	43.4197	36.6198	273.026	415.617	81.5954	367.951	41.1363	54.9666	13.5938	2.5757	6.7619	6.18877
Amotl2	20.2744	21.4693	12.701	12.3337	21.1319	20.9893	29.9778	29.8056	9.60462	9.72761	10.0201	9.86925	4.60783	5.4536	1.09103	287.368	305.354	280.989	278.34	265.946	29.9228	28.0344	35.0347	42.5955	28.6918	126.764	101.247	76.1445	118.142	9.30807	11.5444	4.44784	11.1682	4.14729	7.69085
Ampd2	111.322	112.285	180.406	179.466	136.691	132.991	185.711	185.572	137.953	138.867	172.777	164.023	96.6034	102.984	59.6697	16.3666	20.3384	14.3905	20.3253	16.0637	156.569	160.555	176.752	161.027	151.812	274.259	259.845	274.281	214.831	355.994	369.942	276.609	141.871	113.226	152.756
Ampd3	20.7465	21.6119	22.7289	22.0923	32.0181	32.9032	40.1925	39.3262	20.7059	20.2775	21.3584	22.4008	3.32879	3.74051	1.57927	16.118	15.4219	18.0266	15.6466	15.3818	3.70766	3.78049	4.37153	5.26603	5.71414	2.85063	0	2.30492	0	21.6869	21.5013	4.31888	27.8952	26.0115	30.7562
Amt	1.99822	2.17549	7.67593	6.88356	4.96117	4.6888	8.65349	8.22005	4.61776	5.75032	8.69026	10.4713	0.769506	1.10792	0.516234	8.17491	9.17168	2.14323	4.72337	1.96634	12.3369	11.3876	13.4359	13.2152	11.2505	32.0755	15.9848	18.2225	32.8233	14.3874	18.8709	2.75219	13.982	12.691	20.3258
Amy1	0.110307	0.24201	1.02306	0.96974	1.00114	0.751304	1.99883	1.82058	0.405385	0.643079	0.948036	0.735994	0	0	0	28.838	20.5045	16.4745	27.9841	14.6841	1.97515	2.72668	3.41438	3.04084	1.51768	0	0	0	0	5.44078	5.98046	2.44211	3.54775	2.67963	1.88395
Amz1	1.14685	1.55138	2.10227	2.23822	1.89726	1.57183	2.02053	1.94563	1.79417	1.96137	2.427	1.974	10.6007	10.9537	5.58435	100.325	100.772	108.797	120.242	90.0853	15.4943	12.8874	18.5772	23.2723	16.9254	13.1234	4.83323	0	1.82292	9.27245	12.0976	3.52764	199.685	172.31	165.625
Amz2	52.8516	52.6086	57.7271	58.2453	52.8985	52.0921	57.7181	57.2729	58.0267	58.2632	58.3873	58.737	22.1962	24.0563	25.2014	4.95029	6.43711	2.28847	4.71978	2.44852	71.0618	70.2168	78.4442	76.9108	65.1837	86.0322	102.476	53.0066	88.6958	34.0813	40.7652	15.043	1.1732	0.507144	4.49458
Anapc1	94.2819	94.3978	106.246	107.271	97.3186	96.6411	101.193	102.326	103.787	102.13	99.2936	101.993	40.1707	43.6357	31.5716	0.826263	1.44576	1.71001	1.67442	1.28826	0.611421	0	1.33972	0.502706	1.05078	0	0	0	0	0	0	0	175.22	77.3158	443.972
Anapc10	9.1709	8.84881	8.28407	10.0884	8.67799	9.77828	8.89705	8.04362	9.48322	9.09071	8.09232	9.19315	2.82101	2.2273	3.41085	19.4499	18.6334	18.7491	19.2281	21.2409	1.82218	1.97199	1.84603	1.3028	2.00649	0	0	0	0	6.70735	8.43465	0	3.82309	0	0.399047
Anapc11	18.1189	19.9252	21.569	20.4729	21.0274	21.4032	20.9918	19.9887	20.622	19.827	23.5834	23.7897	16.912	15.1219	12.6242	45.6242	46.4478	47.0595	44.1686	40.1305	0.826176	0.318909	1.1875	0.732052	0.547621	7.47605	0	2.28734	0.586541	0.561592	3.80826	1.67142	186.086	256.32	220.015
Anapc13	122.2	116.376	129.706	140.473	115.723	124.014	112.975	116.47	121.942	121.69	129.191	133.027	79.6723	80.5826	86.741	64.8592	60.914	53.253	71.2799	35.5313	11.2599	12.6634	12.2547	12.32	10.1708	57.9124	42.2655	25.4056	39.3735	7.47977	5.24371	0.09102	0	0	0.142637
Anapc16	53.1046	55.1246	54.2098	52.9535	41.5202	43.8238	57.244	55.3202	55.18	55.665	57.2926	59.2852	77.0995	71.0438	61.492	0.801469	0.546287	1.73789	1.32161	1.37284	45.1485	39.3479	44.8497	49.9989	40.7899	37.6153	20.5651	12.0194	10.6057	68.3016	90.0796	39.0453	207.313	235.587	181.744
Anapc2	75.1092	75.9248	86.6162	88.3804	71.5709	71.1217	80.2577	78.6646	79.2037	81.8646	88.0407	87.4835	83.745	86.0733	46.8624	0.550151	0.644435	0.242309	0.212777	0.493582	128.047	111.091	158.067	159.163	110.814	198.787	151.848	133.406	118.965	85.9399	173.611	77.1353	3.28833	4.52984	13.3551
Anapc4	67.1091	65.3668	72.4134	73.7316	69.7157	68.1091	74.8008	75.1504	68.1328	66.6673	69.3676	72.5222	35.6777	31.7078	29.7966	0	0	0.189916	0.173307	0	0.052504	0	0	0.271264	0.233437	0	0	0	0	0	0	0	18.1502	13.3466	16.0597
Anapc5	253.954	227.765	362.638	361.699	244.413	244.771	315.276	323.844	311.888	307.3	354.721	351.841	178.371	202.666	158.083	0	0.035717	0	0.11252	0	0	0.020772	0.078441	0.257245	0.127674	0	0	0	0	0	0	0	0.298124	0	0.141969
Anapc7	61.4556	62.5793	66.667	62.7771	55.1104	53.4592	57.9236	59.5032	59.398	58.8244	64.6459	63.8666	78.9868	75.1204	55.5292	3.20439	3.102	4.88057	6.86377	2.82974	0	0	0.06998	0	0	0	0	0	0	0.709417	0	0	31.5614	48.0862	49.4655
Ang	2.38927	1.83321	0.843112	2.00396	1.84995	1.48536	2.48408	0.720491	2.13076	2.06986	2.40726	2.34499	3.41708	3.25402	2.69948	6.32754	6.41127	9.61799	6.96683	7.42515	0	0	0.141008	0.332609	0	0	0	0	0	0	0	0	1.08909	0	1.45411
Ang6	0	0	0.01741	0	0	0	0	0	0	0	0.147251	0.067707	0	0	0	35.4465	32.0944	31.4712	31.7952	26.083	0.877151	1.08564	1.34475	1.21952	0.286761	0	0	0	0	1.05634	0.13784	0	0.283827	0	0
Angel1	16.0269	16.5147	14.544	14.1201	17.5311	18.8904	18.5777	18.9888	13.1959	13.0113	15.0168	14.9129	5.25345	5.6418	3.57674	0.330844	0.84995	0.380901	0	0.356271	6.08426	4.77105	7.9946	4.51334	5.59198	6.21026	0	16.3155	0	2.88956	6.65908	0	1.14587	2.47195	0
Angel2	53.7227	54.8916	70.2161	73.334	58.5714	56.5608	70.7645	69.0279	68.7463	66.7023	70.7769	68.9854	35.6717	36.6088	32.6393	29.8615	29.6764	21.5033	28.7502	13.3073	34.1789	29.2626	33.678	34.3717	33.6151	72.1134	71.8768	38.9888	51.878	19.7652	19.568	8.13644	2.75749	0.047983	1.05046
Angpt1	538.951	532.067	489.282	505.034	488.182	488.45	547.076	539.756	519.198	512.251	470.723	490.614	192.694	175.158	233.372	26.1966	20.1854	30.6068	27.7114	23.4292	0.040966	0	0.209291	0	0.208405	1.92377	0	0	0	0.165579	1.1269	0	0.251846	0	0.634276
Angpt2	0.159684	0.15279	0.409949	0.314335	0.105356	0.070415	0.250311	0.118864	0.272076	0.193598	0.44151	0.299699	1.38945	1.37719	1.00198	59.7853	54.1303	60.9044	66.7909	50.5399	45.4486	46.8961	52.2087	49.4829	43.1568	56.8376	44.4019	30.0492	39.4732	31.6761	44.7826	18.971	0.114557	0	0.312235
Angpt4	0.072229	0.116523	0.128637	0.182829	0	0.017312	0	0.04598	0.048928	0.152796	0.171994	0	0.023683	0	0	2.64539	4.08254	2.45225	3.50237	2.02607	29.5067	26.1497	33.3669	28.926	29.0084	7.50272	8.72557	0	0	19.4791	30.2274	35.4862	153.674	168.764	159.219
Angptl1	0.060727	0.070664	0.084746	0	0.048993	0	0.105408	0.368169	0.144574	0.264295	0.221554	0.276012	0.175504	0.122837	0	56.85	63.1415	49.6821	73.6257	57.7384	58.3003	65.1211	73.513	50.385	77.2295	179.473	51.0901	141.134	59.3672	15.5642	16.3187	11.4276	73.2773	93.2545	61.8598
Angptl2	6.85866	6.41359	6.15429	5.88989	6.60654	7.06269	6.32596	7.11031	5.39244	5.87476	6.01711	6.84988	8.18399	7.44697	1.39767	0.750746	0.531393	0.104002	0.878809	0.156038	1.64823	2.17539	3.17732	2.40113	1.72059	2.71207	0	4.92581	2.81893	1.60936	2.31226	2.28519	46.7727	27.0916	45.5883
Angptl3	2.22209	1.84948	2.75772	3.41715	1.55664	1.44715	3.52387	3.56689	2.50921	2.93303	2.49094	2.57678	0.426454	0.307356	0	11.7089	13.0406	10.9663	11.6808	10.905	45.3613	34.4623	41.087	35.3813	34.3706	12.55	8.28496	15.2296	10.6717	42.0628	65.5013	28.476	32.7182	26.3825	29.7209
Angptl4	11.6074	10.0668	15.9204	15.6736	10.3885	10.913	10.3238	10.6868	12.4242	11.4346	15.4657	14.9101	4.58002	7.38197	2.52291	0.036929	0.121775	0	0	0	0.503645	0.203691	0.211232	0	0.244884	0	0	0	0	1.01631	0.165331	0	21.141	33.5413	31.562
Angptl6	2.64141	1.86887	3.05975	2.2281	1.88194	2.86609	3.07508	2.54788	2.34019	1.86112	3.14863	3.51085	1.4382	1.95449	0.863836	0.622337	0.763012	1.60029	1.1233	0.840916	7.24159	4.94391	5.2698	6.37396	5.22169	8.42957	6.37504	22.7613	17.4135	21.498	42.0806	29.9241	3.71109	3.47262	5.12526
Angptl7	0	0	0.01651	0.05876	0	0	0	0	0.139623	0	0.026873	0.057777	0	0	0	1.95609	2.47395	2.18199	4.77289	1.27912	0	0	0	0	0.3001	0	0	0	0	0	0	0	0.186586	2.92965	0.610317
Ank	52.1167	53.0685	40.851	42.0052	53.3883	52.1436	51.4696	52.8159	49.4937	49.2605	44.6908	42.3143	39.4515	39.3831	31.4869	0.255624	0	0	0	0	0.154709	0.180661	0.162596	0.125877	0.741055	0.133423	3.56803	0	0	0.283301	0	0	0	0.562271	0
Ank1	2.07773	2.04587	3.95567	3.80751	1.52389	1.51695	3.64344	3.54161	6.54612	6.56786	8.73879	9.10971	0.836102	1.11959	0.08283	1.93929	2.59895	1.96392	3.25398	2.68147	0.932568	1.34605	0.928901	1.50973	0	3.55558	0	0	0	4.6078	3.70948	2.80141	0.637858	0	0
Ank2	0.154448	0.170207	0.182434	0.105655	0.148794	0.111475	0.192818	0.202925	0.210395	0.146563	0.270897	0.082579	1.18354	1.18752	0	33.1334	38.3534	22.5749	34.0242	22.3815	0	0	0.225697	0	0	0	0	0	0	0	0	0	0.300825	0	0
Ank3	1.74976	1.67928	0.936731	1.10261	1.33961	1.31236	1.93118	1.48547	1.003	0.749858	0.898026	0.581188	0.189411	0.182155	0	15.9984	18.5049	16.4275	18.3691	10.3131	1.66618	0.792452	0.979976	0.954334	0.493619	0.730815	0	4.66034	6.85269	2.36907	4.09668	0	0	1.50381	0.239952
Ankdd1b	1.76664	2.05512	2.20134	2.38989	1.91757	1.62461	2.19825	2.40161	1.87495	2.12841	2.4902	2.99672	0.577389	0.768875	0.459153	0.090497	0.056815	0.186882	0	0.18811	16.0386	14.2191	16.0083	15.7236	12.9258	28.3192	20.3357	18.2294	16.4127	60.2066	62.8671	32.7407	73.7309	73.1424	85.884
Ankfy1	46.7954	45.5075	47.8604	48.1961	47.1701	46.0418	47.7774	48.0675	48.9389	48.4564	45.786	46.2256	22.4452	25.6154	14.5092	16.1352	12.7619	12.4341	15.8914	9.71018	0	0.166552	0.025003	0	0	0	0	0	0	0	0	0	29.3625	36.8613	19.9555
Ankhd1	53.2754	51.3881	70.9129	72.1311	41.913	42.0024	70.0969	70.0019	62.1005	61.0141	67.6248	69.3415	19.3571	26.8259	9.121	45.9689	45.5068	52.6035	62.1026	49.2853	9.72072	6.15898	12.2427	11.9142	10.7735	17.0836	14.263	5.28084	0	16.6833	15.1482	2.53729	4.31431	1.90838	5.62913
Ankib1	26.0054	27.179	34.0904	34.8881	26.9822	26.7281	33.577	33.4147	31.9154	31.5289	30.8818	30.46	18.29	18.1941	9.09975	4.17392	5.00926	3.08776	2.92921	2.02086	0.183258	0.130888	0.193964	0.142746	0.058093	0	0	0	0	0.543899	0	0	2.13645	3.25057	2.43747
Ankle1	5.56209	5.07963	34.3983	32.6362	8.00315	7.94675	20.9247	20.9671	16.838	17.2071	28.8147	27.9494	0.789913	0.967487	0.42859	30.465	30.6228	24.727	23.1121	17.2582	10.1458	10.2407	10.2483	9.27289	8.14035	23.057	16.5713	38.8997	28.4826	21.1401	26.2473	9.70795	140.826	131.669	152.913
Ankle2	45.492	45.8732	51.3465	53.5295	38.4218	38.4225	53.514	54.8212	51.3899	53.1811	53.2731	53.7271	28.4759	31.0537	15.8265	0.340105	1.0106	0.546039	0.639251	0.351153	49.0859	47.5615	49.3824	48.9423	42.8464	80.4389	92.1572	66.7189	82.707	19.2474	25.8026	6.31588	208.315	171.696	189.69
Ankmy1	0.130014	0.231129	0.27964	0.219604	0.219908	0.270836	0.391637	0.10075	0.197196	0.187412	0.262166	0.284118	0.012779	0.008812	0	2.24208	2.2702	1.37861	2.3951	1.21126	7.4925	6.60006	7.54509	6.1124	7.13676	3.52186	2.15305	0	0	8.61683	9.7002	3.39163	29.5374	28.6925	23.9812
Ankmy2	41.8055	43.1289	44.0252	46.5756	41.9766	41.7684	48.0444	48.9356	46.4104	45.6092	45.7466	45.9726	9.17551	8.4356	9.98233	0	0	0.143205	0	0.014084	0	0	0	0	0	0	1.31818	3.71326	0	0	0	0	2734.16	2636.42	2055.49
Ankra2	14.4118	14.7759	34.034	34.9617	21.7611	20.4205	32.2167	34.1917	28.3836	25.8003	30.4281	32.6769	7.42966	9.15158	10.1784	185.631	178.632	195.298	168.866	167.353	29.4043	33.0754	32.5686	32.6076	30.4799	18.6309	19.5736	7.61369	11.1676	22.2043	31.7409	13.2473	138.551	186.841	178.273
Ankrd10	101.645	99.7355	199.121	196.046	135.697	131.524	174.649	173.085	161.671	164.69	179.332	179.657	121.284	116.647	112.05	2119.33	2097.82	2664.25	2219.23	2322.13	0.301561	0.072623	0.313614	0.133804	0.22397	0	0	0	0	0.310348	0.157938	0	8.57247	14.815	8.73364
Ankrd11	44.6563	45.821	95.0256	94.2302	34.7863	34.8777	79.6772	81.5253	66.9684	66.7656	89.8392	89.7084	39.5679	100.232	7.74198	250.522	256.41	294.144	255.635	254.373	0.283841	0.55634	0.403935	0.487244	0.45565	3.84921	0	0	0	4.52079	5.32133	2.28951	323.906	217.699	296.661
Ankrd12	9.06415	9.10345	18.7136	19.509	8.65258	8.21137	18.5276	18.3418	15.4419	16.1408	16.3647	16.6338	4.16879	5.48754	2.17957	3.59249	2.2945	4.07402	4.88389	2.87073	170.656	179.82	173.704	167.534	165.69	840.841	1228.06	1149.74	1118.82	80.6679	126.279	36.0531	17.406	42.8231	22.2278
Ankrd13a	603.209	597.093	659.404	658.589	417.186	417.501	547.561	549.823	616.316	615.353	666.904	653.406	447.353	500.17	274.467	0.870329	1.55367	0.800495	0.871322	0.331115	1751.53	2125.59	2030.86	2162.26	2094.07	1833.69	2892.01	3478.54	3382.95	64.5255	153.957	55.6017	4.44575	3.26256	6.87704
Ankrd13b	17.573	17.4985	36.4666	35.7716	16.8947	18.3587	28.6299	29.4246	23.7933	23.2652	31.5276	31.1968	10.4395	13.1556	3.65672	9.80936	9.72665	8.58876	5.94429	4.0437	223.512	290.041	251.369	261.123	263.849	423.49	645.879	591.405	574.098	31.4249	77.5798	19.4538	3.85174	3.03976	2.18451
Ankrd13c	24.3289	23.3017	26.287	28.6409	23.2407	22.5536	30.4899	29.8635	31.4175	30.8134	26.3165	25.0595	34.5083	31.9617	28.4984	96.7484	93.1313	76.1114	69.0703	52.9777	0.841941	0.294392	2.99254	2.77579	1.70863	0	1.35776	0	0	0	0	0	98.4572	71.2653	88.8728
Ankrd13d	8.43111	7.19558	16.3528	17.3518	9.91448	10.1203	19.2252	19.42	13.0081	12.9098	19.5743	20.1806	4.85392	5.13768	2.2969	27.8109	24.9782	17.2178	20.2076	20.8037	0.791427	1.00983	2.33143	1.60394	1.39487	0	0	0	0	0.739821	0.18972	0.51461	22.2418	14.8385	23.9587
Ankrd16	6.62743	5.52993	31.7582	34.0853	13.5406	13.7561	32.051	30.9321	21.3351	21.4478	30.2796	30.8301	5.25893	7.62469	3.12528	90.2625	89.6737	75.4736	77.4945	45.2958	7.91269	6.77437	8.20163	7.32341	7.93059	15.4696	15.6317	20.9044	16.5618	6.77388	8.65107	5.1537	99.4417	74.8106	96.2669
Ankrd17	74.3035	72.1055	93.3436	94.2281	53.5569	51.4454	91.8017	90.8487	77.6093	70.4894	83.3685	84.5346	50.5571	71.4566	16.7102	82.0146	86.8748	46.2637	44.6785	19.6312	594.051	451.017	567.08	504.219	521.08	552.852	509.088	521.478	485.2	83.43	94.7098	65.2192	12.0839	6.85834	8.89424
Ankrd22	0.229672	0.043539	0.652349	0.209253	0	0.082998	0	0	0.14156	0.284707	0.129715	0.321927	4.9448	4.83078	3.57344	36.4884	32.7651	39.3078	41.5675	24.0567	18.7214	16.0836	16.0816	11.9727	15.2055	3.89494	2.25106	0	0	25.455	38.2273	28.8472	4.61587	4.60757	4.76578
Ankrd23	2.35954	2.66741	14.6245	13.6341	6.2479	6.41912	13.4422	15.1971	8.2309	9.11597	13.594	12.0808	0.669663	1.21097	0.067179	105.57	97.4983	96.7688	82.5448	52.8524	149.7	179.129	143.274	130.611	170.128	177.075	153.92	118.773	115.33	89.5765	160.148	99.6043	1.58725	1.14704	1.53618
Ankrd24	3.70208	3.35594	10.1786	9.18465	4.71353	4.82713	8.92291	8.928	7.1683	7.42018	10.2498	10.1435	1.86016	2.03783	0.875562	98.5267	94.7077	90.9883	59.8725	61.2492	340.297	384.593	363.856	394.096	341.691	317.413	193.577	282.368	276.638	111.02	179.995	75.8273	1.48666	0.662178	0.710682
Ankrd26	8.4502	8.65822	18.2208	18.5349	6.80938	7.35706	14.5069	14.6935	16.5621	16.0561	16.3751	17.1456	1.39825	2.04172	0.701932	34.1193	28.8476	41.0925	38.1606	36.203	16.7159	16.764	23.8687	21.7991	20.1876	8.53405	8.99363	0	0	9.26576	10.2258	1.38259	345.675	228.337	292.282
Ankrd27	58.2454	58.5637	74.9606	75.3641	44.4582	43.4337	71.8089	71.1372	68.8963	67.804	74.0594	77.6561	23.9726	26.4511	13.5978	16.407	19.712	18.7699	25.0413	19.9336	157.99	182.39	143.617	146.598	170.727	128.405	156.105	137.652	107.645	36.8876	50.9537	40.1727	27.9524	29.717	27.6519
Ankrd28	72.3644	69.3943	103.032	105.28	72.9316	72.1664	93.2713	93.5312	90.2812	89.6602	86.9607	88.9744	32.5932	37.349	23.1614	7.58523	7.65534	3.82883	2.96481	2.13017	75.6463	91.8457	65.4595	73.2729	84.5742	92.5155	134.375	86.6182	5.01172	57.7236	68.7079	22.4423	3.55197	12.4699	9.75553
Ankrd29	2.02026	1.99817	2.38191	2.75275	1.61318	1.46167	1.78531	1.5524	2.15802	2.16966	1.81941	2.04213	0.690481	0.696244	0.352651	3.72041	3.98977	2.69823	3.31994	4.67194	28.7714	31.306	29.3804	24.8025	27.0069	54.2713	24.0455	48.9498	39.7005	14.6704	31.723	18.3308	243.72	329.046	324.031
Ankrd33b	6.51697	6.9678	7.75074	7.28382	6.64912	6.25258	7.4808	7.11716	8.27321	8.04933	9.48589	10.2705	29.4586	29.0647	34.8111	0	0	0	0.051104	0.299704	8.02783	4.80759	12.5778	15.7148	9.25206	10.6095	10.9619	8.03566	0	13.5297	18.6465	4.47568	40.7322	15.8022	27.3065
Ankrd34a	0.104359	0.169142	0.083154	0.128631	0.105753	0.115873	0.210432	0.139473	0.06589	0.036526	0.087768	0.068974	0.091256	0.110349	0.097722	0.148967	0.081177	0.314691	0.045872	0.308867	75.8193	74.3384	55.1212	67.7908	61.9767	2.36793	0	6.03639	0	5.39487	8.27835	5.67502	561.895	266.985	373.879
Ankrd34b	0	0.046313	0.020488	0	0	0	0	0.065228	0	0.013356	0.013441	0	0.405242	0.391953	0.179951	93.9298	92.5484	96.6782	107.268	118.835	1.41753	2.36884	1.33888	1.57974	0.981095	0	0	0	0	4.10928	6.40137	0	112.422	95.3126	83.0581
Ankrd35	0.166634	0.31882	0.178197	0.347334	0.308854	0.264603	0.409743	0.481285	0.413058	0.365767	0.353773	0.317163	0.110364	0.294779	0	40.0432	36.0843	52.1669	49.0238	75.5754	0.064813	0.03543	0.051252	0	0.184588	0	0	0	0	0	0.04753	0	32.5998	30.5423	31.3418
Ankrd37	1.81723	2.39706	2.88244	2.19257	3.51437	3.85578	3.6874	4.0518	3.03455	3.34064	3.67397	3.89019	2.30825	2.13152	1.28306	56.9099	54.9597	62.0516	54.0392	51.2837	74.7991	71.7001	77.9151	70.8835	73.3714	157.05	87.5701	155.906	160.289	28.1356	32.792	11.5508	174.642	330.912	203.559
Ankrd39	9.86191	8.65619	18.3739	19.7504	12.811	12.585	19.3896	19.1589	14.3515	12.6057	18.955	19.3567	4.11735	4.30334	2.50426	36.6326	32.8699	33.3064	49.7764	33.3695	24.46	20.6123	23.818	21.217	22.9533	49.5323	19.2497	31.4705	10.9424	52.0982	67.9302	27.3077	0.221443	0	0
Ankrd40	43.2818	42.3714	44.5705	46.2232	40.9495	41.0066	43.2735	45.0752	43.7102	43.5515	42.8807	45.6037	30.011	29.8977	19.2216	86.4628	84.2097	87.5061	110.06	88.609	70.9743	65.5544	77.8009	77.1521	67.4549	54.0682	47.6796	48.6394	33.2784	26.0387	38.4704	16.6004	11.5123	7.63749	14.293
Ankrd42	1.24846	1.39672	1.42232	1.54675	1.09312	1.06707	2.07807	1.68455	1.53397	1.02273	1.70122	1.57207	0.996276	1.12287	0.126904	0.521873	0.4304	0	0.449874	0	24.6891	16.748	25.3282	26.5599	25.8691	7.59254	0	0	0	34.9768	49.5279	19.7781	0.489804	0.232812	0
Ankrd44	16.7931	17.5728	22.9	22.5154	18.5761	18.6765	21.5361	22.8681	21.9125	21.8901	20.0068	20.3543	11.0762	12.9971	8.44365	83.3692	57.767	86.9376	67.8205	80.1475	59.4044	57.2983	57.9037	58.6886	43.3597	97.1393	36.9467	35.5167	52.3091	54.0734	93.7838	53.6988	73.8218	69.6984	43.8458
Ankrd46	65.8157	65.5963	66.5625	64.9227	69.3258	67.1068	68.683	67.5214	64.797	63.1132	65.0338	63.518	20.6705	21.0524	22.1258	17.72	16.2859	12.5756	17.8255	9.49568	0.686558	0.089615	0.390164	0.810706	1.2991	0	0	0	0	1.45797	0.157445	0	5.17601	4.31893	8.73091
Ankrd49	28.7883	29.0106	41.9951	45.7449	30.9129	32.0431	43.2483	43.7941	38.3799	36.6669	37.1626	40.0097	7.43182	6.93363	6.37991	20.8617	19.3558	20.8436	23.7197	26.4215	93.9114	106.04	98.7703	79.1139	99.2923	6.89854	11.1369	6.02889	36.788	53.1765	90.1949	56.261	44.0789	48.9764	42.5403
Ankrd50	9.26376	9.77968	9.2699	8.98576	7.39557	7.33108	9.52852	8.98725	9.72031	9.67211	8.90641	8.55645	11.7029	13.1191	5.45995	33.1547	40.2625	38.8931	39.51	44.513	5.97308	5.43163	8.11177	10.0785	7.23535	0	0	0	0	4.02176	4.39445	1.46148	280.615	187.496	239.977
Ankrd52	31.0616	30.9894	61.5746	62.6616	31.9428	30.4525	51.4915	52.7606	49.5221	48.8376	58.2181	56.0846	22.2115	35.0572	7.47728	71.0829	67.7018	75.7698	75.6514	64.9808	14.9143	11.4211	12.1045	9.03807	12.4956	9.40927	0	0	12.0478	64.5827	98.5621	56.0807	10.5951	5.86724	6.8417
Ankrd53	0	0.067678	0.610804	0.848911	0.231904	0.212816	0.298499	0.384186	0.612467	0.46223	0.622245	0.626321	0.205884	0.168141	0	87.4639	98.6191	85.3225	100.225	84.6324	26.8138	24.143	26.8464	22.693	22.2514	29.7274	23.7682	14.1548	14.7111	29.0168	54.1581	20.3489	0	0.246469	0.219667
Ankrd54	36.3534	34.6293	40.5936	39.4195	32.8594	33.4238	38.8579	39.9587	33.4708	34.8154	44.1357	43.56	33.453	32.8725	16.6866	91.4279	106.663	94.7383	59.3202	100.899	60.5034	67.0924	66.1945	57.5646	53.4931	49.4379	44.1255	26.1225	45.5489	60.9651	50.8453	25.2266	15.1356	13.627	14.6808
Ankrd6	2.6304	2.71925	3.14198	3.12348	1.78292	1.69769	3.32311	3.12664	2.81331	2.96681	3.32943	3.00559	0.90518	1.08055	0.381582	108.598	116.039	118.954	98.9136	97.3436	74.8287	78.6854	82.2075	73.0682	75.1081	174.219	121.455	152.168	90.8222	61.9631	119.378	60.4289	1661.2	1851.77	1271.41
Ankrd61	0.445884	0.291908	2.01275	1.95792	0.737234	1.03779	1.84768	2.03451	1.36874	1.68586	1.97813	1.92491	1.27901	1.44193	0.359927	37.4622	40.665	33.941	37.4697	30.6838	82.2346	69.4919	65.3483	63.0827	62.8682	63.9564	0	21.6619	30.9287	159.065	166.813	107.299	22.776	16.7962	28.6426
Ankrd7	0.033039	0	0	0	0	0	0.116766	0	0	0	0	0	0	0	0	27.3137	20.2459	27.5736	24.9027	23.4674	71.7661	78.7605	83.8375	68.2261	67.3052	164.911	188.19	148.969	191.434	55.4119	68.6088	42.457	1.66149	0.882627	2.86309
Ankrd9	2.56678	3.40488	4.9086	4.41375	3.20041	3.20228	3.99383	3.29562	3.67595	3.53034	4.8561	4.63306	6.73577	7.22112	3.7144	4.04234	3.95471	3.28741	2.28702	1.88783	26.7778	23.885	28.1003	25.6363	25.544	116.853	137.515	175.475	126.685	39.806	64.6512	34.1495	3.68633	0.979894	1.51106
Anks1	81.4213	81.5388	116.598	114.046	73.5707	75.1287	108.75	106.859	94.0501	94.1342	120.672	118.373	60.0977	79.3101	27.7707	120.561	124.126	70.0587	86.5436	57.8447	36.9806	34.1605	40.6136	35.6278	40.5197	21.4317	5.39773	17.3194	9.45404	12.2469	16.8308	5.73839	28.8884	3.56643	3.4353
Anks3	13.9762	13.8939	40.1419	39.8664	17.4452	17.9405	37.6631	37.4895	27.8648	29.7227	39.2093	38.2946	11.603	14.2482	6.31751	26.8732	28.9883	26.6121	30.4059	27.7936	2.9665	2.71317	4.36226	1.81078	5.95423	0	0.820402	0	0	1.23795	1.44771	0.413423	12.8388	3.92656	12.5312
Anks6	2.83689	2.97887	2.92402	3.21882	2.932	2.9977	4.81254	4.44954	2.14892	2.55427	3.27552	2.31804	0.792747	0.899034	0.286173	12.8845	14.0986	12.7624	19.1703	12.9646	328.991	341.801	336.587	342.918	337.7	240.104	234.294	266.352	232.571	39.6905	42.0544	35.1901	227.474	311.352	208.474
Ankzf1	13.9911	13.8785	35.6896	32.3457	18.7645	20.374	33.7193	34.1399	26.0099	27.5659	34.0385	33.7275	8.81763	10.741	5.74099	11.1198	8.77593	11.2811	13.5546	10.9769	22.2389	19.685	20.1136	20.0255	19.3288	4.78098	10.2242	1.86391	6.47046	14.9935	25.6152	6.81782	355.352	596.306	398.239
Anln	21.0337	20.476	32.0362	34.047	14.9124	14.6968	22.6884	22.8346	29.4019	28.8751	28.3639	29.5018	15.0101	16.1169	7.01114	33.0016	27.2963	18.9529	33.1802	23.3285	11.7709	8.42621	14.0851	11.2859	12.2885	9.59325	0	4.88659	4.82866	7.30949	10.6914	5.86241	5408.99	5378.6	5490.42
Ano1	0.091587	0	0.030394	0.045118	0.043261	0.078267	0.107412	0.06317	0.03591	0.062217	0.050622	0.080256	0.389668	0.234757	0.091997	25.0486	21.5564	28.7318	21.9502	20.6557	10.4858	12.0188	10.5267	12.5488	11.6666	13.1505	4.10452	3.50627	8.32868	3.97165	3.98718	2.07448	61.0565	56.3853	60.7258
Ano10	12.4463	13.4076	10.6718	11.043	11.6382	12.3301	10.8178	10.6757	12.8084	13.2987	12.218	12.9482	15.7731	15.7969	14.1173	22.4557	25.0392	20.1025	22.9613	17.0819	24.8472	21.4989	25.0258	31.0859	26.4914	13.9802	14.5772	37.8056	18.6243	24.5754	45.2558	21.6149	0.413485	0.924372	0.443397
Ano6	46.9823	47.6362	44.9643	45.4593	42.1105	41.6212	48.2655	48.3635	47.8313	48.8418	46.1321	45.1502	37.4338	38.0068	24.1489	7.62011	8.74099	2.66623	4.65632	1.7857	22.4776	19.7693	23.0994	26.203	23.3611	9.89239	0	0	0	5.63253	13.624	0	2.01935	29.2794	29.8818
Ano7	0.384602	0.511416	0.746466	0.850497	0.671707	0.575082	0.804629	0.921037	0.599674	0.553679	0.759459	0.887072	0.09795	0.088211	0.125015	9.89363	8.36858	6.6153	9.6096	9.99523	39.3643	38.6512	44.5703	45.075	42.0588	37.6542	23.5993	26.6613	14.9665	22.6246	28.9579	12.5749	10.7562	14.7359	10.4411
Ano8	4.48773	4.35463	12.4147	12.0655	5.18723	4.52075	8.97787	8.82502	7.61855	7.50336	11.415	10.4015	2.48519	2.77322	0.946572	0.07334	0.238964	0.038796	0	0	13.4796	15.4902	10.0347	10.4175	10.5283	26.5605	27.6868	23.3152	18.8753	9.11385	21.5094	8.03886	1.30441	2.58726	1.1094
Ano9	0.147535	0.122942	0.380918	0.398069	0.408675	0.41958	0.560403	0.853687	0.297291	0.232291	0.552148	0.454582	0	0	0	139.947	140.539	131.116	171.215	151.399	4.66218	4.20546	5.84615	5.96143	3.63593	7.17809	4.46456	13.7012	20.6149	10.3937	21.1138	15.12	20.3476	31.3439	23.3506
Anp32a	265.799	258.882	269.382	273.772	207.294	205.676	233.197	239.161	272.285	271.09	255.658	258.916	128.245	122.674	111.247	1.25609	1.02285	1.43841	1.28189	0.934692	132.468	107.206	126.635	131.59	117.56	62.2568	61.5538	87.7329	84.5299	37.6739	55.8681	27.9427	19.474	15.9966	34.2596
Anp32b	632.401	625.433	694.941	712.859	528.935	521.345	608.361	608.53	670.831	653.533	638.978	655.627	386.987	373.37	323.105	22.7111	22.5435	23.423	25.3202	16.0888	0.678946	0.590817	0.948546	0.141617	0.511317	0	0	2.85964	1.92012	0.420007	0.733405	0	0.422772	0.399836	0.75607
Anp32e	173.592	170.953	193.585	195.157	161.764	159.853	155.882	154.678	197.703	195.653	168.164	168.572	125.311	109.014	132.564	0.997157	0.572628	0.954219	0.828139	0.503137	16.7527	13.5618	18.0196	15.6019	14.2164	23.7844	27.8657	21.3329	14.1214	10.6384	11.6481	4.25846	37.1712	38.1354	52.5886
Anpep	8.0668	7.4819	6.65084	6.48224	5.59992	6.07018	5.88812	6.2487	6.93849	7.21449	8.3266	7.53206	5.60534	6.03357	1.81114	2.66101	2.3892	1.53127	2.0465	0.734843	0.283474	0.017164	0.100912	0.184425	0.057176	0.824767	0.19258	1.50694	0.156094	0.380737	0.882612	0.069239	48.2963	44.9101	50.7695
Antxr1	1.14425	1.15565	0.911195	0.993306	0.97668	0.98904	1.16672	1.2563	1.0096	1.07352	1.23538	1.20427	0.698332	0.526647	0.17289	34.506	29.5229	42.7789	44.6193	50.8325	0.081434	0.341954	0.443368	0.547031	0.589039	0	0	0	0	2.655	4.67393	0	0.458903	0.325201	0.385005
Antxr2	22.5774	22.3725	23.1281	23.9666	14.5378	14.6045	13.1088	12.9612	26.8379	26.4694	24.1117	24.6268	83.1701	83.4235	61.6776	136.342	119.319	142.262	110.796	137.115	20.2996	19.2753	25.942	18.9169	18.1613	8.96916	18.9094	22.1022	0	76.1442	99.1233	83.1728	0.374731	1.43288	0.023379
Anxa1	156.371	156.828	161.761	165.954	129.642	126.036	125.705	123.776	161.259	159.724	134.149	137.543	252.848	258.704	194.973	8.95707	11.4478	8.15711	9.04253	7.23728	106.897	140.672	140.743	133.91	138.833	87.5014	68.0603	128.206	94.7944	9.99472	23.0779	26.7948	0	0	0.365238
Anxa11	109.16	110.435	113.349	105.62	100.887	105.639	107.348	105.534	99.767	100.165	104.383	105.169	61.8909	85.3985	39.8526	0.71891	0.794816	0.584853	0.808171	0.493464	10.0456	9.88604	11.5096	7.66003	9.58443	11.1838	6.38682	7.68281	2.23511	20.9356	44.0534	14.73	21.5844	27.9225	25.0279
Anxa2	37.4472	38.0235	42.5584	43.6626	43.6926	41.832	30.7912	30.0971	76.1873	75.6917	39.7338	39.2649	152.411	167.444	68.6737	2.56668	1.94415	1.58729	3.00962	0.816333	1.13013	1.39756	0.738574	0.68884	1.65363	0.734553	4.57218	0	3.04589	0.975029	0.957414	0.143179	261.258	238.675	209.308
Anxa3	5.5699	4.70138	9.36832	9.70176	8.78433	8.3013	6.99297	6.27975	17.4325	17.9853	5.2034	5.63384	17.5235	17.9072	8.5875	131.417	117.91	135.637	133.44	117.334	0.771053	2.50089	1.5887	2.21991	1.4715	0.581817	0	3.67381	5.07924	1.05198	1.14643	3.13627	11.2938	10.4975	12.6067
Anxa4	83.947	85.573	68.8497	73.4083	80.0289	82.3246	76.8394	75.9481	74.8928	76.7287	70.5483	70.4259	46.4483	44.3078	66.6107	75.7092	71.4239	99.3859	93.3554	109.227	163.518	175.058	169.281	166.364	166.618	77.3149	68.3688	74.2291	42.1641	59.3638	75.1677	53.4019	26.8978	25.2113	28.3286
Anxa5	249.923	242.988	186.353	190.41	262.011	262.28	242.295	244.83	216.406	217.8	198.605	198.442	331.258	296.096	277.919	16.9418	13.6323	19.9679	19.2999	26.0925	74.6057	84.5687	91.1993	80.1918	81.66	34.2657	0	49.4792	35.7565	16.3539	15.5958	0	25.1766	26.7318	27.7897
Anxa6	41.6928	42.1939	40.1286	40.0926	23.6661	23.5623	23.5632	23.6099	57.0246	58.8619	47.7977	53.2231	152.032	127.009	75.0063	0.775205	0.07078	0.102056	0.375649	0.072965	10.4168	11.2585	11.317	11.6585	10.2364	21.7119	25.2168	13.0329	15.3304	7.90293	10.1726	0.85272	8.23213	4.24217	7.48348
Anxa7	112.441	108.922	89.5358	89.852	125.928	123.901	120.314	121.462	93.7694	92.329	89.1168	92.9741	105.191	96.5667	79.8082	0.089589	0	0.149273	0	0	0.285398	0.34633	0.744258	0	0.217084	0.17894	2.12821	0	0	0.008992	0.377839	0.629785	645.818	214.528	441.744
Anxa8	0	0	0	0	0.064445	0	0	0	0.326304	0.186062	0	0	0	0.038244	0	39.2502	35.5327	82.8669	75.7201	132.051	21.854	26.7057	27.2504	23.7762	26.6892	54.5492	30.8538	37.2884	37.7266	17.4769	22.5865	9.10385	219.886	46.1586	155.159
Anxa9	20.6809	20.536	39.3524	43.2317	27.0093	26.9684	44.9721	45.5529	33.1239	32.3399	40.8172	45.5329	10.2988	10.6733	8.40384	0	0.10244	0	0.231551	0	2.71028	0.813173	2.66645	0.339617	1.27823	0	0	0	0	0	0	0	1.41128	2.3754	3.30412
Aoah	1.99073	1.50762	2.46805	2.27229	1.93909	1.68963	1.04123	1.11301	3.62847	3.71879	1.36245	1.73307	3.97961	4.73857	2.84931	0.995394	0.497588	0.581781	0	1.13082	24.404	24.7389	31.9161	34.9226	21.8224	55.9723	45.7829	48.72	55.6786	9.44603	10.6726	3.70514	58.9549	45.0813	64.7681
Aoc2	2.54813	3.0769	10.8869	11.8277	5.54699	5.4373	11.3401	10.9449	7.22138	6.06895	10.519	11.6934	1.14942	1.16184	0.836991	0	0.141889	0	0	0	0.347948	0	0.553903	0	0.290504	0	0	0	0	0	0	0	135.458	91.4045	116.988
Aoc3	0	0.0348	0.080954	0.147782	0.030771	0	0.045824	0.082035	0.026855	0.050844	0.069956	0.076362	0	0	0	0.210846	0.0798	0.052301	0.242524	0.010872	104.69	107.749	125.377	130.502	118.308	51.4369	65.0405	50.7048	57.8157	72.2576	71.8141	17.7087	27.105	21.57	29.0658
Aox4	0.13808	0.151558	0.108052	0.00858	0.102661	0.111311	0.239714	0.159922	0.087098	0.042069	0.134552	0.127475	0.033186	0	0	22.1453	21.2115	27.2438	32.7994	21.3678	4.77938	2.85557	4.66159	3.53177	3.97205	22.8601	27.3202	19.6131	36.9462	1.36812	3.98358	0.348982	10.4439	7.6376	14.9384
Ap1ar	42.8608	43.8664	58.1902	59.4805	46.6003	45.6002	58.5129	58.3547	55.7419	52.025	54.732	58.1242	35.7226	36.2716	31.1927	0.345379	0.383744	0.3484	1.12541	0.796986	1.77555	2.41877	4.12328	3.57952	5.86911	0	0	0	0	5.79053	0	0	4.83049	3.54719	4.19635
Ap1b1	87.5862	87.5014	88.5952	85.2137	69.3126	69.6582	84.714	83.9308	86.8306	88.3162	96.1152	97.3115	55.8241	59.5994	21.8833	198.193	173.438	168.802	226.821	162.889	2.44009	4.7515	2.09719	5.90817	1.21894	0	0	0	0	0	0	0	36.8467	55.4705	56.3228
Ap1g1	52.8858	51.1782	55.6108	57.7615	59.6194	60.1253	58.2316	58.2326	56.7151	57.0788	51.5689	52.1875	45.343	48.5959	39.253	5.9697	4.83406	6.19843	9.06321	4.97688	25.091	12.8317	42.824	41.5363	31.7642	78.7006	148.219	91.0897	66.2046	39.1304	40.6598	14.0156	11.7699	9.52264	14.594
Ap1g2	22.7692	23.4267	49.9523	49.036	26.4133	26.4351	43.3638	44.7879	37.8403	37.131	47.7089	47.8266	14.8208	17.1794	8.73597	7.56513	6.63816	5.16463	4.75168	3.92125	0	0	0	0	0	0	0	0	4.59816	0	0	0	20.6349	23.9612	17.0776
Ap1m1	137.152	134.806	156.537	158.522	133.035	129.307	140.358	135.978	145.199	141.498	161.298	159.613	84.8504	84.7773	69.4336	0.390558	0.15991	0	0	0.491722	0	0	0.218182	0	0.220693	0	0	0	0	0	0	0	9.9978	4.30711	8.54048
Ap1m2	1.36501	0.945878	1.12909	1.06533	1.3227	1.54101	1.62615	1.43787	1.04342	0.781084	1.21557	0.940575	0.700876	0.58359	0.214048	0	0	0.363207	0	0	0.21846	0.069954	0.581446	0.584164	0.039299	0	0	0	0.636253	0	0	0	0.669573	2.40586	2.16539
Ap1s1	116.875	118.577	127.33	130.555	114.777	113.295	120.439	117.162	117.433	115.093	124.344	117.594	61.0915	61.6626	47.2674	234.294	249.524	293.89	222.712	309.379	0	2.33626	0	1.47273	0.499368	0	0	0	0	0	0	0	19.6589	22.4781	20.5329
Ap1s3	19.183	20.9519	21.1563	22.6071	20.9682	20.4521	21.5358	20.512	20.9849	21.0114	20.0015	19.4697	17.6837	16.4067	23.9953	0.751656	0.814536	0.279678	0	0	0.847992	0.989564	1.10896	1.25176	0.638905	0	0	0	0	0.48708	0.765713	2.52587	92.0284	52.4747	66.8411
Ap2a1	62.1573	63.714	77.8619	76.6272	59.3692	59.9898	74.2237	74.6586	69.3347	66.8617	79.1954	78.4674	38.2567	42.5073	14.0437	0.108256	0.109497	0.176937	0	0	80.4766	88.6494	71.4555	61.2081	63.3785	315.234	365.749	426.458	339.196	137.159	164.816	85.1445	11.5062	5.47207	15.8124
Ap2a2	52.4279	52.6512	50.4711	49.8135	43.5477	42.8771	50.0513	51.9076	51.9124	51.713	52.9745	51.9351	46.725	48.0581	20.9846	0.779679	0.848273	1.2274	2.36732	0.186785	29.5935	31.1795	32.1923	36.7132	30.2433	44.343	37.2739	39.6755	47.347	30.8185	36.317	15.5649	106.811	130.515	107.429
Ap2b1	141.438	143.251	127.518	132.593	138.359	142.094	135.05	134.551	135.7	135.499	126.067	129.017	88.0694	91.9967	58.3839	0.342333	0.803988	0.702854	0	1.08752	29.0428	24.1091	32.2361	28.5489	26.2135	56.362	57.7411	51.4542	23.9974	11.2967	10.3664	5.54658	48.9973	43.8303	50.5058
Ap2m1	265.03	266.627	270.176	265.003	251.383	254.358	277.737	271.261	248.341	251.286	264.934	258.848	195.101	212.647	142.735	0	0.358971	0.196059	0	0.509867	12.8926	9.81201	17.1901	16.7853	12.296	2.95735	0	0.67082	0	13.5615	9.35785	6.31839	25.3017	9.73274	21.4576
Ap2s1	183.028	190.494	190.674	190.295	176.292	183.142	171.398	174.029	174.301	178.056	197.485	189.79	145.612	134.709	107.117	0.585167	0.642937	0.326644	0.331281	0.223059	193.606	175.786	174.646	179.564	164.173	78.998	24.859	42.7735	36.6939	76.6713	227.133	69.3243	21.462	67.211	31.7958
Ap3b1	110.563	111.172	96.6839	98.2923	90.1878	88.4399	111.035	113.92	98.9912	96.1626	98.4495	99.6419	57.5031	55.4253	33.8197	0.182129	0	0.236378	1.43522	1.00875	6.02224	4.37062	5.41406	7.4817	4.78294	9.24047	0	3.8328	4.03027	3.56121	3.08047	0.981637	1.36481	0.308019	2.34916
Ap3d1	60.6248	59.8566	69.4873	70.1154	43.8171	42.5863	69.3162	72.302	61.8705	58.8043	71.8533	68.9292	38.8771	44.4511	10.7337	1.21453	0.685994	0.436491	0.916257	1.28027	0.552493	0.107784	2.52322	2.48509	1.09027	0	0	0	0	4.3107	4.05164	0	392.812	526.939	461.28
Ap3m1	33.0619	31.7171	34.9	34.942	32.0324	32.2362	33.4204	32.4778	34.8314	35.3226	30.3607	32.318	13.079	13.0682	13.9002	17.3959	19.7785	9.82953	10.1978	5.74834	1.51295	2.78807	1.8812	4.61252	3.69737	0	0	0	0	4.27978	3.82244	0	46.1247	85.539	54.1323
Ap3m2	8.8314	9.19685	8.42664	7.89312	9.28777	9.90209	10.8989	11.9986	9.2367	8.83474	9.9955	9.9639	3.58684	3.90009	4.48378	42.5454	41.2561	51.5485	47.841	37.0987	0.106746	0.0196	0.079126	0	0	0	0	0	0	0	0	0	82.5797	124.791	89.5606
Ap3s1	38.4816	38.2212	36.676	37.4173	45.4621	47.7912	36.7604	34.4224	54.6	54.7833	27.615	28.6545	37.4993	35.1667	56.1352	25.1082	21.6235	21.5219	28.3077	13.6867	1.17566	0.290874	1.81378	2.24711	1.72433	0.844199	0	0	0	0.270043	0.516621	0	133.886	113.648	143.617
Ap3s2	36.5008	36.4601	36.5563	37.1646	34.005	33.6517	35.9681	36.198	36.6405	36.7739	36.3869	36.2852	9.3935	9.32176	8.26278	19.7555	20.6196	17.3607	21.9605	6.07912	45.5942	47.0347	54.3827	43.3822	43.2922	59.2695	22.7264	51.3025	34.9321	38.7777	73.4126	26.4498	122.796	166.693	78.9576
Ap4b1	25.9291	25.1219	33.9677	37.1626	28.8745	27.4413	37.1381	36.1876	31.7396	32.0069	36.4347	38.8119	12.8948	15.616	10.7903	148.232	153.691	139.716	113.091	181.921	14.7784	10.5424	13.4866	14.9606	11.9255	34.3147	15.1256	25.6114	15.1117	32.8376	52.4382	26.1481	173.974	137.969	165.216
Ap4e1	9.97294	9.2495	16.4184	16.1665	11.1306	11.2926	16.1367	16.207	14.9294	13.7334	14.8723	15.0473	3.56426	3.77033	2.23039	8.75217	7.48636	10.1874	6.72619	6.7625	20.2748	20.3952	19.2963	21.438	17.2691	29.3787	12.6361	11.8	12.916	12.8065	14.1612	4.37587	1.58228	0	0
Ap4m1	33.4478	31.1455	50.0918	51.7611	31.5453	29.6246	43.1802	44.4125	39.9322	39.2687	49.9437	50.3488	20.4228	23.6584	17.5564	61.2339	47.5986	140.46	136.853	293.155	9.24861	5.60111	12.7363	12.6126	8.97096	10.2917	1.39814	5.57664	1.71382	15.1597	18.5359	12.3477	34.1913	19.2842	35.4078
Ap4s1	46.8535	46.523	39.6954	44.1027	51.4428	51.1322	52.3117	50.3198	47.7894	46.6804	45.6099	46.6793	34.1137	28.6302	45.8667	8.79236	6.89456	16.3032	15.1166	26.4739	146.909	150.481	151.956	147.071	146.858	216.141	216.273	244.277	242.981	81.9466	98.4113	52.5428	26.6934	13.5564	33.9142
Apaf1	25.5049	25.664	30.9553	33.1692	25.7601	25.0948	27.3519	27.1298	33.0721	31.8484	25.4921	25.848	15.7561	17.7706	9.95415	0	0	0.103156	0	0	609.452	578.362	528.152	542.097	557.351	208.216	52.8725	127.495	75.7329	169.185	363.093	181.907	1.37043	1.00497	1.11024
Apba1	2.12452	2.16893	2.09534	2.04964	2.69092	2.49905	3.16849	3.07426	2.48292	2.42376	1.8988	2.07865	0.518703	0.465756	0.205088	0.101484	0	0	0	0	16.8021	21.5829	19.2992	22.4508	17.6469	26.8031	9.68332	16.1159	15.8429	7.52868	8.286	1.70784	2.92397	3.65726	1.69429
Apba3	19.668	20.0495	25.8204	25.7502	19.4446	20.8595	28.027	29.242	21.5656	20.4607	30.7925	27.7438	44.7071	46.9876	12.0135	0	0.119933	0	0	0.061776	332.62	328.696	337.86	337.99	401.736	25.1967	16.3592	26.3462	25.7021	44.8658	60.1816	38.5518	0	0	0.230846
Apbb1	14.1386	14.1156	10.7442	9.94051	12.2125	11.7887	14.141	13.2785	10.1352	10.3024	12.7446	12.0591	10.9465	11.6079	4.26357	14.6345	9.32727	37.0523	38.5256	49.8994	189.513	204.712	184.984	180.613	193.31	38.6434	58.1843	22.9868	55.5683	38.2564	57.2889	36.3211	9.30158	11.8637	11.6403
Apbb1ip	100.815	97.0779	91.4843	93.1476	82.015	82.1848	96.2528	94.5502	105.725	102.377	92.178	93.5821	77.5138	77.3371	40.2089	58.8965	51.5961	54.7009	60.3591	53.5062	14.4575	14.3151	14.8093	14.9247	14.2835	0	32.4787	30.7443	0	143.456	205.066	108.86	67.0927	68.6739	68.2053
Apbb2	3.10609	3.32781	2.88943	3.19869	4.47152	3.82158	5.40288	5.07298	2.29636	2.85919	2.96611	2.2393	0.903496	1.2698	0.362632	26.1642	32.8319	23.2803	36.3575	20.171	73.8493	81.6661	82.025	80.2132	86.9821	127.618	123.156	108.59	108.674	45.5239	128.674	41.1389	0.918114	1.10765	0.91582
Apc	23.9107	24.3424	36.2711	36.4322	16.2325	16.2168	33.0148	31.9925	29.1305	28.4917	31.6927	32.1379	15.7845	22.6936	3.57314	19.3742	20.7066	11.7157	16.0149	7.23815	22.824	19.7597	22.1047	19.3911	17.808	38.637	29.724	17.6331	27.9573	37.5769	51.3144	11.9734	33.0968	31.7546	68.4242
Apc2	3.76785	3.91425	3.46381	3.06181	4.02135	4.1511	5.73739	5.50575	2.95161	2.90694	3.37831	3.20129	0.434929	0.515641	0.13519	18.438	17.1666	18.2493	36.3466	21.9769	35.8712	32.0588	34.4798	31.4205	25.8855	18.6175	17.7371	31.0116	16.8223	27.1395	29.4257	13.8039	6.42064	5.90683	6.74016
Apcdd1	1.0141	0.848704	1.14636	1.08508	0.544446	0.442341	0.810422	0.614311	1.46429	1.37898	1.26823	1.24157	1.24854	1.74155	0.770008	0.308968	0.754052	0	0.149216	0.136413	7.5512	9.69543	9.03128	7.41703	9.40298	20.61	11.0706	1.84952	5.17439	11.057	17.7793	16.9029	44.6938	44.8243	35.8848
Apeh	61.4888	60.1274	73.5993	78.2028	64.0688	64.3622	75.9012	77.1288	66.4426	65.0867	81.6921	84.4414	34.1333	34.3864	27.2279	115.887	111.788	123.669	102.015	109.711	74.8972	71.0735	82.2455	77.3995	66.1104	57.675	41.7437	47.5749	49.9429	30.1944	42.2874	21.1366	1687.23	1464.9	1723.51
Apex1	123.45	125.052	120.691	134.442	85.1724	88.6162	96.7083	87.5926	102.733	106.751	117.247	117.007	39.8648	35.749	40.4934	517.671	528.009	459.464	490.432	458.826	19.7435	19.7491	19.082	19.2072	15.2164	31.6731	6.31055	25.4774	10.6581	22.177	30.3322	20.4064	1150.32	1130.12	1325.69
Aph1a	85.0356	81.0868	80.0186	82.7069	92.9411	96.587	77.5203	83.5345	86.5219	89.7492	81.0847	77.2847	72.8636	72.2894	74.2132	22.5097	22.6314	21.3721	21.2812	17.3995	24.4944	28.0932	30.1526	23.9306	29.4366	13.5642	9.06405	14.3768	6.73958	8.12521	9.38405	4.11273	136.888	179.67	184.676
Aph1b	13.7993	12.8161	9.88747	10.0141	17.4937	16.2957	14.9211	15.8573	10.2429	10.7921	9.31906	9.90075	3.61599	3.06847	4.03692	346.361	276.699	316.355	340.853	260.593	14.9176	16.7487	15.9228	17.6692	19.3704	17.7914	14.2677	3.45166	3.91986	13.6482	20.7359	8.04695	161.314	218.547	142.372
Aph1c	10.7988	10.6443	10.6805	10.7968	14.5863	14.0161	15.9124	16.2889	10.0131	10.7694	11.6594	12.2447	3.89295	3.57756	5.27273	182.678	191.28	147	172.102	147.162	21.732	29.2058	31.637	31.7661	32.4539	15.5513	2.87882	0	1.36128	10.0225	10.2426	3.46638	763.094	862.471	604.623
Api5	171.276	172.78	168.247	170.701	179.548	176.362	176.179	174.478	176.089	176.699	154.635	156.463	127.225	129.396	153.952	18.1478	21.4587	19.2712	25.3073	30.6615	1.08222	0.261356	1.77743	1.93608	0.131066	0	0	0	0	0	0	0	69.9698	56.1199	85.8786
Apip	36.9626	35.2913	43.3921	48.4961	37.8969	35.721	41.4657	44.027	41.8142	41.2945	46.8269	49.13	22.2424	19.7856	27.7407	87.0015	78.2631	73.2515	85.1855	79.2678	0.223736	0.653464	1.01786	0.534655	0	0	0	0	0	0.179733	0	0	49.3968	70.3295	86.2544
Aplf	12.8193	12.7618	15.7663	15.9923	10.3065	9.64219	14.6765	14.8947	14.7342	15.9974	15.8073	15.6069	11.4893	12.4812	7.68074	25.2926	27.5439	25.2292	31.3448	26.0237	181.681	168.464	311.129	275.396	259.12	1405.13	1672.76	1628.5	1832.28	35.0406	82.3196	20.152	0.408423	0	0.08457
Aplnr	0.010802	0	0.049195	0.070175	0.033229	0	0.071618	0.051448	0.088169	0.113393	0.02692	0.028116	0.230726	0.462035	1.172	54.7717	69.2389	60.6849	54.8149	66.1987	71.0423	60.1504	66.1948	59.9056	59.7435	26.5792	27.3738	16.0529	20.0535	63.9942	71.8127	44.9604	4.75486	5.77169	4.47074
Aplp1	0.23873	0.296919	0.405752	0.359683	0.382086	0.565545	0.587451	0.597344	0.117722	0.064237	0.252221	0.29291	0.989294	0.937634	0.242942	6.97552	7.52035	7.68627	6.80455	10.0887	8.68315	8.88365	8.36609	9.54381	5.63478	12.2514	0	0	0	7.95947	14.0158	3.46504	57.2968	62.1088	65.0757
Aplp2	199.331	201.73	139.715	137.783	174.192	174.816	186.352	187.317	148.957	150.33	152.449	150.328	184.853	190.477	127.696	52.8541	50.8443	55.6089	56.1894	52.1029	101.253	102.052	122.601	126.474	105.108	141.466	163.569	175.36	173.714	21.8384	39.4147	22.6306	12.2202	6.40645	9.31
Apoa1	0.265209	0	0.505645	0.439906	0.161484	0.41752	0.739719	0.414388	0.273729	0	0.299971	0.478625	0.180367	0	0.181324	19.8334	22.2275	20.2725	22.1194	23.7587	1.66393	2.63726	2.65611	2.53518	2.05894	2.25514	6.26582	0	0	0.834228	0.563391	0	0.792936	0.567882	0.939421
Apoa2	1.10397	0.63974	1.33431	1.40294	1.14988	0.884365	1.40993	1.33849	0.559279	1.14843	1.24672	0.645281	1.38831	1.19524	1.83392	31.4887	29.9786	33.0682	25.9551	19.3493	102.446	104.724	101.508	128.173	91.1386	169.285	146.363	101.272	100.906	25.389	33.3617	7.85357	112.798	124.752	125.526
Apob	3.13432	2.96521	2.67609	2.81667	1.25002	1.20609	1.88434	1.85188	1.97784	1.81718	1.86283	1.87001	0.192728	0.175888	0.007543	19.5016	23.5306	18.4793	31.4355	20.2689	73.3732	50.5777	42.1901	73.3916	46.4731	103.653	89.1312	27.5265	78.2412	31.7816	49.1299	16.0779	42.6367	48.3139	37.0864
Apobec1	20.6093	21.5019	31.0855	29.9351	21.8971	21.0616	32.8693	32.0978	25.0511	25.6601	28.0314	27.8668	11.8216	10.708	5.55222	40.0019	33.7056	37.7823	45.0481	35.3659	25.8076	22.9817	27.6831	29.4122	23.6855	36.2479	34.955	26.9099	23.1564	10.0782	8.77582	2.75677	2.30677	1.40988	2.18277
Apobec2	0.456024	0.233836	0.255825	0.529871	0.223155	0.358072	0.531625	0.842039	0.457912	0.488044	0.520584	0.296528	5.43884	4.27715	2.05668	1.07775	2.00367	0.993712	1.84982	0.525176	68.8106	63.7091	68.1235	74.8792	61.6719	32.9002	48.0523	15.1423	46.4817	20.823	31.6739	10.0935	40.0211	54.0526	45.2793
Apobec3	137.139	136.809	204.101	204.069	135.052	133.911	201.011	197.648	161.67	164.331	193.61	193.787	76.3255	72.1866	57.694	0.425669	0.801639	1.90157	0.728638	0.197302	26.9703	23.7486	30.2703	26.4349	25.1578	25.415	17.8413	18.1293	29.7704	19.1826	15.3851	5.04814	0.471156	0.648865	1.4487
Apobr	19.5888	20.1562	27.8086	29.8903	15.1328	15.2728	21.4516	21.34	26.0412	26.0968	27.3789	26.5354	8.36408	12.0976	2.79683	304.687	249.184	249.228	463.522	189.349	0	0.107786	0.04963	0.107207	0	0	0	0	0	0	1.74418	0	0.365184	0	0.557172
Apoc1	0.21512	0	0.705598	0	1.05284	0.825913	1.09413	0.666304	1.42054	0.992687	0.503824	0.394689	0.798592	0.706244	1.0935	71.216	66.6544	68.3403	70.4248	61.5367	9.48789	8.36722	13.7402	11.6154	10.027	4.7173	2.25474	0	0	9.06196	12.9218	2.90514	5.14547	4.20961	5.99987
Apoc2	0.330469	0.451783	0.114152	0	0.238303	0.500256	0	0	0.913218	0.655057	0.263952	0	2.68542	3.08202	1.67323	13.0632	14.619	12.5618	18.0384	13.7023	1.16573	2.86956	1.10495	1.64791	1.27864	0	0	3.04764	1.70996	0	0.211819	0	0.491437	0.752397	0.689985
Apod	0.092669	0	0	0	0.050532	0.226081	0.194867	0.096904	0.405308	0.624137	0.265186	0.59171	0.068006	0.037728	0	116.339	98.9363	108.901	105.779	84.717	18.9274	15.3613	19.4632	20.4233	17.1819	40.1682	63.8253	16.8574	44.1257	13.8791	23.915	5.95101	0	1.57846	0
Apoe	667.007	677.694	650.421	624.448	654.494	650.51	720.497	713.144	557.9	573.117	633.7	604.839	592.886	532.523	276.551	6.82083	7.94098	7.86084	9.09256	6.6947	23.5016	24.9991	22.1636	20.9928	19.2428	48.9068	43.065	45.0933	21.0554	15.942	24.7301	10.8	0	0	0.12228
Apof	0.184507	0.134337	0.12225	0.329154	0.102343	0.121164	0.216925	0.180662	0.203068	0.127597	0.198069	0.190028	0.070818	0.137287	0.123496	66.181	59.0178	55.1957	72.9873	29.1167	20.1846	15.1982	19.9688	15.9018	17.1368	8.80263	10.3412	0	7.30851	14.6911	29.0444	6.86908	0.741658	0.198108	0.763843
Apol10b	2.71789	2.02661	1.49764	1.5852	5.78654	5.78856	7.22017	6.14794	0.994893	0.975986	1.21006	1.35122	0.325916	0.111113	0	83.3355	85.6225	48.2299	83.2313	37.6385	1.06633	0.60454	1.21943	0.996378	0.791651	0.359962	1.2452	0	0	1.22931	0.41615	0	0.180206	0.200254	0.04512
Apol11a	0	0	0	0	0	0	0	0	0.108008	0.08257	0.173267	0.097373	0.187003	0.137614	0	37.6064	33.2363	33.1057	40.1589	26.9042	0.295106	0.302627	0.81232	1.1269	0.428685	0	0	0	0	0	0.044847	0	9.46321	12.9004	6.04211
Apol11b	0	0.038952	0.093777	0	0.507484	0.164702	0.556238	0.256277	0.454023	0.378608	0.233002	0.28429	0.396652	0.222293	0	42.0563	32.9967	45.1363	41.1673	50.3054	62.2482	69.7339	68.9222	68.76	73.3079	339.402	378.639	414.072	373.333	38.2312	49.5159	29.4018	505.935	436.49	521.119
Apol7a	0	0	0	0.126529	0	0.110813	0.120526	0	0	0	0.120912	0	0	0.107541	0	40.9426	41.8891	46.6869	47.9183	41.2132	14.4497	16.384	13.1322	10.6931	12.016	22.3971	19.5993	25.6174	20.7091	11.0989	17.4646	8.23664	13.3331	6.87582	13.0287
Apol7b	6.55712	6.26533	7.59786	7.51578	10.3947	10.0722	11.0841	12.0918	6.92015	6.63781	6.79312	7.06978	2.49507	2.18037	3.38975	0.122097	0.875772	0.235885	1.38451	0.062925	7.04746	6.69625	8.7173	8.82	6.55353	9.10997	7.90149	2.83976	3.61101	6.756	7.0553	1.52569	286.451	190.287	255.246
Apol7c	0.12274	0.050973	0	0.129396	0.124807	0	0.070967	0	0.055681	0.106281	0.104288	0.094781	0	0	0	20.8798	24.1534	27.6327	32.6076	37.2224	3.05301	1.07123	3.11985	4.3139	4.17966	0.197697	0	0	0	3.39827	6.18177	0.152464	4.8678	4.1557	10.3518
Apol7e	20.3054	20.3707	25.7323	27.095	32.3826	32.5711	39.8452	40.9297	20.5788	19.8013	23.003	23.9991	4.49428	5.084	6.99452	0.032023	0.419627	0.036235	0.204493	0.077719	14.0212	9.93736	10.9779	10.5202	10.3596	8.8358	9.61344	11.2105	12.9992	26.04	31.6903	11.0965	1.80702	0.093878	0.08725
Apol8	0.625364	0.876012	0.54364	0.631765	1.02683	0.729272	1.18564	1.41346	0.455652	0.55881	1.23923	1.05159	0.48547	0.509534	0	33.0135	34.5419	31.2128	30.011	22.0168	0.140492	0.073728	0.267704	0	0	0	0	0	0	0	0	0	6.48569	1.57824	4.96914
Apol9a	0.746717	0.703316	0.888536	0.763622	1.17567	1.2634	1.43456	1.44206	0.714067	0.580173	0.792917	0.313841	0.491697	0.180121	0.077976	17.0218	20.4231	11.6854	12.1802	9.14164	0.081545	0	0.076082	0	0.108406	0.854816	0	0	0	0.610646	0.652945	0.200357	1.43406	0.070238	0.438003
Apol9b	1.71311	2.13291	2.66804	2.75646	3.85014	3.75001	4.13547	5.27583	1.86225	2.10453	2.0959	2.2434	0.694359	0.474932	0.249635	27.2319	27.2609	20.7257	28.4814	10.637	2.32288	2.19432	3.26132	2.56323	2.91437	10.2887	11.3597	4.4134	4.56649	1.42134	2.08668	0.485382	0.14327	0	1.98628
Apold1	1.7039	1.45056	0.702617	1.19703	0.476105	0.648614	0.650165	0.808858	1.38798	1.54331	0.662366	0.665802	1.22558	1.18897	1.72603	1.50744	2.68225	2.44767	2.89806	1.16489	0	0	0.622333	0	0	0	0	0	0	0	0	0	0	0.223666	0.130754
Apom	0.239493	0.150372	0.407826	0	0.277319	0.231432	0.40133	0.740582	0.407078	0.179575	0.427187	0.992815	0	0	0	2.90017	1.16486	1.81805	2.04088	1.2371	108.573	112.572	121.11	129.622	117.349	38.8704	0	51.1549	28.2558	32.9265	50.4248	36.5585	6.59856	5.71179	5.66574
Apon	0.393152	0.112777	0.742687	0.843603	0.275046	0.224185	0.333329	0.254681	0.310953	0.162612	0.634439	0.571942	0.128539	0.087571	0	96.8349	90.3966	79.6243	76.8347	52.376	538.474	488.794	489.203	450.732	493.61	217.401	160.68	283.63	217.952	260.301	406.865	185.674	0.983725	0.525795	2.29162
App	76.4702	77.148	66.6779	61.6114	75.0218	75.5503	82.4597	78.2035	64.0581	67.061	62.5753	63.7932	74.1299	77.5817	36.3786	10.1296	11.4413	5.65299	7.89299	3.57438	3789.9	3664.28	3495.58	3668.46	3735.11	2257.78	1971.85	2389.87	1728.16	750.761	2320.38	1102.5	14.1761	2.81983	11.31
Appbp2	67.973	66.0596	69.7967	70.3096	70.2658	68.3117	67.7027	67.2568	67.0118	67.5963	65.6329	66.3969	61.8899	67.8793	60.2991	21.2576	27.0839	20.5884	26.3896	8.64733	0	0.062672	0	0	0	0	0	0	0	0	2.46434	0	77.378	54.0542	0.499875
Appl1	33.0075	34.3466	35.8925	38.1715	31.6949	31.8746	33.567	32.9561	34.2872	34.383	31.8608	32.2288	19.9079	18.4945	21.2447	14.5384	13.9452	10.245	23.2075	11.63	82.9634	69.0291	87.6694	81.1634	73.5581	33.9824	22.3238	4.18089	30.7723	79.7085	134.403	81.1135	18.3176	25.1687	19.9997
Appl2	32.8654	32.5217	67.8408	70.1143	42.017	42.3899	72.21	73.8685	54.4563	54.6811	71.78	74.3877	25.5629	26.2208	18.0973	19.8517	19.9715	13.9439	17.6318	16.5826	0.017318	0.056906	0.165298	0.749888	0.059237	0	0	0	0	0.098785	0	0	20.2218	36.1796	24.2443
Aprt	147.835	150.563	162.678	159.886	175.808	164.51	153.009	159.19	148.802	147.946	162.089	160.028	236.119	218.094	128.964	0.158621	0.575742	0.156521	0	0.058094	0.982613	1.87623	1.53697	1.04607	0.79067	2.03174	7.15276	0	6.26827	5.45384	9.38545	2.73736	70.3064	50.4974	66.595
Aptx	9.67272	9.43482	11.8323	10.7353	9.01465	9.34942	12.5416	12.6575	11.0536	10.4806	11.6639	12.1494	4.82066	5.14329	4.04674	0.223808	0.284952	0.261059	0.278239	0.165087	6.89318	6.17425	6.6251	6.76751	5.38601	2.61702	0	0	2.4691	11.0195	22.8912	4.71765	0	0	0.128071
Aqp1	106.748	103.644	103.593	104.818	102.858	103.658	112.025	110.359	141.416	140.029	119.956	117.875	48.9049	51.7441	25.0944	8.17417	6.51406	9.00235	8.09684	5.24587	0.461537	0.492823	0.725323	1.06564	0.565923	0.628784	1.12921	0	0	0.484997	0.530742	0	0.869492	0	0.621783
Aqp11	8.15371	8.86491	7.5788	7.04816	9.50896	9.16708	9.72828	8.12608	7.7396	9.15102	8.78824	8.92493	2.39026	1.86526	1.21937	118.715	111.395	101.412	89.4074	78.8795	0.171373	0.075126	0.102148	0.182831	0	0	0	0	0	0.226621	0	0	0	0	0.891348
Aqp3	0	0.052273	0	0	0	0.050921	0	0	0.039252	0	0	0	0.799649	0.465551	0	528.245	574.638	443.622	540.772	447.009	0.060097	0.015195	0.034781	0.029062	0	0	0	0	0	0.557458	0.026491	0.482173	46.2036	53.1271	51.9032
Aqp9	48.8975	49.9631	49.2953	49.6124	61.4486	60.7714	57.1191	56.8337	53.3561	53.6971	43.9406	44.9506	13.3883	14.3598	11.7672	1619.77	1654.51	1346.85	1412.52	862.062	18.2992	16.6122	21.3352	19.6183	16.3817	35.7596	27.4088	34.0973	26.5491	28.5086	46.1894	18.8655	29.0526	68.4973	35.3946
Aqr	71.5705	71.759	79.2224	81.7678	63.0447	63.0792	75.8833	76.6469	75.635	73.4607	75.0772	75.1107	31.5495	34.2243	15.9329	0.251556	1.5314	0.139146	0	0.197226	40.1989	37.019	41.2867	43.3146	42.4815	38.6913	36.6725	23.5077	29.3406	105.642	152.006	73.2129	0	0	2.75997
Arap1	90.2995	93.1273	104.314	101.269	81.1867	79.2693	97.5397	96.7183	94.2947	91.9466	107.526	108.028	46.8636	55.8168	24.3692	129.872	128.185	100.9	165.738	107.379	0.050405	0	0.031215	0.268043	0	0	0	0	0	0.332862	0	0	281.141	134.494	226.872
Arap2	7.9433	7.82251	9.24225	10.0393	5.37888	5.17772	7.84006	8.24069	8.72937	8.13466	7.28819	7.22955	3.65246	4.41557	1.82753	1.09428	1.4733	1.43668	1.67641	0.526822	0.287699	0.270612	0.2649	0.629254	0.224135	1.65296	2.48446	3.27437	2.8801	0.555047	0.02405	0	90.7684	81.3237	89.6455
Arap3	12.4337	12.7401	22.7187	21.8477	7.72112	8.31406	10.4419	10.6324	19.918	20.3553	20.3228	20.3603	6.50445	9.08415	2.92492	1.45394	1.56428	0.344713	0.502896	0.27522	17.6412	18.695	20.0621	17.8347	18.0387	24.6132	14.6443	13.7739	34.7044	12.1921	13.9934	9.64892	4.5669	1.3098	4.92742
Arc	0.675531	0.603232	0.447223	0.538949	0.175856	0.300227	0.35599	0.721202	0.627499	0.665126	0.514672	0.317138	2.18131	2.48091	0.954135	10.9423	12.5496	8.22364	8.33643	5.16202	0.104689	0.04816	0.097926	0	0.142007	0	0	0	0	0	0	0	39.9757	68.1115	33.1312
Arcn1	158.33	155.754	145.377	151.445	148.847	147.151	152.389	149.394	159.597	158.76	143.706	140.186	123.912	128.012	128.531	4.08896	4.36301	9.76272	10.3644	15.6758	3.17441	1.7816	3.60783	2.02672	1.91785	1.04358	0	0	0	6.58181	12.1025	0	0.192871	3.61085	1.63702
Areg	0.182135	0.049704	0	0	0	0	0	0	0.176051	0.238969	0	0	1.14827	1.31536	1.63163	2.01331	0.365092	1.00057	0.737559	0.619463	0.471989	0.311868	1.21594	1.30733	0.331854	1.19107	0	0	2.63904	3.5433	5.49235	2.25012	55.0017	35.2118	64.9448
Arf1	355.888	348.538	368.34	374.514	359.19	367.774	361.66	362.86	368.35	378.592	364.476	375.4	457.064	476.967	489.512	0	0.185689	0	0	0	1.25075	0.833111	1.7819	4.6132	1.2527	1.41881	3.64453	4.51878	5.62024	1.36458	0.659141	0.330068	91.77	55.1288	104.053
Arf2	44.0974	43.3288	37.6479	38.3637	45.8707	45.3472	42.8659	42.9289	38.7418	37.302	34.8992	35.5714	64.3372	59.9214	55.0509	0.066641	0.252898	0.182279	0.089006	0.116693	12.0951	14.3411	12.0198	10.9088	11.9028	26.2494	29.2175	22.6869	26.4794	25.9693	36.1392	8.33392	52.8447	46.429	63.3058
Arf3	161.777	164.816	170.247	172.568	186.224	183.411	184.102	188.089	156.83	159.333	165.19	166.578	268.528	258.954	225.354	35.9279	38.643	35.309	41.3224	22.5806	101.227	88.1837	104.479	97.7592	82.7452	190.623	212.921	147.401	178.39	55.6544	79.5116	31.7744	2.00963	0.497436	2.34858
Arf4	182.005	181.833	146.951	153.445	203.078	201.983	164.637	160.213	172.885	166.327	137.694	139.364	315.354	255.84	495.528	74.6089	74.7361	64.013	78.4411	46.4615	15.6891	15.5553	17.5659	18.052	14.679	36.7959	51.9534	39.8413	39.735	62.9048	59.2543	24.2077	0.351969	0	1.04077
Arf5	142.777	148.383	152.744	149.218	158.531	162.113	152.517	149.433	147.474	156.182	163.357	152.322	238.429	218.405	147.734	3.03628	2.98497	5.28524	7.25969	10.8719	45.0997	39.6875	48.0971	48.0786	38.7771	44.6176	42.1371	37.1492	39.2063	34.8637	44.3732	15.3222	2.56128	1.99933	2.0618
Arf6	113.881	114.388	104.645	105.977	112.56	112.711	106.977	106.845	110.605	107.209	98.4624	94.7215	198.284	171.112	166.392	0.407892	0.564586	0.644721	1.1493	0.301374	30.7852	27.6616	26.5562	25.5549	27.2821	124.071	88.2929	109.371	106.318	21.4055	49.7033	16.9941	14.1524	29.5913	23.388
Arfgap1	36.2952	34.0974	48.4247	50.4721	33.3133	33.799	45.5506	44.6525	40.8769	40.3448	47.9118	49.5824	46.9149	47.8629	22.9861	26.1382	26.3149	20.0727	24.9689	11.5195	2.85928	1.7241	2.36927	2.35878	2.67082	1.31939	0	0	0	2.91345	3.38404	1.36802	96.5464	75.2566	5.88512
Arfgap2	92.867	93.4191	94.4574	95.6486	88.3682	87.2362	92.1025	92.0324	89.1252	89.2162	96.0319	94.2655	82.0811	88.7353	76.9871	2.97536	4.13081	3.57578	6.59793	1.92593	28.1518	29.1385	32.5944	35.7858	26.1688	194.849	191.126	194.989	197.164	12.5277	10.8269	4.78193	9.49488	1.60192	11.3573
Arfgap3	17.0359	16.0741	18.4301	16.0405	13.8066	14.4251	18.7975	20.0038	16.2928	15.9041	20.297	20.4979	18.8311	16.2059	8.47635	4.67546	2.42937	2.89184	3.57966	2.60047	13.9264	12.2142	12.2651	14.0839	12.4308	93.3801	120.433	50.8238	78.0736	3.03916	3.83897	0.866453	0	0	0.668519
Arfgef1	81.3309	81.1282	90.0655	93.9945	63.2607	63.4916	95.1755	93.6763	90.1192	90.9889	83.6805	87.014	46.3613	52.1943	24.2037	6.57859	5.93851	5.33048	10.264	2.03119	7.44072	6.3929	7.95801	7.36911	4.59987	20.138	32.3727	9.54309	8.70093	2.9272	17.3529	8.9173	25.5324	29.7507	27.1714
Arfgef2	21.5929	21.9774	29.2602	29.7728	17.4179	17.2494	27.9509	28.3985	24.4892	24.0582	27.2033	27.7789	16.9731	20.3746	4.37723	18.4868	18.338	16.6142	15.403	15.7333	23.7541	19.2685	17.7628	18.9948	15.0227	34.6045	28.6511	28.8865	21.0725	12.5873	21.2688	4.88793	76.7756	56.8945	63.6169
Arfip1	35.5694	35.6258	32.1203	31.6103	40.3462	40.7304	35.8397	33.7116	34.9939	33.3199	29.3739	30.8206	23.4157	18.2366	22.3042	184.386	212.807	160.431	240.62	149.713	63.8715	67.6044	75.0938	69.9	67.9414	51.1685	48.9797	43.4081	74.7869	30.8793	41.0373	20.6537	0.156017	0	0.035531
Arfip2	21.0603	21.513	32.5656	33.3405	22.3829	22.6292	31.4945	32.4114	27.2481	25.2178	32.8476	30.0112	17.4403	17.8968	10.6746	36.0254	44.7501	34.4054	37.5188	22.873	19.731	20.263	23.5244	20.828	19.5173	43.5799	32.3917	21.0707	35.1138	13.1136	16.9531	5.1227	152.204	133.533	200.477
Arfrp1	38.2911	37.0045	47.8336	51.7725	42.5053	42.1056	48.853	49.6498	44.5577	42.7716	47.8295	52.2865	30.9547	31.2283	36.4897	59.9392	58.491	61.0173	74.3438	55.8059	60.7065	65.1812	53.0766	50.7594	53.1412	128.108	100.316	190.491	137.002	32.1451	60.1538	53.1839	118.537	96.0255	139.112
Arg1	0.313888	0.492222	0.205505	0.23622	0.476312	0.52076	0.754522	0.690463	0.623079	0.874648	0.342259	0.079638	0.057415	0.124951	0	20.4214	20.5084	10.1572	17.4599	9.85888	16.1158	15.0081	13.7543	24.3796	14.1332	3.25142	0	0	0	15.2199	27.6907	2.3103	257.709	179.399	230.372
Arg2	0.463391	0.432506	0.27701	0.093906	0.765523	0.528545	0.486868	0.692171	0.517966	0.319104	0.208755	0.181272	4.68576	4.37342	3.65888	5.13401	2.91368	5.24238	7.96181	4.789	49.0244	52.1548	48.6665	51.6247	46.247	13.1753	15.1409	17.5255	11.8943	19.8677	43.3623	10.709	2.4382	1.97169	3.62928
Arglu1	61.4151	61.4284	266.518	270.324	135.488	131.211	260.762	249.123	206.952	199.952	237.339	243.844	54.7886	60.7539	36.5794	50.6377	47.6823	51.3418	46.402	40.7317	6.215	5.99445	4.75349	4.78107	5.4924	17.8058	21.8402	25.7685	12.6146	2.86039	3.885	0.219878	58.6466	34.4399	69.0514
Arhgap1	96.0573	95.9932	95.5587	93.9995	103.789	101.9	98.3024	101.037	90.944	90.3335	91.6417	95.4634	68.2057	73.1143	42.704	30.0978	26.4247	31.5315	29.9643	24.1475	0	0	0	0	0.16051	0	0	0	0	0	0	0	6.72613	5.96113	3.06698
Arhgap10	13.1768	12.5259	14.8848	14.543	9.86875	9.48246	14.662	13.5536	13.6973	13.9496	14.0347	14.5284	5.29095	5.09685	3.17878	10.865	8.63469	7.76773	7.07331	4.49434	15.0178	18.8964	17.1804	15.9965	16.7988	9.64906	13.4911	5.51774	8.42402	4.84816	6.29101	2.35503	62.298	30.3284	54.3138
Arhgap11a	34.4078	33.4779	57.5322	57.7938	23.8532	24.1696	36.0298	36.161	48.6056	47.5158	45.7945	46.7096	11.6052	13.9452	6.82976	21.074	21.1912	12.0432	15.7396	7.37857	9.42511	10.1346	11.022	6.48196	6.50929	3.40892	2.71093	8.18101	0	2.11466	4.66048	0.971703	1125.01	904.865	1089.02
Arhgap12	20.5114	19.4539	15.9516	26.0351	12.6406	18.7461	16.767	24.829	15.2101	15.079	16.4769	25.262	5.76091	8.81902	2.87524	75.7721	72.7141	73.8766	85.7075	61.5959	55.7935	53.9364	61.9427	72.1168	59.3974	0	19.5746	12.9493	25.2227	40.6492	69.5706	34.8867	49.846	48.0381	70.2671
Arhgap15	63.0043	59.2435	57.1316	60.9792	41.6658	40.2405	42.3206	41.9616	72.01	70.8015	62.8509	61.6018	32.6499	28.3936	44.0008	27.9667	27.9711	29.6067	30.7381	30.0111	30.1928	43.8745	37.1652	37.5261	45.1128	11.0153	0	9.0033	4.81915	17.3863	36.6007	18.9186	19.3188	34.2888	63.2268
Arhgap17	46.7335	34.909	46.0579	60.3404	28.6724	30.1303	44.0879	42.8994	42.1925	43.1934	43.62	44.6804	50.8705	47.079	19.6038	43.2737	38.3325	37.9159	33.4843	36.6318	11.5784	14.9592	13.7592	17.6748	10.288	18.3308	0	0	0	5.33833	10.2313	0	319.281	299.129	294.842
Arhgap18	64.0698	62.1408	55.6557	58.1708	42.2036	40.6752	57.7703	57.4728	58.811	56.7084	51.7563	54.7224	35.8792	33.3407	24.6521	25.1483	18.1867	15.2589	32.0255	15.2252	9.41176	8.95762	10.4665	9.45537	7.27937	11.206	14.4271	8.03995	17.4899	2.09436	3.19904	0.403575	12.3484	27.34	15.3179
Arhgap19	17.6962	18.2681	24.2187	24.8828	14.4603	15.0604	18.0939	17.9712	27.0533	27.8076	22.6222	22.6516	5.74989	6.37493	4.30413	31.5868	28.2172	22.4079	25.7626	13.9804	1.72431	5.95649	3.15371	2.23077	4.03521	5.90386	11.7422	4.66382	7.53145	2.93878	1.85064	0.01989	126.439	77.633	109.839
Arhgap20	0.017788	0.080708	0.087924	0.112496	0.064192	0.089785	0.058359	0.124367	0.047223	0.065487	0.078591	0.121479	0.085499	0.115562	0	5.97984	6.05127	4.18623	6.57927	4.13641	0.365322	0	0.457985	0	0.375412	0	0	0	0	0.523159	0	0	22.897	36.0303	31.7617
Arhgap21	34.6549	34.8073	48.6928	48.1748	25.0287	25.036	47.7927	46.6245	39.3475	38.6446	44.0301	43.3281	31.1779	41.657	5.11673	12.8476	13.8206	12.8964	16.0704	11.3828	28.534	32.9514	31.4249	28.495	27.8591	29.0565	18.2028	16.4647	16.1905	8.99121	9.39248	4.91776	52.5224	50.4197	51.508
Arhgap22	0.423371	0.431111	0.507932	0.402034	0.343343	0.241227	0.468817	0.523137	0.299365	0.447801	0.350349	0.567627	0.081637	0.049344	0	11.6553	7.06075	10.4585	9.62988	7.15222	7.42619	6.16046	6.05901	4.85704	6.79595	2.098	0	3.08793	5.70065	3.38924	3.42795	0.431659	206.207	209.471	196.358
Arhgap23	42.4897	42.5286	46.9918	46.624	34.7303	35.4749	50.6235	51.6668	39.8386	41.5133	48.3607	45.5929	55.7498	73.4379	9.9625	73.9224	59.3917	57.1542	59.123	64.1549	8.37561	9.88406	6.85035	6.44993	7.98649	9.60069	0	18.3881	0	3.05614	3.85574	0	35.8031	18.0022	43.1089
Arhgap24	0.064102	0	0	0	0.133586	0.05627	0.134454	0.241936	0.210427	0.21459	0.107274	0.099128	0.588536	0.391433	0.158891	50.1594	54.1763	58.7973	49.0445	53.8987	8.83285	7.97388	7.01628	6.09614	7.12575	0	0	0	0	1.35334	1.48279	0	19.7756	11.1434	20.3034
Arhgap25	62.0913	60.1938	63.4978	64.1424	45.3751	46.4914	61.9393	64.0652	56.6904	54.8859	66.8245	68.1021	35.2885	38.9211	18.5475	27.6997	15.3712	36.7568	26.4023	24.1737	351.886	424.839	374.697	373.398	396.561	108.318	72.1244	124.465	64.2972	49.9292	81.8882	30.9726	6.80809	5.73365	8.36929
Arhgap26	8.77689	8.68022	9.45257	9.80632	8.44372	8.25058	10.9118	11.5358	9.66021	10.2457	9.90086	9.19158	6.22769	7.46934	2.76529	17.9652	17.0204	20.99	19.695	25.5889	97.5722	79.824	95.8929	88.0141	84.3389	230.048	417.8	482.683	334.567	49.9671	106.426	30.6845	4.43635	5.66331	5.08177
Arhgap27	25.4233	24.8005	40.0054	40.9286	20.6637	21.0399	29.7136	31.0171	30.553	30.3655	39.1823	39.9204	22.1638	26.5911	7.20907	13.314	16.2134	6.56642	8.20901	5.80199	23.391	18.6272	22.6375	18.0256	19.2499	33.0497	4.08187	32.2057	12.976	58.9498	93.0911	52.8391	9.46536	7.26316	10.079
Arhgap28	13.7133	13.0876	11.3012	10.6025	13.205	13.1588	14.6815	13.8562	10.8772	11.5894	11.6543	11.132	8.66749	7.70838	3.78666	1.14437	0.360317	0.258804	0	1.45309	30.3341	31.2556	33.6244	32.7898	35.5475	5.97308	22.6393	6.27022	6.54184	5.45647	8.52667	4.15103	2.82654	3.29201	2.3463
Arhgap29	30.5089	30.1676	22.7857	23.4551	33.7788	33.4106	38.8768	38.8101	20.4045	20.316	18.9786	19.5159	38.8262	38.0273	29.942	30.9607	30.721	29.9652	37.6766	27.4611	37.3911	38.5928	36.3714	45.6619	35.416	36.5217	24.8602	30.7138	37.7114	17.9751	29.4208	12.5461	1.86711	1.98604	1.59198
Arhgap30	51.7203	52.594	92.1135	95.9216	33.4756	32.954	47.5945	49.2199	85.3717	84.4273	90.6176	93.5877	30.1783	38.5954	15.3021	12.3628	8.78841	7.15719	14.3746	6.2544	137.55	148.446	136.959	119.26	133.418	66.8979	63.632	43.9193	28.7029	37.4267	50.8235	27.0253	15.6399	27.7987	18.7287
Arhgap31	25.9373	26.4481	21.7169	21.5444	18.0544	17.9425	29.7422	28.2065	19.6952	20.1156	22.2084	22.6645	44.6647	51.2504	8.90516	4.0131	4.43852	3.02525	4.11738	1.71366	1.10778	1.18793	2.86533	2.31584	4.53352	0	0	0	0	0	0	0	775.326	644.604	724.515
Arhgap32	32.176	32.2088	40.1022	41.7221	23.5116	22.8482	37.0739	36.576	32.9024	32.4374	39.7136	39.6625	16.0042	20.4107	6.33042	12.3146	7.10506	10.0591	12.763	8.74613	48.0816	51.5416	48.4858	47.8609	58.1268	12.3339	26.9186	16.73	16.1381	15.5561	26.2685	14.4772	7.65549	4.73027	6.22656
Arhgap33	7.36826	6.63175	24.6435	24.2412	7.26489	7.53549	17.1867	17.8625	16.1893	16.2881	22.4053	23.5664	2.58633	3.20698	0.701203	357.078	308.279	348.039	332.691	234.871	66.6244	74.1812	86.8546	84.8184	79.1472	14.262	6.59069	18.2816	16.8364	77.5813	23.7916	32.9046	48.1278	25.3221	41.8362
Arhgap39	9.12135	9.06007	15.3626	15.1472	7.45653	7.56283	14.4554	14.642	12.3813	12.1761	16.2837	15.5768	3.07443	4.03439	0.808923	121.287	97.0696	99.9997	134.33	103.613	0.138213	0.377451	0.04808	0	0.233815	0	1.59922	0	0	0	0	0	6.66711	8.27327	8.59949
Arhgap42	0.449047	0.449752	0.638901	0.45217	0.576638	0.570922	0.71979	0.928034	0.476207	0.335766	0.690038	0.808157	0.400606	0.318467	0.113558	26.3367	24.1008	26.3425	18.0512	22.6826	0.290709	1.03958	0.571605	0.342076	0.358607	0	0	0	0	0	0	0	11.8472	13.1532	11.9694
Arhgap44	0.507979	0.483936	0.580631	0.211337	0.540892	0.547596	1.30557	1.04604	0.36584	0.321055	0.478383	0.414085	0.086464	0.06985	0	32.0093	31.8759	37.7142	37.7873	31.9419	6.54323	4.39647	3.75854	4.1987	4.13929	14.1467	0.421857	5.59225	9.94875	12.4106	29.8451	10.9443	30.8373	32.9565	29.6371
Arhgap5	27.989	27.4121	22.8227	24.6768	28.1727	27.0114	30.586	28.3996	23.2821	21.9428	18.9399	20.7019	16.8117	15.8035	9.25367	39.7171	39.2695	28.9817	46.1998	25.8029	3.27416	3.15611	3.98224	1.94277	1.62079	0	0	0	0	9.58018	12.9044	5.35305	2.76005	4.97245	3.27566
Arhgap8	3.27274	2.97364	2.57439	2.80477	3.07395	3.72746	3.19275	3.39131	2.49904	3.19138	3.76295	3.26939	4.88992	3.72799	1.07728	108.506	106.122	100.655	104.3	88.3359	8.96384	7.61958	11.3395	7.23526	6.73756	0	7.37341	0	6.95868	1.73251	8.38226	6.10255	0.391037	0.852958	0.382339
Arhgap9	33.0009	33.1858	56.3789	55.5982	36.017	35.0363	45.7686	43.4942	48.4436	52.3896	54.5022	52.0414	41.6124	47.4816	27.8486	2.03459	1.46994	1.30932	0.545604	2.82122	42.9305	38.3436	40.3327	47.1809	34.3778	5.91453	5.20988	19.7828	16.4195	16.1089	18.8257	7.2679	48.428	64.8462	63.1243
Arhgdia	268.227	271.438	304.095	299.894	234.099	234.611	271.767	274.949	270.823	275.429	302.525	293.749	500.34	472.474	205.863	44.5312	43.721	51.746	44.5553	53.1469	1.54482	0.939691	1.3712	1.58461	0.909289	0.921409	0	0	0	1.54038	2.19089	0.553385	1.14051	1.69944	1.0641
Arhgdib	705.485	698.891	677.671	685.701	565.659	560.714	543.813	558.195	754.133	752.215	655.266	683.554	705.223	675.714	686.098	93.1748	93.9653	104.486	101.693	73.4019	34.0324	36.0406	34.182	40.7084	30.7289	26.9232	6.28906	26.2924	18.1334	10.1086	17.115	8.14687	27.9547	29.4605	39.0071
Arhgdig	0.073275	0.214773	0.332809	0.613146	0.152023	0	0.127287	0.232017	0.115869	0.439531	0.466904	0.367034	0.732857	0.897615	0.174277	0.614892	0.093644	0.561606	0.302853	0.038766	6.45239	5.4454	7.50063	5.65263	5.22664	8.61729	0	2.16461	19.4919	2.86506	2.84677	1.95388	104.376	92.5963	131.562
Arhgef1	109.082	110.007	205.464	203.246	106.588	106.779	170.424	169.666	159.729	159.192	198.063	189.456	109.382	129.869	39.3513	0.421775	0.315007	0.850392	0.669382	0.375826	64.8844	57.99	70.8504	64.7581	57.1863	28.3084	0	30.7965	0	62.1317	64.6316	56.0323	16.6827	14.6677	17.2461
Arhgef10	6.93347	7.44306	11.6463	10.6275	7.20592	6.55059	11.2854	11.1162	8.07035	8.6697	11.4301	10.2755	2.32871	3.27658	0.917609	10.5962	12.6392	9.88961	15.5518	11.3044	508.046	512.288	475.739	429.48	466.538	1160.34	1591.89	1330.87	1638.69	255.55	528.57	214.086	13.2464	11.9521	12.9542
Arhgef10l	4.91898	5.21278	4.8468	5.20732	4.91065	4.86605	6.30858	6.33779	5.02713	5.31745	5.77494	5.47498	5.43518	7.93527	1.28054	4.47998	4.78949	6.08009	4.00859	8.95827	1138.92	1254.94	1154.08	1151.92	1205.37	1135.52	1111.49	1201.12	1232.08	136.59	280.392	134.366	42.1944	24.1881	26.2369
Arhgef11	15.0739	14.7708	17.211	18.9328	11.191	11.1473	19.3384	18.94	14.5385	14.5232	19.5753	18.5108	9.31088	12.2605	3.36095	7.1369	5.51985	9.15254	8.08565	6.36998	344.646	340.73	292.19	320.519	341.939	510.776	423.834	403.319	489.643	232.582	381.637	245.986	0	0	0.12441
Arhgef12	31.1629	31.8433	35.8715	35.6946	29.0303	28.9641	43.6552	43.3886	31.2127	30.2987	35.7481	36.163	15.905	19.1148	7.10818	42.1172	38.3685	40.398	58.6631	31.1144	311.44	275.183	243.556	243.859	254.417	77.6445	81.6898	58.6634	88.0404	130.256	196.528	98.4865	17.7737	19.0368	24.1169
Arhgef15	3.41102	3.2357	3.66679	3.38325	3.3799	3.5059	4.36323	4.57131	3.10205	3.09222	3.93854	3.82362	0.947921	1.20566	0.462128	6.39912	3.72089	6.14293	10.6297	6.68348	311.995	340.938	335.571	336.402	310.891	87.7706	184.573	157.106	165.774	47.5975	92.0489	39.0547	15.548	14.0859	14.2373
Arhgef16	2.14829	1.49164	1.90738	1.67631	2.19908	2.15241	3.47714	3.23701	1.18867	1.53032	1.86437	2.37441	1.51567	1.4501	0.241645	39.2222	34.9711	39.9426	42.6448	42.0216	55.4111	59.0454	51.3167	55.2134	49.2679	30.853	49.8479	54.699	39.8696	7.13423	5.92607	0	67.162	45.48	44.3663
Arhgef17	5.70376	5.89899	5.57046	5.6427	5.59761	5.46645	8.2261	8.96145	4.85238	4.79455	6.04268	5.75891	2.00071	2.4848	0.609869	5.12609	4.49117	6.04831	3.88972	4.86604	45.0582	45.1922	54.2471	54.5981	54.2964	51.0284	67.8241	70.0646	59.6183	2.93364	3.27116	0.404471	252.719	213.43	240.135
Arhgef18	49.281	46.7589	83.3141	81.3152	34.6111	34.1219	60.4014	61.1358	62.2788	63.9993	81.5193	79.0853	14.0424	20.4002	6.57475	0	0.112791	0	0	0	0.100001	0.185054	0.087029	0.660514	0.075873	0.836559	14.1691	0.179612	0.196649	0	0	0	6.55899	3.75965	4.51457
Arhgef19	0.11616	0.169648	0.110256	0.100682	0.132476	0.124279	0.211529	0.16308	0.07604	0.075284	0.083154	0.084365	0.024738	0	0	79.7687	80.2579	90.1872	70.8746	101.47	27.0691	22.6483	30.9054	28.5679	24.2223	13.7036	44.8767	15.4099	28.2433	28.2766	39.8802	17.9079	3.24854	2.06917	2.85852
Arhgef2	195.168	198.664	260.63	260.922	163.412	165.693	233.768	230.878	223.632	226.426	244.306	237.252	133.777	157.658	50.0217	625.845	693.302	452.009	439.148	315.618	49.166	32.3678	54.9704	60.7932	53.4111	36.1154	65.4435	12.391	33.5083	67.8559	103.385	52.8857	196.758	171.528	143.388
Arhgef25	6.63222	7.34444	10.6558	10.4938	11.4488	10.7724	16.0906	15.5521	9.75554	8.28176	11.731	11.8879	4.05696	4.19779	3.60774	977.83	918.085	815.795	776.126	642.377	40.4379	30.2633	38.8735	45.9693	33.9544	18.6737	11.0252	9.21419	7.89876	28.6354	52.3122	30.4315	0.473125	0	0
Arhgef26	4.64157	4.79009	3.1783	2.88726	5.25028	5.00629	6.59996	6.4131	2.33528	2.27758	2.41756	2.50274	1.74723	1.46307	0.601015	205.981	184.051	178.325	152.552	223.844	2.99651	2.32107	2.79493	2.47324	4.17339	13.2454	0	0	9.94068	6.75638	9.95376	2.01868	132.116	130.748	103.416
Arhgef3	57.5141	58.236	42.7774	46.6223	45.5545	45.5491	48.6338	47.232	46.4475	45.7332	47.6275	48.5394	54.8368	59.2245	41.4115	254.521	264.051	221.219	201.088	232.923	7.00745	7.28542	7.32145	7.43407	8.401	57.8715	30.654	17.4298	25.3895	7.34701	7.1968	1.54734	186.5	266.04	174.611
Arhgef33	0.093813	0.277127	0.166686	0.19404	0.114383	0.206581	0.321521	0.090004	0.178443	0.03195	0.170454	0.153797	0.028711	0	0	238.069	217.666	248.637	238.772	217.387	3.72099	4.71633	8.10605	4.89785	5.02997	15.0356	21.0055	3.64736	13.2113	3.4914	4.20043	0.544123	2.0726	17.8146	5.51329
Arhgef37	0.117256	0.108711	0.027438	0	0.182693	0.214042	0.01775	0.119024	1.05929	1.10215	0.146264	0.058872	0.339028	0.727949	0	47.3086	47.4776	53.8712	47.122	44.1901	2.94663	3.27217	3.84729	3.81639	2.53936	3.00345	0	0.848853	0.405724	11.2085	14.391	7.46177	3.05164	4.68795	0.1144
Arhgef4	4.24847	5.0323	9.71686	9.47955	4.85643	4.40104	7.45671	6.6933	7.20478	7.41697	9.77072	10.6613	3.73581	4.11981	2.18534	58.1802	48.1712	56.1599	70.3905	49.6396	185.785	159.657	177.882	170.558	146.764	65.1292	87.2671	73.9546	61.6918	84.7878	106.66	57.4276	945.355	916.349	1139.94
Arhgef40	25.6631	25.4944	44.9022	45.1326	22.0045	22.4829	41.1585	40.0384	32.6149	33.6063	46.1056	44.9858	17.4099	24.5929	4.53547	1.96566	0.992067	3.15028	6.79833	0.68161	4.59068	1.75684	1.92073	2.70245	1.6287	0	0	0	0	0.695247	0.979433	0	0.164627	0	0
Arhgef5	25.8609	25.2703	29.5382	30.1262	20.9964	20.4979	33.1057	32.965	24.6987	24.8095	29.7686	30.3164	34.571	47.4588	10.9017	47.9112	40.1977	58.1038	58.7855	57.0552	0	0	0	0	0.213009	0	0	0	0	0	0	0	194.429	249.616	200.049
Arhgef7	35.0793	35.6246	40.573	40.5301	32.8721	32.6273	38.7439	40.9682	38.8508	39.0161	40.5661	41.4402	30.9821	34.1231	12.0337	74.0871	65.4334	53.8495	78.1948	44.2917	9.44772	10.0725	11.1978	9.84167	9.52286	6.01975	5.42415	6.64675	6.53042	2.81852	7.45495	0	31.1245	75.2875	34.8712
Arid1a	85.8627	89.5603	127.539	121.133	55.7927	56.6834	101.693	102.294	100.289	102.267	117.346	113.282	52.6072	76.5589	16.8512	64.2218	58.8897	48.9386	74.1795	48.146	0	0	0.15932	1.4558	0	0	0	0	0	0	0	0	324.4	207.583	269.522
Arid1b	74.1998	75.5154	102.21	99.8635	46.2028	46.3499	88.8949	91.5657	74.4026	75.0365	97.3554	95.5517	23.8114	34.1718	6.70762	6.79717	7.03573	6.62729	9.00287	8.5091	0.619784	1.29543	0.34894	0	0.165969	0	0	0	0	0.813672	0	0	0.179261	0	0.054032
Arid2	41.5733	41.6011	60.6406	61.4127	34.9158	35.0792	53.2673	50.8732	53.6679	52.9954	54.103	53.3302	28.7956	35.6253	13.838	13.0938	10.7026	11.4299	15.7056	9.0152	0.631983	0.163329	0.748845	0.932147	1.05727	1.33752	0	0	0	0.169279	0	0	9.96776	7.60088	7.655
Arid3a	7.83954	7.82275	12.3991	12.424	6.934	6.80876	10.4526	9.99128	11.3281	11.7319	12.4911	12.1897	25.8012	34.2751	7.06623	6.6391	6.584	7.74376	11.6208	7.83892	0.261646	0	0.231753	0	0.189184	0	0	0	0	0.129702	0	0	63.8745	65.351	62.9544
Arid3b	4.80205	4.43092	9.86876	10.7321	5.11433	5.2423	8.90485	8.33003	9.20001	8.44003	11.1164	11.0388	5.7161	6.76858	1.73259	6.15867	5.78617	4.06708	5.54828	4.10914	13.4207	10.9306	10.646	12.8411	8.20703	0	0	0	0	6.9936	20.4975	0	0.182898	0	0.194531
Arid3c	0.112154	0.027949	0	0	0.121389	0.207671	0.22904	0.340291	0.045113	0	0	0	0	0.048506	0	36.7188	38.5934	35.0892	37.8606	26.462	0.131839	0.123258	0.820852	0.671246	1.0695	0	0	0	0	1.51653	1.97809	0	315.144	392.206	358.903
Arid4a	28.5601	28.4527	49.5171	48.7437	23.5123	23.4222	45.6858	47.7583	46.8721	46.1104	49.2658	50.8777	18.7052	22.8412	6.72981	2.94896	1.74289	3.26091	5.10122	3.47843	40.7674	43.0141	47.5307	45.4827	37.2618	25.0497	3.70538	2.20119	28.1348	29.8937	27.8563	18.2357	301.41	299.375	304.686
Arid4b	27.9384	28.3296	35.1914	35.9721	21.4	20.7347	36.525	35.7911	33.6787	32.2396	33.0286	34.0543	21.4483	25.1092	7.31559	0	0	0	0	0.113337	78.4078	90.3401	87.1775	91.5345	91.6979	69.8804	29.9712	54.6158	9.69985	15.6377	30.7385	11.7467	201.097	245.452	249.656
Arid5a	8.75622	8.77264	11.7614	12.0915	7.07037	6.95822	9.71143	9.46595	9.29187	8.77517	10.6706	9.81789	39.2899	43.5689	12.7106	10.3417	11.5065	11.9957	15.2738	9.64896	6.08968	5.25838	6.65791	5.08014	4.55222	1.90109	0	0	2.76678	2.83046	3.99434	0.07211	25.418	28.819	33.2602
Arid5b	7.38944	7.42923	7.28099	7.48132	6.40605	6.05894	9.93156	9.75018	7.06474	6.88159	7.9538	7.17176	18.5743	19.22	3.2264	0.075617	0.135297	0.213908	0.626931	0	118.815	126.348	139.211	129.223	105.812	184.043	178.538	169.985	152.54	57.8715	76.3649	35.4478	43.3037	55.7633	43.4955
Arih1	80.5682	79.2954	81.851	82.5775	84.5632	81.7626	84.7071	82.3373	85.4291	85.4835	74.4345	75.6479	109.534	107.18	130.57	0	0	0	1.03785	0	3.9481	3.74542	5.76979	5.06817	5.49712	4.48024	3.27547	5.84635	1.84257	1.64266	2.70937	0	80.8674	92.3787	93.4569
Arih2	39.4957	39.3622	51.1127	52.679	42.6392	42.2876	51.6224	50.3441	50.0026	47.3309	49.1215	49.9173	102.4	104.449	81.4624	0	0.44371	0.465425	0	0.133905	4.25946	3.80546	6.28061	7.33269	4.06339	3.60204	3.28339	0	6.05462	5.91243	4.00037	0.387902	33.078	60.6534	28.5987
Arl1	142.132	135.602	129.441	121.489	153.048	146.975	144.502	139.3	136.55	137.354	124.796	120.851	101.816	100.303	123.715	7.47255	6.21652	10.1249	10.5806	14.9369	3.21069	2.16096	2.86397	2.25996	2.12316	0.52851	0	8.07557	0	2.60845	5.89883	0	72.1274	90.7517	64.9083
Arl10	17.0067	18.6382	27.2772	28.1732	21.077	21.5667	28.0745	25.4594	22.5143	22.4482	29.8622	32.3599	9.44943	14.5573	4.36349	0.995534	0.714978	1.3967	1.76883	0.181941	1.12243	0.578294	0.919932	1.93176	0.793195	0	0	0	0	0	0	0	133.521	205.614	184.567
Arl11	6.348	6.14054	8.94161	10.0181	5.87376	5.60685	5.10511	4.56796	9.78027	8.74733	7.78353	6.59081	6.82692	5.90138	4.61359	0	0.139049	0	0	0.190088	0	0	0.180242	0	0	0	0	0	0	0.733032	2.11122	0	1435.57	2137.91	1703.71
Arl13b	15.1259	15.1156	14.0867	14.397	13.3994	13.2424	14.8458	15.7331	15.0876	15.1361	14.1575	14.6005	15.2568	12.7151	11.9907	18.3201	12.6151	17.3664	18.3363	13.5546	11.2214	7.70735	11.2694	10.6306	11.3032	0.790986	0	0	0	3.66805	5.46368	0.253448	70.5048	74.2087	70.9205
Arl15	21.6555	20.3076	17.1008	17.3885	20.9365	21.2637	19.4753	18.1923	19.5025	18.3204	16.8859	16.9821	6.82119	6.40661	6.70998	2.99987	3.51225	4.26107	3.80925	6.44545	0.637315	0.236826	0.202177	0.272043	0	1.1648	0	0	0	0	0	0	245.736	203.706	205.645
Arl16	9.56561	9.04344	9.44086	10.6392	8.15932	8.11395	10.5052	10.4096	9.52293	9.21696	9.77501	9.65405	6.80838	7.09496	7.16688	38.802	33.6489	33.5323	24.1637	16.8665	1.31994	0.345235	0.493675	0.827429	0.982438	0	0	0	0	0	0	0	179.041	288.36	202.594
Arl2	53.656	57.5048	58.3883	57.0285	54.538	58.5365	58.6103	59.3684	53.9589	51.4407	61.4971	57.9514	26.065	25.8553	20.676	60.3013	57.5308	43.7291	45.5707	29.7691	10.9269	7.39667	11.786	10.7433	9.57686	7.9004	0	0	0	19.0421	34.602	16.9869	213.151	218.919	204.978
Arl2bp	90.2064	89.7403	90.4539	87.5092	95.3575	92.2076	85.6877	89.4368	93.6186	94.7075	87.5144	85.921	133.84	126.93	129.751	5.78781	5.88281	6.06878	7.6625	2.99268	10.4674	10.4959	13.3471	9.17443	11.1254	6.47119	7.34061	2.80084	5.83959	4.5167	3.85261	2.10404	66.2633	83.5801	70.2409
Arl3	57.7147	55.4483	47.9935	48.4769	54.8975	55.0025	55.8852	51.4672	51.1915	51.6744	52.7694	47.785	42.115	37.9753	32.6209	107.217	105.612	115.125	126.621	106.756	51.5724	50.513	52.5743	45.4645	51.4795	17.1161	0	17.3611	15.2929	13.852	23.3476	12.0233	0.734751	3.71046	2.48523
Arl4a	29.0901	30.1986	24.6193	24.8135	29.5418	29.5873	28.8673	27.6405	29.5523	28.7039	24.7065	24.1208	38.1557	30.4226	34.7149	12.8723	12.1025	11.7082	15.3491	8.34836	17.53	21.983	21.0991	18.2561	15.4281	11.6264	44.1776	3.84632	0	32.8834	46.3744	28.3699	41.3636	60.8964	43.6337
Arl4c	11.4096	11.1205	7.19625	7.46721	6.37125	6.20523	7.1738	7.02473	11.573	11.059	7.68915	8.26649	43.5382	42.7527	27.9524	5.00779	6.31183	6.14531	5.65075	6.98876	26.0002	23.6773	28.4048	32.0386	25.7882	25.2311	23.9507	26.4178	18.0677	44.0278	53.8738	16.3129	9.65221	11.1463	9.78233
Arl4d	2.67485	3.32466	2.09255	2.10517	2.66039	2.94562	2.91722	2.03957	2.6608	2.18843	1.80337	2.55699	10.0217	9.21891	8.88175	0	0.217652	0.366136	0	0.224823	32.3941	33.8941	34.3347	33.4494	24.267	24.1344	11.2232	10.0646	16.4981	14.2176	12.9256	5.55911	133.174	158.769	109.89
Arl5a	43.4693	43.531	40.0416	41.7909	48.0033	46.0828	41.8593	40.6815	44.2866	41.7918	37.0277	37.3927	46.1304	40.2007	54.6546	6.3398	4.40391	4.36224	6.39854	3.10249	1.63457	2.42708	1.51976	0.27719	1.15141	0	0	0	0	0.685818	0.690907	0	2.73719	0	54.7676
Arl5b	10.4366	9.7268	12.8284	13.891	11.5138	11.6133	11.889	11.8215	13.8961	13.9135	13.1249	12.7998	20.7467	24.8061	48	1.7776	0.476983	2.00166	2.77534	0.564961	0	0	0.005279	0.006437	0	0	0	0.5022	0	0	0	0	64.1877	60.2653	70.9681
Arl5c	3.14189	3.00227	3.03021	3.01216	4.32603	4.13955	4.46619	4.78945	4.60362	4.83798	2.79129	2.26282	18.6586	17.175	6.46681	0	0	0	1.07759	1.18131	73.5415	72.9239	68.2774	71.7482	74.8237	32.1267	29.2576	12.5645	34.48	17.8002	19.5458	11.1005	0	1.26865	0
Arl6	19.5571	20.9078	16.8721	19.9252	23.5848	22.5301	23.8796	18.6353	16.2711	16.0394	16.6502	15.6743	6.99388	5.7992	8.07442	0.825734	0.563595	4.38248	3.8197	8.59395	47.7729	41.5685	48.6454	54.8493	48.89	37.8225	9.13832	33.8793	34.9575	36.7133	48.7694	20.1035	219.951	342.521	225.352
Arl6ip1	357.555	354.806	315.832	319.08	357.803	359.448	309.886	306.163	350.813	345.777	315.692	326.177	230.772	211.757	376.215	14.4626	10.4045	12.9845	12.7242	10.5258	1.98654	0.113521	1.14094	0.542797	0.425417	3.32302	0	0	0	0	0	0	403.183	383.004	363.838
Arl6ip4	55.4964	56.4945	97.2435	95.2667	52.1643	51.6302	75.6265	75.1342	68.9919	72.5444	92.2792	93.2899	67.2656	64.2937	37.9482	0.032618	0	0.147632	0	0	25.2914	23.3461	26.7393	37.7764	23.2571	49.6864	63.1362	44.382	47.1481	17.2873	22.8151	6.27742	454.056	366.265	417.181
Arl6ip5	190.731	188.87	173.025	173.511	201.493	196.017	186.229	184.707	175.962	179.93	163.575	170.062	167.228	148.846	181.063	0	0.095855	0.230354	0	0.332173	59.7469	61.4014	66.9477	61.7459	69.6191	66.8721	15.5164	105.727	68.5959	54.1562	61.4501	36.3797	56.4682	56.4698	59.1462
Arl6ip6	23.9455	22.9183	29.0625	29.9512	24.2003	23.6965	22.597	21.5553	28.4514	29.082	24.3247	25.1216	18.1313	14.1217	26.1375	18.231	12.4112	14.9597	16.3084	20.7556	37.4742	45.3194	43.7273	45.9908	40.5616	11.8584	0	21.2937	9.35502	22.5002	48.0421	10.2924	0.126648	0	0.057625
Arl8a	39.2865	40.0964	45.9013	44.2403	36.9973	36.3376	47.7084	46.1381	46.6248	45.5157	43.1877	42.4526	58.0456	56.1227	26.7807	16.2143	18.9643	16.387	19.4358	15.1111	169.979	171.501	157.816	144.576	161.427	71.151	63.4869	108.959	81.6555	55.2972	87.9171	70.5601	205.857	237.497	200.69
Arl8b	113.738	107.08	91.5884	91.4951	124.071	120.815	99.3358	94.9972	107.616	105.813	86.6886	92.3558	91.6623	75.7179	132.18	46.1313	42.4939	38.2386	57.0848	42.8629	22.6425	20.2374	26.4486	23.6567	23.4364	0	9.84036	0	0	8.787	16.7028	9.29046	80.7702	63.1821	71.4362
Arl9	0	0	0.374527	0	0.206334	0	0.367642	0	0	0.255907	0.306973	0	0	0	0	28.7343	29.628	36.8611	29.8475	27.021	106.653	105.379	104.681	103.025	101.569	79.4734	39.5659	69.3223	23.9264	25.0967	36.2279	21.7823	46.7891	38.8412	44.7661
Armc1	38.773	37.337	40.2235	40.3637	41.79	41.3721	35.7318	36.303	43.6905	43.5419	37.1764	37.7607	30.9306	27.3118	38.9952	41.3576	45.2421	42.4634	47.1998	39.8882	0	0.152298	0.087888	0	0	0	0	0	0	0	0	0	156.149	149.738	134.819
Armc10	139.107	136.167	112.944	113.403	136.441	134.699	119.522	120.481	124.791	120.587	113.59	114.922	57.2148	58.6838	78.7584	27.393	27.7663	35.3702	43.7278	36.2109	13.374	17.5216	21.7515	25.0127	16.727	21.5005	19.0603	0.509695	0	11.3802	6.82057	2.19894	6.29183	5.28667	2.41899
Armc2	1.04867	1.02286	1.46472	1.29571	2.03489	1.78803	2.54892	2.26249	0.950879	0.974712	1.24872	1.3829	0.522772	0.630862	0.485473	1.38522	0.982432	0.775445	0.628203	0.350552	0.356828	0	0	0	0	0	0	0	0	3.53062	0	0	21.6512	28.3727	23.6573
Armc3	4.16528	3.90869	2.69411	2.86932	3.98916	4.01003	3.15279	3.0305	3.81351	3.25611	3.21745	3.01541	2.51947	2.32555	3.75807	60.0765	61.492	77.9298	79.2674	78.4126	22.9132	20.9789	25.9442	26.726	18.9235	45.9059	40.6143	31.2914	45.2966	10.5374	12.584	5.51005	34.7741	23.3147	32.2118
Armc5	21.8807	22.6242	26.4838	27.4007	19.8829	22.2479	23.7374	24.1984	23.7646	24.142	27.157	26.8063	35.0415	37.4358	15.1052	35.9501	39.1555	39.627	41.708	45.5238	2.9181	1.28541	0.4487	3.4287	0.851207	1.73659	0	0	0	0.155871	1.23274	0	0.469549	0.143764	0
Armc6	9.05951	8.59399	12.6419	13.2565	8.0593	9.18743	10.2465	11.0624	10.75	11.3702	14.1739	14.8937	5.10094	4.45309	2.36982	0.46216	0	0.292152	0	0	0.199871	0	0.490244	1.16061	1.47242	0	0	0.322598	0	0	0.779165	0.132283	8.34769	4.57573	7.28852
Armc7	16.17	16.1763	16.1132	14.3332	14.625	15.0757	16.3802	16.3552	14.1448	14.1153	18.3094	17.7452	21.8991	23.6723	11.1261	0.303082	0	0	0	0.154837	19.3199	16.935	16.7845	14.3354	15.3428	19.5616	38.759	0	46.5993	58.8964	85.0288	50.0605	298.075	300.555	306.627
Armc8	20.9331	19.6985	27.2921	27.6473	23.3467	22.8433	26.2566	26.4773	28.4613	26.6928	25.7317	24.8047	11.7859	11.6793	10.7877	41.1363	42.5766	42.0482	55.1961	31.1005	45.8493	56.6677	52.8883	43.2906	51.3854	73.7762	40.018	26.7101	74.2115	19.1361	32.4842	26.2742	17.43	16.2434	19.8049
Armc9	9.06125	7.64933	9.06357	10.1763	6.15564	6.05966	10.0963	12.0936	7.45913	6.60138	10.7849	11.2217	3.00964	1.42009	0.8354	59.1823	56.8563	74.4176	69.274	65.1489	17.0976	15.0192	11.2656	4.81597	13.866	196.58	212.218	221.429	218.733	11.8733	11.8496	60.9388	9.96705	2.39831	12.8697
Arnt	41.0417	42.037	43.7546	41.1309	38.5987	39.2908	46.5376	45.633	46.1397	44.5208	45.8651	43.7565	40.2882	43.2717	32.884	45.8774	46.2175	35.0405	34.0313	35.4201	10.9744	14.1119	15.4504	18.5539	12.4279	5.81849	0	6.41622	0	10.6836	7.0152	0.555193	6.08461	3.43506	5.90695
Arnt2	0.057192	0.071644	0.028332	0.033925	0.05398	0.02402	0.057098	0.092973	0.024195	0.017262	0.016372	0.047844	0.050864	0.037635	0.130111	171.319	164.128	148.713	149.452	171.889	0.18146	0.116024	0.282215	0.282402	0	0	0	0	0	0	0.251241	0	579.521	744.919	709.167
Arntl	12.8704	13.5354	14.7025	15.7254	14.0294	13.2981	17.398	19.0033	13.3432	13.3876	14.7716	14.8206	18.5096	18.248	11.6014	27.3791	18.961	81.7043	70.891	140.432	0	0	0	0	0	0.042409	2.86635	2.89425	0	0	0	0	14.8761	7.53589	15.5841
Arntl2	0.07691	0.03531	0.314776	0.338891	0.29938	0.08241	0.674138	0.330945	0.349776	0.215778	0.630558	0.693413	0	0	0	74.1392	69.6742	80.406	64.1823	77.4684	26.0963	23.3387	28.8287	29.0668	23.1623	43.7719	32.7675	41.968	22.1413	36.2535	37.7933	15.7194	5.01805	2.2533	2.80486
Arpc1a	107.038	109.167	120.411	114.515	114.072	109.471	121.914	117.846	112.97	109.669	124.92	118.816	119.635	122.039	117.545	0.174623	0.208541	0.525418	0.340481	0.822255	28.0201	26.6516	28.8111	28.2243	23.8881	32.597	33.4365	23.3972	31	13.6161	19.5036	7.56735	65.6039	55.5026	52.896
Arpc1b	339.562	344.608	529.187	515.569	271.478	274.52	455.535	464.554	358.778	367.716	510.557	493.494	561.059	630.635	245.537	0	0	0	0	0.384699	0	0	0	0	0	0	1.11889	0	0	0	0	0	67.7515	53.5327	54.5633
Arpc2	524.792	515.046	481.269	507.342	468.509	470.463	469.338	470.509	540.61	533.425	456.73	469.418	923.483	807.29	870.022	38.0027	40.9968	59.905	61.4678	57.7403	138.56	149.678	146.797	145.92	157.023	24.8157	9.3779	25.2586	22.0695	21.8098	29.2691	16.244	3.41132	0.479825	1.77347
Arpc3	400.84	403.373	374.805	363.707	390.215	394.148	362.698	351.487	420.058	422.055	372.347	366.477	984.595	854.451	865.52	0.581476	0.379298	0.120472	0	0	153.918	149.978	157.63	167.814	152.609	313.854	306.35	316.498	264.279	35.9977	45.9084	24.9096	120.42	169.105	117.932
Arpc4	199.523	197.022	189.199	188.843	211.562	210.719	179.792	181.326	167.767	201.381	187.529	191.451	234.601	205.553	217.495	29.602	28.1773	40.279	44.4002	35.1718	33.2754	33.5035	31.2635	37.4875	31.1948	60.2978	60.6539	59.3035	61.9066	12.9114	18.3266	10.9841	52.8167	36.882	46.9322
Arpc5	219.19	215.29	204.913	204.3	241.929	243.182	210.469	214.291	232.424	230.442	196.512	201.222	359.432	336.322	493.121	0.497737	0.598747	1.11559	1.54456	0.41325	56.2283	51.7804	74.9048	51.3357	62.2649	99.0166	82.6469	141.481	56.5977	41.9454	61.2551	30.4845	29.5597	23.7318	28.4661
Arpc5l	70.5542	73.1929	72.1775	72.178	71.8748	71.2084	80.3576	75.617	73.5998	72.0534	72.9253	76.2074	54.616	46.5466	47.0702	0.206109	0.032954	0.158384	0	0.473677	56.165	56.5858	63.4351	63.2827	55.3421	111.378	94.1083	76.3478	103.796	11.6579	14.5989	1.51897	79.39	58.9403	74.8468
Arpp19	51.4373	52.2956	54.8008	56.2492	55.6433	54.0842	54.8966	53.5419	52.6996	51.1273	48.2475	51.5503	41.0492	39.4222	55.8827	27.8329	28.2392	24.8518	26.5803	25.3072	4.79325	4.93457	6.5294	9.3711	5.66944	0.435276	0	0	0	5.27332	7.53669	0	52.7118	33.6944	52.5971
Arpp21	0.086589	0.028346	0.447893	0.392226	0.051229	0.072191	0.090461	0.126603	0.097288	0.126621	0.202135	0.31079	0.08588	0.095736	0.198236	61.1716	67.3855	74.118	55.616	70.1179	24.2736	19.1617	21.5982	26.542	20.9475	27.932	32.5305	18.871	35.4663	12.3506	20.9421	3.54818	53.2466	41.3763	48.0513
Arrb1	94.0089	94.9863	96.4576	99.1855	88.6106	87.9369	106.123	109.193	97.8045	97.0377	103.998	106.237	37.2084	44.2672	27.0321	17.0936	12.957	10.6735	17.3858	8.54223	136.184	131.17	128.682	125.688	129.326	53.396	43.1039	61.2695	57.0748	30.1366	51.4601	21.927	150.354	98.1628	125.794
Arrb2	47.2255	46.1611	86.4128	83.5206	41.7829	41.7245	54.1728	56.3953	71.5375	72.239	72.73	73.1808	63.6665	71.4229	30.2423	15.5696	14.2905	14.1053	20.6952	16.0068	126.493	123.247	127.475	140.508	124.647	25.7738	12.3256	28.3673	26.2318	14.8578	14.4775	12.2707	2.00955	0.21013	0.949635
Arrdc1	37.6435	45.6103	97.4265	91.2783	55.8487	57.4443	89.9617	88.6628	69.6625	66.3269	94.8709	90.1797	32.935	42.9814	27.6076	0.928141	2.31223	0.228186	0.636205	0.250103	0	3.31127	0	0	0	38.8393	42.2521	21.2012	43.7804	0	0.80212	0	34.4836	41.1716	38.0795
Arrdc2	8.42794	8.60455	13.9827	15.397	7.80277	9.05425	14.0853	13.096	10.0675	10.2814	15.5598	15.0525	5.45596	8.1995	3.4946	40.3033	40.9441	43.5156	50.4271	38.0085	221.104	242.27	217.851	234.011	203.879	373.084	406.352	443.41	337.739	106.757	256.172	115.534	158.566	165.728	163.302
Arrdc3	29.7957	29.6727	26.034	29.3647	27.1394	26.9641	33.549	33.848	34.7	34.8177	30.0627	30.0037	88.5966	80.5554	111.851	35.8541	37.1442	36.0222	42.5705	36.9757	5.32572	4.92141	8.86295	6.77309	7.84185	5.18497	3.53836	5.30068	1.75292	5.44358	5.44952	1.44596	64.3276	14.6632	31.6642
Arrdc4	58.5517	56.4905	49.6227	47.7667	75.8726	72.9099	71.3366	69.4048	56.9508	56.3981	57.633	56.6846	38.382	36.5927	35.7308	129.231	112.483	136.778	136.809	113.928	40.2147	41.8012	36.8648	37.998	38.0089	48.5939	34.715	37.5453	16.9136	20.0953	22.0072	6.97927	1.15654	8.72365	1.53748
Arsa	24.1004	22.9056	28.9616	29.6736	27.9199	27.2023	32.059	31.9227	24.6331	25.6886	30.0174	30.6389	14.594	13.9074	12.5791	143.012	120.304	128.672	141.173	112.636	38.4798	31.2986	36.717	41.1917	35.9139	18.5949	7.09821	8.45161	21.6669	88.1129	188.385	98.2765	9.24467	9.30856	8.15714
Arsb	28.0413	27.7003	28.4233	29.5548	28.1974	28.701	22.1387	22.4191	38.7269	37.3439	24.8403	24.0576	26.0577	27.4667	23.5436	39.6584	33.6724	36.6796	42.0343	29.1709	24.5149	28.7249	26.3957	28.4334	23.2741	11.595	2.32546	0	7.49321	20.0843	34.5747	11.6136	7.42782	0	3.77588
Arsg	4.62394	4.85529	5.15628	6.15594	5.09181	5.8879	6.17953	5.98038	6.46477	6.68804	4.76931	4.78145	1.44979	1.84516	1.14061	97.6113	91.4664	101.186	90.5078	103.463	64.9286	62.2464	69.5817	66.4792	57.0407	101.921	107.493	77.4234	118.898	53.3737	53.8057	24.0886	20.3067	29.0248	18.4573
Arsi	0.217572	0.104062	0.10539	0	0.048835	0	0.057988	0.103649	0.057247	0.117344	0.036638	0	0.23286	0.170261	0	61.8957	55.1064	61.4239	62.386	54.5431	0.154368	0	0	0	0	0	0	0	0	0	0	0	20.4944	46.3696	38.2719
Arsk	30.0702	28.402	24.6819	25.1378	29.7917	29.4172	27.0594	26.7906	27.6202	27.073	24.7849	26.0696	12.3032	8.93831	17.6002	25.0434	17.354	16.0329	34.1214	16.7914	14.0452	11.0453	12.6882	14.8919	15.7179	5.43508	0	10.4846	10.049	8.54359	8.62384	1.36997	31.8944	84.728	48.652
Art1	0.109804	0.357705	0.240122	0.368892	0.117773	0.137747	0.34368	0	0.499882	0.412764	0.756913	0.722021	0.102903	0.130803	0	20.2705	16.0438	21.8036	22.9593	18.8745	71.7396	66.7714	79.3157	73.8915	68.6103	44.1243	50.3183	42.5488	69.7904	35.6571	54.0405	35.2945	42.7037	46.0994	39.3483
Art2b	6.26066	7.15724	5.25997	4.64492	7.74476	8.44459	7.16912	6.65555	4.61741	4.22604	4.52328	4.2409	0.96084	0.897943	1.05398	201.646	194.16	224.689	190.141	189.25	19.5395	23.0683	26.0372	24.0304	20.728	3.10601	14.31	0	4.0033	23.3766	45.699	18.8139	116.657	248.276	156.367
Art3	3.00556	2.38915	1.40119	1.41294	3.21017	2.84543	2.28654	3.08805	1.43435	1.68999	1.64192	1.43128	1.68721	1.10611	1.23939	113.497	98.2512	113.223	139.915	97.0218	8.39712	8.26896	9.61015	12.1421	6.86823	15.4794	18.1811	0	0	6.85422	10.5605	5.22319	15.235	2.02084	18.5762
Art4	184.026	186.785	91.6194	89.0899	150.098	147.488	175.822	174.359	98.2081	99.1385	98.5981	101.961	213.041	210.442	135.277	1.80185	11.3802	0.094547	0	0.150403	9.76897	7.5123	10.4137	14.6351	9.49375	31.0726	35.8716	28.2906	12.6783	20.5885	16.6138	2.85483	0.147761	0	0
Art5	2.25473	1.92408	2.72021	2.42554	2.57384	2.25898	3.7164	3.70199	2.60971	2.56429	3.39741	4.36516	0.88094	1.47919	1.44354	235.933	250.443	198.03	236.757	205.642	6.19456	5.48061	7.47682	7.06972	6.35189	0	0	0	0	7.52167	11.2876	6.64191	18.6796	13.125	21.9232
Arv1	9.39691	9.81356	19.4029	17.721	11.5345	11.9999	17.2688	19.0096	13.6859	16.0229	17.5286	17.7257	6.45866	7.65298	4.99057	2.87294	4.78949	4.45782	4.08794	4.39199	10.8756	8.73543	10.6563	10.0999	9.19968	2.36891	11.1417	0.925648	1.44436	18.2128	26.5375	16.8289	2.20846	1.02417	1.31286
Arvcf	5.37827	5.13506	9.20722	8.53509	3.90288	4.50671	6.41623	6.57686	6.74205	7.17908	9.01085	8.9436	1.59764	1.85284	1.13842	35.6156	38.2861	25.726	35.4208	22.1011	14.1286	13.695	16.1267	17.1809	13.89	8.86777	3.9367	7.13267	14.7071	13.8705	20.3946	4.22012	0	0	0.209243
As3mt	65.3893	66.8608	63.1156	60.9078	59.9849	62.0875	64.0184	62.5851	62.9189	64.0258	67.0552	66.0689	35.8254	34.1375	33.1205	46.9028	53.0885	32.9768	42.1493	33.0511	91.5684	86.9989	90.4114	92.5151	89.8921	163.475	148.946	113.665	88.4453	9.7065	18.5227	7.78381	9.33226	1.84136	7.06824
Asah1	94.4865	90.3639	72.0132	74.348	101.917	99.0716	93.5248	96.6364	87.4598	88.0005	74.1327	74.5063	60.3994	50.5691	79.8524	33.19	29.6318	21.6947	35.8119	19.8131	13.8212	20.1044	15.314	14.7332	15.2347	14.3566	4.42812	1.45719	7.09211	22.4304	23.3028	15.5754	2.34008	0.611764	2.02005
Asah2	24.3854	25.0032	26.7716	28.0367	23.5093	22.7784	29.3066	28.9027	26.2068	25.847	25.7165	26.289	10.8185	10.9366	9.42459	117.985	120.678	116.305	130.473	94.0162	13.1918	11.7099	11.2165	11.7904	13.4841	3.25893	8.95015	0	0	4.39635	7.43387	0.262744	5.05619	19.0054	5.44768
Asap1	65.6588	64.9933	74.7807	70.4558	41.783	43.2572	71.2717	72.6753	75.0117	75.7868	73.6868	71.6064	28.3684	35.7534	8.12744	0	0	0.142639	0	0	6.4537	3.61111	7.44711	7.71481	5.95163	0	21.9194	0	0	12.8354	22.4534	8.79108	40.3174	23.6396	37.097
Asap2	13.1753	12.4794	18.4137	19.1159	10.393	10.4168	16.3916	15.738	15.4083	15.4566	17.2449	17.3896	4.84749	6.10059	2.02984	10.7632	8.55356	6.60332	7.96641	6.9786	20.0348	20.0808	21.9185	21.0934	19.6574	18.9854	44.777	22.584	17.4636	17.1203	18.3012	15.2967	0.666338	0	0.520134
Asap3	0.341754	0.468568	0.410943	0.386449	0.428367	0.390438	0.70039	0.832954	0.394449	0.393058	0.586997	0.594951	0.186016	0.220202	0.098376	31.76	29.9435	31.6674	39.6582	22.3064	30.6068	25.914	23.0629	31.617	23.3409	8.86776	5.33196	10.1829	4.17618	19.1145	29.1921	6.76479	38.845	30.1852	29.1543
Asb1	8.0157	7.86483	10.1923	10.0292	7.89219	8.18526	8.30012	8.38473	10.7422	10.467	10.2556	9.9325	4.6046	5.38331	4.3218	27.9983	22.6668	19.4697	21.4294	21.942	16.4343	15.4852	16.267	13.7053	12.1479	6.20907	3.43264	0	0	18.3075	32.8583	15.7664	17.8044	23.2416	13.7288
Asb10	0.15206	0.114899	0.141577	0	0	0.197307	0.053214	0.051333	0.107023	0	0.074814	0.194749	0.060918	0	0	12.179	9.79722	10.8667	18.8906	9.40332	2.05005	2.56185	2.12204	1.83627	3.01446	0	0	0	0	4.03138	5.67331	0.385829	0.352733	0	0.100539
Asb13	22.8112	23.8613	32.5787	33.5569	30.0688	29.1631	36.8049	37.7403	27.2869	27.4441	34.2971	36.3862	16.1551	14.2681	14.2766	15.2699	14.7547	12.5736	19.0617	14.732	173.758	200.655	190.543	172.499	192.897	108.429	97.2534	92.2978	105.93	111.853	185.535	87.2986	4.34669	3.6131	2.06969
Asb14	0.031321	0.131492	0.227868	0.513221	0.042198	0.149213	0.276518	0.489531	0.273728	0.174184	0.339176	0.173932	0	0.013985	0	10.9879	10.2336	6.55981	8.43347	5.32553	1.53189	0.760067	0.720627	1.78458	0.450992	0	0	0	0	0.440286	0.887132	0	0.672635	0.148329	0.111144
Asb16	2.06867	2.17611	2.42602	1.89285	2.4301	2.25891	2.38735	3.17546	1.34379	2.17257	2.5296	2.05836	0.0586	0.222257	0	16.0716	22.0982	15.7422	22.1458	17.4876	34.3876	41.4024	40.521	37.1166	36.0252	23.719	30.9614	25.8729	17.2534	7.32114	16.6309	0.558507	164.786	111.653	131.889
Asb17	0.131819	0	0.48015	0.533888	0.329885	0.136595	0.604597	0.734516	0.662611	0.588285	0.96434	1.02815	0	0	0	18.1918	17.4457	20.4872	26.0812	22.554	109.058	111.415	117.517	114.503	116.92	19.4935	17.9245	10.5845	24.3606	29.4553	26.5038	12.8485	46.2647	38.9489	51.2137
Asb2	0.308233	0.131214	0.865367	0.74029	0.311243	0.250534	0.217366	0.294954	0.466058	0.396546	0.371413	0.294844	0.344954	0.353217	0.219191	59.4663	70.4117	67.7248	48.8205	68.0382	27.2524	28.5033	31.9957	39.0551	27.3834	31.351	18.291	8.0353	22.2611	16.4986	17.7118	5.391	0.395794	0	0.064128
Asb3	19.5198	18.8503	18.5455	17.8765	23.9786	24.0343	20.2825	19.8662	19.2786	18.4337	17.6345	16.3428	3.09009	3.1137	5.42865	19.6649	17.7527	21.4988	20.6572	22.5097	15.0589	15.8415	15.7955	14.2817	14.0219	9.79953	20.6261	7.03723	11.4269	19.539	23.5664	13.0746	33.5909	8.13955	15.6151
Asb4	3.92994	3.63299	2.13926	2.36812	5.34485	5.32909	4.09405	4.1769	1.80318	1.89949	1.5328	1.67619	39.8122	32.019	32.1025	8.74097	11.4947	8.46041	15.2305	7.27224	12.3084	9.09727	12.0943	10.8675	10.311	19.9102	10.8304	4.68786	8.96078	8.9524	22.757	6.52682	5.51574	7.05005	6.30204
Asb5	0.115373	0.123928	0.072431	0	0.383263	0.380002	0.33929	0.084932	0.230293	0.301432	0.280522	0.110424	0	0.054292	0	12.5555	15.231	12.1733	23.126	12.3113	0	0	0	0	0	0	0	0	3.97887	0	0	0	0.648473	0	4.18058
Asb6	21.2737	21.7886	31.7184	26.8304	22.1433	22.8819	27.8443	27.7269	24.0361	24.0961	32.7824	31.023	41.653	45.6045	20.3703	16.7335	16.8629	17.4145	12.2504	17.6059	0	0	0	0	0	0	0	0	0	0	0.159466	0	65.4637	52.2915	54.3103
Asb7	16.4108	17.1202	17.3389	16.7317	16.8045	15.4337	17.6269	18.3042	17.5578	17.9663	16.5886	15.8545	11.7055	11.3544	10.0272	25.4528	24.584	20.9153	33.8409	23.616	197.751	181.137	187.954	204.065	194.651	26.879	0	0	104.311	26.0774	99.254	24.9879	3701.29	3004.61	3883.98
Asb8	36.1422	36.5813	37.1649	36.2083	42.0526	40.814	41.4463	40.9348	36.97	36.5316	36.6789	38.2089	27.1323	27.6157	26.8365	16.2483	15.6063	12.7014	16.3104	16.5189	17.1913	19.3708	21.647	22.92	17.1532	21.2684	24.0294	2.85088	9.73865	12.4764	17.2301	8.3852	0.244261	0	0.190044
Ascc1	67.7486	68.4042	57.3528	55.5901	69.9173	67.3126	56.9268	60.7587	63.6832	63.4334	58.9638	62.2755	47.678	41.9148	61.2978	3.33616	4.29501	2.169	2.53684	2.17414	17.8939	15.2021	16.5658	14.4534	15.2199	22.373	14.272	26.6167	14.5942	15.5952	21.7797	7.57973	19.9899	15.8595	11.1677
Ascc2	39.7669	39.9244	53.8051	53.0688	32.7032	32.4144	51.4592	47.6074	45.0558	44.9859	52.5636	53.2814	17.2255	22.0175	6.83976	239.486	238.197	242.373	230.312	255.158	152.438	149.609	153.763	162.991	148.659	109.06	86.5483	54.7944	85.8785	35.4253	39.7262	20.4977	15.318	1.74537	8.52878
Ascc3	31.3642	28.9083	29.2833	31.7753	24.5138	24.5467	32.4857	32.8559	30.4419	29.8394	28.7953	28.4974	9.05362	10.6619	4.78871	0.565618	1.45065	2.05157	4.47532	2.39496	41.5525	28.6853	42.4429	37.3613	37.4442	32.1903	21.7207	11.8466	13.5432	65.4667	86.8754	36.0456	0.747624	0.373448	0.728709
Ascl2	0.26156	0.113006	0.272134	0	0.529223	0.567817	0.478377	0.246713	0.306981	0.190149	0.267073	0	0.342776	0.227743	0.073606	42.3643	39.3518	46.8004	59.94	44.0043	15.8099	13.7779	20.1074	18.9944	14.9644	12.4034	2.52456	0.51476	0	50.4185	56.288	30.5554	0.503678	0	0
Ascl3	0.030185	0	0	0	0.253155	0	0	0	0	0.146833	0	0	0	0	0	125.45	119.161	127.912	145.479	129.658	96.981	100.647	109.913	108.007	97.6039	38.3354	25.3309	31.5579	30.129	32.0745	32.1392	18.154	0.793369	1.49856	1.62971
Ascl4	0.03664	0	0	0.102679	0	0	0.045922	0	0.037617	0.001649	0	0	0.149795	0.123492	0.608983	32.7021	32.0414	33.1063	44.8683	26.5375	143.586	145.605	139.604	128.978	148.611	167.389	139.54	167.369	181.279	144.893	273.969	140.242	8.86017	5.11896	13.6116
Asf1a	35.1033	34.4968	38.1767	39.3214	34.2802	35.5144	36.0555	33.1706	39.4612	37.938	35.3843	36.3102	36.0379	28.2695	44.6312	21.8586	25.7839	29.1267	27.573	30.6286	39.1633	42.0166	38.3344	36.6163	43.4431	34.7987	15.3194	21.9628	8.12295	93.7523	89.548	54.8928	5.10543	2.63828	2.59765
Asf1b	43.1293	41.386	56.104	62.9189	38.155	37.7204	43.713	47.3945	53.5143	55.0405	57.1905	57.2005	18.2999	16.2918	12.5281	33.6592	32.5339	18.5038	38.1713	20.0983	12.9365	12.6092	16.0947	13.6614	14.0608	5.54753	2.7172	5.92963	5.54102	3.41151	8.46037	1.43468	306.931	168.312	68.3319
Asgr1	0	0	0.027517	0	0	0.114397	0	0	0.066245	0.062976	0.077326	0	0	0.03411	0	0.169254	0	0.256902	1.35781	0.55056	0.457756	0.372654	2.75656	4.06764	2.50533	0	0	0	0	1.99365	3.27865	0	0.169542	0.241178	2.13093
Asgr2	0	0	0	0	0.050365	0.102923	0.05838	0	0.030295	0.038354	0	0	0	0	0	166.364	168.121	208.652	181.259	198.494	285.897	291.465	294.626	288.613	319.813	147.027	73.2759	126.474	120.987	52.2053	69.9782	56.1165	0.123541	0	0
Ash1l	34.3576	34.4115	51.5806	51.7864	29.8056	29.0636	53.0299	53.1357	43.7483	43.1502	48.707	48.3226	16.8262	25.187	4.84367	24.9334	26.7431	24.9682	27.3523	13.0679	0.200319	0.569536	0.422934	0.265726	0.451488	0	0	0	0	0.268121	0.20764	0	1.76201	0.659124	2.18115
Ash2l	77.1299	76.9574	87.8648	91.554	68.0581	65.2183	82.4694	82.9613	80.9649	82.6916	85.6533	88.0939	47.1795	44.8284	33.4029	9.49093	9.81317	7.88445	10.785	5.97029	174.246	198.418	200.083	203.159	183.034	104.622	102.292	100.227	106.28	54.2537	76.5186	23.3017	2.56518	0	0.703894
Asl	39.5913	39.1965	44.3362	46.9143	34.4219	34.8722	44.8663	43.5343	41.3143	40.9247	48.8111	47.0533	39.2512	39.5628	25.2051	133.576	124.215	132.407	146.124	100.998	43.6346	31.7574	44.7229	39.656	31.3059	53.3833	65.4262	35.3305	60.1671	139.603	201.074	127.482	32.6785	25.0652	32.0036
Asna1	54.6946	56.6488	61.3276	56.7482	51.5451	50.2614	57.7487	56.153	55.1638	56.0819	58.7684	57.159	63.4801	60.3322	38.7587	58.674	56.2131	50.0565	72.6943	50.5944	26.9763	26.5391	27.1725	29.2657	21.4499	77.4788	87.2182	74.1026	94.4281	8.39626	14.1007	6.94356	12.2923	6.67702	12.3573
Asns	40.7901	39.5183	41.0327	40.7596	47.2378	46.5559	47.0895	46.9411	45.4398	46.1421	45.3566	45.1305	148.123	128.907	58.0707	72.6455	76.3229	53.6529	78.0334	43.1398	22.2634	23.9233	22.5034	27.9987	19.3542	22.4979	35.7687	33.3794	34.2551	34.7062	44.8236	11.3292	37.2019	34.1379	28.2366
Asnsd1	101.804	102.115	81.1768	82.5162	98.1093	97.9634	88.8725	89.1999	96.7081	98.7224	80.9651	78.3604	52.5756	47.6017	69.254	89.5151	84.7237	97.4219	111.949	107.503	24.3514	23.7227	25.8987	37.0159	25.8828	22.2461	3.25868	11.6639	17.3628	9.42801	9.81346	6.02717	83.0819	128.476	73.9846
Aspa	23.9408	22.8454	19.434	19.4064	30.5061	30.3419	36.5623	33.4097	15.9083	14.8686	12.1773	14.0246	2.09569	1.6111	1.8721	153.185	159.006	151.43	158.238	174.821	0.411466	0.251901	0.604014	0	0.250347	0	0	0	0	0	0	0	0.888596	0.934951	1.46251
Aspg	0.096374	0.13628	0.17117	0.190188	0.30946	0.258154	0.501784	0.557383	0.039747	0.066451	0.0801	0.043416	0.029214	0.00523	0	55.0217	70.8816	30.7686	38.1459	16.8128	0	0.342721	0.176712	0	0	0	0	0	0	0	0	0	2.32445	0.379926	1.68072
Asph	53.5648	50.1455	43.6366	47.4248	50.4714	48.7375	53.2429	51.4224	47.3663	46.4719	40.8991	43.0156	21.1075	19.0989	17.3114	3.27673	3.74091	3.29439	5.26872	3.1651	813.39	974.893	919.736	807.364	858.392	900.884	789.696	998.872	916.652	516.548	986.607	479.669	111.39	141.336	144.57
Asphd1	0	0	0.091505	0	0.189971	0.115226	0	0	0	0.199202	0.093045	0	0	0.229767	0	44.5915	43.4804	112.904	159.194	242.502	3749.83	4348.17	3743	3709.28	4255.6	697.236	653.453	828.364	717.493	535.966	979.182	526.08	3.8518	8.66671	3.84987
Asphd2	0.177521	0.153113	0.115793	0	0.341623	0.34063	0.254722	0.224625	0.037983	0.096821	0.056179	0	0.029015	0.054019	0.462236	258.722	218.203	234.244	208.336	194.918	599.136	696.48	589.616	607.037	632.864	203.44	142.899	123.371	117.326	150.058	214.629	133.737	16.5074	9.89119	23.4004
Aspm	16.0964	16.1251	33.3576	33.8627	10.5356	10.7407	21.5327	20.8629	24.7553	25.5038	27.9981	29.7328	1.34266	2.16585	0.354423	1.47711	0.702069	1.06246	0.779946	0.181762	403.892	351.196	339.305	323.676	360.074	32.2485	73.3838	69.7445	34.4785	273.191	404.22	267.468	45.9671	40.9391	41.1999
Aspn	0.099081	0.126425	0.081078	0	0.22798	0.191841	0.050282	0	0.508073	0.477879	0.105891	0.04241	0.043105	0	0	169.047	150.835	160.548	176.248	157.765	569.264	530.45	593.133	669.948	561.039	184.23	221.515	107.204	304.11	168.34	448.806	203.725	28.4872	40.3172	30.1637
Asprv1	0.158504	0.075845	0.270768	0.434131	0.025264	0.094928	0.290536	0.24622	0.527048	0.624685	0.146373	0.342638	6.57234	5.81283	1.33926	44.4686	51.4543	39.3031	46.0297	21.8665	250.623	254.746	268.123	229.547	258.879	264.974	218.653	242.65	320.795	76.1589	180.213	85.321	0.1375	0	0
Aspscr1	48.2061	50.4043	77.72	73.6119	45.54	48.2607	69.1122	68.9834	60.391	60.6035	78.5432	75.7837	32.9141	34.8363	20.0445	19.0286	22.4128	17.3481	19.0848	12.935	741.553	675.349	672.395	638.668	736.546	32.557	54.0127	33.5325	43.3156	78.7982	124.297	52.0856	6.8951	6.91961	8.31996
Asrgl1	63.8639	63.8514	61.3901	62.3006	51.2147	51.2499	56.1354	58.2609	58.5714	56.0878	59.1335	60.2602	19.745	17.6504	16.3904	52.3954	59.2604	46.1153	54.2933	37.0197	859.316	920.794	845.174	854.191	865.282	31.1067	0	29.5251	93.0795	136.891	179.095	226.381	2.28516	2.26054	4.70802
Ass1	0.776681	1.5285	1.4049	3.22244	0.813761	0.678527	0.930167	1.40229	1.05168	1.41538	2.00225	1.6091	0.480591	2.2141	0.273949	26.2501	29.6921	29.7737	26.611	24.6342	570.426	600.951	595.1	536.046	586.444	73.9502	0	152.885	128.668	321.627	329.443	207.293	58.4524	45.94	59.3605
Aste1	9.88736	9.79692	12.6814	12.5891	10.4299	11.2188	12.5427	11.7589	12.2799	12.9051	11.2123	11.925	4.66015	4.8955	4.04366	0.14927	0	0.050207	0	0.281771	763.464	777.51	811.673	791.11	757.739	446.041	351.763	262.066	463.78	238.081	249.272	160.932	6.66403	10.8328	9.49706
Astl	0.177863	0.128331	0.093052	0	0.095165	0.051649	0.03753	0	0.057768	0.042157	0.054185	0	0.046169	0.047754	0	1.18359	1.20458	2.32049	3.38676	3.8438	363.452	328.915	342.593	349.194	336.004	531.572	698.902	599.041	756.1	35.7115	62.0188	28.7011	2.94792	3.46931	3.85178
Asxl1	54.7545	53.3587	72.9368	76.5191	43.8832	43.043	62.8373	64.3913	62.6548	62.4445	68.9154	71.558	43.1115	55.7177	16.2492	0.15826	0.214809	0.495663	0.0485	0.274076	183.526	190.102	206.892	215.569	189.018	211.338	176.75	192.13	195.416	185.871	238.827	154.362	228.022	279.728	227.252
Asxl2	22.1364	22.392	34.4548	35.3509	20.5204	20.0476	32.3524	33.2283	32.7297	32.0891	32.9528	33.2739	16.2843	21.0412	6.34967	851.34	799.741	910.15	680.04	964.6	297.257	334.415	336.818	355.539	329.835	1030.18	1308.41	1596.64	0	127.681	130.384	53.736	0.153185	1.58556	0.188658
Asxl3	0.209696	0.203141	0.198257	0.229108	0.282837	0.262709	0.590822	0.562122	0.089021	0.135793	0.164043	0.137712	0.063182	0.048453	0	3796.35	3585.87	4486.74	3742.62	4616.16	857.977	773.599	888.868	976.047	877.601	38.0584	0	0	0	160.21	199.768	112.169	29.7618	20.0048	37.5394
Asz1	0	0	0	0	0	0	0.054959	0	0	0	0	0	0	0.130015	0	503.866	470.803	541.741	449.335	520.543	434.649	424.99	453.541	468.161	454.36	323.575	292.395	311.303	323.735	93.0024	156.847	99.864	8.14037	6.79533	5.58636
Atad1	91.5452	88.081	84.1377	85.2502	90.9549	88.8394	84.1447	85.4539	91.4501	88.4607	76.6226	81.3346	69.0326	56.1201	92.4291	540.421	499.398	437.165	508.345	589.924	14.5015	16.4844	15.6287	20.147	13.1928	0	0	0	0	6.09872	0.903093	1.95981	30.9957	24.6452	27.0452
Atad2	50.9362	49.9564	93.8042	94.6208	40.5739	41.274	64.1341	65.0066	73.1192	72.5175	77.5238	79.0088	17.656	19.7529	11.3699	398.644	398.561	487.371	482.99	548.246	20.1043	20.6206	23.1938	23.738	18.3849	0.229252	9.77986	0	1.16133	33.2283	39.8638	13.7549	17.902	24.3503	20.6508
Atad2b	16.5269	16.1036	26.7738	28.3394	17.035	16.5246	24.4196	24.4527	25.3446	25.4991	24.9317	24.6387	6.51201	8.72904	4.53987	185.906	176.854	190.849	170.925	192.919	19.5687	18.9593	18.2279	18.1946	18.9174	9.71982	0	0	0	27.0609	35.4704	24.2875	0.861235	0.40613	1.04127
Atad3a	63.7322	63.6156	102.147	98.1251	55.2597	57.4751	86.6268	80.9732	76.8502	76.6521	97.9256	90.9869	42.3969	46.7963	15.6822	566.767	539.812	641.161	783.865	894.87	0.043418	0	0.087517	0	0.077979	0	0	0	0	0	0.123683	0	0.800077	0.947722	1.33547
Atad5	17.9504	18.1782	37.239	38.2101	13.4777	13.9351	23.7416	23.948	28.7145	28.6984	31.1118	30.7051	3.8769	5.97091	2.1745	845.384	771.606	858.55	921.192	940.453	151.207	160.72	190.838	165.574	177.335	16.4969	25.534	0	0	45.876	132.249	61.8771	0.479424	0.47863	1.33929
Atat1	8.62827	9.78519	36.6382	38.3896	16.0386	17.6513	33.0275	33.9661	24.0103	23.0443	38.0567	40.8079	6.99185	7.7175	4.81077	459.73	497.776	571.86	429.131	605.56	400.768	312.399	291.945	5.46927	311.497	3.06427	0	0	0	9.20182	265.046	160.761	2.36152	0.760751	3.64929
Ate1	38.9454	38.8653	37.9753	36.6301	38.0617	39.5544	41.2067	41.062	39.8302	39.375	37.399	35.4558	11.5271	10.8898	11.2441	542.896	499.365	616.38	530.117	634.127	113.346	136.18	122.55	107.869	128.258	19.998	6.3808	37.6765	47.9239	77.6299	118.666	88.0487	66.2308	64.4362	62.1665
Atf1	73.5282	71.7548	77.2285	79.3299	73.9079	71.692	71.9538	70.3131	79.3073	79.5555	72.033	73.1983	68.3599	64.2638	77.4366	238.556	279.509	292.484	300.059	319.245	0	0.062225	0	0	0.104158	0	0	0	0	0	0	0	0.300848	0.078006	0.844517
Atf2	53.5282	53.5205	52.8198	54.6913	52.9369	53.0497	56.1821	54.2793	58.4119	56.1522	50.3193	52.0373	57.131	50.5813	58.4259	146.347	134.602	172.623	157.619	204.852	219.983	221.063	197.366	183.014	217.431	120.387	59.0414	64.0418	162.114	122.243	69.3586	43.7215	13.8796	20.3882	18.1506
Atf3	12.8499	12.1111	0.264146	0.156316	0.804966	0.526398	0	0.093781	10.1445	9.15548	0.194963	0.095337	53.7011	45.4846	20.8347	241.398	258.359	314.66	306.389	332.435	86.6564	90.5645	86.0999	81.5305	88.4877	38.103	31.987	25.2705	49.8067	32.4757	53.1024	26.0912	10.8039	5.0769	9.59719
Atf4	170.662	179.351	152.568	145.558	91.8542	93.9587	129.234	130.686	238.876	242.528	165.326	163.007	590.807	572.15	466.109	539.981	539.254	636.289	606.062	742.673	0	0	0	0.237824	0	0	0	0	0	0	0	0	1.5022	0.704531	2.05138
Atf5	10.8372	11.7976	12.7415	13.3684	12.3639	10.9922	12.5712	13.5328	9.96204	10.6825	12.4032	11.2204	28.6275	27.1974	9.54951	379.596	385.523	427.606	372.973	528.786	171.249	186.146	157.435	144.589	153.072	83.2844	52.9841	59.6982	71.5135	70.0489	111.513	58.8181	12.999	10.9731	16.3721
Atf6	23.8927	23.2082	22.3024	23.3576	18.9975	18.8154	23.3746	23.0374	24.2474	23.9828	21.4003	22.5067	13.6198	13.3403	4.93345	22.1802	17.5722	16.3122	20.9278	16.204	79.9727	100.482	87.6763	77.8124	80.831	72.1633	34.1241	29.4401	31.5559	17.9804	24.7571	7.91724	39.6837	76.6909	55.3444
Atf6b	45.2344	45.2035	59.4664	60.209	43.069	45.3292	54.7986	53.2515	48.037	50.4159	62.4267	57.2429	36.2899	40.1558	18.4981	23.7059	28.0001	20.4285	26.9712	24.7915	0.305291	0.24754	0.345973	0	0.124365	0	0	0	0	0	0	0	0.175535	0	0
Atf7	15.5382	15.2489	22.3207	20.668	15.4783	15.0201	21.3701	19.9751	18.6589	19.3546	21.9772	20.2974	10.856	12.5233	3.72653	33.0603	28.8373	30.5685	32.0615	24.0182	67.8631	79.9383	75.0904	82.3331	75.33	93.3317	84.7914	41.9302	0	20.3052	28.1409	29.0102	0.124776	0	0
Atf7ip	85.6667	87.4351	110.492	108.075	77.6261	76.9855	111.033	110.704	89.6999	89.5751	105.825	104.32	29.8475	41.7842	10.2666	0.073275	0.079943	0.353552	0.080647	0.324702	143.612	143.904	127.862	106.257	118.523	374.724	240.428	251.917	328	75.6521	93.466	44.5556	5.19642	0.712618	2.03663
Atf7ip2	0.157851	0.230294	0.414492	0.369979	0.302483	0.240169	0.416393	0.192498	0.301661	0.182159	0.341535	0.653675	0.515935	0.324568	0.399249	135.311	147.002	119.928	158.663	92.3291	126.676	141.713	137.291	158.333	126.967	264.259	239.891	241.059	189.194	51.5063	88.9457	61.6041	23.0604	40.4158	30.2142
Atg10	14.0542	13.088	11.17	12.8577	14.7616	13.843	10.7517	11.1495	13.8501	14.8055	11.332	11.4024	8.4467	6.26365	11.7995	160.399	158.013	122.568	146.912	4.9566	97.2171	102.392	95.9881	94.3294	108.849	35.0958	39.123	29.3507	42.0861	50.4149	64.2519	33.5592	1.66914	0.577586	0.29698
Atg12	58.7849	61.0582	47.0239	50.4397	56.6731	56.5889	55.1612	56.599	58.8846	55.9711	47.8159	48.2047	51.5205	47.2273	65.97	98.0529	90.5601	81.2639	80.4396	76.3744	4.32941	2.02632	5.72833	8.55305	5.97206	0	0	0	0	1.836	1.14781	2.48894	0.289851	0.215728	0.194918
Atg13	35.533	36.4263	37.6833	36.1173	33.1068	33.8185	35.5736	38.5124	37.7872	38.6527	38.3813	39.3129	43.0737	45.2475	25.6713	136.914	104.141	123.567	151.932	144.488	41.8815	42.5872	45.7087	43.984	34.7807	29.1129	19.3903	16.7953	25.8467	36.8321	60.6024	33.6118	31.6436	35.3059	39.5886
Atg14	23.0767	21.0269	20.979	23.8775	20.19	19.191	22.9754	23.7117	22.0984	22.313	23.3875	23.6515	22.9423	24.3081	22.9299	47.5867	43.4861	40.7487	46.6863	40.8366	0.382771	0.086055	0.354995	0.18199	0.252727	0	0	0	0	0.095016	1.11153	0	296.448	224.865	246.626
Atg16l1	15.1683	14.8599	32.0265	31.8562	19.34	19.0751	28.8131	27.3835	27.4198	25.3679	31.0213	31.491	16.5846	18.921	10.3304	92.386	86.138	73.9979	81.9003	67.452	23.0501	20.5368	26.8378	29.5797	19.5291	9.00541	11.2558	3.495	6.65311	13.6558	17.9614	4.26029	307.597	256.432	309.742
Atg16l2	7.91049	8.31139	17.8562	17.9526	9.54868	9.10154	16.564	16.5182	11.7153	12.2937	17.0841	15.8837	21.8097	28.8506	12.6305	52.5325	43.6867	54.2777	46.4208	47.5755	1.34182	0.720213	1.74798	2.09653	1.09747	0	0	0	0	3.26819	2.12977	0.905005	134.305	174.654	109.74
Atg2a	31.4101	31.7563	43.0702	41.8957	29.1195	28.371	40.775	40.5185	34.3542	34.8017	42.0811	40.9543	47.9014	68.0893	14.9687	0.253353	0.174594	0.191106	0	0.064556	0.085298	0.018163	0.492393	0.437602	0.137963	0	0	0	0	0.443707	0.405054	0	142.615	67.5518	109.953
Atg2b	20.2824	20.5883	27.6285	26.4463	17.8301	18.3293	26.223	25.1052	25.9865	26.6505	27.3007	27.1665	15.3969	20.6056	6.33373	66.316	56.8991	61.7874	62.7068	56.045	5.01261	6.13723	5.93296	7.61846	5.41	7.97287	7.91525	8.95451	4.31393	15.9766	22.1913	5.94087	3.39667	2.92074	2.29299
Atg3	38.8515	38.9279	42.4472	42.2422	33.0432	34.0045	39.2834	36.9958	38.1776	38.9257	38.7265	38.7856	33.7348	28.8816	34.4292	73.5746	73.0754	69.4326	51.8256	74.9446	434.42	445.961	471.104	489.195	370.64	347.677	306.375	260.209	263.31	180.342	265.925	101.227	23.9317	20.1963	27.2797
Atg4b	42.1713	43.065	45.8022	47.4429	45.5156	45.3562	46.7747	46.3621	46.3756	47.022	49.0974	48.4824	56.2603	55.9596	46.8812	105.338	104.624	117.639	132.349	107.841	0.050946	0	0.259378	0.258005	0.068998	0	0	0	0	0.035812	0	0	1.58603	4.11194	2.72487
Atg4c	17.2555	17.1887	20.0909	19.5482	22.0148	20.5679	20.9437	21.3103	20.8333	20.5473	18.1813	19.2359	10.072	10.3134	14.6834	97.0511	89.1108	97.2842	91.0086	97.7654	0.142096	0.372274	0.19666	0.713698	0.034365	0	0	0	0	1.14053	0.377412	0	0.657498	0.654597	1.52164
Atg4d	22.3187	18.891	30.1069	26.8667	21.6491	20.1637	26.8795	25.6049	24.7825	26.1924	29.9301	28.0805	35.1058	36.2918	21.8288	11.9014	7.32006	9.94762	9.88895	6.20144	12.568	12.3642	16.7397	18.9992	10.8135	13.0213	2.41966	12.5723	8.69748	17.7664	19.0294	4.12376	6.16209	6.25553	4.61583
Atg5	38.2381	39.4144	33.2374	34.386	38.2893	38.1834	33.1984	33.7659	37.6038	37.5313	31.1154	32.2359	30.4813	22.6048	25.5489	35.9564	35.0697	31.1936	30.744	28.4706	22.4714	22.5577	23.5265	21.9612	23.53	12.4938	2.54866	2.17997	2.41983	6.6574	7.36141	5.93016	2.5421	5.38847	2.37111
Atg7	38.5581	39.342	34.4814	34.4562	34.5615	36.2628	36.053	36.7311	35.3066	35.6087	37.1608	37.2019	26.5821	24.8102	20.7065	4.17133	2.223	13.5677	18.2072	32.0983	22.9832	30.4071	28.3662	26.2142	27.4344	19.5018	10.2383	3.93499	39.6463	46.6098	92.8186	64.4719	0	0	2.16818
Atg9a	28.7428	28.2303	35.0372	34.1783	26.0696	25.48	30.6384	32.8282	32.4279	31.6683	36.0035	36.3905	47.456	52.7084	19.9021	32.8443	26.4915	39.2582	47.6206	40.8309	258.769	248.154	288.812	317.821	286.241	3847.91	4940.61	5148.1	5090.72	148.439	392.257	259.158	1.01501	0.351056	3.70168
Atg9b	1.37513	1.67839	2.28502	2.23196	1.78113	1.73897	1.67334	2.43347	1.61994	1.7122	2.22899	2.1663	1.57704	1.65926	1.21525	1.88407	0.953462	1.51726	1.4634	0.260724	24.611	26.8977	28.5728	29.919	25.6634	20.7206	16.5761	12.8782	7.50495	13.2941	13.4528	4.09138	12.1425	10.4861	14.1399
Atic	226.545	221.562	218.808	222.641	227.245	223.773	202.795	208.045	227.455	222.572	219.543	224.94	99.706	96.3903	100.402	0.463518	0.11112	0.574399	0.969684	0.997007	17.9124	16.8629	15.7872	15.9952	14.7614	9.2023	10.8511	0	3.58762	21.8714	39.1377	8.19592	112.36	79.4024	96.925
Atl1	1.14571	0.860424	1.61054	2.23193	1.47134	1.18336	2.15437	2.50484	1.70012	1.94156	2.1176	2.23615	0.429743	0.519843	0.702054	12.1319	11.9373	8.33065	10.1195	4.56869	56.8547	47.4726	58.0944	56.0564	42.5247	42.9038	38.1503	12.0317	22.5077	31.4714	44.426	23.1605	161.652	49.6862	117.094
Atl2	33.4039	32.4456	37.9111	39.8754	37.0925	37.5536	38.8693	40.0896	39.2318	38.8573	36.439	36.5265	29.2006	27.5544	66.0843	0	0	0	0	0.103793	17.0899	22.814	18.7984	19.7257	17.0288	21.3677	6.42466	24.698	20.5525	16.4844	30.1451	5.40712	16.5649	12.4038	15.1436
Atl3	108.201	104.978	113.306	117.642	125.857	122.887	113.21	111.329	120.115	118.608	100.983	104.566	58.1844	56.5945	64.8018	145.53	154.541	79.8088	96.4587	42.7774	10.8451	8.41299	12.0458	11.6703	9.27266	8.47094	11.7744	5.98833	8.16254	4.3056	4.63533	2.6002	18.7325	18.8726	21.7847
Atm	31.0575	31.2487	45.7624	47.062	28.3666	28.4324	41.1323	40.17	39.8073	39.2063	39.1023	39.589	7.58938	9.80599	6.37553	0.77364	0.689229	1.34459	1.66572	0.628213	78.9281	80.425	76.9866	78.0449	73.9481	85.1268	73.6953	79.0966	55.2144	57.1768	90.6647	63.1049	467.928	507.267	459.772
Atmin	39.6103	40.4689	38.8615	37.2554	36.0876	36.6948	42.2491	42.0722	37.8312	39.4257	38.6878	37.1047	53.4147	56.3001	31.6709	0.240014	0.667209	0.376201	2.74753	0.059307	15.787	12.3506	15.4088	17.247	14.0938	18.6338	11.0763	14.9817	18.7376	13.8988	17.3623	10.7403	32.5393	6.54114	18.4903
Atn1	62.2285	63.2779	71.6853	68.0518	45.7487	46.6149	68.1453	68.3169	58.6638	58.8634	71.1709	66.8565	86.7105	99.9779	19.7689	16.7679	16.6185	14.1108	23.8837	12.1628	28.8976	27.9714	28.1328	29.66	27.5862	35.0543	12.1355	21.3042	19.1974	7.48044	14.7424	7.49104	143.737	161.416	155.66
Atoh1	0.057013	0.088042	0.023536	0.114881	0.091286	0.010913	0.145122	0	0.087045	0.04683	0.040041	0.047466	0.040759	0.081846	0.014342	24.4194	21.8082	24.1265	26.4521	21.6215	102.579	95.3786	103.312	102.972	84.4411	94.888	51.287	78.4915	37.1555	55.5407	88.4021	26.4091	14.1562	8.14831	10.1354
Atoh7	0	0	0.045287	0	0.071949	0	0.059332	0.122457	0.083177	0	0.007991	0.024495	0	0	0	31.3337	31.5819	31.818	36.2684	36.1728	27.513	26.0941	28.3294	35.234	27.0911	41.665	14.4112	27.224	24.7292	14.1222	14.694	7.5906	26.9701	31.1893	24.8735
Atoh8	0.20823	0.233493	0.264158	0.169126	0.086273	0.080877	0	0	0.241084	0.242773	0.238544	0.045103	0.190963	0.241336	0.050914	292.946	336.189	483.346	492.655	623.688	20.6322	17.1218	23.5459	25.6552	20.1822	24.6614	21.765	16.8752	24.3035	10.9451	12.6601	3.76125	0	3.60106	0
Atox1	117.09	126.085	129.618	120.729	124.877	122.562	119.871	119.645	125.932	126.72	142.104	139.667	160.823	148.963	120.592	27.1447	24.9727	29.7714	36.0807	24.9985	53.6963	48.5498	59.661	56.6423	55.0375	99.9144	104.84	56.4657	84.8542	32.2557	46.6634	15.7689	15.3913	4.35623	4.31922
Atp10a	30.6732	29.9051	40.5833	39.9177	36.4438	36.0699	51.3686	50.821	32.1355	32.1216	36.2077	36.0851	12.9636	15.1594	5.94719	20.4349	20.5492	17.5629	22.0422	16.2525	3.18349	1.83756	3.31329	4.10463	2.76484	0	0	0	0	5.12802	6.80595	2.39057	0	0.116445	0.936336
Atp11a	18.7563	19.8087	29.1097	30.5323	21.1613	21.4329	31.0158	31.7157	21.0864	20.5593	27.0493	27.8313	16.3843	20.3738	6.86731	17.3772	17.8998	16.319	21.2815	14.7474	14.6848	13.2146	12.0008	11.9259	13.2059	35.9734	16.1182	31.4302	6.49531	30.3676	36.9339	3.70357	0.353951	1.22557	2.20213
Atp11b	126.093	124.813	167.951	176.245	125.214	124.774	153.115	151.023	171.028	170.589	153.777	158.985	83.4833	83.0094	85.2307	10.8587	11.6949	5.93833	10.3717	5.09009	84.7757	85.5329	84.3869	78.2221	84.7965	81.6251	112.768	78.6328	81.6717	33.9964	62.1979	24.4774	262.627	148.041	201.988
Atp13a1	36.7398	36.4856	80.2851	75.4668	42.5994	42.5027	62.9659	62.1327	54.4933	56.8919	74.4514	73.1914	32.8837	39.3923	14.5986	14.2322	11.1053	11.7156	19.5549	9.21333	15.7975	15.5674	15.5259	18.4301	17.2251	48.8224	31.7369	32.4206	43.0986	7.05858	4.89434	1.00361	3.24778	1.89572	3.23838
Atp13a2	77.7791	80.8512	145.618	138.913	75.7025	75.0213	111.429	108.382	107.971	110.422	147.428	140.607	36.8786	43.1533	12.3077	76.9025	86.8399	80.4069	64.5438	53.0352	0.46336	0.319708	0	0.848145	0	0	0	0	0	0	0	0	12.4792	10.6312	9.2515
Atp13a3	24.2641	23.8605	36.5183	37.1476	26.6037	26.155	27.9438	26.7291	42.0747	40.8906	31.219	32.1576	34.3843	30.956	33.9185	17.9172	16.4258	15.9001	18.9238	13.0564	4.88283	3.1342	5.97814	2.9433	6.71346	4.5678	9.14094	3.37155	1.87028	8.83768	5.00939	3.46219	4.30753	4.79111	3.79666
Atp1a1	346.167	345.259	318.538	310.483	341.124	343.122	350.163	348.886	306.785	306.406	316.956	316.763	484.044	484.432	264.487	38.5037	43.3457	35.5606	49.1798	42.7043	10.6501	9.60653	10.9665	9.67985	10.4521	16.331	4.54162	4.92822	9.96732	25.1771	29.5085	12.614	51.8393	59.3527	52.444
Atp1a3	1.30844	1.35976	2.05435	1.88575	3.39969	2.59688	1.47875	1.20306	8.92506	8.82621	0.667983	0.593179	9.50188	10.6371	2.09276	191.683	206.445	159.458	224.321	162.903	1.76619	1.91879	1.97766	0.904745	2.51358	4.76635	3.90303	0	4.07284	1.97598	2.43111	0.546079	81.2464	87.9181	95.9173
Atp1b1	3.10511	2.98936	2.65555	2.73804	2.59168	2.35788	2.35157	2.44958	4.16952	4.09423	2.12682	2.1149	48.8048	40.8206	17.6977	28.3057	29.7784	32.166	38.1094	29.5278	13.5699	14.6246	16.5649	18.8798	10.5808	3.55612	0	0	15.0034	8.76014	12.6064	6.3375	23.1385	27.5908	29.8085
Atp1b2	6.30266	5.9082	9.70273	8.36276	3.51604	4.18694	7.50089	6.8439	19.2576	18.3133	13.264	11.5134	1.79527	2.33814	0.490335	35.1663	35.8	29.002	38.439	26.9146	72.5646	62.3715	76.2462	79.7746	65.8647	188.052	145.624	242.046	114.804	64.0103	115.283	51.0031	3.46831	0.969822	5.20773
Atp1b3	127.454	125.937	143.727	153.779	128.791	127.952	122.493	124.493	150.576	147.617	138.367	140.186	215.354	204.829	251.303	80.5287	84.7427	86.8752	110.502	74.2318	35.4176	34.4454	32.0095	35.6757	26.241	146.691	153.867	217.416	177.578	35.4867	52.5139	27.6262	0.14699	0	0
Atp2a1	0.057852	0.049042	0.264668	0.383957	0.214379	0.138277	0.341704	0.316257	0.367723	0.435741	0.362389	0.453936	0.479332	0.264894	0	8.63614	9.75454	6.6584	6.76279	6.26605	69.9574	57.1357	60.1035	51.9566	66.1784	157.863	179.447	195.605	155.788	45.9628	73.7767	36.5343	16.3808	7.63333	19.0202
Atp2a2	117.851	119.147	148.775	150.249	111.373	112.98	139.329	140.345	133.776	135.626	135.067	140.343	175.049	184.319	97.6909	25.246	24.228	21.3422	21.8727	20.2506	159.173	184.126	183.584	169.502	168.246	111.231	84.1753	100.642	87.0064	46.7881	84.1799	40.8149	1.14623	0	0.197093
Atp2a3	284.634	286.583	334.097	335.101	255.721	254.688	293.394	292.932	315.018	312.72	331.811	327.18	200.189	227.782	106.997	83.9244	69.2656	80.8976	82.3031	74.3908	1.48323	0.81631	1.69428	2.04426	1.1726	1.90282	0	4.43849	2.95789	2.91063	2.93787	2.56646	0.234239	0	0.121861
Atp2b1	28.0333	26.5103	33.7533	34.8665	27.7066	26.9823	36.1249	35.6975	31.5062	31.5039	31.3102	32.4163	41.4151	47.2393	24.4919	22	26.0677	20.1505	25.6472	20.4231	12.5044	18.3965	17.7411	20.1911	12.8688	20.1221	0	57.8447	12.3386	8.10633	12.684	1.59467	0.455355	0	0.124156
Atp2b2	0	0.017321	0.090677	0	0.015407	0.020487	0.032556	0.024954	0.032087	0	0.095479	0.101844	0.013198	0.005818	0	0	0.186359	0	0.327823	0.152546	0.056176	0	0.026785	0.098215	0	0	0	0	0	0.15769	1.27066	0	0	0	1.98028
Atp2b4	159.56	157.011	163.793	165.307	128.938	130.562	166.958	170.934	158.171	154.173	153.084	156.143	104.986	129.833	51.1372	6.2183	5.4465	8.61203	3.7962	6.71009	14.6335	14.6415	15.2777	15.7379	11.5271	17.7009	12.7003	10.4076	13.0341	7.38735	9.71664	1.17544	6.75418	2.91405	4.69412
Atp2c1	32.3927	32.7305	37.6708	38.8531	36.596	35.1942	40.5429	40.0712	38.8618	37.7206	37.1855	37.4821	24.008	20.6252	25.2803	13.035	15.5995	14.2881	15.1144	13.0049	5.67618	6.72232	6.43539	9.3456	9.68932	0	0	8.08665	0	7.42118	10.9096	3.57516	12.1237	20.2826	17.3004
Atp2c2	0.27947	0.319591	0.287426	0.156488	0.166753	0.208754	0.203039	0.272623	0.1512	0.193696	0.327708	0.415064	0	0	0	3.77238	2.84821	1.95041	6.07167	1.77907	0	0	0	0	0	0	5.44988	0	0	0	0	0	14.0295	9.27407	11.1663
Atp4a	0.409438	0.354914	0.316555	0.545397	0.176669	0.227267	0.461487	0.316636	0.552394	0.626892	0.376339	0.338052	0.076588	0.070351	0	17.9698	14.8621	19.1244	17.5823	19.776	1.90298	0.591511	1.73551	0.89529	0.942191	0.198159	0	0	2.84553	2.12609	2.35025	1.18495	34.8674	37.7566	44.0568
Atp4b	0	0	0	0	0	0.070942	0	0	0	0	0.215883	0.484822	0	0.096306	0	102.458	100.93	84.5737	123.205	108.944	3.93773	3.26032	4.90873	5.45603	4.64776	4.59067	9.43971	4.46021	1.81716	1.56448	2.35522	2.48936	0.262512	0.497083	0.976923
Atp5a1	868.877	865.142	812.486	812.981	857.114	858.695	754.482	746.592	848.317	849.521	793.099	800.584	747.385	696.148	769.093	32.7037	33.0871	45.287	35.8243	33.9734	18.7955	17.1764	19.2905	18.3422	17.6673	11.842	69.0533	22.3651	11.0094	9.48533	24.6467	6.9476	24.7087	37.2489	35.5414
Atp5b	1072.78	1071.09	1071.33	1082.74	1015.18	1013.18	973.476	975.192	1088.83	1093.09	1070.35	1085.5	1215.33	1158.49	1092.06	81.4676	74.7532	89.4529	79.323	96.1222	16.383	14.2957	19.6006	20.9582	14.8856	7.51895	7.04277	5.10302	7.79228	6.67254	6.26517	2.60759	6.45227	6.5843	5.1792
Atp5c1	408.916	409.557	351.312	364.196	426.854	424.753	360.201	351.328	417.367	408.833	365.987	364.214	252.775	197.597	286.93	160.294	145.263	143.713	201.191	123.095	7.92276	7.65508	9.54867	10.5931	7.96215	11.4705	6.86159	1.71205	9.35064	2.53544	3.45849	1.48224	0.997669	3.33389	1.36347
Atp5d	223.932	226.965	252.194	230.147	231.135	236.305	221.54	208.607	220.952	227.791	266.457	236.317	485.278	445.45	305.836	4.10565	6.19705	3.66656	6.31303	2.85053	21.9013	21.4616	26.8555	19.7599	22.4638	55.7244	35.0953	35.2847	61.5818	28.4426	46.2433	9.91329	75.9296	88.2206	89.0574
Atp5e	446.57	425.25	444.893	452.299	481.443	459.956	389.596	428.312	419.971	425.521	465.675	475.415	524.593	474.507	559.279	15.0589	13.4534	16.0643	11.7149	22.18	0.628988	0.354626	0.401357	1.29565	0.749352	0	0	0	0	1.25609	1.00259	0	2.81518	1.44604	1.28892
Atp5f1	302.054	278.199	266.9	260.297	303.221	278.683	250.146	250.283	287.054	279.535	254.636	267.027	179.029	164.299	236.112	0.420178	0.244108	0.102116	0.222588	0.085978	0.403148	0.501348	0.876007	1.51668	0.923096	0	0	0	0	0.575742	0.12094	0	0	0	0.113414
Atp5g1	121.355	125.881	141.761	125.25	184.706	133.592	122.466	114.917	144.363	143.473	138.981	135.494	91.1384	96.417	71.1183	14.5645	13.176	15.3204	17.9246	12.4338	0.933128	1.10509	0.775206	0.738316	1.50582	0	8.15001	0.067983	0	0.144073	0.507406	0	2.43605	3.00744	2.9733
Atp5g2	503.304	513.936	529.242	518.025	534.816	543.107	450.869	472.724	495.365	511.571	520.195	511.586	376.298	388.3	386.043	8.22938	6.54528	6.42924	9.1897	6.78701	0.061048	0	0.194005	0.149352	0	3.54551	4.28182	0	6.85811	0.202198	0	0	4.95143	2.37218	5.30539
Atp5g3	507.485	502.214	498.524	513.575	558.633	545.809	461.836	489.975	526.283	521.974	494.629	511.162	634.717	534.734	691.709	2.15078	1.1524	1.97876	2.15033	2.06872	33.4756	32.4659	38.333	41.0377	31.5501	35.2827	18.8771	40.1713	35.7507	14.4145	16.0304	11.8419	2.62872	5.55366	7.13894
Atp5h	414.883	418.373	390.008	412.705	451.759	449.279	380.013	378.957	440.699	434.246	408.018	426.379	346.694	363.209	360.882	3.89798	4.01945	5.46956	10.2877	4.38401	30.1738	75.2629	26.3649	84.1967	86.6516	61.9196	42.609	41.4041	45.6038	16.4373	22.7237	10.9039	26.428	44.2415	33.7401
Atp5j	312.042	299.973	330.915	324.229	327.674	326.284	322.795	310.732	320.865	311.553	315.889	311.43	242.566	218.277	263.478	13.143	10.5268	17.7857	12.7352	17.2805	3.88143	3.09742	3.48383	6.83842	1.98972	1.30026	0.892198	3.77888	2.01904	0.871035	2.15329	0	26.6148	20.3202	40.9349
Atp5j2	258.675	257.676	262.474	273.076	262.078	260.952	231.825	232.023	270.994	266.016	257.53	264.893	258.034	258.211	277.493	22.477	18.7137	16.6582	31.733	15.142	25.6827	24.0114	24.3371	20.5098	21.9507	36.6125	24.1456	0	22.8366	2.96975	6.26992	6.77109	8.37338	12.3752	14.2411
Atp5k	299.311	305.265	330.013	318.495	330.799	317.161	282.565	303.115	318.502	317.21	329.301	350.464	246.269	220.363	198.711	11.458	10.9754	11.725	11.2933	9.5406	8.38579	3.13537	4.68667	3.06781	3.3708	0	0	0	0	0	0.342942	0	3.12016	3.65289	3.4783
Atp5l	317.496	338.843	295.391	299.655	349.244	338.608	286.239	297.731	327.121	326.599	284.843	295.387	182.552	206.691	278.928	37.507	35.1839	31.441	28.8671	30.0821	63.1595	63.9115	77.0189	71.9008	70.1987	36.711	24.7448	41.7311	38.0646	28.3406	29.4503	15.0269	10.6792	9.23204	4.2846
Atp5o	293.215	291.031	310.785	336.213	305.016	301.509	273.19	285.644	302.736	300.209	323.58	341.538	293.888	276.316	329.075	1.55565	0.544974	1.93518	1.41175	1.52534	5392.88	5502.55	5403.44	5542.07	6428.06	1663.36	1102.24	1072.06	1346.96	445.683	816.361	329.03	6.17551	11.1407	6.2429
Atp5s	19.2376	17.3251	23.0144	24.3335	20.7688	19.1001	29.3703	29.4659	23.4398	22.1548	23.9402	24.6733	2.60696	2.26561	4.36317	1.60902	0.59115	2.05666	1.63782	1.01156	0.329732	0.327723	0.332948	0	0.888693	0	0	0	0	0	0	0	5.90042	11.296	5.28843
Atp6v0a1	26.0334	25.6538	25.9475	25.6884	26.0299	25.1709	32.4545	31.1824	26.5535	27.1391	27.7869	27.3606	18.5502	19.3732	8.09346	1.35579	0.574629	0.272132	0.757985	0.213416	27.2717	29.1634	30.4228	30.831	26.7913	13.3385	19.4946	11.5652	8.42697	11.585	20.4044	4.66733	19.5057	3.41185	6.89353
Atp6v0a2	31.5174	31.4461	45.4259	43.2288	34.3695	35.0027	37.7342	40.0204	44.4693	41.9789	40.502	41.6925	30.4395	29.3256	20.5604	35.3051	31.6965	35.2095	39.6418	31.7014	2.12442	1.34988	1.71567	3.65522	1.46771	2.15784	0	2.35017	0	2.13073	2.21185	0.568503	1.08128	2.04758	1.83313
Atp6v0a4	0.001602	0	0.029611	0.039466	0	0.025834	0.039773	0	0.037084	0.144347	0.151201	0.032223	0	0.015657	0	68.3581	19.651	54.0175	57.3589	18.6304	2.51711	2.05626	2.24632	2.44997	2.79848	0.559015	1.69756	8.08751	0	4.90917	11.7733	5.97668	12.6363	8.03655	16.5861
Atp6v0b	85.9943	81.3283	121.075	133.401	99.1007	102.659	121.055	122.71	107.794	106.505	140.849	143.035	98.5409	94.8346	94.2062	2.10332	2.6245	4.01913	9.95085	2.8054	0.129484	0.408768	0.356727	0.165274	0.472424	0	0	3.03305	0	0.13558	0.141004	0	0	0	1.7375
Atp6v0c	162.699	1.37539	157.203	3.22428	0.975018	1.14899	153.492	1.85117	1.202	1.22648	1.78826	1.20658	304.757	306.971	214.439	16.8305	20.0914	16.0743	19.2388	13.7254	4.58015	4.77819	7.34868	3.42297	5.15993	5.25984	0.885264	10.2628	1.54069	4.2147	9.01484	3.72708	2.66538	0.160941	0.216166
Atp6v0d1	111.649	110.834	89.7252	91.6952	116.556	111.619	100.621	102.696	108.282	104.555	93.9097	97.7607	184.392	164.256	177.627	5.33874	10.3624	5.93802	12.4015	3.78452	3.4415	1.71031	3.20592	2.99571	1.29755	0	0	0	0	2.30779	0.542181	0	8.8424	4.00277	6.21433
Atp6v0d2	0.286643	0.422559	0.742281	0.709697	0.296993	0.427321	0.44289	0.604754	0.399581	0.220446	0.544675	0.575294	0.026368	0.078648	0	60.9132	52.7345	62.42	70.2728	45.0744	21.352	19.2928	20.3586	18.4628	15.0368	22.9644	27.4868	10.0204	19.8044	15.4268	45.3152	26.0188	4.67727	8.08906	4.71601
Atp6v0e	143.719	145.363	133.763	132.32	176.56	181.57	134.745	137.529	162.572	164.042	140.434	138.669	191.876	173.68	233.822	5548.15	5010.08	5055.57	6038.81	4646.46	104.14	117.986	115.906	115.273	108.636	64.1264	63.6467	68.2882	63.2324	38.3895	83.7413	0.005804	48.3414	33.1319	47.7463
Atp6v0e2	0.408584	0.489767	0.112747	0	0.270614	0.273587	0.323332	0.256062	0.226157	0.15049	0.43607	0.300782	0.438954	0.248218	0.373196	0.614654	0.936316	0.191336	0	0.32671	1.19449	0.485361	0.688906	1.09471	1.50632	0	0	0	5.7441	0.851327	2.77357	0	5.49443	10.3546	8.58922
Atp6v1a	89.0578	87.9111	71.9736	75.4015	98.4117	98.9446	84.7208	84.5099	82.4795	80.136	68.7072	70.1152	70.9376	64.9386	78.1366	37.3757	28.6628	47.982	44.4317	56.8419	0.074483	0.27363	0.225084	0	0.091149	5.5976	3.29222	0	5.42998	0.515826	2.06826	0.030273	10.564	33.7904	32.6981
Atp6v1b2	111.419	109.578	91.0249	92.0174	120.331	117.612	106.499	103.774	114.07	115.494	97.7609	98.7458	128.815	121.57	135.008	2.01911	1.77836	1.46668	5.13498	1.16453	18.3535	17.7711	21.1634	18.2608	17.7564	9.69665	16.801	13.4369	26.075	1.9252	13.221	5.82098	0	2.73723	3.35836
Atp6v1c1	53.1847	51.5712	49.928	48.9046	48.4942	48.9357	50.3982	51.8714	56.0569	56.5516	53.4524	52.9048	33.9704	32.8266	36.9257	3.14006	4.07357	2.80581	3.91579	3.20343	0	0	0	0.251071	0	0	0	0	0	0	0	0	14.5685	25.6767	13.0393
Atp6v1c2	0	0	0	0	0	0	0	0	0.063736	0	0.113458	0	0.141561	0	0.112098	0.334574	0.414142	0.27332	0.774799	0.264539	0.53023	0.059719	1.03037	1.48714	0.485581	0	0	0	0	1.46948	2.07748	0.487021	4.86977	2.08903	2.61623
Atp6v1d	82.9245	79.5615	75.6748	78.0333	77.4444	77.6206	85.4836	80.5935	80.7735	77.6486	74.808	76.7562	193.986	162.973	170.215	5.65557	4.01525	5.19746	7.01553	5.92801	18.6749	13.7589	11.5192	11.2063	14.6415	19.008	10.2064	17.2779	6.75254	14.6767	35.8199	19.9289	702.259	365.207	593.452
Atp6v1e1	131.153	129.771	110.313	117.911	111.584	115.47	121.17	118.595	124.52	120.63	120.079	122.245	147.421	127.943	140.536	2.9174	4.48188	2.42647	4.98774	2.64344	6.20578	4.85334	7.83465	9.09334	6.79259	30.7306	10.1462	21.5762	24.1904	7.61993	12.7584	0.329279	6.03345	0.704566	1.89662
Atp6v1f	197.112	205.289	185.224	176.502	213.24	210.264	177.122	168.472	192.676	183.795	191.667	183.414	226.902	220.988	280.611	24.8451	22.4969	25.1074	21.7782	18.5037	17.3593	11.2093	13.932	12.412	13.9066	2.86289	6.34184	4.33016	3.28508	4.63222	5.26674	2.02194	6.29364	9.98105	8.83037
Atp6v1g1	131.597	127.094	112.293	109.037	127.769	134.972	117.722	109.624	121.6	119.647	112.064	112.446	82.2411	85.5157	112.052	96.2244	117.194	98.2672	107.931	83.6217	406.516	365.695	360.547	355.109	318.155	184.379	230.067	97.8617	149.855	387.683	497.57	292.802	8.68508	4.43876	6.77797
Atp6v1g2	7.89248	8.53421	24.7139	25.513	15.7358	15.1792	25.3881	25.711	16.2768	17.9025	25.0429	25.455	4.36181	5.22938	5.59689	2.06753	2.56011	1.55846	1.26861	0.373382	0.297601	0.560509	0.709559	1.00615	0.611061	0	0	0.346033	0	0.749061	0.692821	0.052386	132.277	62.1163	103.209
Atp6v1h	76.4605	72.9621	58.6444	60.9212	74.1349	71.0429	66.7005	66.9061	73.1615	72.0829	60.6353	64.178	45.6485	33.7075	45.5798	0.283873	0.242154	1.10597	2.15842	0.497274	0.999005	0.122895	0.693262	0	0.490753	0	0	0	0	1.59546	1.467	0	0.189115	0	0.184394
Atp7b	1.17988	1.32996	3.2758	3.2179	1.4304	1.42988	3.11505	2.70258	4.62525	4.38265	5.69017	5.12098	0.311669	0.679332	0.057266	18.8282	16.831	12.112	15.5531	5.75868	128.205	127.824	131.996	124.23	121.667	33.9031	35.4698	24.9341	28.0185	71.4924	98.9327	57.9174	57.8045	53.9365	59.2066
Atp8a1	59.9768	59.2117	76.7124	77.8862	77.1533	75.5917	100.78	102.617	72.2056	72.5992	73.4552	72.2471	17.3872	18.9839	14.9375	0	0.27709	0.051222	0	0.043326	0.35312	0.121807	0.054574	0.195573	0	0	0	0	0	0	0	0	0.271909	0.445223	1.07541
Atp8a2	0.289333	0.430654	0.624678	0.466021	0.063803	0.145183	0.205338	0.18408	0.863204	0.721187	0.627511	0.562449	0.486182	0.420476	0.19262	6.16653	6.56378	3.44957	8.27583	6.02897	16.748	13.5724	16.2443	16.6074	14.6729	23.1346	9.95592	0	0	21.2752	30.9889	8.30818	6.44365	10.2636	5.73392
Atp8b1	0.121691	0.081998	0.079079	0	0.023687	0	0.031882	0.029987	0.173651	0.24272	0.104401	0.115766	0.096147	0.314676	0.062449	10.5976	9.7572	6.49304	6.66214	5.70324	35.7585	34.068	33.2739	36.1493	41.1164	58.9915	18.0652	23.3893	67.1231	32.0346	42.0489	28.7032	0.782164	2.80998	3.26001
Atp8b2	35.319	35.9999	41.878	41.4235	31.6853	31.3841	42.7571	43.1156	38.8714	38.7996	44.1439	44.3985	86.2106	91.4552	29.3004	9.19599	12.3396	11.8311	19.488	7.26468	13.5305	12.0053	12.8188	11.0145	15.0933	9.17762	10.0868	5.5124	5.15702	12.678	20.3302	6.05638	30.5119	24.75	40.3883
Atp8b4	2.90965	3.04657	6.17895	6.57606	4.30685	4.35091	3.67324	3.67012	13.3162	12.6836	2.38525	2.58915	4.23289	5.35761	1.29482	3.85343	3.37394	3.44118	3.26964	2.97722	95.2379	74.7149	94.832	92.2007	66.7496	31.6041	18.2235	21.6075	15.1159	24.7155	47.8698	27.6383	4.01134	7.50006	4.54298
Atp8b5	2.46876	1.9571	3.65973	3.75116	1.49762	1.32797	1.8872	1.63405	3.51468	3.28742	3.42113	3.24024	0.350269	0.267461	0.773844	244.888	290.601	155.611	178.563	147.838	8.61967	7.59429	5.35221	9.19046	7.72073	6.98483	13.7333	34.7015	31.1747	20.0834	41.7358	23.1433	20.1671	12.9246	16.6871
Atp9a	5.37486	5.57718	4.88322	4.54693	5.98034	6.00227	6.40352	6.94914	3.38254	3.77088	3.83133	3.98418	6.2056	5.96076	3.32814	1.87261	0.622705	1.82065	1.68323	3.19562	0	0.297612	0.325627	0.379474	0.165229	0	0	0	0	0	2.31343	0	42.2337	24.8684	32.7221
Atp9b	31.5254	30.2703	43.1376	43.2819	29.5376	29.9735	42.184	43.6038	35.6108	35.9074	40.4821	42.6426	15.6962	19.6477	11.4269	1.26184	2.82091	2.22319	1.47317	1.27106	30.3872	25.2335	32.9721	38.0601	29.7997	3.96814	0	0	0	41.0424	41.0181	25.2382	0.55747	0.295927	1.23549
Atpaf1	26.0643	25.3741	30.3005	31.0524	28.7524	27.4684	29.449	28.9771	25.7963	25.3868	25.6996	26.3171	7.78767	8.09092	8.67927	74.5986	76.1297	67.012	72.5084	59.529	30.1147	32.7165	34.0034	30.2735	28.696	47.1325	61.0244	14.5308	13.1941	52.5917	70.8712	20.7561	0.291497	0	0.19755
Atpaf2	28.7081	30.5134	37.2933	36.2823	26.6488	26.239	35.0839	31.4586	30.3306	31.2126	35.9014	35.0888	21.7647	21.4544	16.5586	0	0.317884	0	0	0.042077	8.96033	8.65454	9.5648	12.0604	9.54032	21.9283	23.5788	22.5869	17.3604	22.1524	25.9115	15.9681	0.227327	0	0
Atpif1	399.027	423.411	447.678	407.734	405.596	401.803	387.546	361.458	464.891	475.375	443.827	412.231	270.895	261.096	225.423	18.6427	17.9679	16.1342	23.0754	11.4671	0.885652	0.588947	1.54502	1.46477	2.13189	0.235785	2.99883	2.58837	0	1.09839	1.30237	0.159281	10.3563	11.8746	10.6689
Atr	27.0045	26.3261	45.638	46.2261	29.2316	28.4042	41.3511	40.4818	39.0114	38.4713	38.6948	40.5645	5.49439	7.27264	6.41707	30.6322	31.0408	18.823	18.4535	7.77192	33.2832	28.5151	29.143	19.5083	27.7668	13.8394	11.7279	0	17.365	15.6761	43.0367	17.171	0	0	0.13734
Atrip	25.2112	24.209	28.9439	27.9668	18.6989	20.2452	27.9615	25.9739	26.407	26.864	29.4914	28.1787	18.7385	17.0568	11.583	16.7541	18.5162	13.0783	14.4651	6.48265	190.611	224.639	219.388	232.493	229.883	451.456	560.928	516.432	546.983	30.6917	82.403	18.6617	0.08881	0	0.10488
Atrn	14.8976	14.8851	19.4561	20.5907	14.1891	13.6478	19.1048	18.7411	17.4855	17.099	17.0096	17.0311	7.52054	10.3419	3.4404	7.07555	9.12331	5.86706	5.6743	2.43923	19.5496	21.0714	23.6153	27.0749	20.0946	14.9607	40.5305	17.1326	35.0854	10.4708	19.9466	10.8363	18.0414	5.1565	2.60374
Atrnl1	5.50664	5.57516	6.11302	6.35236	4.78525	5.18516	5.23822	5.02621	6.7033	6.90632	5.82138	5.52864	4.28473	4.79191	3.22703	11.6868	6.52395	6.81195	12.7129	5.86997	16.3349	12.563	13.1247	10.75	13.2749	26.3135	15.4933	12.9147	34.7636	5.37848	9.57401	2.48747	23.3062	17.6181	21.8806
Atxn1	4.52314	5.66333	8.44992	12.4226	5.38671	7.06703	8.7367	13.4892	7.33523	10.0084	10.3548	9.29211	3.86412	5.80168	1.83855	2.60865	0.373407	4.44314	5.97505	4.78174	11.7274	11.7811	12.3215	9.59324	10.9199	12.9555	24.9463	8.61013	13.2399	8.84824	11.5742	6.4952	6.52846	18.7277	9.74522
Atxn10	178.143	177	143.71	150.153	164.779	163.461	142.654	146.449	157.888	154.935	136.386	148.021	88.7203	80.8878	107.494	46.2608	56.7051	51.5741	38.2393	45.7318	40.1436	41.6475	33.8495	49.2372	35.2668	68.5612	82.4042	86.9169	70.1496	15.4011	18.1823	2.39971	36.8392	52.1862	54.8063
Atxn1l	15.7998	16.0766	24.5415	26.0963	16.7247	16.3646	23.9485	23.6262	22.3244	22.0837	23.4097	24.3859	17.9121	20.904	10.3688	0	0	0.052364	0	0.118644	73.2781	72.2795	71.6946	76.303	63.7434	57.5666	49.252	31.2859	42.9279	81.1153	147.952	91.3687	37.2355	30.4259	40.3293
Atxn2	16.6432	16.4659	23.7085	23.3075	14.3603	14.447	22.7745	22.1065	21.3093	19.9519	21.2217	21.8085	22.8251	26.3269	7.3001	22.4468	25.4294	16.5702	18.0566	13.21	7.38399	4.70791	8.36149	8.04751	5.5493	2.49665	6.52499	1.04903	4.94783	12.2908	16.5277	5.13955	130.605	113.687	123.48
Atxn2l	92.1553	92.8788	180.011	177.172	89.9667	89.196	150.72	147.693	135.883	138.141	166.811	164.397	101.096	118.536	27.6386	12.3303	11.6768	11.1129	11.5526	9.33346	7.25822	5.59015	6.29587	4.67392	6.3792	4.25431	2.94729	5.37132	5.76706	8.87295	17.8276	6.67827	382.449	492.645	534.198
Atxn3	34.9462	34.4758	45.7012	47.2264	38.9563	38.8722	44.722	44.7574	44.7251	44.239	42.9664	40.996	53.2173	51.8371	60.2007	9.78961	8.86241	8.33633	14.1686	6.21724	7.42194	5.76852	7.45871	7.9433	5.9399	10.6069	2.97588	1.86327	9.52936	9.89313	12.0677	2.72952	80.8199	59.9266	72.6401
Atxn7	20.9491	20.6641	31.618	32.0467	21.4859	22.0265	30.0433	29.6509	30.8908	30.7213	31.0045	31.1765	21.9259	28.044	15.6408	27.0181	20.1317	25.36	22.5674	27.3778	0.298076	0.492269	0.432899	0.672086	0.221501	2.25797	3.4056	0	1.70542	0.54004	0	0	10.2158	4.17011	10.2973
Atxn7l1	54.4381	53.6087	70.0079	70.9228	43.4914	43.256	65.6402	62.2333	60.0208	62.0811	70.5564	66.4183	39.2039	40.1801	17.7097	202.444	199.803	274.669	202.765	289.102	0.522997	0.569296	0.566833	0.617611	0.43121	0	0.794338	1.15918	0	1.96485	2.22574	0.100932	7.02819	7.47745	4.1399
Atxn7l2	7.93691	8.54308	16.0425	15.0165	8.05658	8.5462	14.158	14.0989	11.6148	12.4058	15.3308	15.1252	16.3085	18.6892	4.60732	34.8234	45.8507	60.0574	32.9588	76.5928	185.849	159.882	142.74	143.801	158.433	106.004	98.5244	59.7543	121.305	99.0951	166.573	90.0247	0	0.179428	0
Atxn7l3	60.4473	58.548	77.2072	78.2199	58.1845	58.3778	71.8077	75.2194	71.2015	71.3176	76.8483	79.3613	75.602	85.5176	49.2996	19.5944	21.9534	17.8391	23.0976	24.2192	2.39354	3.16986	2.71748	3.24248	2.34537	2.42275	0	0	0	3.61614	4.65301	3.69765	14.1392	19.737	30.4314
Atxn7l3b	148.461	147.531	130.714	134.297	165.399	163.48	141.26	138.967	148.558	146.447	130.26	133.342	79.5557	76.8223	100.784	11.8583	10.0955	14.2661	10.9227	11.2061	348.538	290.985	282.029	294.528	301.525	45.7686	99.183	56.6896	111.13	165.138	313.893	109.237	68.2445	79.7519	91.9765
AU019823	32.5779	33.5217	35.3132	34.9872	31.2539	29.683	37.1714	36.6043	35.9574	34.8886	32.9533	34.6037	24.4652	24.5272	31.3029	51.6333	55.8845	68.3117	51.2646	54.9212	1.55492	0.395491	1.20706	1.00274	1.44105	0	0	0	1.54184	0	0	0	0	0.677819	0.399539
AU021092	0	0	0	0	0	0	0.177815	0.066707	0.049605	0	0.071793	0	0	0	0	102.611	124.77	106.275	129.242	105.948	6.4161	4.47487	5.2956	5.67638	5.11057	8.84028	9.20157	3.35173	17.0517	8.9612	12.4228	5.46507	145.976	170.274	140.968
AU022252	8.44393	8.86055	11.8808	12.6784	8.87833	9.23148	10.7566	11.0263	11.0368	11.1953	12.0827	11.9222	9.53254	10.2721	6.22217	23.4887	28.0148	23.2922	29.6421	22.1915	27.513	30.9635	34.2686	32.5288	30.5929	36.7701	33.0875	64.7506	29.0637	145.954	128.907	112.62	20.9647	17.1183	28.9919
AU040320	35.0007	34.6984	34.4864	32.8559	28.6563	28.6608	38.152	38.8498	33.1684	32.8847	36.1435	38.4846	12.5546	14.6746	7.32469	9.73546	9.56627	9.77271	5.99943	12.2521	24.1151	23.6625	25.9426	20.4371	20.1536	12.3427	13.4456	7.19875	22.5151	17.8762	17.5199	7.2976	5.07575	7.52809	8.46026
AU041133	4.39404	4.70983	7.33624	8.35583	6.17993	5.85904	7.69179	7.17699	5.18835	4.64552	6.40265	6.91532	0.586501	0.773324	1.08239	16.0774	15.6707	8.44494	11.6574	6.61295	0	0.026266	0.046917	0	0	0	0	1.4629	0	0.527894	0.781153	0	9.55923	7.94625	13.2123
Auh	21.676	22.1405	29.8434	27.1074	20.1288	21.136	25.9185	24.7386	25.952	26.1464	29.408	29.7953	15.8597	14.273	12.2326	1.28794	1.14611	0.688192	0.630851	0.280052	0.305039	0.270359	1.11142	0.719426	1.08064	3.22893	0	0	9.8806	1.18979	0.866859	0	0.615233	6.16728	1.08198
Aup1	93.2538	90.9388	133.934	130.633	108.018	105.963	124.933	126.496	118.023	117.858	137.088	133.26	103.351	103.811	81.8479	0.283644	0.097397	0	0	0	33.2012	41.6382	33.2704	34.4284	35.3367	52.7431	31.3819	75.5984	58.2807	11.9713	23.7097	5.24246	20.4545	7.26261	15.6767
Aurka	33.0526	32.5515	43.6839	46.7009	25.985	25.4409	30.5594	30.5353	39.9876	40.7905	43.389	48.8763	18.46	16.7583	15.7955	0.375366	0.350998	0.052204	0.275398	0.156779	0.815151	0.892355	0.263994	1.50356	0.66035	0	0	0	0	0.476227	0.525012	0	3.66108	9.38366	3.31564
Aurkaip1	79.2592	77.3413	75.1185	67.8573	74.2833	73.0466	69.2206	71.26	72.2626	73.1876	80.6934	81.4406	70.1995	65.7221	64.2115	170.775	183.141	132.024	176.079	149.288	0	0	1.07704	1.71798	1.63256	0	0	0	0	0	0	0	20.0751	7.80481	16.4935
Aurkb	50.8674	50.6122	80.0777	78.3341	41.6153	42.8603	49.0042	50.3446	67.1131	66.7134	71.7135	69.9967	13.0621	13.983	5.92644	2.53299	3.63923	1.20594	0.644376	0.780903	75.0905	96.1172	83.1793	113.321	99.7339	17.8071	54.0388	58.35	0	28.1151	37.6113	6.10513	32.4864	23.1635	29.6577
Aurkc	0.100791	0	0	0	0.105324	0.067491	0.088564	0.313012	0.139527	0.091026	0.096471	0.089196	0	0.07866	0	384.406	386.54	399.933	382.796	453.46	189.99	187.305	198.172	198.898	164.355	659.214	678.851	617.364	730.333	52.0268	69.1797	37.9747	0	0	0.244451
Auts2	1.14632	1.09813	1.00854	1.06622	0.496638	0.533243	0.745077	0.833024	0.940095	1.14607	1.00529	1.03032	0.862936	0.887318	0.112894	0.735555	0.189407	0.621712	2.27445	0.224311	109.518	115.549	113.752	109.978	96.4726	423.101	496.995	512.192	496.08	64.4431	96.4785	45.089	0.44153	0.053598	0.408652
Aven	46.9306	47.9356	40.0929	43.7794	41.1501	39.9593	45.4464	46.304	43.0182	41.268	47.4876	47.6029	36.4954	27.3785	29.8904	11.4596	10.5675	10.0596	10.4634	10.5627	32.1087	29.0759	37.3478	34.5172	25.8063	68.9547	84.686	79.9887	86.7558	30.2202	41.4668	18.2639	0	0.416583	0.061493
Avil	0.101749	0	0.239179	0.176261	0.102078	0.070877	0.159148	0.423342	0.119539	0.128128	0.057808	0.150656	0.026015	0	0	40.2509	47.8591	45.3716	43.9751	41.447	32.2222	29.064	37.0823	40.7849	28.1283	144.523	155.731	139.262	130.831	13.192	18.0367	4.01045	254.139	158.236	197.365
Avl9	41.2214	41.4007	40.1719	41.399	44.1252	44.5524	45.1749	44.4767	40.9516	40.2555	37.9574	38.2276	38.9055	41.8377	48.0364	27.2891	25.5636	22.6044	29.4793	28.4134	0.522831	0.543598	0.179731	0	0.312538	0	11.6097	0	0	1.88836	4.01299	0	105.022	81.3101	99.8959
Avpi1	26.7619	25.6701	19.4993	17.8584	26.6238	28.9122	28.3852	25.4733	17.4985	17.2874	19.246	20.9524	61.0513	49.2911	32.201	0	0.360193	0	0.374625	0	35.2032	27.9581	34.9381	34.735	27.8426	10.3364	16.2315	2.51572	0	6.66682	4.72644	0	4.27275	9.56817	3.74133
AW011738	3.75814	3.51382	5.41845	5.47794	4.62514	4.62641	7.03111	6.78462	4.90689	4.35751	6.28724	7.05129	3.16456	4.28423	3.88163	5.3765	5.93182	5.32065	9.7434	2.72194	0.650663	0.788074	1.23297	1.38778	0.870531	0.854559	0	0	0	1.16176	1.38056	0	2.2587	2.15894	3.67893
AW146154	8.19329	8.04327	12.4687	12.5825	9.24837	9.54508	13.2391	12.59	10.08	9.9181	11.0559	10.7654	1.55654	1.34861	1.26473	44.5598	55.4355	44.7688	33.0851	31.3036	2.3048	3.13547	4.98286	3.94611	3.13476	8.95938	5.13891	3.51415	1.75738	1.63504	2.24698	0	562.932	400.53	496.048
AW209491	20.362	21.3018	18.6519	22.0281	21.1965	19.5964	19.3144	19.7204	20.022	19.9696	20.2725	21.9502	8.35966	8.18401	9.41502	0.468923	0.404424	0.572611	1.71237	1.75212	5.19923	4.09408	4.24636	5.84591	4.21647	4.53892	0	1.65047	9.31049	2.54586	2.82034	1.55058	13.3273	5.59636	10.113
AW549877	33.4239	33.0251	47.4774	48.3767	40.2561	40.4699	51.9151	52.096	47.0816	46.3531	44.5626	44.7355	13.4392	13.5322	13.3981	0.838981	0.532875	3.55981	6.49797	3.3503	7.54255	7.47359	8.41052	6.30395	9.76934	1.05017	0	0	0	2.50279	6.232	0	124.357	152.263	123.339
AW554918	14.9673	14.9146	19.8814	20.2956	14.4392	14.0637	18.3247	18.5781	19.0606	19.0788	18.4597	19.4198	5.11376	5.02946	4.50536	72.8316	80.339	83.3739	83.7325	95.6335	4.54591	5.24662	4.04081	7.09152	5.13793	6.26456	6.24561	8.28218	4.60642	0.726991	0.409893	0	1.32691	0	1.28807
Axin1	55.3418	55.043	63.566	63.8636	44.1682	43.5314	58.0435	56.3571	61.0916	60.1146	62.2963	62.2712	75.1254	81.2115	33.0478	118.081	121.382	117.78	112.959	111.362	2.02053	3.9898	3.21795	1.25215	3.09341	0	0	0	0	0.288237	5.16988	1.03218	26.0771	47.0911	23.8299
Axin2	0.682121	0.731982	0.90292	0.866382	0.493843	0.648741	0.857099	0.863085	0.857882	0.924952	0.90787	0.731071	0.49276	0.649955	0.139428	132.224	133.513	131.013	122.17	115.473	2.35436	3.16656	4.03058	3.59058	2.41613	4.33663	0	0	0	0.094592	0.396806	0	209.548	54.9543	156.774
Axl	6.02314	10.0093	6.62289	11.206	9.70109	4.77197	4.52246	8.95641	7.90529	7.79815	12.4041	13.0023	20.5158	21.0414	13.9795	43.9856	45.2859	39.7993	52.9076	35.6213	14.1029	11.7231	13.8306	16.9227	11.8106	2.44962	2.48199	0	6.52628	6.99565	12.795	1.13129	1.79291	0	1.50989
AY074887	1.74521	1.06536	1.10195	2.68379	2.36848	0.777598	1.10631	2.15675	1.73873	1.41003	1.40017	1.6822	11.65	9.64529	10.5275	41.6076	42.4148	37.2172	46.0153	27.0543	20.891	22.4785	24.2111	22.7603	21.3472	70.3809	68.8355	63.8154	54.7251	10.5016	12.1141	3.08516	45.4412	89.0076	46.5345
AY358078	0.074816	0	0.075574	0	0.120096	0.080777	0.088024	0.081271	0.118333	0.077978	0.144657	0.055565	0	1.12556	0.616536	1.67339	2.13845	0.874043	0.889605	1.98807	29.4023	34.7898	36.1102	36.6086	35.9185	20.9428	25.1334	17.2534	27.666	6.41642	7.48221	0.485084	18.4029	4.27356	6.29763
Azi2	43.0186	40.439	59.0643	59.3265	47.4596	47.1181	64.6439	62.6671	56.2984	55.5588	55.3359	57.9346	42.8517	41.2778	35.3667	29.814	23.6977	29.1263	38.4716	29.6105	29.1699	28.4042	36.0719	30.8052	31.0884	11.6752	15.3178	9.98526	19.0194	20.4217	80.209	28.5745	1.14992	3.17536	4.05722
Azin1	55.1249	54.1849	63.9046	66.3492	38.8828	64.7549	64.5329	62.8559	63.6688	62.41	58.6797	61.1694	73.0372	68.136	68.8629	3.24347	3.40849	2.0657	3.78436	1.78125	35.0144	41.2131	40.3654	40.5472	40.7245	26.7585	0	0	30.4879	29.2994	44.247	26.7674	40.7237	72.6582	42.6648
B130006D01Rik	0.037808	0	0.161961	0.121993	0.025697	0.026409	0.072359	0	0.152493	0.107207	0.12638	0.177121	0.083051	0.053533	0.139864	6.77844	9.9813	6.28268	8.83252	4.06869	177.623	188.222	183.484	175.205	184.149	78.6006	96.2249	80.715	81.6548	94.6342	126.617	60.0401	2.25226	2.24734	2.10293
B230118H07Rik	27.4045	26.4914	21.9656	24.5523	25.1477	25.4164	23.4903	23.69	24.2559	24.8152	23.0153	24.9344	6.55112	5.86133	8.59994	7.5851	4.66606	7.64345	12.17	9.78233	10.113	6.85996	10.064	12.3336	8.82569	51.31	62.3471	46.5057	68.8392	3.99475	5.3936	0.180116	1.43561	0	1.31183
B230217C12Rik	6.3154	6.071	6.1341	6.54148	6.58403	7.1687	7.90553	5.58831	5.99451	5.17017	6.16534	7.20895	1.45419	0.955212	1.88135	8.65099	8.974	8.31587	10.0057	8.51411	83.823	84.6341	88.9589	87.9036	98.5739	275.641	283.576	204.628	238.835	16.5973	27.2825	9.58012	16.2159	23.336	16.8575
B230219D22Rik	68.6591	67.9851	100.07	105.447	83.4122	81.9063	92.6722	92.0012	83.2165	82.6941	84.8167	86.3023	43.9006	45.2012	57.1269	5.95283	6.58949	5.9955	9.21081	5.85394	0.666022	0.390442	1.4523	2.36765	0.263019	0	0	0	0	0.994997	1.96981	0	136.623	78.8392	122.411
B2m	5060.69	5010.79	3870.88	3682.41	5391.1	5298.99	4373.12	4128.08	4487.28	4426.73	3891.15	3681.51	7077.22	5574.76	10512.4	3.95975	3.60433	3.7272	5.7397	5.36101	33.8927	23.7326	33.7251	34.8377	24.9588	18.3558	22.1679	30.2536	21.0296	19.9819	37.2663	18.6698	68.7215	50.2342	58.4558
B3galnt1	0.800397	0.876494	0.51568	0.566717	0.564789	0.512446	0.333706	0.267047	0.606708	0.984748	0.782763	1.22846	6.52079	6.00866	4.16065	3.18848	2.44878	4.14527	1.24771	3.88749	45.3802	46.0174	52.6901	46.107	48.7793	30.7088	14.3815	40.3435	13.813	37.4229	44.6883	5.9367	63.0351	59.3412	60.7482
B3galnt2	49.124	46.8771	62.5252	64.7899	49.5233	49.488	64.4918	62.9265	58.4483	58.3648	60.3724	59.386	19.7474	19.6971	18.2694	18.2981	16.3356	16.1462	16.7774	11.2129	0.827825	0.528656	0.931299	1.54777	0.196515	0	0	0	0	0.708233	0.40567	0	22.5885	21.9241	26.0865
B3galt1	5.0996	4.87145	3.65753	4.1976	5.76649	5.47948	6.71489	5.98634	2.7989	2.95369	2.7009	2.76191	0.674321	0.651383	0.223636	33.3101	30.5926	34.121	30.3185	18.2675	5.68128	4.56414	5.84776	6.54296	4.66363	2.64271	6.20293	0	19.9119	1.801	8.52895	0	6.80232	4.60975	10.5077
B3galt2	0.162277	0.107162	0.067464	0.187688	0.155782	0.23521	0.152916	0.2025	0.246229	0.07776	0.077154	0.081754	0.018272	0.03121	0	35.1294	29.942	31.6077	32.4056	25.6574	2.22231	0.886653	4.38	8.97146	4.16502	0	0	0	0	1.56408	0.552269	0.064234	101.649	62.266	82.0679
B3galt4	8.18618	9.19125	9.34092	9.3274	12.0866	11.9356	11.2821	11.6201	8.57497	8.82534	11.3616	10.2519	7.89555	8.66084	3.78179	37.5898	33.672	43.5633	53.891	49.6586	17.9565	15.709	16.9069	16.987	15.0079	2.42039	0	0	0	18.0022	16.4899	0	134.076	164.75	161.304
B3galt6	13.669	13.015	12.6839	11.7661	14.8341	15.1096	12.9843	13.0055	11.6694	12.2366	12.0437	12.2895	2.72359	2.91637	2.47047	40.5278	38.4444	36.1617	36.6487	39.8473	51.1223	39.9501	42.7561	52.4847	50.8417	0	0	0	147.449	10.7093	10.6775	20.2557	17.7334	15.8532	17.4566
B3gat2	1.10336	1.00749	4.62495	4.23422	2.73429	3.42224	3.39529	4.07004	3.38524	3.44455	3.78025	3.23734	3.58165	1.87566	1.17278	183.325	165.666	133.655	183.437	125.772	14.9205	11.1468	11.8433	14.0393	14.2162	13.3232	42.2501	0	0	5.95288	16.2391	3.54472	236.534	187.707	207.784
B3gat3	31.8807	32.0982	46.0316	47.4728	33.5997	34.5424	44.5009	45.4162	37.5274	36.3213	49.8457	47.4369	83.129	81.2651	42.6976	13.2675	10.5521	12.6871	15.586	8.91141	4.81231	5.41491	5.4523	6.12262	4.31211	0.912918	0	0	0	3.08122	3.98061	0.436233	281.856	238.743	263.752
B3gnt2	77.0134	76.5854	62.1842	63.7436	74.9451	72.8875	61.9742	59.6912	78.9118	73.8735	56.6991	58.3023	74.991	63.6579	94.2511	93.7427	84.9783	89.7724	105.016	92.265	28.4979	25.3494	26.4105	33.6617	22.8231	15.6024	13.6779	7.92096	19.7529	31.1782	46.6763	33.6398	63.8954	80.6399	77.1817
B3gnt3	8.42796	8.9729	6.45604	7.50167	10.175	10.3576	10.3874	10.8148	5.05159	5.04071	5.73017	6.06837	15.8911	16.2241	4.68656	3.78286	2.91616	3.60832	4.62034	1.57557	101.287	101.569	112.768	117.022	110.958	37.5786	26.0215	22.2818	43.9519	14.4717	20.2285	12.3298	42.7107	61.1676	32.9799
B3gnt4	0.356205	0.403393	0.658868	0.630985	0.426856	0.47884	0.187491	0.586538	0.34133	0.472779	0.455834	0.769199	0.470277	0.456249	0.241078	67.0635	66.9646	52.7517	83.9747	65.5232	167.402	204.015	156.579	169.577	171.634	145.904	114.248	179.627	113.765	90.7422	97.6548	46.153	0	0.197864	0.167438
B3gnt5	21.6467	20.623	20.3956	20.7566	23.8924	24.351	21.3158	21.9193	20.8759	20.0765	18.6561	18.6915	29.3724	25.4919	42.0031	51.3967	45.7083	39.5405	44.1061	36.749	34.0926	22.0344	44.1102	41.6053	29.9945	26.6484	43.2981	11.7403	11.8243	51.4266	108.85	33.0817	41.1035	39.7709	40.7287
B3gnt6	0.482696	0.307258	0.300968	0.191515	0.589832	0.60678	0.582602	0.399689	0.233059	0.304679	0.478053	0.391384	0.11591	0.119721	0.025328	1.26635	1.92849	0.828442	1.36728	0.660916	8.13438	8.46458	9.23099	7.86195	7.8857	4.40487	14.4335	0	0	9.00097	13.6901	12.5045	0.339061	1.47121	3.05443
B3gnt7	3.64299	3.98546	5.28896	5.41726	3.03026	2.66902	3.5776	3.20146	5.39254	4.81268	4.68387	4.93905	5.16312	4.8578	4.861	9.30651	9.30268	6.83752	16.6085	7.18967	0	0	0.008574	0	0	0	0	12.9392	0	0	0	0	6.1115	49.8802	49.7507
B3gnt8	10.1917	10.1345	10.3143	10.3254	18.1081	18.2759	18.6312	20.436	10.0706	10.5347	9.242	11.833	12.687	10.4566	5.8402	3.33276	2.03745	6.06083	7.81315	3.95049	0.571228	0.256828	0.346329	0.182869	0.625237	0	0	0	0	0.238355	0	0	35.2825	36.8933	25.2451
B3gntl1	13.1179	13.1195	26.3418	26.5906	14.4585	14.8012	22.7842	24.2121	19.3988	18.9552	23.9478	24.5199	2.81036	2.94267	1.5041	23.6929	20.5435	18.2674	14.3411	13.4936	0.89288	0.431911	1.40755	1.92896	0.36912	0	0	0	0	0.480072	0	0	34.9628	45.2499	39.8507
B430306N03Rik	0.640123	0.604359	3.0798	2.4978	1.44306	1.34746	0.952174	1.12231	2.78564	2.37271	1.2514	1.47284	3.36058	4.14995	1.0318	37.3319	38.9563	38.31	40.221	17.7014	2.20106	2.45532	0.182026	2.80513	0.379153	0	0	0	0	1.27065	1.37738	0	49.6368	40.0177	58.5877
B4galnt1	43.7142	45.7208	61.8468	58.4083	47.6592	47.0932	45.4411	46.3053	64.2893	62.9662	55.0746	57.198	45.6214	51.0578	24.3789	16.746	17.5691	21.744	12.9053	14.3932	0.169894	0	0.073666	0.320589	0.242383	0	0	0	0	0.423929	0	0	7.6228	15.6971	5.79205
B4galnt2	0.399101	0.308241	1.60224	1.86552	0.598858	0.694072	1.67129	1.74258	1.14216	0.991371	2.16249	2.0235	0.07609	0.084468	0	8.2777	7.32186	7.32267	12.0907	6.65278	0.604828	0.638271	0.930536	0	0.336891	3.50127	14.9703	0	0	0	0	0	84.6781	53.2155	58.363
B4galnt3	0	0	0.100716	0.124905	0	0	0	0.019269	0.038878	0	0.106481	0.067007	0.01581	0.047584	0	33.4719	29.9578	28.3458	39.2346	34.9628	11.3644	12.8111	11.1388	13.7274	12.9707	12.7415	2.96644	3.88414	5.13852	4.22549	8.69997	4.36561	33.2626	19.2273	29.2574
B4galnt4	13.8711	12.8196	17.8412	16.7706	19.7895	20.2176	28.9621	26.9279	11.7447	12.4095	16.2394	16.3018	4.51095	5.77477	2.87228	98.7186	90.4765	88.4085	89.4992	108.24	31.1894	31.1993	33.6559	33.1001	30.8907	10.5244	0	0	0	15.088	21.8088	9.10537	51.0044	53.8767	45.1785
B4galt1	58.9062	59.3893	59.5579	58.8321	66.5119	64.6742	57.6087	57.1313	67.1204	67.8271	57.5279	53.324	95.5554	91.6695	71.6739	163.007	156.288	96.0887	108.256	59.4948	5.4535	16.0536	9.12602	15.6689	8.47125	0	0	0	0	0	0	0	4.84161	9.50928	6.46102
B4galt2	0.946232	1.30456	1.63814	1.49692	1.14885	1.23979	1.92659	1.59494	0.938079	0.707937	1.47021	1.36115	1.50566	1.5363	0.522293	60.9957	54.8759	52.791	108.465	62.5462	0	0	0.77001	0	0	0	0	0	0	0	0	0	1.96583	0.937206	1.9807
B4galt3	18.6342	18.9074	32.209	34.1516	25.1882	25.2115	27.1134	28.4157	28.5347	29.5295	32.9887	32.5672	25.2855	30.6985	17.5106	12.8199	10.9783	9.29589	14.8024	15.4094	4.22236	4.16682	6.43417	4.4484	5.99053	1.54677	0	0	0	2.43703	2.17364	0	0.29258	0.19847	0.109832
B4galt4	45.9125	45.1812	39.0161	39.349	48.4869	47.7466	59.3511	58.5653	35.3706	35.174	39.7336	42.9382	26.0694	23.335	27.2405	0.109417	0	0	0	0	69.3688	92.1616	55.6312	67.5812	63.6971	95.6462	64.42	62.5454	67.5905	8.10038	23.742	1.9206	31.8099	21.529	33.5217
B4galt5	16.0551	15.2973	18.9325	19.0595	21.7171	20.1585	21.2125	21.6689	17.6291	17.3681	19.2978	18.9415	96.0766	102.882	68.2075	0.063817	0.240389	0	0	0	0.390924	0.439531	0.481216	0	0.485018	0	0	0	0	0.40784	0	0	19.4886	16.6317	15.6648
B4galt6	23.5709	23.5838	20.783	20.7872	25.2757	25.8681	24.1746	24.0813	25.937	25.4499	22.3699	22.2128	18.3423	18.2502	19.9872	1.02918	1.34991	1.04624	0	1.25805	1.39306	0.697484	1.17138	2.03104	0.969638	0	0	0	0	0.965328	0.660697	0	18.2835	45.1409	32.2624
B4galt7	15.8314	15.6004	18.4675	20.5549	13.6925	13.837	17.6536	17.5298	17.0967	16.7673	20.5763	21.1795	34.9427	35.7799	13.1522	0.465958	0.255654	0	0.28177	0.083966	65.0855	70.4437	73.3803	76.2838	73.0315	95.4521	61.7528	58.9478	78.7898	28.415	36.229	5.73516	34.521	68.3962	49.5943
B9d1	6.75058	6.79699	7.79079	8.5219	10.7717	10.8896	12.3798	13.4219	6.10718	4.79106	8.64526	6.61615	3.32784	2.3515	3.39214	0.349797	0.565554	0.124864	0.759171	0.213072	10.269	7.4248	8.05078	7.94584	5.4388	8.11631	3.86455	1.48599	4.84833	12.0887	19.2621	7.66128	1.42321	2.53898	2.31203
B9d2	37.2446	37.6679	54.4478	57.3815	36.2917	37.0916	41.636	42.1192	44.1662	41.2489	52.6935	55.9897	53.4022	48.8986	47.9661	3.0625	2.42624	4.82109	1.14122	2.87743	0.313149	0.178522	0.567887	0.5059	0.306504	0	4.29013	0	0	0.214639	0.365155	0	0	0	0.300991
Baalc	0.016728	0.026539	0	0	0	0	0	0	0	0	0	0.078996	0.101109	0.067548	0	0	0.142394	0	0	0	41.2036	37.4969	38.4038	34.6135	39.1163	40.9666	7.90978	18.8566	53.6727	62.6851	88.0281	45.3953	0.398235	0	0
Baat	0	0	0	0	0	0	0	0.100239	0.039363	0	0	0	0	0	0	12.4305	17.6281	20.1758	19.8949	23.0626	145.236	185.163	154.912	132.755	150.989	353.494	62.1977	522.788	0	33.8411	84.2047	25.567	22.1717	11.896	22.6189
Bace1	27.5396	27.8992	32.0805	30.9739	25.5299	25.6145	36.309	35.8748	30.4323	29.8086	31.0239	32.0085	14.2078	16.7207	6.15597	27.4725	22.9362	28.1344	32.6713	22.5442	4.85773	2.12793	6.08293	6.59289	5.66017	11.5994	0	0	0	4.23642	4.37192	0	22.0423	29.0724	36.1838
Bace2	0.366726	0.331203	0.279271	0.276983	0.638164	0.676844	0.79419	0.557364	0.212242	0.180499	0.379527	0.274118	9.98058	7.43987	0.980308	1.38309	1.36826	0.549855	1.67567	0.398653	15.1384	16.6907	13.4923	13.4537	13.1274	34.0914	18.1292	10.2631	25.9744	83.2271	140.718	103.84	38.8621	29.7255	37.2086
Bach1	51.5606	49.5448	51.2986	52.4616	46.4125	45.6535	49.9095	49.6279	53.1238	53.8899	49.8387	50.2049	53.9235	61.6277	38.1525	3.08449	3.35837	5.93118	2.09358	2.08156	9.12227	9.97438	10.6793	15.2208	7.7976	0	0	0	0	8.57917	15.4172	3.91602	61.4894	40.3797	60.6991
Bach2	5.69885	5.3062	7.62466	7.22531	5.55027	5.45933	8.2157	8.2534	6.58341	6.30732	7.04346	7.53338	5.89983	7.19616	1.4307	0.267093	0	0.174788	0.139291	0.178747	28.4738	27.8678	28.2125	26.0743	26.8954	6.1691	0	0	3.96109	36.2631	64.8029	30.3849	33.0829	28.9496	31.1025
Bad	26.8945	27.1169	28.1482	29.1875	26.762	26.0356	26.1335	27.6043	24.2008	25.2318	27.2775	25.4806	29.653	28.7962	15.6967	90.6678	84.0486	102.587	100.397	79.5967	52.4243	65.0773	68.452	57.3814	61.1304	38.2738	7.47848	4.98513	29.6084	21.7453	36.7327	17.2644	0	0.0748	0.191947
Bag1	171.929	173.008	170.415	176.327	145.063	146.773	159.497	161.808	177.874	177.295	171.136	174.337	219.521	199.85	185.923	0	0	0.108596	0	0.533142	32.2475	26.7425	35.9271	35.6579	30.5936	23.0463	30.0647	21.5168	13.7388	18.3692	29.9965	7.30163	2.71774	6.06496	2.06114
Bag2	27.6665	28.422	31.7646	31.1267	24.8176	25.3368	28.8427	32.504	32.3938	31.9281	33.1762	34.4405	26.6838	24.2048	17.3041	0.628989	0.14845	0.214628	0	0	41.3741	39.2279	44.7512	51.6757	43.8137	41.5487	73.4448	62.3915	69.0249	26.7557	25.1391	10.6316	1.75412	1.23112	0.687458
Bag3	21.7516	21.4063	19.6062	17.8059	19.5512	20.1269	22.5461	21.171	20.8011	21.6519	21.3884	20.5301	48.5808	47.1872	15.1124	65.3795	65.2795	83.3768	76.3584	75.7598	0.19257	0.956156	2.59895	0	0.518168	0	0	5.74641	0	0	0	0	1.43856	0.507152	3.42756
Bag4	23.6162	22.9665	22.873	23.77	21.9895	22.2231	21.3589	21.3957	23.9625	24.7578	20.8403	22.2201	17.1874	16.8562	26.132	11.7177	12.8108	13.318	12.1453	14.1385	0.669036	4.67251	2.23506	1.51218	2.52845	0	0	5.98709	0	0	0	0	0.432943	4.91486	3.01108
Bag5	39.165	39.1898	39.4785	39.5523	34.8498	34.3967	38.2436	38.2248	35.0262	35.0549	40.2318	38.3079	45.9853	39.8751	35.4327	0.832614	0.602182	0.268083	0.328086	0.340781	0.85905	1.02399	0.741718	4.94171	1.63788	0	0	5.74641	0	0	2.33234	0	27.4204	15.6667	26.888
Bag6	125.162	126.726	164.783	158.341	109.206	111.376	140.95	136.889	131.155	136.878	160.141	159.578	153.531	165.215	57.4425	43.9125	39.48	46.1512	30.1001	40.4038	6.98241	3.81842	6.17228	1.85818	5.7894	6.77438	0	3.10824	5.1279	8.11124	10.6774	4.96246	4.7342	11.3082	7.14358
Bahcc1	24.3946	23.8248	41.4912	40.3033	15.3027	16.0256	33.2666	33.1729	29.6025	31.2229	39.7575	37.9196	8.78153	16.3718	1.68376	146.459	159.238	209.35	117.604	219.796	14.4221	12.0576	12.3688	8.50845	13.607	1.9963	9.97993	2.96657	9.23471	3.05819	2.83215	0.323103	50.1483	47.8997	42.7805
Bahd1	27.5878	27.4935	29.15	29.787	27.4285	28.0436	34.2643	32.9802	27.4092	27.3938	29.932	29.1172	40.8422	45.2948	17.1772	5.46577	4.93562	7.64853	10.5533	7.36642	28.8151	22.6655	30.4714	31.232	29.6489	0	0	0	0	15.94	34.9095	6.17748	235.124	217.313	265.645
Baiap2	11.5956	11.3134	18.205	18.369	10.7818	10.8609	16.1618	17.3142	13.8437	14.2576	20.3981	19.9251	32.6936	39.3894	13.6872	24.6569	27.5359	16.7836	15.7789	15.6806	22.0277	20.3938	24.568	22.0805	18.7415	17.047	24.2297	18.8487	8.86142	22.2596	31.9782	19.2878	124.083	112.101	116.715
Baiap2l1	0.965491	1.43704	0.84677	0.70223	1.64612	1.37876	2.16895	2.66907	0.920913	0.90408	1.25973	1.43028	0.634648	0.616192	0.055117	14.9999	15.5602	15.3201	12.634	11.281	1.50097	1.77129	1.44211	2.26837	1.72881	0.718166	0	0	0	0.831111	0	0	302.888	335.824	631.253
Baiap2l2	0.305238	0.159379	0.807634	0.895496	0.28861	0.59627	0.827523	0.227355	0.544034	0.58907	0.93817	0.75978	0.425572	0.312416	0.021701	40.7634	35.9294	37.4151	35.5833	42.8535	0.310139	0.316566	0.045768	3.82652	0.241359	0	0	0	0	0	0	0	128.518	164.097	172.133
Baiap3	0.228454	0.123612	0.536954	0.648916	0.36728	0.220521	0.772236	0.606712	0.359573	0.464013	0.396477	0.256367	0.415726	0.37005	0.05799	45.8085	60.2087	50.4313	38.0974	47.7277	11.0545	7.49166	10.4705	11.5871	11.6788	9.06678	4.57648	2.35597	6.87189	8.83488	14.9162	2.23784	4.24509	0.991251	9.93247
Bak1	69.1057	70.4747	76.4761	72.3072	70.3339	71.0187	65.2343	64.4726	76.465	76.9808	74.4413	73.2235	75.195	71.8091	53.9961	88.024	107.484	140.175	160.327	156.368	13.1247	5.90918	8.58816	6.87007	10.5038	0	3.54589	5.27218	0	1.51059	5.53473	0.10549	208.142	149.319	188.287
Bambi	5.07717	4.76929	2.85142	2.82088	3.39759	3.20931	3.1066	2.90545	3.61726	4.10906	3.09215	2.83977	8.79195	6.93083	5.7466	0.019271	0	0.166117	0	0.065379	9.66918	7.86314	10.379	11.7967	7.94279	2.7293	8.93026	0	0	4.2909	5.20186	6.98039	0.267659	4.81378	2.98729
Banf1	339.387	332.217	379.442	390.601	344.456	346.442	314.142	305.866	344.74	349.718	359.711	343.401	214.694	189.703	208.391	128.719	140.437	102.699	106.642	55.9519	16.5714	15.1422	15.1528	18.5231	17.6459	30.9265	35.0654	29.2787	49.1903	24.2222	32.3504	9.78152	0.544245	0	0.552369
Bank1	0.755517	0.770821	1.09933	1.44271	0.51557	0.614757	1.41954	0.825584	1.64624	1.3112	1.29515	1.33852	3.42357	2.7924	2.23088	0.163622	0.231127	0.340666	0.650301	0.876619	13.6662	15.2081	17.3139	13.6034	15.4499	15.9271	30.4412	20.1588	11.8012	15.7512	35.6232	8.46847	1.40026	5.31462	2.59571
Banp	7.65949	8.38771	11.9149	12.075	6.94067	7.24151	12.703	13.2572	10.1063	9.99668	14.1115	14.4841	6.60219	7.53161	3.04291	0.57321	0.126763	0.932044	1.33427	0.524547	18.1373	14.0417	19.1711	22.2289	20.3663	27.1077	0	0	29.2573	31.3068	55.8517	16.2704	1.87457	9.68327	3.85218
Bap1	71.9209	71.1562	82.2514	86.5649	63.7515	61.7215	80.3049	82.3844	78.4269	78.4077	85.7374	83.6475	85.1196	93.7042	48.014	10.7444	8.89214	8.09933	6.16533	5.49449	8.73912	8.6483	9.19485	10.193	7.09822	5.41796	0.599434	0.589125	1.65495	15.2824	19.4566	8.90326	33.9563	30.2575	43.6735
Bard1	8.60712	8.06399	18.6414	18.6059	8.05938	8.26302	11.9392	11.8474	13.419	14.1838	15.5892	15.0545	3.00719	2.89304	2.17976	21.2575	18.1987	20.6187	22.4928	29.4576	2.00146	1.95839	2.86033	3.72822	2.52223	5.34517	7.74607	2.87725	4.86396	4.70864	5.25112	1.05875	129.093	239.455	156.522
Basp1	41.1266	41.8031	30.5897	30.4202	38.3026	36.357	46.9472	47.5318	28.406	29.9531	32.5496	27.9521	67.908	61.6002	36.141	37.1609	35.5822	35.9776	46.5968	37.4111	161.549	171.524	186.896	190.452	180.67	566.158	560.285	531.152	576.1	49.2615	54.965	14.6255	158.203	184.015	117.407
Batf	53.4791	55.2027	55.3159	58.6364	48.9821	51.2134	54.7359	54.1066	42.2322	42.5572	55.0276	54.947	15.9332	15.5845	20.5838	26.1481	26.5696	33.3692	27.6599	39.9344	0.689121	0.717578	0.298706	0.487387	0.248197	0	0	0	0	0	0	0	4.25488	3.7956	6.60551
Batf2	15.2028	16.8232	13.9462	14.6114	19.0305	22.1682	22.234	21.5446	13.0047	11.2305	14.564	13.6363	6.0197	5.69569	3.51468	1.75523	2.21169	1.61435	1.37206	1.31987	18.3189	19.6359	20.0776	21.3527	17.6472	35.2698	25.1145	23.8539	18.9209	41.8672	74.7515	46.2738	39.969	32.4255	33.895
Batf3	0	0.247221	0.562826	0.498806	0.265212	0.24263	0.243369	0.183558	0.222402	0.145226	0.07795	0	0.390724	0.241017	0.189452	0.231966	0.406268	1.46019	0.149975	1.86906	18.9029	19.4839	21.2494	28.2529	24.2418	13.4583	0	0	0	15.0433	21.8104	20.3951	11.955	15.5349	18.7589
Bax	49.9285	54.6058	86.7966	82.8031	59.624	58.561	81.6665	80.736	62.2706	65.2172	90.5189	82.0452	84.9479	84.763	45.1397	14.2466	12.7122	14.6599	18.6571	11.9623	0.219379	0.586375	0.173014	0.191138	0.041612	0	2.11135	2.82477	0	0.771686	0.265179	0	152.313	138.684	146.244
Baz1a	22.6698	22.2731	40.1589	42.1656	18.8044	17.804	30.1804	29.9254	41.2883	40.4708	34.7321	34.0009	28.6981	36.4352	14.0591	11.2258	14.7479	4.91233	9.2331	7.66613	0	0.133006	0	0	0	0	0	0	0	0	0	0	9.24063	7.08353	12.6481
Baz1b	98.7453	100.874	150.708	154.363	75.6308	75.2482	129.032	129.938	124.026	122.031	139.546	138.853	76.9791	93.752	24.8866	10.3992	9.64941	10.7264	15.075	7.34898	0	0	0.27862	0	0	0	0	0	0	0	0.043339	0	5.54363	4.9473	6.16674
Baz2a	39.5876	39.1396	56.2181	56.674	34.0148	34.5352	53.246	53.7223	49.8014	48.9937	54.0334	55.4097	32.2805	45.8484	12.8061	0.167571	0.058904	0.627357	0	0.258256	31.5559	33.8946	35.6875	34.6061	29.1875	120.578	83.9527	94.238	90.262	14.6807	16.3205	1.44345	4.40423	8.99159	4.18981
Baz2b	24.7206	24.1425	43.5916	45.5981	20.3231	19.7812	38.3616	39.9832	39.9075	39.0071	43.4071	44.7922	9.24614	15.146	3.20457	31.7512	28.05	25.2246	33.1203	31.6666	51.6488	69.4764	68.5959	68.6785	59.9299	114.2	106.884	109.261	84.3913	39.5285	53.2617	23.7243	0.158074	0	0
Bbc3	8.11846	8.68256	10.9034	11.38	7.17772	7.48297	9.4142	10.1974	8.80443	9.85239	10.8885	10.5155	78.2166	89.3051	29.1971	24.4519	19.2784	20.7118	18.3783	21.996	0.052949	0	0.166655	0	0	0	0	0	0	0.164683	0.206354	0	36.6659	30.7974	41.9788
Bbip1	21.2076	19.8411	22.7219	22.6221	22.8412	23.3737	26.616	25.5079	24.335	25.338	22.3509	20.7812	15.2307	7.75478	11.3282	35.7657	42.3933	32.5446	26.013	39.6057	11.6132	10.125	11.9807	10.8136	10.4832	4.15405	9.13087	6.19726	3.88082	10.7341	12.0869	6.18477	77.3998	55.2943	62.7239
Bbs1	7.01466	7.0639	6.68241	6.454	5.63662	6.05597	8.61421	8.17823	5.84087	5.81122	7.24544	6.69775	0.977713	1.00254	0.458838	23.3805	25.8562	16.9067	20.3441	14.7445	1.14427	0.466859	2.36985	1.81567	1.85256	0.835996	3.13733	0.801943	0	1.49717	1.31229	0.037932	0	2.40814	0
Bbs10	6.156	6.50082	7.62256	7.09071	8.27599	8.24052	9.76391	9.23917	5.95311	6.33875	8.09855	7.70163	0.412152	0.618328	0.53988	12.7459	14.4793	9.87975	16.8039	7.10118	0	0.116459	0	0	0.26512	0	0	0	0	0	0	0	0	9.63553	0
Bbs12	10.1207	10.3198	19.8081	20.6496	15.8859	15.1969	24.6847	24.9882	14.5133	16.0936	21.2618	21.3619	1.486	1.26975	0.808195	246.827	218.81	248.611	237.563	226.169	1.00778	3.00287	0.53136	1.62777	0.900382	5.85424	0	0	0	2.0273	0.240037	0	40.5415	42.7135	51.6472
Bbs2	8.84614	9.93567	9.90022	9.91574	11.3562	11.726	14.9727	14.6374	9.70285	9.99329	11.0569	11.4008	5.78846	5.43955	6.19419	0.108358	0.970132	0.174415	0.642706	0.598124	56.6692	58.1264	59.4315	52.9674	55.5652	41.6334	12.25	6.4671	17.8496	9.0945	8.16348	6.712	0	15.7705	0.583118
Bbs4	17.6368	16.9427	17.0538	17.5151	13.1611	12.841	20.6438	21.3644	16.2494	14.3948	17.3939	18.1841	5.11559	4.75689	4.62874	24.0503	29.6731	16.9047	24.1773	13.4263	22.6108	18.0162	22.6236	19.153	22.9202	6.01861	20.9589	17.8894	19.1827	17.9218	26.9771	3.6282	0.192044	0	0
Bbs5	3.81666	3.88678	5.33355	6.81643	4.6741	4.11676	5.51738	6.19319	5.51188	5.80105	6.72867	6.62585	0.52815	0.391016	0.579749	23.7693	24.1953	25.8141	25.4651	24.7667	72.5083	78.1762	55.4792	65.2943	70.7399	281.288	263.161	173.93	228.425	75.1411	73.2875	26.7533	0	0	0.228602
Bbs7	4.96037	4.25595	5.63705	5.65216	4.03549	3.73041	6.10379	6.62697	4.45764	4.64746	5.68287	6.50336	1.83263	1.73452	1.40767	1.12838	0.70668	1.919	0.924895	3.38884	51.6696	64.7783	59.2489	63.497	58.3588	48.7599	213.97	197.094	279.897	18.7438	27.1577	1.10756	0.146388	2.36037	0.860716
Bbs9	19.3703	19.5174	17.573	18.3656	18.8797	18.6641	19.9683	19.7279	19.8125	19.7221	18.7381	19.5026	8.13073	8.55395	8.52896	0	0	0.621229	0.973507	0	0.645693	0.344238	0.590163	2.0596	0.672073	0	0	0	0	0	2.35506	0	0.361239	0	0.063813
Bbx	24.4597	23.4578	32.4497	33.8935	19.8826	19.0114	31.9363	31.821	28.5759	27.6004	29.9543	30.8684	13.1927	15.961	7.00508	0	0	0.225179	0.340923	0	0	0	0.189694	0	0	0	0	0	0	0	0	0	0.752378	0.719588	2.57122
BC003331	30.9859	32.2708	35.6512	37.2072	26.6367	13.8844	40.5885	21.9685	19.2257	20.5748	36.8481	37.3726	8.69332	9.04737	5.94236	36.8906	38.2176	37.8581	44.2845	38.9641	3.95999	3.2844	2.59513	1.60112	3.6454	2.2511	4.45876	2.3559	0.818767	3.33492	7.0256	3.07844	15.1476	11.8294	14.4193
BC003965	14.7344	16.1109	21.5735	21.3171	17.7976	17.7438	20.2151	20.2692	19.9058	21.1904	20.6566	20.3501	9.87884	8.70576	9.4177	76.6766	72.76	66.8651	61.7679	52.2715	0	0	0	0	0	0	4.08526	0	0	0	0	0	3.32164	11.0158	3.7683
BC004004	58.5435	56.4732	53.5015	52.2057	58.4341	56.3022	53.367	54.0668	52.6136	52.6288	53.2051	53.6593	30.0399	28.6236	34.3649	0.467393	0.604602	0.29975	1.20683	0.612367	5.53673	5.92507	6.39985	6.56395	7.31459	3.94055	0	0	1.6082	1.12974	2.43285	2.45674	4.22739	4.50467	2.78993
BC005537	222.188	216.878	240.441	251.49	206.973	203.477	265.96	258.547	259.264	253.883	243.758	243.715	267.055	304.186	175.24	18.4647	19.1334	20.7957	23.3951	22.8344	1.58654	1.23838	2.76888	1.83977	1.97232	2.42271	0	0.356773	3.63234	1.26692	1.42667	0.065956	16.5027	12.9512	20.3622
BC005561	6.61796	6.9181	14.0625	14.1063	6.79488	7.01744	12.9856	13.7907	9.87451	9.92727	12.2281	12.7371	3.55182	6.43281	6.48847	9.1171	8.99439	7.59775	10.1513	4.00202	12.3875	14.5085	13.3422	10.2683	14.3791	19.4961	25.4724	11.0092	27.8149	21.264	27.1037	3.15157	622.078	658.997	659.199
BC005624	70.126	69.4865	77.9969	78.9444	53.4528	56.869	77.4876	83.9574	73.3467	73.7262	87.1731	87.6022	47.8702	49.5156	27.9364	1.17095	1.79225	1.48381	1.28742	0.934794	99.1884	106.466	93.9969	98.3315	96.5536	93.7211	63.6267	93.2668	50.5612	48.9851	98.4634	68.3352	2.8866	3.19428	5.54602
BC016579	2.33906	2.44171	4.80995	5.02949	2.15235	1.34033	2.42705	3.06679	3.51537	4.03062	4.13542	4.49281	0.689293	1.09579	1.6222	0	0	0.101565	0	0	0	0	0	0	0	0	0	0	0	0.988648	0	0	26.3387	37.4334	29.2172
BC017158	32.1138	33.4409	49.4927	46.9393	32.1485	33.065	45.6967	44.1914	39.3278	40.0536	49.6226	46.5558	12.871	12.7774	6.64605	0.29042	0	0.218503	0.118585	0.025909	30.6523	33.6912	25.4376	23.2379	26.411	28.2895	26.5569	19.7785	13.4179	16.607	13.701	6.37693	50.0904	47.6154	54.2743
BC017643	60.4268	61.4089	74.9356	76.5873	66.4287	67.3109	67.9417	69.406	77.5291	74.8539	76.0562	76.0489	76.879	81.6479	88.8081	5.04579	8.06195	1.55614	2.80104	1.06049	51.5634	60.5014	53.2867	51.6193	52.0549	68.151	55.7717	55.0431	69.0287	22.4594	40.8371	23.5051	6.37178	10.8525	6.78268
BC022687	2.65718	3.27036	2.27782	3.16354	3.93256	4.24216	3.94606	3.41057	1.99148	2.16366	2.3365	2.33326	3.47651	3.12599	1.72401	31.6352	29.5624	29.0942	35.282	19.1726	20.5994	21.7765	30.8888	27.8401	27.013	31.5578	29.6502	15.6889	24.1345	6.47393	10.5806	2.20738	0.290254	0.195858	0.237793
BC024978	5.46494	5.88361	8.74104	7.72197	5.78424	5.81713	8.53522	8.81802	5.50257	5.62783	9.44776	7.96223	3.91059	5.97592	1.52036	25.6998	16.6075	23.386	23.2596	23.212	20.6892	28.685	26.752	28.858	22.3472	15.6455	22.9819	13.8906	6.15112	14.4956	16.7496	3.73172	7.63857	41.6593	12.2935
BC025920	3.31148	2.76461	6.2727	7.92304	3.94469	3.8254	6.53113	6.88666	5.3228	4.76506	6.64751	5.78647	0.205259	0.270472	0.506422	104.118	116.874	63.253	86.5477	43.7216	189.48	215.149	210.311	206.528	218.036	493.84	250.088	443.035	496.759	27.6898	56.4225	14.2121	0.134096	0	0
BC026585	69.315	67.5126	70.1608	71.3158	66.3003	63.7881	76.5907	74.8204	69.3288	69.6971	79.592	77.3892	80.8483	74.1422	69.7999	47.79	37.7972	49.0112	41.6402	34.7954	61.5759	57.7668	61.3268	72.6229	42.8001	59.8259	72.3865	60.6949	60.5118	50.9454	68.502	22.0992	2.85687	3.92129	3.4688
BC028528	55.2433	57.4224	56.8468	55.4455	50.2785	47.956	48.4938	48.922	55.0714	50.6509	54.4009	45.2969	39.2828	25.4694	67.0534	0.248448	0	0.050347	0	0	0.276674	0	0	0	0	0	0	0	0	0	0	0	1.98726	0	0.890411
BC029722	60.6248	59.0233	52.9893	54.4285	55.9295	54.49	55.6897	59.0523	54.1487	54.2727	56.9734	59.8716	47.4872	43.8945	37.1709	0.704998	0.833039	1.49974	3.6284	2.45019	9.15281	10.9614	11.8501	9.2803	10.0658	5.29922	5.29448	2.99934	4.39433	3.23553	5.11089	3.413	106.354	70.8896	90.0518
BC030336	11.7828	10.6427	17.843	17.0765	14.2078	15.4175	17.8107	16.9501	14.2798	14.6424	14.7961	14.8884	12.4674	10.675	14.2693	0	0.547828	1.47603	0	0.311838	11.1189	7.89198	10.311	11.136	9.77182	2.89468	2.60089	12.2309	7.69937	5.62513	10.544	1.6964	7.68091	9.86137	11.257
BC030867	9.54747	9.7638	18.786	17.4621	7.84606	8.59466	11.1279	10.1094	15.0155	14.6974	16.4994	15.9687	3.74936	4.26886	1.05678	1.40959	1.75382	0.13724	1.59071	0.624764	0	0	0.106936	0	0.251295	0	0	0	0	0	0	0	6.05299	4.93523	7.4427
BC031181	78.7178	77.372	73.821	75.6019	82.0736	79.4398	74.3885	71.958	76.9169	81.3811	75.7735	76.146	94.7423	86.9185	125.996	2.74798	9.07645	0.600568	2.52255	3.52564	32.6812	36.3844	44.1244	43.2555	33.4556	46.6217	51.9955	22.115	19.1557	13.0937	15.9269	2.8189	0	0.665866	0.392144
BC035044	3.19362	3.72126	3.70063	3.66301	5.10905	4.96044	4.26718	4.18227	9.79987	9.55384	2.73744	2.79978	6.55008	5.38985	9.24872	0	0.366807	0	0	0.17904	124.121	130.686	126.123	126.59	104.795	110.486	133.378	143.897	141.567	55.1523	68.5357	29.7265	16.7605	10.8292	20.8531
BC037034	27.7937	29.4744	73.9514	73.15	34.9257	33.1943	61.3996	60.9559	50.2613	49.7916	74.2906	72.8962	19.3803	25.3403	7.97416	6.99131	6.78235	7.23781	5.21889	4.67509	1.44973	0	0.457671	1.90881	0.653782	0	0	0	0	0	1.7338	0	0	3.85136	1.2993
BC048403	19.4314	17.8727	18.4214	19.6198	19.799	18.6838	19.237	19.0117	18.1862	17.6348	18.2371	18.0326	5.16038	5.44783	4.37765	15.8486	18.4889	14.1908	20.2003	15.5734	177.152	156.969	166.492	148.945	137.821	138.795	70.0864	99.4561	0	22.7498	47.5194	0.440448	0	1.08783	0
BC048507	0	0	0.027028	0	0	0	0	0	0	0	0	0	0.270902	0.148004	0.048734	83.2998	78.1951	59.551	66.1416	66.9429	127.102	136.74	154.889	144.045	139.376	60.1841	27.4506	57.3905	37.2471	16.7262	29.8843	11.957	0.902922	1.92393	1.36155
BC049352	0	0.073185	0.082766	0.147843	0	0	0.046593	0	0.083147	0	0	0	0.177804	0.144667	0	0	0.178159	0.192858	0.369362	0.49105	3.53647	2.25133	2.66765	3.6838	1.54599	3.58295	1.78354	0	0	6.66794	11.0034	3.73563	0.405458	1.03196	0.356795
BC049715	0.459897	0.552667	1.16272	0.983242	0.474515	0.460867	0.869406	0.687761	1.20902	0.727913	0.873232	0.874306	0.529912	0.739413	0	48.0211	43.5893	35.7299	29.2979	25.8309	27.7728	34.7097	27.9894	28.7945	21.7047	27.5313	0	28.0592	0	10.8929	31.9584	22.1541	6.67309	10.4573	6.98606
BC049730	0	0	0	0	0	0	0	0	0	0	0	0	0	1.46047	0.255451	50.5484	49.698	46.2939	49.8796	42.8384	14.1089	12.3583	16.8342	19.4763	16.522	0	0	1.05238	0	6.33366	22.9548	3.94339	0.19501	0	0.14701
BC049762	0.426379	0.20839	0.264613	0	0.496248	0.464699	0.290635	0.209865	0.273804	0.178782	0.123211	0.432372	0.256392	0.258001	0	37.6463	30.2098	36.3581	43.9932	25.7215	11.932	12.3726	13.4055	13.9433	12.1813	29.294	24.843	10.2197	34.426	7.86345	9.17734	6.4087	0.123393	0	0.019557
BC051019	0.13487	0.092378	0.141616	0.237291	0.083249	0.048726	0.049082	0	0.050118	0.119199	0.160568	0	0.094645	0	0	30.2535	29.546	22.0661	25.7242	17.6102	0.533922	0.184729	0.771642	0.605676	0.2724	0	0	0	0	0.254833	0.958395	0.533135	0.115311	0.050306	0.169025
BC051142	1.32931	1.02382	4.52069	4.55585	3.69254	3.37719	5.6045	5.65835	3.7682	3.8696	3.88738	3.54857	2.28934	1.39695	1.24635	140.136	110.222	178.687	157.693	170.66	19.0519	15.6503	23.1771	19.0753	18.6394	32.858	9.4005	9.66527	15.3344	9.50083	12.6486	5.97777	1.07787	0.353558	0.230298
BC052040	15.5227	15.4063	14.5264	14.2356	12.2834	13.4878	14.1353	14.1437	15.2576	15.1932	14.6892	14.8898	6.93052	5.87676	6.09287	52.5404	53.66	50.152	76.0195	39.1355	0.190756	0.626127	1.07092	0.270537	1.11986	0	4.08855	0	0	3.06278	1.88898	0.13214	1.07558	2.2472	1.71691
BC055324	16.6477	15.7172	28.5322	28.4065	17.0843	17.3901	19.3262	19.3479	25.2328	24.5198	23.84	26.3897	4.22419	4.239	4.80548	14.1001	11.2443	14.5187	16.5993	10.8457	0	0	0	0.113707	0	0	0	0	0	0	0	0	0.999634	1.57129	1.88889
BC100530	0	0	0	0	0	0	0	0	0	0	0	0	0.908685	0.447063	1.10989	12.9807	10.9526	14.7984	15.2538	10.2684	14.066	15.2046	16.045	17.7252	13.7427	27.3513	26.3758	18.0177	13.1149	17.0179	19.4397	6.03141	0.304431	0.380467	0.289541
BC107364	0	0.091628	0	0	0.397359	0.605993	1.24726	0.812074	0	0	0	0	0	0	0	0	0.145204	0.253998	0.06129	0.168068	0	0.380092	0	0	0	1.56307	0	0	0	0	0.111523	0	98.036	55.3717	78.8695
BC147527	7.31378	6.79848	8.75963	7.88371	4.7126	4.8833	6.95753	5.99614	8.13404	8.78415	8.34006	8.99148	0.233195	0.317847	0.108542	48.7277	47.3053	59.8622	62.7302	56.5209	0	0	0	0	0	0	0	0	0	0.197775	0.24622	0	2.5822	1.49655	2.97887
Bcam	12.7458	13.0294	13.7752	14.6098	18.1169	18.3532	20.0549	18.4646	8.13063	9.42796	13.2134	12.2638	29.8183	24.6556	13.7352	121.96	106.051	119.757	91.5591	121.4	0.124822	0.297707	0.161558	0.160542	0.275513	0.325374	0	0	0	0.24552	0.477078	0	1.47398	1.30888	0.07984
Bcap29	56.334	97.0361	95.1316	95.457	103.067	100.731	91.7154	89.0947	101.645	101.584	81.6056	84.8134	33.6047	25.3314	51.4251	2.14738	1.27056	3.28956	5.76665	3.98113	0.25415	0.16922	0.343875	0.479475	0.338153	0	0	0	0	0	0	0	2.62323	1.98781	4.23832
Bcar1	0	0.037663	0	0	0.024455	0	0	0	0.023944	0.043424	0.117563	0.04363	1.38445	1.69799	0.436235	204.601	223.537	204.307	195.184	203.376	0	0	0	0	0	1.5408	0	0	0	0	0	0	0.121156	0	0
Bcar3	1.63471	1.55263	1.14268	1.65145	0.870109	0.932067	1.49605	1.38817	0.93386	0.940806	1.48896	1.5705	6.73728	7.72202	1.45938	125.295	105.141	94.62	108.752	81.5613	24.5746	25.5258	25.9089	21.276	21.3101	27.2251	27.157	29.323	15.3829	7.63676	8.81105	2.38625	0.424228	0	0.050614
Bcas1	0.139121	0.209766	0.107058	0.114126	0.078972	0.030702	0.033093	0.148247	0.217121	0.29376	0.25788	0.250645	0.089534	0.073727	0	5.89085	6.80218	4.80543	3.91239	7.1127	50.6859	58.7509	59.416	61.1669	50.6625	334.162	365.381	433.205	419.919	29.3089	35.855	10.1889	28.498	30.2335	14.0385
Bcas2	88.4495	90.4844	98.1018	96.6585	93.0804	92.2771	104.343	100.81	96.9501	97.4095	106.386	111.641	86.2374	74.8254	94.758	26.55	21.1802	26.4149	20.373	29.5274	93.1083	86.5813	89.9062	78.0387	99.5026	10.7352	2.96211	9.7417	9.15436	28.4843	41.7102	23.1568	44.2535	34.0094	39.3823
Bcas3	30.8241	29.7348	22.8113	23.6492	25.8798	25.8727	26.4973	25.781	26.2155	26.7151	26.0567	24.0653	17.4636	17.2888	9.07162	137.692	96.0006	334.595	297.268	818.647	19.7628	15.8166	15.307	21.7897	20.8054	12.2625	0	0	58.1226	24.1746	37.7723	26.5225	0.204347	0	1.319
Bcat1	0.178545	0.15567	0.199399	0.157271	0.115954	0.126074	0.113777	0.160954	0.163376	0.107394	0.167944	0.193788	1.24599	1.04656	0.357968	11.8102	12.6651	13.3108	11.045	11.6042	133.314	140.75	156.061	163.045	157.667	234.701	61.9405	217.794	221.522	37.345	37.8095	14.3714	29.6944	34.1528	35.5774
Bcat2	48.7222	50.2555	69.2929	70.1747	50.6256	51.6636	66.7467	65.9023	57.3587	58.0139	72.7013	70.0569	37.7264	39.3386	22.5896	0.610908	1.20951	1.34969	0.684774	1.15579	14.2736	15.5154	16.2318	18.5798	15.5116	0	0	0	0	2.81642	7.72182	7.99211	2240.93	2018.77	2135.4
Bccip	88.0623	85.4532	91.6002	88.6577	95.3076	92.3379	91.5282	92.1554	96.074	93.1024	98.8697	97.1031	75.8899	65.9843	86.4664	23.2943	21.3119	23.4986	33.3644	19.3602	96.7817	89.8575	89.3203	94.3636	84.3626	42.634	42.7788	12.6265	18.066	26.086	28.4181	19.8432	2012.28	2683.15	2145.69
Bcdin3d	15.3727	15.4048	21.3404	21.0218	17.2697	19.2687	23.8084	21.7353	16.0228	17.2928	22.3951	23.4909	5.9825	6.03796	4.4833	3.60009	4.06865	4.38881	4.83303	4.29686	0.290393	0	0.134806	0	0	0	0	0	0	0.632095	0	0	291.221	486.926	332.203
Bckdha	85.4127	85.4011	74.546	70.9644	72.4697	74.3817	71.7394	67.8146	75.1273	75.2543	79.2793	73.5457	95.5084	91.8808	55.0435	26.9057	30.4264	20.6395	28.8011	19.0101	0.231641	0.262574	0.130576	0.499843	0.173942	0	0	0	0	0	0.39329	0	0.134001	0	0
Bckdhb	20.4801	21.1835	33.0146	33.9228	24.3206	25.473	29.5249	28.6124	29.3752	31.6553	29.5346	33.4901	9.9539	9.37714	13.4115	0	0.278345	0.091206	0.114382	0.209923	15.7394	19.1061	22.792	26.7185	22.8103	7.4831	12.2973	0	0	18.8011	20.1021	8.1852	0.40083	0	0.549964
Bckdk	66.9052	67.5191	71.8334	70.5352	63.5236	63.5962	64.8125	64.0959	65.5991	61.333	71.3438	69.073	36.867	35.8577	26.3267	0	0	0	0	0.165373	33.4354	33.2912	33.7908	35.4631	25.2634	156.901	140.74	138.836	139.657	9.37117	10.1356	3.79783	505.266	1184.18	514.073
Bcl10	54.5034	58.3962	47.909	49.8051	58.5061	56.0306	49.3891	49.581	55.9345	56.8237	49.167	49.3755	119.146	100.286	155.857	0.172308	0.180994	0.150925	0	0	0.208206	0.194848	0.18735	0	0	0	0	0	0	2.03355	0	0	0.908854	0	0.241281
Bcl11a	96.3067	95.5887	99.0036	98.7626	101.554	86.2189	101.448	124.881	93.8212	111.66	92.7284	113.221	69.2637	49.9582	49.7607	0.369902	0.047451	0.123277	0	0	39.69	37.6813	32.8411	38.4025	34.1343	26.9988	0	38.2716	49.0336	21.0114	33.1778	15.473	126.153	74.6764	127.388
Bcl11b	0.093881	0.157279	0.062375	0.031094	0.034968	0.050866	0.105645	0.143904	0.15815	0.14741	0.041507	0.054953	0.331367	0.195564	0.084285	0.214704	0	0.047739	0.163768	0	134.019	127.834	134.583	139.913	147.196	223.004	294.249	354.232	263.156	96.1218	142.893	0	6.05063	1.65227	6.24479
Bcl2	51.4703	50.3334	64.7424	64.9584	56.2985	57.4677	70.785	70.7759	55.5362	55.1263	49.8019	53.3441	7.84977	9.48802	6.66016	0.880948	0.391453	0.274868	2.57505	0.448576	22.1317	21.9505	23.0461	27.3705	22.8177	0	95.4082	97.3712	0	14.963	39.0001	0	80.7414	60.832	74.7182
Bcl2a1a	0.45662	0.316841	0.341875	0.796307	0.638173	0.491813	0.241082	0.345223	0.603085	0.539187	0.467415	0	2.88279	2.02397	4.22921	0.127121	0	0	0	0.053399	35.2855	30.544	29.2268	22.2943	23.632	22.3526	32.0004	27.6053	0	55.9771	88.8166	42.3454	1.6168	0.042233	3.46657
Bcl2a1b	1.99244	2.06776	2.40023	4.02643	1.77236	1.62095	1.88013	1.11511	2.61245	2.52678	2.55785	2.10621	6.03168	5.1452	11.8346	0.404825	0.192289	0.088483	0	0.019093	14.2859	16.5003	18.1171	9.66261	17.5895	22.9895	11.3246	16.4181	31.5322	9.10938	6.50145	4.37964	0.588508	0	0.882071
Bcl2a1c	0	0	0	0	0.094945	0	0	0	0	0.104887	0	0	0.322214	0.033133	0.088892	39.256	44.0574	36.4061	40.8328	22.3332	43.6168	55.0801	53.9564	54.487	51.6129	24.2282	0	22.0917	31.2365	19.8382	41.2017	15.9263	29.435	7.03704	21.1908
Bcl2a1d	0.693039	0.806735	0.748637	0.618914	0.543174	0.742952	0.202356	0.438956	0.719662	0.555494	0.764589	0.884356	5.00883	4.36669	7.32838	76.0059	69.4992	92.3774	73.1638	91.9377	0.125883	0.338547	0.078455	0	0	0	0	0	0	0	0	0	8.05891	4.62488	4.85532
Bcl2l1	44.7772	47.1249	36.6753	35.5915	39.6455	42.9512	40.1097	39.8976	36.9921	38.6219	38.1085	37.598	31.5612	29.3207	13.7488	285.541	311.209	185.761	253.336	160.257	0.174049	0	0.055274	0.545914	0.693687	0	0	0	0	0	0	0	0	0	0.338509
Bcl2l11	6.90876	7.2084	10.2036	10.5189	10.5111	10.0058	10.9959	10.8485	9.38832	9.28775	9.99948	10.3684	20.401	24.188	17.6392	24.802	24.3182	24.0022	27.9863	26.0816	3.94048	3.31145	8.73757	10.3106	10.3794	2.28581	0	0	0	3.89803	4.9397	0	1.01443	0.350539	1.02297
Bcl2l12	30.1692	31.9036	59.5385	60.0527	35.4623	35.4174	48.0484	48.611	41.7541	41.0541	58.9959	56.012	6.88084	8.10671	4.70895	121.988	106.971	114.096	123.338	94.8569	14.3132	16.2674	17.4567	17.4547	16.5766	20.562	20.5927	13.3767	25.9593	8.23166	10.2015	4.99335	0.050996	0	0.2198
Bcl2l13	28.5909	27.9766	31.7329	32.3332	26.5136	25.7578	26.3368	26.2982	32.9739	33.3268	32.2311	32.525	29.9876	32.2029	21.2427	12.1877	10.9465	12.6781	9.66342	9.65089	39.9499	37.9593	42.2052	43.8547	34.6245	141.128	169.166	149.659	151.271	27.424	33.7077	8.81299	35.0622	22.3231	32.9893
Bcl2l14	2.9519	3.32779	2.96844	3.14716	3.28436	2.69013	3.13139	3.77937	2.57247	2.19078	2.20424	2.45703	0.650679	0.754493	0.55079	91.1918	81.6457	101.35	89.0261	94.5409	33.5316	29.7321	35.6475	33.3182	27.3556	14.6158	12.8079	3.23932	14.7355	9.4072	12.928	3.5387	4.33079	6.57221	5.08502
Bcl2l15	0.067806	0	1.06713	0.123601	0.111593	0.066272	0.163545	0.241757	0.219495	0.453904	0.691841	0.102982	0.093164	0	0	0.113555	0.171092	0	0.2467	0	24.9674	26.239	27.4111	22.3592	23.9224	59.5784	31.6821	51.0896	61.6094	22.251	32.1106	15.5702	7.53659	82.1166	4.68405
Bcl2l2	16.8827	16.139	29.2443	30.0775	19.6361	17.9571	30.4181	30.6595	24.379	24.1568	27.217	27.837	12.6756	14.7147	7.46377	0.247425	0.084584	0.174604	0.090985	0	30.152	31.2296	28.7994	29.5614	24.1494	84.7422	71.5718	56.5447	91.4176	15.7801	20.5019	14.7142	4.37241	3.41707	2.63168
Bcl3	20.6303	20.5044	21.0869	20.5309	24.0915	24.9597	31.245	31.1453	14.565	15.3013	16.3429	15.4713	65.8251	70.6832	24.8555	22.3771	26.7202	24.1948	27.4588	16.424	21.9027	21.456	24.3027	27.1951	18.9684	23.1789	20.9735	22.1045	25.151	10.1171	9.14176	3.13067	50.6317	39.2519	43.7375
Bcl6	6.53164	6.4627	7.47487	7.0137	10.6548	10.3736	14.2692	14.3878	5.45783	5.23282	6.63199	6.23107	48.4274	48.4869	20.5264	38.8558	40.8625	45.0248	44.005	39.2687	41.6564	40.7308	43.0701	43.7267	40.5431	88.8882	93.4414	98.9809	100.395	37.1317	43.7605	12.4025	33.4792	35.3756	25.5558
Bcl6b	1.84055	1.69458	2.16655	1.64344	2.16613	2.00924	2.63338	2.90146	1.68971	1.72026	2.02321	2.48555	2.44354	2.27777	1.76131	1.04043	0.591294	1.4186	0.414033	0.474636	84.663	80.0931	82.4384	81.2034	67.9649	201.101	156.309	106.257	163.966	65.3493	106.27	29.7151	15.9972	13.9247	19.9594
Bcl7a	23.1979	23.0402	38.2159	38.2207	21.3328	21.0613	32.3027	30.8077	32.2912	32.3094	37.3917	36.2987	11.516	13.013	3.71711	36.6489	47.116	45.9078	43.0469	56.944	44.4988	40.8492	52.8209	45.6357	41.8467	67.7532	82.5541	64.3977	61.8489	25.1149	44.6767	6.14952	27.109	24.9271	28.3588
Bcl7b	49.5626	53.3505	48.6759	49.6527	47.1517	50.8827	50.1893	49.907	45.9951	48.0944	55.2498	54.1914	71.8924	64.3727	50.6223	96.7455	118.431	132.223	96.9019	120.44	90.1339	82.982	94.9176	89.286	78.5805	78.3229	116.066	71.8903	79.9893	17.587	28.5059	11.2303	0.098294	0.205228	0.203501
Bcl7c	92.5436	93.4788	106.128	105.984	85.118	86.6908	85.5209	88.8354	86.1244	91.9443	103.593	102.086	107.014	110.492	58.3145	28.462	32.8379	26.809	38.3149	47.8442	92.833	107.363	103.254	94.8572	106.311	297.919	288.138	293.691	287.591	44.9951	55.2751	23.2777	2.94308	4.15525	4.04784
Bcl9	26.6612	26.9623	40.1101	37.8589	20.0138	20.6214	32.8375	32.837	29.6221	30.192	40.6096	40.5542	17.0877	22.1256	4.79279	0.098573	0.224642	0	1.22681	0	39.939	32.0945	40.3127	45.3169	35.5886	134.437	105.188	122.264	116.436	28.9376	34.0575	16.4753	595.377	513.554	635.342
Bcl9l	32.0001	32.6737	35.2855	34.0879	22.3801	22.2352	33.2246	33.2172	29.4342	29.9087	37.4964	35.3419	67.6345	93.8069	10.5988	39.6322	48.3795	40.295	47.9923	51.8278	35.157	33.4689	37.864	38.4518	30.3711	252.188	273.813	213.6	231.388	22.6135	24.6578	3.82976	543.084	511.375	538.853
Bclaf1	104.403	103.402	168.946	173.742	84.7818	85.0085	151.754	148.75	142.303	140.795	148.559	156.252	74.0135	78.9085	39.162	26.8691	24.7557	22.6044	18.1502	24.2283	0.243783	0.375547	0.119728	0	0.248808	0	0	0	0	0.185396	0	0	49.3745	58.0059	59.8763
Bco2	6.95169	7.60551	5.50043	5.89106	5.58846	5.65871	6.15139	6.02961	5.77982	6.43946	6.14328	5.78346	1.44708	1.59693	1.82241	43.4808	47.4033	35.5852	38.3431	30.8404	14.7591	14.027	16.5599	16.1107	17.3579	33.5454	40.9435	12.433	4.39789	11.7823	18.1242	3.6714	13.9337	28.8067	22.2039
Bcr	39.3984	38.9045	39.0463	37.6686	24.177	23.5836	36.971	36.3904	37.0705	37.5172	40.1609	41.2205	29.5323	34.2241	7.72101	0.179528	0.267105	0	0	0	4.14027	4.00581	3.50584	3.69182	4.31177	10.547	0	0	0	9.59469	19.1723	3.81792	0.922428	0	0.76913
Bcs1l	41.4303	38.4001	45.9625	48.3006	41.6781	41.5054	42.6341	44.8243	37.1506	38.3245	42.3301	45.9349	16.2362	15.0918	13.1256	0	0	0.137927	0	0	11.6553	8.37664	7.5966	10.8754	10.5878	4.60642	0	0	0	25.3837	15.6949	29.4427	216.908	193.494	213.93
Bdh1	3.11969	3.29594	3.00233	3.26573	2.77205	2.83498	3.35304	2.99966	2.4859	2.59621	3.40145	2.89591	4.90765	5.41358	2.26409	36.053	33.3995	23.8833	26.7342	14.0982	35.3547	36.7716	39.8781	37.4495	34.9647	54.7699	53.9148	46.1446	48.8249	36.4888	50.1585	31.1585	0.403388	0	0.425595
Bdh2	23.7645	24.4209	20.1634	20.8723	18.4369	16.8549	24.5569	25.5501	19.1089	19.2224	22.3291	22.2672	12.7332	11.6108	14.9198	11.5816	10.8529	13.5036	13.7334	13.2127	19.0551	21.7701	20.5927	23.8866	19.3971	35.544	15.1824	15.2616	22.6906	7.08096	7.40674	4.04767	0.738614	0.089671	0.962027
Bdp1	14.1276	14.2473	26.9244	29.3955	10.7805	10.7668	22.7088	22.0091	22.2709	21.4324	24.0988	25.9602	9.94143	14.9298	3.15445	65.853	75.3897	70.8272	74.4531	55.4712	59.6968	74.8331	78.5328	74.9126	75.6429	65.776	74.7195	37.7222	57.3668	17.3738	7.642	6.58536	197.073	125.246	178.677
Becn1	86.4978	85.7918	116.627	121.624	86.7125	87.9912	112.894	117.755	108.58	103.261	119.304	115.424	81.3144	83.1563	64.6716	24.0871	23.664	23.9047	30.5189	16.9609	34.7979	29.344	36.0784	34.7441	42.0833	63.4152	110.599	103.812	82.7986	23.4119	53.2202	16.7092	333.327	352.353	304.543
Begain	3.03915	3.03228	6.0522	5.92294	4.88357	4.47013	7.8915	6.98639	4.05847	3.91735	5.79777	4.88587	2.39583	3.1236	0.437666	34.3538	30.1567	28.8805	31.9508	30.7562	15.5651	16.6149	14.5416	15.157	15.1182	27.8148	26.2702	10.3182	18.5867	5.63811	7.97581	1.0413	3.81232	3.64601	2.15804
Bend3	12.5182	13.3211	16.5786	16.3981	12.3785	12.2013	14.3206	13.9834	13.6158	13.9851	15.6993	14.7393	10.096	11.9466	8.99688	31.1304	27.7369	34.07	25.7999	31.7082	19.7889	22.4095	22.0617	20.2869	22.243	12.5606	16.6809	7.11319	3.76959	14.1048	17.7134	9.36731	170.012	179.456	204.526
Bend4	7.63173	7.41286	14.1457	13.6032	8.96481	9.28129	11.6448	12.3148	12.1573	11.2716	13.5037	13.3875	36.9485	43.5356	31.7448	24.2601	22.8004	25.5485	31.5445	22.8234	36.7724	32.8232	36.9951	26.9642	29.5207	136.532	160.212	175.518	133.173	39.0239	54.1971	10.8932	0.542323	1.31627	0.884196
Bend5	7.04375	5.77353	5.78492	6.03611	4.87558	4.55234	6.03255	5.73931	5.77822	5.79343	6.3213	6.0424	7.24225	7.14392	5.62743	66.5893	67.0403	57.1232	64.07	45.9556	7.38146	5.35909	8.27322	8.30008	6.72997	10.5848	8.51873	3.79875	7.82049	11.2434	22.4145	3.93973	0.36359	1.5429	3.25466
Bend6	0.425807	0.42487	0.262681	0.25507	0.164707	0.208967	0.346262	0.131074	0.202897	0.205825	0.247525	0.203079	0.12121	0.074633	0.206529	155.74	177.694	132.445	150.927	128.161	1.57029	0.802198	1.5875	2.23698	1.2571	2.10983	5.64047	0	0	2.0951	2.22662	0.635503	557.749	454.477	540.668
Bend7	4.32164	4.4672	4.41079	3.9467	3.97237	4.11491	6.7192	7.03383	4.18955	4.33018	4.94845	4.82217	6.22632	6.42482	2.35854	67.1709	66.5167	70.3625	74.7502	64.3416	0.199826	0.341418	0.1833	0.313376	0.108571	1.96098	4.76376	0.595981	2.98075	0.729926	1.62266	0.014795	437.92	464.783	459.769
Best1	1.66087	1.14946	0.857257	1.17665	2.16277	1.92084	2.03221	2.36277	1.11089	1.46855	1.28284	1.11119	0.831729	0.709636	0.714935	147.76	153.27	130.001	155.751	125.817	30.592	31.4089	34.0753	32.8468	28.5513	34.2601	22.361	18.2028	11.6993	21.1348	20.2469	6.78492	829.717	781.482	793.186
Bet1	61.0428	58.2524	62.7868	61.2274	67.4913	64.3657	64.6208	67.0552	58.0182	59.1623	56.1747	59.6427	22.5082	16.4482	34.7943	109.543	98.5037	107.174	88.9649	109.387	55.4753	55.2996	64.1003	60.8221	59.3363	22.5592	9.23843	0	28.2108	51.7364	67.205	48.7606	0	3.61627	2.96481
Bet1l	27.534	28.2027	30.2846	31.1659	33.7346	35.4697	33.628	36.3161	28.7138	27.5191	34.6261	36.105	28.2102	31.3131	32.252	53.9634	51.285	52.8704	62.8564	39.8804	19.9935	19.9641	21.7679	24.5018	19.121	32.2207	35.4822	4.34129	26.9708	36.5382	20.2883	16.942	0.131995	0	0.053695
Bex6	7.01401	8.3864	17.8197	16.1716	6.27818	4.41744	6.27664	6.67396	15.0678	14.6628	11.0283	8.72597	0.335705	0.767534	0.39388	35.2545	37.4297	25.4183	31.5016	22.6105	204.555	210.186	197.705	184.294	189.084	358.81	439.605	486.737	458.306	158.259	234.76	144.567	6.76242	14.0418	9.15203
Bfar	54.1221	38.4557	58.0154	60.212	35.0946	33.7446	55.2183	42.4896	43.6197	42.0906	58.7106	48.2524	44.2039	33.9493	28.9588	0.325086	0.195408	0.372936	0.171935	0.287611	3.41993	2.44932	3.89997	3.38945	2.76641	2.97372	4.93314	1.53493	2.79816	6.25291	8.79231	1.94984	0	0	0.363255
Bfsp1	0.293393	0.202809	0.370066	0.734932	0.142544	0.366297	0.307373	0.194489	0.294586	0.41873	0.529109	0.268469	0.135725	0.083829	0	21.8353	26.2972	24.3603	28.3362	23.8168	0.222004	0.178715	0.069848	0.142785	0.166119	0.728176	0	0	0	0	0.911999	0	1.13687	0.998082	1.52248
Bfsp2	1.69104	1.29295	1.6661	2.23619	0.866058	0.985602	1.26005	1.32968	2.07365	1.97932	1.73873	2.06611	2.48934	2.78521	1.89681	5.71034	4.26851	4.06862	2.9632	4.58235	0.097575	0.166685	0.589346	0	0.762766	0	0	0	0	0	0	0	2.45744	22.4033	6.22718
Bglap	0.23731	0	0.224481	0	0	0	0	0	5.48483	5.95291	0.647206	0.186749	0.109806	0	0.21471	12.9043	13.9816	11.0159	17.3427	9.91696	69.2139	54.3052	62.5033	71.9771	61.4815	13.2718	0	0	0	45.1646	82.2353	7.46735	3.27783	0	1.44177
Bglap2	0.174173	0	0	0	0	0	0	0	2.9923	3.05487	0.109367	0	0	0.432112	0	47.0802	43.7662	48.6328	47.8406	49.9736	32.457	36.0717	38.4634	39.5236	34.5653	64.1704	60.4645	53.012	49.0147	19.9914	22.1027	7.96086	1.1781	0.658942	1.56256
Bhlha15	0.368319	0.216635	0.444486	0.525944	0.271714	0.277976	0.482406	0.373352	0.516069	0.497825	0.475983	0.482245	0.775783	0.643571	0.225441	18.7369	17.2187	18.3563	22.2922	11.9656	38.3596	48.4896	52.4822	47.7749	45.9027	35.0208	44.46	32.6682	33.8247	20.5466	37.5574	14.1396	0.193794	0.118334	0.06984
Bhlhe22	0.012786	0.037171	0.011015	0.038809	0	0.007606	0	0	0	0.016496	0.019932	0.030627	0.181515	0.147185	0.009136	63.4468	65.8115	78.0657	60.7357	77.3473	10.3809	9.73941	15.326	14.6398	9.31289	23.7246	2.56771	5.73567	8.75981	4.2811	9.56936	2.62126	1.35531	1.82154	1.58795
Bhlhe23	0	0.048273	0	0	0.015004	0.01916	0.063464	0.135848	0	0	0.025685	0.037776	0	0.033547	0.02379	46.8588	57.4766	49.6116	39.2991	58.5929	2.06861	1.75274	2.20998	2.61115	1.21465	0	0	0	0	3.40358	4.79811	2.69881	16.4247	14.1058	11.4001
Bhlhe40	35.5984	34.8476	12.895	12.4579	23.3003	22.732	21.9519	22.678	14.6373	14.4936	11.3465	11.4191	130.633	125.901	51.2396	18.4228	13.6291	18.579	24.5441	19.9887	0.088433	0	0.169559	0	0	0	0	0	0	0	0	0	8.82637	6.36411	5.09498
Bhlhe41	0.88096	0.860724	0.290599	0.451474	1.48728	1.90091	1.70154	2.38686	0.343543	0.316247	0.29914	0.140483	0.564117	0.61698	0.146491	23.0623	23.5273	24.4897	28.4354	21.4457	6.34785	4.42279	6.43147	5.06143	6.14602	0	0	0	0	0.999495	6.1722	1.61471	2.71315	1.52595	5.48128
Bicc1	0.084968	0.066372	0.254304	0.035084	0.161997	0.176243	0.330214	0.223937	0.186386	0.172696	0.301161	0.258419	0.023016	0	0	43.4239	45.5507	34.3607	39.5545	29.5057	12.0103	10.3816	10.7012	10.4571	9.48654	5.68406	15.1896	0	0	22.8704	51.4095	20.3242	7.02213	7.50155	5.19214
Bicd1	12.2986	12.2981	14.0048	13.7801	10.6378	10.5155	14.6559	16.1038	13.4355	13.4331	12.3041	12.4575	2.20534	2.03231	1.01723	14.4921	16.5231	12.8921	15.4053	14.6399	2.90855	2.34291	4.19143	4.13049	2.74234	3.01475	0	0	3.75848	2.5171	1.96313	0.0282	5.60187	2.89381	2.98702
Bicd2	20.7893	18.6499	31.582	29.1172	16.503	17.3067	29.5585	27.7932	25.9693	26.2667	29.4675	27.2819	28.2226	29.1177	9.81227	2.00366	1.92199	1.06849	1.76146	0.652128	12.9805	7.69597	10.2951	13.2183	9.25033	11.219	0	1.39148	13.9415	13.0677	12.2125	0.043035	0.032747	0.107705	0.06736
Bid	41.5883	38.1512	41.2681	40.7873	34.3469	33.9493	37.9205	36.6802	47.7694	46.0666	44.8606	49.0366	10.4186	9.95035	7.17686	0.58239	0.548388	0.759212	2.17111	0.456037	11.1308	12.5052	15.6459	14.9219	9.7628	29.6656	26.0492	17.4859	15.7624	10.9656	16.101	2.00081	9.73092	10.9512	7.83962
Bik	0.331696	0.335534	0.310086	0	1.03164	0.594732	0.733027	0.941708	0.362535	0.306912	0.352202	0.835759	0.793072	0.462546	0	41.0882	33.864	38.5728	54.4822	29.7387	9.14734	10.0289	10.1576	11.6669	7.84102	16.7672	20.6704	24.1963	23.2748	15.3093	12.9619	4.53377	2.58366	2.19611	2.59001
Bin1	13.6956	13.6265	19.4549	19.4566	7.71267	7.87098	7.6517	8.52811	19.5331	19.7826	16.255	16.7227	10.1334	11.7538	5.06283	82.5877	73.7437	58.5901	78.1628	62.537	12.066	20.0711	15.9713	14.948	16.5497	8.30952	0	10.2426	0	9.49982	22.0254	10.437	0.784155	0.024038	0.895093
Bin3	66.233	67.7346	65.9592	63.8264	62.0516	63.757	65.105	63.7624	62.8558	63.0002	67.0108	70.3965	40.3815	36.6629	36.1231	32.0976	28.5084	26.8296	30.27	33.6955	869.847	852.26	784.052	845.171	785.117	686.206	529.477	598.432	703.663	167.26	247.431	122.314	79.7488	100.378	72.4676
Birc2	45.5703	45.8796	65.6922	68.1259	55.566	54.6697	76.0388	75.476	62.18	63.4002	67.14	69.9344	33.0203	35.1837	53.3796	276.312	307.1	301.334	310.048	395.99	31.3179	37.2852	34.3474	32.4461	34.0213	13.7445	25.9557	6.67554	12.65	14.8107	11.2439	17.3255	0.291351	0.28493	0.204056
Birc3	28.3422	27.5764	32.2691	33.5367	26.7848	27.2237	32.6457	35.0602	32.7952	32.196	34.6028	33.2344	40.4506	43.5489	44.1057	6.70594	5.90012	5.00022	8.53434	5.33656	20.6461	29.9697	22.1447	29.6524	22.8095	21.7999	28.387	17.1277	18.8541	24.3889	33.5472	8.56158	37.9102	26.4443	30.6704
Birc5	82.377	83.8299	88.6499	101.04	60.4786	63.0424	76.6011	73.1625	90.2553	87.0339	89.6452	108.086	28.2977	24.9857	20.1473	0.144679	0.481916	0.709513	0.343277	0.144392	8.88357	21.9498	10.4922	20.0405	8.35677	64.291	33.1204	28.8011	35.238	12.1713	38.8066	10.5758	3.14261	2.98824	0.589078
Birc6	44.4198	43.3046	70.8914	73.4365	39.3932	39.1987	62.383	63.0102	60.1549	60.2999	62.7688	64.3912	18.7786	27.9096	8.03599	0.133936	0	0.345068	0	0.537231	8.9201	1.04561	14.1849	13.1977	0.023106	4.05669	0	0	0	5.80829	9.93905	2.99305	256.808	102.946	236.481
[truncated: 11,945 more rows]

## Sheet: Figure1C
Figure1C	Population-distance analysis of genes shown in two principal components (PC1 67.96%, PC2 12.83%).
[truncated: 36 more rows]

[truncated: 22 more sheets: Figure1D, Figure1E, Figure1F, Figure2A, Figure2B 2C, Figure2D, Figure3A, Figure3B, Figure3C, Figure3D, Figure4A, Figure4B, Figure4C, Figure4D, Figure4F, Figure5A, Figure5B, Figure5C, Figure5E, Figure6A …]
