# Supplementary material for: Central gene transcriptional regulatory networks shaping monocyte development in bone marrow
Source: Front Immunol. 2022 Oct 11;13:1011279. doi: 10.3389/fimmu.2022.1011279 (PMC9595600; doi:10.3389/fimmu.2022.1011279)
Supplement: Supplementary file 6 [file DataSheet_4.xlsx]

## Sheet: s6A
othergroup	group	Description	Count	PValue
3_GMP_Monocyte	DOWN	A_nucleolar part	62	2.11e-10
3_GMP_Monocyte	DOWN	A_replication fork	28	1.31e-06
1_HSC_CMP	DOWN	B_actin cytoskeleton	117	8.79e-10
2_CMP_GMP	DOWN	B_actin cytoskeleton	53	0.000266811
1_HSC_CMP	DOWN	B_actin-based cell projection	54	1.12e-05
2_CMP_GMP	DOWN	B_adherens junction	49	0.00390954
3_GMP_Monocyte	DOWN	B_cell-substrate adherens junction	87	4.15e-05
3_GMP_Monocyte	DOWN	B_cell-substrate junction	88	4.2e-05
3_GMP_Monocyte	DOWN	B_cytosolic part	107	1.13e-25
3_GMP_Monocyte	DOWN	B_Golgi apparatus part	107	9.07e-05
1_HSC_CMP	DOWN	B_Golgi subcompartment	92	2.44e-05
3_GMP_Monocyte	DOWN	B_integral component of organelle membrane	47	4.59e-05
3_GMP_Monocyte	DOWN	B_multimeric ribonuclease P complex	8	0.000118829
3_GMP_Monocyte	DOWN	B_oxidoreductase complex	34	2.17e-05
3_GMP_Monocyte	DOWN	B_peroxisome	42	9.07e-05
2_CMP_GMP	DOWN	B_plasma membrane protein complex	33	0.000302721
3_GMP_Monocyte	DOWN	B_proteasome complex	25	0.000118829
3_GMP_Monocyte	DOWN	B_ribosomal subunit	118	5.76e-48
1_HSC_CMP	DOWN	C_anchoring junction	142	1.04e-15
1_HSC_CMP	DOWN	C_cell-cell junction	128	5.78e-13
2_CMP_GMP	DOWN	C_cell-cell junction	52	0.00049796
3_GMP_Monocyte	DOWN	C_focal adhesion	86	4.15e-05
1_HSC_CMP	DOWN	C_membrane region	100	2.12e-06
2_CMP_GMP	DOWN	C_membrane region	55	1.45e-05
2_CMP_GMP	DOWN	C_postsynapse	65	1.21e-06
1_HSC_CMP	DOWN	C_receptor complex	83	1.59e-06
2_CMP_GMP	DOWN	C_synaptic membrane	46	1.31e-05
1_HSC_CMP	DOWN	C_transport vesicle	68	2.54e-05
1_HSC_CMP	DOWN	D_proteinaceous extracellular matrix	114	9.75e-16
2_CMP_GMP	DOWN	D_proteinaceous extracellular matrix	47	5.24e-05
3_GMP_Monocyte	UP	A_chromosomal region	70	9.66e-07
1_HSC_CMP	UP	A_condensed chromosome	33	5.6e-06
1_HSC_CMP	UP	A_DNA packaging complex	46	4.37e-34
3_GMP_Monocyte	UP	A_nuclear chromatin	81	1.37e-08
1_HSC_CMP	UP	A_nucleosome	43	8.07e-33
1_HSC_CMP	UP	A_protein-DNA complex	52	3.16e-24
2_CMP_GMP	UP	B_actin cytoskeleton	30	2.39e-05
3_GMP_Monocyte	UP	B_actin cytoskeleton	97	1.77e-10
3_GMP_Monocyte	UP	B_adherens junction	106	6.54e-12
3_GMP_Monocyte	UP	B_cell-cell junction	90	9.75e-08
3_GMP_Monocyte	UP	B_cell-substrate junction	87	4.23e-11
1_HSC_CMP	UP	B_centrosome	52	5.6e-06
1_HSC_CMP	UP	B_cyclin-dependent protein kinase holoenzyme complex	10	0.00136275
2_CMP_GMP	UP	B_lysosome	46	1.86e-12
3_GMP_Monocyte	UP	B_lysosome	104	5.45e-11
2_CMP_GMP	UP	B_lytic vacuole	46	1.86e-12
3_GMP_Monocyte	UP	B_lytic vacuole	104	5.45e-11
1_HSC_CMP	UP	B_mitochondrial matrix	29	0.000854764
2_CMP_GMP	UP	C_membrane microdomain	31	9.01e-08
2_CMP_GMP	UP	C_membrane raft	31	9.01e-08
3_GMP_Monocyte	UP	C_membrane region	105	1.09e-14
2_CMP_GMP	UP	D_secretory granule	34	1.07e-08

## Sheet: s6B
othergroup	group	Description	Count	PValue
1_HSC_CMP	Down	1.1AMPK	31	5.05e-06
2_CMP_GMP	Down	1.1AMPK	15	0.00030154
3_GMP_Mono	Down	1.1AMPK	27	0.000199003
3_GMP_Mono	Up	1.1AMPK	25	8.36e-06
1_HSC_CMP	Down	1.2Apoptosis	28	0.000200753
2_CMP_GMP	Down	1.2Apoptosis	13	0.00434518
3_GMP_Mono	Down	1.2Apoptosis	23	0.00774588
1_HSC_CMP	Up	1.2Apoptosis	13	0.000766413
1_HSC_CMP	Up	1.2Apoptosis	6	0.000918882
2_CMP_GMP	Up	1.2Apoptosis	10	0.000106727
1_HSC_CMP	Down	1.3Calcium	49	4.66e-10
2_CMP_GMP	Down	1.3Calcium	23	2.47e-06
3_GMP_Mono	Up	1.3Calcium	33	1.21e-06
1_HSC_CMP	Down	1.4cAMP	47	2.99e-08
2_CMP_GMP	Down	1.4cAMP	22	2.53e-05
3_GMP_Mono	Up	1.4cAMP	40	7.2e-09
1_HSC_CMP	Down	1.5Cell adhesion molecules (CAMs)	51	2.3e-11
2_CMP_GMP	Down	1.5Cell adhesion molecules (CAMs)	17	0.000877663
2_CMP_GMP	Up	1.5Cell adhesion molecules (CAMs)	9	0.00231553
1_HSC_CMP	Down	1.6cGMP-PKG	36	1.49e-05
2_CMP_GMP	Down	1.6cGMP-PKG	22	3.7e-06
3_GMP_Mono	Up	1.6cGMP-PKG	43	7.4e-12
1_HSC_CMP	Down	1.7Cytokine-cytokine receptor interaction	70	2.13e-13
2_CMP_GMP	Down	1.7Cytokine-cytokine receptor interaction	35	2.41e-09
1_HSC_CMP	Up	1.7Cytokine-cytokine receptor interaction	21	0.000193939
2_CMP_GMP	Up	1.7Cytokine-cytokine receptor interaction	15	3.23e-05
1_HSC_CMP	Down	1.8Endocytosis	74	3.41e-13
2_CMP_GMP	Down	1.8Endocytosis	30	4.55e-06
3_GMP_Mono	Down	1.8Endocytosis	46	0.000697119
1_HSC_CMP	Down	1.9Fc epsilon RI	14	0.00691243
1_HSC_CMP	Down	2.0FcgR-mediated phagocytosis	25	4.93e-06
3_GMP_Mono	Up	2.0FcgR-mediated phagocytosis	28	4.93e-10
1_HSC_CMP	Down	2.1Focal adhesion	67	9.48e-17
2_CMP_GMP	Down	2.1Focal adhesion	32	2.37e-10
3_GMP_Mono	Down	2.1Focal adhesion	33	0.00215256
1_HSC_CMP	Down	2.2Foxo	37	4.04e-08
2_CMP_GMP	Down	2.2Foxo	16	0.000157984
1_HSC_CMP	Up	2.2Foxo	12	0.00179328
3_GMP_Mono	Up	2.2Foxo	32	8.97e-09
1_HSC_CMP	Down	2.3HIF-1	29	2.17e-06
3_GMP_Mono	Down	2.3HIF-1	22	0.00123899
1_HSC_CMP	Up	2.3HIF-1	10	0.00361023
3_GMP_Mono	Up	2.3HIF-1	21	5.16e-05
1_HSC_CMP	Down	2.4Hippo	51	3.75e-13
2_CMP_GMP	Down	2.4Hippo	18	7.43e-05
3_GMP_Mono	Up	2.4Hippo	29	2.72e-06
1_HSC_CMP	Down	2.5Hippo	9	0.00156343
1_HSC_CMP	Down	2.6Jak-STAT	40	1.11e-07
2_CMP_GMP	Down	2.6Jak-STAT	21	4.28e-06
3_GMP_Mono	Up	2.6Jak-STAT	33	1.07e-07
1_HSC_CMP	Down	2.7MAPK	66	1.9e-12
2_CMP_GMP	Down	2.7MAPK	24	0.000117926
3_GMP_Mono	Down	2.7MAPK	38	0.0037788
2_CMP_GMP	Up	2.7MAPK	10	0.0079375
3_GMP_Mono	Up	2.7MAPK	46	1.11e-08
1_HSC_CMP	Down	2.8mTOR	33	2.49e-05
3_GMP_Mono	Down	2.8mTOR	30	0.000326823
3_GMP_Mono	Up	2.8mTOR	35	6.26e-09
1_HSC_CMP	Down	2.9NF-kappa B	28	2.29e-06
2_CMP_GMP	Up	2.9NF-kappa B	8	0.000339101
3_GMP_Mono	Up	2.9NF-kappa B	24	9.29e-07
1_HSC_CMP	Down	3.0NOD-like receptor	14	0.00207176
1_HSC_CMP	Up	3.0NOD-like receptor	8	0.000928483
2_CMP_GMP	Up	3.0NOD-like receptor	6	0.000481728
1_HSC_CMP	Down	3.1Notch	19	1.3e-06
2_CMP_GMP	Down	3.1Notch	8	0.00112845
1_HSC_CMP	Down	3.2p53	16	0.001113
3_GMP_Mono	Down	3.2p53	14	0.00717356
1_HSC_CMP	Up	3.2p53	13	9.44e-07
3_GMP_Mono	Up	3.2p53	15	0.000150788
1_HSC_CMP	Down	3.3Phagosome	43	4.42e-07
1_HSC_CMP	Down	3.4Phosphatidylinositol	26	5.54e-06
1_HSC_CMP	Down	3.4Phosphatidylinositol	47	6.97e-12
2_CMP_GMP	Down	3.4Phosphatidylinositol	18	3.97e-05
2_CMP_GMP	Up	3.4Phosphatidylinositol	6	0.00512949
1_HSC_CMP	Down	3.6PI3K-Akt	96	9.72e-19
2_CMP_GMP	Down	3.6PI3K-Akt	42	8.85e-10
3_GMP_Mono	Down	3.6PI3K-Akt	55	0.000204648
1_HSC_CMP	Up	3.6PI3K-Akt	21	0.00496222
3_GMP_Mono	Up	3.6PI3K-Akt	53	1.72e-07
1_HSC_CMP	Down	3.7PPAR	20	0.000285775
2_CMP_GMP	Down	3.7PPAR	11	0.000842475
1_HSC_CMP	Down	3.8Rap1	80	2.67e-22
2_CMP_GMP	Down	3.8Rap1	31	3.06e-09
3_GMP_Mono	Down	3.8Rap1	36	0.000885302
2_CMP_GMP	Up	3.8Rap1	13	5.69e-05
3_GMP_Mono	Up	3.8Rap1	47	3.71e-11
1_HSC_CMP	Down	3.9Ras	65	1.39e-13
2_CMP_GMP	Down	3.9Ras	28	4.51e-07
3_GMP_Mono	Down	3.9Ras	34	0.00730417
2_CMP_GMP	Up	3.9Ras	10	0.00426533
3_GMP_Mono	Up	3.9Ras	48	1.04e-10
1_HSC_CMP	Down	4.0RIG-I-like receptor	14	0.00691243
3_GMP_Mono	Up	4.0RIG-I-like receptor	14	0.000516569
1_HSC_CMP	Down	4.1Sphingolipid	34	1.63e-07
2_CMP_GMP	Up	4.1Sphingolipid	9	0.000232724
1_HSC_CMP	Down	4.1TGF-beta	30	7.44e-09
2_CMP_GMP	Down	4.1TGF-beta	10	0.0027059
3_GMP_Mono	Up	4.1TGF-beta	16	0.0004429
1_HSC_CMP	Down	4.3TNF	29	2.94e-06
2_CMP_GMP	Down	4.3TNF	11	0.00600103
3_GMP_Mono	Up	4.3TNF	26	3.02e-07
1_HSC_CMP	Down	4.4Toll-like receptor	23	0.000157962
2_CMP_GMP	Up	4.4Toll-like receptor	7	0.00139863
3_GMP_Mono	Up	4.4Toll-like receptor	30	3.05e-10
1_HSC_CMP	Down	4.5VEGF	17	0.000126131
2_CMP_GMP	Down	4.5VEGF	10	0.000243304
3_GMP_Mono	Up	4.5VEGF	13	0.000472273
1_HSC_CMP	Down	4.6Wnt	35	1.35e-06
2_CMP_GMP	Down	4.6Wnt	13	0.00632068
3_GMP_Mono	Down	4.6Wnt	26	0.00205063
1_HSC_CMP	Up	4.6Wnt	11	0.00855801
3_GMP_Mono	Up	4.6Wnt	36	4.38e-10
2_CMP_GMP	Down	4.7Chemokine	16	0.00624384
1_HSC_CMP	Up	4.7Chemokine	14	0.00550186
2_CMP_GMP	Up	4.7Chemokine	9	0.00485481
2_CMP_GMP	Down	4.9Osteoclast differentiation	12	0.00774652
2_CMP_GMP	Down	5.5actin cytoskeleton	30	1.42e-08
3_GMP_Mono	Down	5.6Cell cycle	23	0.0025093
1_HSC_CMP	Up	5.6Cell cycle	22	7.19e-10
3_GMP_Mono	Up	5.6Cell cycle	22	9.98e-05
3_GMP_Mono	Down	5.7DNA replication	19	2.85e-08
1_HSC_CMP	Up	5.7DNA replication	5	0.00691035
1_HSC_CMP	Up	5.8Homologous recombination	7	7.36e-05
3_GMP_Mono	Down	5.8Peroxisome	28	7.29e-08
2_CMP_GMP	Up	5.8Peroxisome	8	8.01e-05
1_HSC_CMP	Up	5.9Proteasome	6	0.00429796
3_GMP_Mono	Down	5.9Ubiquitin mediated proteolysis	30	0.000108829
3_GMP_Mono	Up	5.9Ubiquitin mediated proteolysis	28	2.63e-06

## Sheet: s7A
actinactin cytoskeleton related genes
NAME	CMP	GMP	NAME	GMP	Monocyte
Actr3	423.806	503.223	Npm3	173.483	16.7451
Actr2	204.456	252.005	Ppp1r9b	119.91	105.013
Anxa2	75.64	140.606	Cald1	0.103215	0.507784
Cyba	66.3883	139.429	Myl9	0	0.454274
Gng12	65.9014	82.9242	Mst1r	0.0862306	0.901888
Ncf1	61.6581	182.874	Myom1	0.116507	1.18775
Dstn	56.5084	333.025	Ptk2	0.130557	1.82756
Myo1f	51.0101	114.768	Dennd2a	0.0443453	3.44209
Flot2	21.7603	50.925	Snca	0.299559	4.78909
Actn1	5.20743	9.01816	Myo1h	0.06713	4.87022
Hck	4.27855	10.5217	Bmf	0.342894	5.45346
Hfe	3.87393	13.0988	Cgnl1	0.140507	6.28365
Afap1	3.00692	31.6947	Lima1	8.28842	22.9083
Scnn1a	2.97052	5.8827	Daam1	18.205	33.5089
Gas7	2.16636	12.3204	Gbp2	10.1852	27.4999
Lima1	1.97629	8.28842	Dynll2	13.7389	31.312
Cdh1	0.860885	3.94966	Myo1c	10.6276	30.151
Vcam1	0.781553	17.7197	Rab22a	13.71	36.6971
Fgr	0.605952	1.13266	Myo9a	9.05318	38.8899
Myo1b	0.273018	1.51709	Kat2b	11.7153	44.6428
Filip1	0.263797	1.23886	Hck	10.5217	44.3039
Sept5	0.253255	1.87111	Svil	15.1936	54.4346
Enah	0.138062	0.775005	Ttc17	19.4016	63.2774
Flt1	0.131569	2.12849	Vcl	20.9511	79.043
Rnd1	0.119787	0.554773	Sept7	226.645	290.134
Mst1r	0.0366954	0.0862306	Utrn	23.5099	90.8545
Ddr2	0.002585	0.0778178	Taf5	30.9271	105.53
Cttnbp2	0	0.0189748	Crk	27.7274	107.094
Myo18b	0	0.87249	Ptpn12	29.1029	111.813
Myrip	0	0.0236958	Coro1c	69.4824	157.897
			sept9	146.742	253.473
			Myo1f	114.768	224.34
			Akap13	93.0072	204.686
			Asap1	122.85	243.995
			H1f0	15.9493	140.272
			Myo1g	80.3365	213.04
			Iqgap1	129.038	267.804
			Ppp1r12a	170.913	337.038
			Macf1	58.2738	240.607
			Lasp1	71.8475	278.858
			Cd2ap	10.6331	252.807
			Iqgap2	178.718	450.47
			Sept2	97.4297	414.864
			Cap1	199.634	531.104
			Stk17b	18.503	352.93
			Capza1	153.768	517.631
			Gabarap	88.0515	473.94
			Dhx9	144.511	555.063
			Capzb	266.904	801.462
			Arpc5	200.81	743.396
			Fyb	19.4076	648.345
			Mtpn	134.911	895.428
			Myl6	669.498	1483.68
			Lcp1	436.477	1261.8
			Ptges3	271.796	1130.99
			Arpc1b	759.34	1625.21
			Ahnak	23.0035	1219.67
			Tpm3	689.5	2140.81
			Myadm	14.0777	2029.44
			Tpm4	103.044	4635.7
			Actb	2885.42	9430.18

## Sheet: s7B
Lysosome related genes
NAME	HSC	CMP		NAME	CMP	GMP		NAME	GMP	Monocyte
Mpo	217.906	5825.41		Mpo	5825.41	20565.6		Hsp90ab1	4929.86	7801.66
Prss57	5.79318	21.758		Srgn	793.348	1669		Sod1	1255.28	7635.38
Prtn3	378.746	718.07		Prtn3	718.07	2605.22		Rab7	431.534	1734.13
Stx3	13.333	25.573		Lamp1	248.459	374.294		Psap	260.415	1939.73
				Lamtor2	139.395	172.689		Ifitm3	241.503	9452.41
				Gnai3	122.843	137.756		Cxcr4	145.506	1312.5
				Rnaset2a	117.615	242.091		Snx2	119.846	462.71
				Rnaset2b	107.241	258.88		Grn	113.234	337.416
				Hexa	99.0305	193.208		Rab5c	111.643	340.122
				Cd63	98.6642	341.515		Ctsb	110.073	372.124
				Ctsz	86.8581	228.723		Atp6v1b2	110.029	412.501
				Napsa	84.9718	143.145		H13	106.561	171.346
				Atp6v1b2	80.3748	110.029		Ap3b1	102.49	231.9
				Anxa1	77.6078	412.452		Rab2a	94.8691	331.073
				Anxa2	75.64	140.606		Gabarap	88.0515	473.94
				Ctsb	68.7641	110.073		Ccdc115	86.7605	255.062
				Atp6v1e1	68.5706	170.742		Tmem165	85.7527	235.348
				Rab27a	59.2507	143.454		Cd68	84.0151	476.126
				Tm6sf1	57.1765	75.2281		Ass1	82.9739	59.2294
				Asah1	47.3802	55.1206		Slc44a2	81.5536	241.203
				Atp6v1a	43.8689	57.5146		Ctsh	75.6458	589.591
				Tmem165	42.047	85.7527		Tm6sf1	75.2281	273.937
				Ctsh	39.4331	75.6458		Ctss	71.0995	2461.81
				Arsb	34.9448	114.797		Snap23	67.5416	279.281
				Dnajc13	34.9319	50.7328		Psen1	66.4787	161.138
				Pcyox1	34.8414	54.7479		Ppt1	64.1649	232.527
				Ctsc	30.8222	61.4472		Ctsc	61.4472	353.798
				Sort1	26.1913	60.1264		Sort1	60.1264	158.933
				Hexb	25.2073	28.9644		Vps36	57.7682	198.918
				Prss57	21.758	89.9439		Atp6v1a	57.5146	383.342
				Hpse	17.9787	24.3582		Atp6v1d	56.5054	214.681
				Tmem150b	17.9481	21.6851		Fnbp1	56.2153	393.793
				Daglb	13.1698	39.1118		Asah1	55.1206	487.848
				Galns	12.5188	31.6806		Stx7	53.8248	257.017
				Dirc2	10.9649	18.2517		Seh1l	51.849	210.138
				Atp11a	8.78877	16.8455		Myo5a	51.1169	90.1097
				Neu1	6.12092	24.6796		Laptm4a	45.1742	653.474
				Dram1	6.03985	31.5933		Pik3c3	36.5068	139.609
				Hck	4.27855	10.5217		Scarb2	33.2438	77.8546
				Galc	4.10441	8.73862		Arl8a	31.9319	122.816
				Lrrk2	3.81664	6.02983		Dtx3l	31.4585	80.2301
				Pld1	2.07261	2.83843		Uvrag	31.1655	124.511
				Prss16	2.04396	5.07832		Slc29a3	30.6651	227.406
				Acpp	0.231532	2.39639		Akr1b3	29.1903	15.4551
				Ace	0.0156508	0.0977128		Hexb	28.9644	108.833
				Chit1	0	0.41336		Pon2	28.2886	167.071
								Chmp2b	26.1197	102.732
								Nbr1	25.7841	54.6558
								Kif2a	24.3186	224.989
								Rraga	23.3263	154.22
								Ahnak	23.0035	1219.67
								Tmem150b	21.6851	68.877
								Gnaq	21.5784	51.8148
								Dync1li2	20.6576	92.0377
								Ifnar1	19.5064	47.3128
								Irgm1	18.4822	55.4019
								Atp11a	16.8455	52.3361
								Wdr41	15.6889	52.6144
								Arrdc3	15.4071	121.025
								Npc1	15.377	52.5882
								Fyco1	14.6087	20.3077
								Hgsnat	14.559	76.2679
								Stx3	13.2934	81.0436
								Ece1	12.8601	52.8456
								Wdr11	12.5813	35.6289
								Naaa	12.2419	87.6924
								Clec16a	12.2331	15.6322
								Dpp4	11.5717	31.8671
								Spg11	11.4251	32.0101
								Depdc5	11.3388	36.7748
								Stx8	10.537	20.6132
								Hck	10.5217	44.3039
								Bri3	10.3516	35.2475
								Calcrl	9.21417	39.2151
								Dram2	8.90805	115.299
								Cln3	8.80836	44.7744
								Galc	8.73862	29.1668
								Gns	8.69365	55.8886
								Plbd1	7.44971	1037.98
								H2-DMb2	6.6423	30.194
								Capn2	6.59231	208.111
								Rdh14	6.44754	20.7054
								Lrrk2	6.02983	47.3299
								Lmbrd1	5.92028	24.1448
								Tlr9	4.73198	28.51
								Slc38a9	4.57836	33.5376
								Lrp1	3.65727	35.5884
								Clcn6	2.98622	7.19323
								Pld1	2.83843	24.1055
								Bbc3	1.58915	2.87013
								3110043O21Rik	1.52413	13.9897
								Slc26a11	1.19387	2.85177
								2022-03-01	0.977119	281.557
								Trpm2	0.964834	4.5561
								Syt11	0.732078	5.98488
								Treml4	0.659482	11.371
								Lgmn	0.531899	16.8312
								Tlr3	0.522698	3.94766
								Slc15a3	0.338811	101.005
								Cp	0.281493	25.9693
								Rab39	0.229688	6.77748
								Slc11a1	0.182208	10.5364
								Ace	0.0977128	6.75137
								Tmem150c	0.00199325	0.149098

## Sheet: s10
cell	type	gene count
HSCs	Highest	1135
	Lowest	495
CMP	Highest	122
	Lowest	125
GMP	Highest	112
	Lowest	65
Monocytes	Highest	975
	Lowest	739

## Sheet: s11
othergroup	group	Description	Count	PValue
3_GMP_Mono	Down	A1_Amino sugar and nucleotide sugar metabolism	21	1.28e-07
3_GMP_Mono	Up	A1_Amino sugar and nucleotide sugar metabolism	10	0.0030189
1_HSC_CMP	Down	A2_Fructose and mannose metabolism	12	0.000293099
1_HSC_CMP	Down	A3_Galactose metabolism	9	0.00498044
1_HSC_CMP	Down	A4_Glycolysis / Gluconeogenesis	20	1.48e-05
1_HSC_CMP	Up	A4_Glycolysis / Gluconeogenesis	7	0.00660651
3_GMP_Mono	Up	A5_Inositol phosphate metabolism	18	5.81e-06
1_HSC_CMP	Up	A6_Pentose and glucuronate interconversions	5	0.00767767
1_HSC_CMP	Down	A7_Pentose phosphate pathway	7	0.0317699
2_CMP_GMP	Up	A8_Propanoate metabolism	3	0.0150128
1_HSC_CMP	Down	A9_Pyruvate metabolism	8	0.0406534
1_HSC_CMP	Up	A_Starch and sucrose metabolism	5	0.0329761
1_HSC_CMP	Up	B1_Nitrogen metabolism	5	0.000433425
2_CMP_GMP	Down	B1_Nitrogen metabolism	3	0.0359218
3_GMP_Mono	Down	B2_Oxidative phosphorylation	45	2.9e-11
1_HSC_CMP	Up	B2_Oxidative phosphorylation	11	0.00615098
1_HSC_CMP	Down	C1_Arachidonic acid metabolism	15	0.023033
2_CMP_GMP	Down	C1_Arachidonic acid metabolism	9	0.0111176
1_HSC_CMP	Down	C2_Biosynthesis of unsaturated fatty acids	9	0.00237553
3_GMP_Mono	Up	C3_Ether lipid metabolism	8	0.0136073
1_HSC_CMP	Down	C4_Fatty acid elongation	7	0.0179643
1_HSC_CMP	Down	C5_Glycerolipid metabolism	18	3.62e-05
3_GMP_Mono	Up	C6_Glycerophospholipid metabolism	12	0.0299348
2_CMP_GMP	Up	C6_Glycerophospholipid metabolism	6	0.00444272
3_GMP_Mono	Down	D1_Purine metabolism	30	2.79e-09
2_CMP_GMP	Down	D1_Purine metabolism	15	0.00588242
1_HSC_CMP	Up	D1_Purine metabolism	11	0.0307577
3_GMP_Mono	Down	D2_Pyrimidine metabolism	66	4.07e-18
1_HSC_CMP	Up	D2_Pyrimidine metabolism	8	0.0207792
1_HSC_CMP	Up	E1_Arginine biosynthesis	4	0.00548816
3_GMP_Mono	Down	E2_Biosynthesis of amino acids	30	2.79e-09
1_HSC_CMP	Up	E2_Biosynthesis of amino acids	9	0.00139931
3_GMP_Mono	Up	E3_Glutathione metabolism	21	9.53e-07
1_HSC_CMP	Down	E3_Glutathione metabolism	19	7.9e-06
2_CMP_GMP	Up	E3_Glutathione metabolism	1	7.4e-07
1_HSC_CMP	Up	E4_Glycine, serine and threonine metabolism	4	0.0468414
1_HSC_CMP	Down	E5_Histidine metabolism	10	0.00044647
2_CMP_GMP	Up	F1_Glycosaminoglycan degradation	5	4.16e-05
1_HSC_CMP	Up	F2_Glycosphingolipid biosynthesis	4	0.0122665
2_CMP_GMP	Up	F3_Steroid biosynthesis	2	0.040531

## Sheet: s13
		WT1	WT2	average	SD
	CMP	41.1	41.3	41.2	0.1
	GMP	53.3	54.2	53.75	0.45
		average	SD
	CMP	41.2	0.1
	GMP	53.75	0.45

## Sheet: s15a
NAME	HSC	CMP	GMP	MON
Eef2	3798.46	1634.23	1612.06	576.682
H2-T23	498.002	160.851	42.0225	103.313
Pebp1	471.726	428.829	236.821	139.916
Angpt1	448.187	101.767	12.9177	0.654099
H2-Q6	436.688	63.4478	25.0208	3.46282
H2-Q4	402.761	32.0422	31.4457	15.3415
Atp1a1	345.574	159.336	160.089	122.094
Phb2	253.217	249.184	227.207	65.806
Ap2m1	246.364	91.2525	97.0277	57.657
H2-Q7	242.18	110.094	27.9087	4.673
Gnai3	219.089	122.843	137.756	202.11
Hk1	201.248	84.8022	67.2977	10.5583
Itga2b	192.223	51.8182	11.2621	0.215798
Fis1	188.462	171.423	131.523	49.8979
Kcnn4	155.823	113.421	36.6399	0.877899
Vat1	149.142	22.8793	66.5993	9.7318
Ptk2b	143.049	22.9883	20.4343	85.3937
H2-Ab1	138.548	125.809	29.6865	82.6285
Tnfrsf1a	135.188	53.4262	76.8386	53.6692
Ldhb	133.821	20.0908	44.1482	20.3095
F2r	119.794	103.226	2.71512	0.341788
Casp3	116.948	59.1864	23.0124	48.0679
Slc2a3	112.517	42.2432	9.01397	9.28301
Itsn1	108.919	6.57256	1.9112	9.43195
Furin	98.6245	22.325	15.5008	5.20309
Rab35	90.3733	28.8187	30.2407	15.8153
Rftn1	89.9942	32.0449	31.1272	14.4021
Epn1	87.3058	41.5792	44.1639	16.3975
Myo1c	85.3624	21.8491	10.6276	30.151
Ldlrap1	82.3343	29.8969	37.4235	9.51049
Marveld1	81.7687	16.5348	14.4909	17.0786
Plscr1	75.1427	25.2396	8.07786	5.62631
Tomm20	72.0537	59.2232	31.766	8.42485
Cltb	71.9074	15.3689	14.3479	8.68573
Smo	66.4898	30.6873	20.2802	3.99097
Icam1	64.6185	10.5581	7.13695	19.5102
Cttn	62.8711	11.1924	0.585721	0.0284787
Ap2a1	62.4846	22.2405	25.0547	2.5076
Gimap5	62.2756	3.94199	0.147563	0
Gna15	56.4361	34.6717	30.3254	4.51724
Tgfbr3	53.7248	27.5465	1.16848	1.80522
Hip1r	52.3984	6.35507	11.7493	0.188759
Fyn	51.5636	21.6613	3.95748	15.094
P2rx1	50.5557	12.3367	8.57012	5.27522
Slc2a1	48.686	20.9344	14.0864	28.4767
Adcy6	48.5	23.3304	1.26647	0.0390263
Tgfbr2	46.7218	19.5563	5.63953	6.47086
Myof	44.1262	1.49403	0.345745	7.42883
Psen2	43.0136	21.7899	13.0958	13.0534
Pde2a	41.8142	6.83333	24.585	13.5461
Gnb4	41.6102	30.7901	2.84922	4.79834
Rab5a	41.1135	17.4872	16.7531	11.989
Asl	40.657	39.3174	28.0346	3.60137
Tradd	39.3445	13.506	13.933	4.51521
Msto1	37.1224	33.0049	17.1833	4.08532
Bcl2l1	36.8483	7.87915	5.28186	7.49494
Vdr	36.5233	9.26991	4.71846	1.7154
Cd55	35.9626	24.0111	1.60612	2.74126
Tek	35.8918	7.67295	0.257031	0.0386947
Prnp	35.6903	3.16157	0.385514	0.33887
Cd14	35.4146	1.3265	7.21781	5.08714
Gabbr1	35.2219	4.04317	0.537354	0.966995
Spg20	34.112	14.3095	13.0564	3.02246
Retsat	34.1057	25.0909	26.0383	3.53213
Sgce	32.8751	6.4809	0.0384544	0
Akap1	29.7381	15.6021	12.3995	1.75491
Bad	26.2813	24.491	21.4194	3.423
Tnk2	26.0945	9.37965	3.37547	0.56499
Rhoq	25.6452	3.51043	3.21718	16.7216
Tomm40l	24.3363	23.6061	17.8064	6.33154
Slc27a1	23.7778	13.4647	4.55314	0.571736
Kcna3	23.7229	21.4832	11.11	5.27253
Atat1	22.6376	21.8686	3.71192	5.25141
Sdc4	21.4225	1.16048	0.138823	0.382891
Gprc5b	21.3955	2.24791	0.157464	0
Cav2	21.014	0.624948	0.808515	3.67069
Tlr4	21.0131	3.00423	8.36444	17.8381
Myo1d	20.7307	18.4561	0.567944	0.338278
Vldlr	20.6248	4.78021	0.244294	0
Prkca	20.5676	7.99348	1.44624	0.892067
Usp30	20.5084	14.9414	7.58616	3.51312
Gpam	19.5942	6.83997	5.29339	1.5054
Hyal2	18.8114	14.1463	4.87932	0.335404
Gja1	17.6315	9.27184	3.28996	0.0559
Clip3	15.8725	0.024352	0.00450133	0.0383137
Abca1	15.6426	4.49744	0.4734	2.38631
Serpinh1	15.6223	0.250549	0	0
Sorbs1	13.9513	5.16737	0.630429	1.02384
Src	13.6295	0.159847	0.00375708	0
Lrp12	11.9212	4.25012	3.01791	3.59908
Lck	11.1724	3.04378	0.458861	0.207852
Bmpr1a	11.0543	0.140938	0.132073	0.159359
Capn10	10.9922	7.05444	3.965	0.563853
Myo6	10.8394	0.753915	0.0833378	0.113797
Thy1	10.6492	3.80077	0.711437	2.92516
Pld2	9.76481	0.791722	0.194506	1.45328
Fzd8	9.04623	0.419229	0.209548	0
Cmtm8	8.53472	2.68356	0.65706	0
Kdr	7.62029	0.819959	0.0132144	0.107902
Gnaz	7.29017	2.4413	0.247917	0.283524
Eno2	6.58875	0.151186	0.0279847	0
Ehd2	6.5535	1.79323	0	0.0301893
Prom2	5.8186	0.0126448	0.0341551	0
Bok	5.74112	0.787797	0.218663	0
Trpc1	4.57724	0.0108134	0	0
Pld6	4.12607	2.91886	1.32335	0
Sh3bp4	3.97583	0.693038	0.116668	0.658985
Itga2	3.83718	2.20996	0.223506	0.175939
Dlc1	3.62253	0.0984742	0.0643397	0.0272883
Itga9	3.58057	1.58618	0.266181	0.100881
Emp2	3.46845	0	0	0.0372823
Fxyd1	3.29499	0.0845682	0.0195469	0
Cxadr	3.21289	1.98828	2.18902	0.913805
Apc2	3.14315	0.771056	0.38801	0.0472563
Kcnd3	2.48136	0.0567238	0.0108332	0.0289857
Dmpk	2.283	1.69931	0.266762	0.0170313
Park2	2.21194	0.726233	0.155461	0
Gnai1	2.19085	0.085438	0	0
Card11	1.94713	1.63286	0.175038	1.58827
Chrnb2	1.70231	0.723627	0.422363	1.56474
Dll1	1.38807	0.0183898	0	0.300306
Unc5b	1.33791	0.021716	0.00168008	0
Cnr1	1.27656	0.020834	0	0.100697
Cpt1b	1.26311	0.369701	0.275306	0.0199947
Epn3	1.19769	0.0675254	0	0.032799
Chrna7	1.19241	0	0	0
Cdh15	0.925631	0.0075378	0	0
Ccdc155	0.892243	0.37111	0.0335519	0
Sis	0.847237	0.0035552	0	0
Cntn1	0.773964	0	0	0
Itgad	0.681105	0.331126	0.00921633	0.0123493
Kirrel	0.667048	0.0549128	0.00250417	0.0495613
Gjb2	0.609054	0.545102	0.417688	0
Cpe	0.527653	0.0531448	0.00619825	0
Gdap1	0.358224	0.133603	0.0475123	0
Kcnj11	0.303536	0.086861	0.233274	0
Cdh2	0.268763	0	0	0
Adcy2	0.117421	0	0	0
Scn5a	0.0926179	0.0024754	0.00237192	0.0226757
Sulf1	0.0625726	0	0	0

## Sheet: s15b
HSC highly expressed
TPM-TEST_NAME	HSCtest	CMPtest	GMPtest	Monocytetest
Atp1a1	283.906	283.35	265.692	233.445
Ap2m1	267.121	249.453	248.5	233.389
Itga2b	91.7881	67.5584	65.6678	26.7742
Ap2a1	103.902	99.2532	86.7659	55.124
Slc2a1	39.2753	31.0423	37.1483	30.0431
Adcy6	30.5639	25.9988	18.803	4.67109
Gnb4	11.1863	10.9838	6.40021	3.39445
Gabbr1	12.9627	6.85399	6.62593	5.40915
Tnk2	52.0019	43.4957	37.8126	24.946
Prkca	6.77947	3.64899	4.17003	1.86198
CMP highly expressed
TPM-TEST_NAME	HSCtest	CMPtest	GMPtest	Monocytetest
Akap6	0	0.034012	0	0
Gna14	2.44031	2.87915	1.16981	0.511326
Rtn4rl1	1.98186	1.32079	1.15416	0.974599
GMP highly expressed
TPM-TEST_NAME	HSCtest	CMPtest	GMPtest	Monocytetest
Fcer1a	22.0927	20.1256	22.3658	19.1562
Gpc1	59.8197	71.2208	88.8819	73.3609
Prtn3	3228.84	3558.77	4888.66	2784.09
Monocyte highly expressed
TPM-TEST_NAME	HSCtest	CMPtest	GMPtest	Monocytetest
Adrb2	34.8006	29.3909	31.2984	90.8382
Ahnak	80.4202	45.7055	68.529	83.9111
Atp1b3	151.4	154.31	170.361	180.084
Atp2b1	20.6856	17.6643	20.1231	35.5377
Capn2	30.6063	21.265	21.0866	67.7505
Cd177	124.507	106.146	109.058	842.402
Crk	33.7029	31.6146	26.9748	40.5221
Dnm2	135.792	129.444	116.726	141.249
Fcer1g	310.309	264.289	325.949	991.109
Fnbp1	62.3076	50.3189	51.2021	62.4206
Iqgap1	109.812	101.335	102.371	155.537
Itgam	87.7467	76.0765	75.1062	341.74
Itgb2	182.109	137.284	138.901	608.239
Lat2	59.0263	53.3433	47.9535	72.9373
Lrp1	22.4157	15.521	16.0418	96.4715
Lyn	69.2505	61.2004	65.4193	176.782
Nfam1	79.7324	78.5362	69.9496	194.772
Psen1	80.5074	76.5193	79.305	84.1226
Sort1	57.1376	51.1171	61.3883	87.1548
Vcl	59.9592	49.727	51.3099	86.2515

## Sheet: s16
s16b		CMP AQP1-	CMP AQP1+
		10.5	11.1
		10.3	10.3
		CMP AQP1-	CMP AQP1+
	average	10.4	10.7
	SD	0.1	0.4
s16d
	DAY	AQP1+		AVE	sd
	0	3.05973	3.44459	3.25216	0.192429
	1	0.931367	1.01425	0.972809	0.0414411
	2	0.012751	0.0135246	0.0131378	0.00038677
	3	0.0296005	0.0342741	0.0319373	0.00233679
	5	0.0164513	0.0181758	0.0173136	0.000862214
	Day	AVE	sd
	0	3.25216	0.192429
	1	0.972809	0.0414411
	2	0.0319373	0.00233679
	4	0.0173136	0.000862214

[truncated: 6 more sheets: s17, s20b, s20c, s21a, s21b, s22b]
