# Supplementary material for: Central gene transcriptional regulatory networks shaping monocyte development in bone marrow
Source: Front Immunol. 2022 Oct 11;13:1011279. doi: 10.3389/fimmu.2022.1011279 (PMC9595600; doi:10.3389/fimmu.2022.1011279)
Supplement: Supplementary file 7 [file DataSheet_5.xlsx]

## Sheet: diff_CMP_vs_HSC
Row.names	baseMean	log2FoldChange	lfcSE	stat	pvalue	padj	HSC1	HSC2	HSC3	HSC4	HSC5	HSC6	HSC7	HSC8	HSC9	HSC10	HSC11	HSC12	HSC13	HSC14	HSC15	CMP1	CMP2	CMP3	CMP4	CMP5	GMP1	GMP2	GMP3	GMP4	GMP5	GMP6	GMP7	GMP8	GMP9	GMP10	GMP11	GMP12	Monocyte1	Monocyte2	Monocyte3
March1	2360.07	1.14126	0.37822	3.01745	0.0025491	0.00680109	40.6634	54.0103	33.681	53.1021	78.8121	72.0482	39.8732	39.1936	112.961	118.99	25.4162	35.0497	32.8986	49.5134	21.1521	55.0729	82.568	131.849	189.39	138.001	76.3542	60.2641	98.3938	135.223	126.269	208.162	0	206.821	90.6074	40.1904	41.0783	0	30132.7	21739.7	28242.3
March3	94.1204	-1.55437	0.524475	-2.96367	0.00303993	0.00795843	150.829	162.42	153.352	149.35	170.474	161.068	172.586	149.698	132.521	128.212	151.235	153.89	382.058	334.685	335.675	55.0729	61.926	69.6563	58.7254	82.1623	8.98285	24.5976	0	0	7.24496	0	0	0	0	0	37.792	0	0	0	0
March7	2116.65	-1.73535	0.196741	-8.82046	1.13988e-18	2.42871e-17	2802.31	2804.65	2701.06	2893.4	2709.31	2729.51	3102.97	3089.22	2855.57	2848.92	2534.59	2583.82	4503.38	4003.69	6213.21	952.69	1164.21	892.264	897.031	934.895	777.915	803.111	577.066	636.215	663.431	2853.55	1472.21	1638.66	1902.76	1768.38	1606.98	617.822	1749.31	1698.07	2100.62
March9	146.664	-6.60542	0.817487	-8.08015	6.46878e-16	1.03432e-14	215.429	230.807	149.4	140.721	247.858	262.576	287.742	280.888	136.923	165.099	187.647	197.155	1078.82	988.387	461.668	4.29139	2.0642	6.63393	4.40441	0	5.38971	0	3.98894	0	0	0	0	0	0	75.3571	0	0	0	0	0
Sept1	1819.49	-2.09999	0.287773	-7.29738	2.93422e-13	3.50252e-12	2954.59	2941.43	2931.56	2882.12	2884.64	2864.32	2677.16	2725.04	2773.9	2719.51	3076.8	3010.99	5358.43	5142.5	5890.41	764.584	690.819	655.101	939.607	902.987	323.383	238.596	388.921	640.648	291.868	104.081	490.738	0	113.259	2067.3	1657.92	2328.72	46.8854	158.633	44.7693
Sept5	206.228	-5.15754	0.867019	-5.94859	2.70464e-09	2.00986e-08	230.714	262.669	323.074	335.871	438.321	415.638	482.347	446.372	196.826	219.239	204.05	158.271	856.604	954.542	281.415	6.43709	14.4494	3.31697	0	29.5146	363.805	36.8964	107.701	53.2026	204.929	0	0	0	0	50.238	228.395	0	0	313.128	0
Sept7	9127.22	-1.0897	0.169568	-6.42632	1.30734e-10	1.14129e-09	7236.93	7032.22	5970.37	6284.63	7192.17	7226.92	6693.34	6531.72	6540.5	6325.8	5502.33	5539.49	9763.42	7047.82	15435.5	3483.9	3678.41	3719.98	3138.87	3254.58	3224.84	3923.31	3689.1	3416.05	3641.11	32559.9	26701.9	32534.5	29651.3	1044.95	1045.03	1385.35	21599.6	10861.6	16575.2
Sept11	7288.84	1.35814	0.0934678	14.5306	7.75815e-48	1.10764e-45	3072.54	3041.29	3416.08	3486.82	2765.85	2655.54	3045.24	3078.88	3284.92	3308.81	3216.68	3215.81	3367.76	3468.44	2138.2	8270.23	8119.19	7672.14	8901.31	6837.02	9193.05	9572.15	9983.64	9538.79	10295.1	11015.2	13711.8	12743.3	11190	8861.99	11452.6	11386.9	12414.9	16132.3	11254.8
0610007N19Rik	32.5374	-8.89341	1.07497	-8.2732	1.30407e-16	2.22441e-15	129.777	88.9811	50.8037	37.1715	117.647	135.451	119.917	113.226	41.8103	33.6147	49.21	57.5034	53.6929	41.9923	60.6974	0	0	0	0	0	0	0	7.31305	0	0	0	0	0	0	0	0	0	0	0	0
0610009B22Rik	781.817	1.69233	0.41038	4.12382	3.72638e-05	0.000143728	456.526	423.534	394.575	411.541	498.572	480.001	373.737	379.416	407.589	361.432	351.5	336.806	257.912	202.441	373.381	1121.48	1139.44	1196.6	1493.09	1200.53	1713.93	1850.97	1878.79	2094.85	2293.55	294.896	0	0	113.259	95.4523	377.92	0	1540.75	1597.37	1651.75
0610009L18Rik	66.5318	-2.46096	0.371957	-6.61626	3.6841e-11	3.44864e-10	124.297	132.889	118.918	110.187	171.331	154.023	160.683	145.343	126.898	112.148	168.72	142.389	84.1086	80.8509	178.414	14.3046	28.2107	19.9018	49.9166	11.9654	16.1691	8.60915	7.31305	13.3007	10.3499	0	0	0	0	45.2142	0	0	24.251	45.5208	22.3846
0610010O12Rik	22.5466	-6.63571	1.74702	-3.7983	0.000145689	0.000500689	8.075	5.05133	2.82243	1.99133	17.1331	22.0948	10.7122	0	1.46703	3.27222	3.60513	2.19061	305.708	268.25	134.27	0	0	2.48772	0	0	0	0	0	0	0	0	0	0	0	0	0	0	0	0	0
0610038B21Rik	31.5	3.34484	0.42986	7.78122	7.18277e-15	1.02469e-13	4.0375	3.49707	12.795	8.62909	6.85322	4.16279	9.81952	15.242	4.40108	7.1394	5.22744	6.02417	20.1736	8.14777	8.27692	82.967	72.9351	69.6563	124.792	70.9946	57.4902	27.0573	72.4657	26.6013	37.2598	0	0	0	0	20.0952	131.451	173.466	8.08368	2.75884	0
0610038L08Rik	15.9784	3.10061	0.831318	3.72975	0.000191668	0.000647415	0	0	3.19875	2.65511	0	1.60107	0.892684	5.44356	4.15658	7.1394	4.50641	4.38121	1.24145	5.01401	0	29.3245	13.0733	7.46317	48.4485	17.5492	42.2194	6.14939	31.2467	86.4543	20.6999	0	0	0	0	90.4285	90.3722	0	14.5506	6.8971	14.1377
1100001G20Rik	219.976	-7.05777	1.28059	-5.51136	3.56078e-08	2.27018e-07	22.4946	26.0338	144.32	155.987	37.1216	35.5438	0	4.35485	71.3953	84.1854	27.7595	23.0014	1475.78	1529.27	1624.12	7.15232	0	5.80469	0	0	388.059	161.114	226.705	272.664	277.379	182.141	0	0	0	0	57.5096	0	134.189	641.43	83.6478
1110001J03Rik	734.938	1.23303	0.22677	5.43736	5.40748e-08	3.35782e-07	506.995	504.744	529.487	536.331	628.212	647.474	503.474	513.327	510.036	478.042	554.829	606.25	452.51	426.818	596.858	1100.74	1056.87	1374.05	1344.81	1388.78	1676.2	1390.99	1417.4	1764.55	1587.68	208.162	923.741	0	45.3037	444.607	488.01	926.734	198.859	209.672	180.255
1110002B05Rik	3558.14	-1.95137	0.223805	-8.71908	2.80484e-18	5.72717e-17	5850.05	5824.57	4378.15	4357.69	6890.63	6872.12	4394.68	4434.87	4877.13	4823.55	4081.73	3973.76	4540	3485.36	13175.9	1464.8	1418.11	1465.27	1139.27	1574.64	1689.67	1818.99	1658.07	1709.13	1818.49	1448.46	1587.68	2513.67	1721.54	3900.98	1927.39	1373.47	4064.48	4040.32	4240.12
1110003E01Rik	2804.46	-1.0617	0.220264	-4.82012	1.43473e-06	7.06915e-06	3678.74	3741.09	2754.69	2783.21	4850.66	4764.47	3693.03	3655.35	3206.68	3051.5	2897.98	2903.1	4117.91	3510.43	6691.43	1912.53	2360.76	1572.24	1959.96	1184.57	2084.02	2174.43	1800.34	2230.08	2094.83	659.178	1443.35	270.458	1087.29	2313.46	1656.28	4134.66	3657.06	3767.2	3493.18
1110004E09Rik	1023.96	1.60591	0.208943	7.68589	1.51941e-14	2.08554e-13	597.262	632.581	584.807	572.839	624.215	621.536	660.884	549.799	510.036	549.733	666.228	663.754	319.054	317.136	261.183	1348.93	1393.34	1712.38	1344.81	2454.5	1315.09	1432.81	1420.06	1347.8	1634.26	2116.31	2713.49	3690.95	1336.46	439.583	558.665	337.426	518.972	300.713	291
1110007C09Rik	888.689	-1.4616	0.306304	-4.77173	1.82653e-06	8.85763e-06	1191.06	1165.69	1153.06	1099.21	1386.92	1399.66	1328.31	1244.4	1006.87	1089.95	1230.61	1101.33	2853.48	2590.99	1772.18	637.272	542.197	501.691	554.955	379.701	620.715	640.767	567.094	656.166	592.017	130.101	0	0	317.126	748.547	1556.05	242.376	190.775	388.996	223.846
1110008L16Rik	1697.18	1.28984	0.250082	5.15766	2.50061e-07	1.40811e-06	1347.37	1375.51	1182.41	1222.68	1444.89	1414.71	1131.92	1232.42	1182.91	1256.83	1167.16	1204.83	374.919	354.115	544.438	2249.41	2450.89	2823.57	3306.24	2570.96	2683.18	2296.18	2400.68	3116.79	2353.58	581.118	894.874	572.734	520.993	1225.81	1884.67	3041.59	2223.01	2347.77	3420.14
1110008P14Rik	141.253	1.08529	0.429609	2.52622	0.0115296	0.0259889	62.0045	74.2156	110.451	114.833	89.9486	103.749	87.7806	80.5646	103.425	98.1667	91.0295	77.7665	162.01	180.504	129.672	110.861	143.118	209.798	281.882	362.152	410.516	349.286	263.935	192.86	328.093	0	0	0	0	148.202	282.619	4.75248	29.1013	219.328	41.2349
1110012J17Rik	8.45578	-6.95966	1.20337	-5.78347	7.31731e-09	5.12071e-08	21.9179	30.6965	14.4885	5.97399	22.5585	22.7352	34.8147	42.4597	8.80216	14.5763	18.5664	15.8819	14.2767	28.2038	0	0	0	0	0	0	0	0	0	0	0	0	0	0	0	0	0	0	0	0	0
1110021L09Rik	216.991	-1.6283	0.454359	-3.58372	0.000338731	0.00109053	506.995	499.304	422.611	450.704	589.377	600.722	571.318	563.408	432.773	473.877	468.847	506.03	181.563	157.941	278.656	69.3775	42.6602	111.948	220.22	279.99	7.18628	29.5171	20.6095	24.3845	49.6797	0	0	0	0	30.1428	0	0	4.85021	0	0
1110028F11Rik	45.1592	1.45023	0.598371	2.42363	0.0153663	0.033464	31.1464	31.0851	23.7084	31.8613	25.414	20.1735	31.2439	31.0283	25.673	25.8803	27.399	33.4067	5.89691	8.14777	0.919658	29.3245	24.0823	53.0715	74.8749	141.191	95.2182	108.229	27.9226	190.643	20.6999	69.3872	0	0	0	40.1904	90.3722	0	59.8192	88.2829	114.279
1110038B12Rik	1432.17	1.55164	0.214528	7.23281	4.73109e-13	5.52376e-12	732.806	736.328	950.405	953.183	727.87	721.763	883.46	878.046	887.307	884.095	1009.08	1039.99	1614.2	1559.98	2196.14	2853.78	2624.98	2674.3	3778.98	3475.54	2453.22	2055.13	2372.09	2245.59	2606.12	745.912	1414.48	588.643	656.904	595.321	655.609	810.298	709.747	438.655	596.138
1110038D17Rik	943.173	-1.22792	0.155647	-7.88916	3.04223e-15	4.52516e-14	1180.97	1226.7	1215.53	1161.61	1227.58	1262.61	1359.56	1322.24	1220.57	1240.47	1343.45	1298.48	1815.32	2101.5	1959.79	507.1	611.692	544.812	666.534	650.119	375.483	552.215	407.536	505.425	381.913	676.525	1212.41	572.734	453.037	851.535	711.476	1052.67	344.365	438.655	558.438
1110051M20Rik	499.909	-1.52539	0.254218	-6.00032	1.96926e-09	1.49463e-08	982.555	988.506	794.984	775.955	1010.85	1037.81	852.811	881.312	841.096	890.045	812.596	884.457	668.213	602.935	1131.18	354.755	286.924	256.236	396.397	230.533	248.825	136.517	220.056	183.992	208.034	147.448	0	0	0	396.881	688.472	332.674	139.039	19.3119	95.4292
1110054M08Rik	31.834	-2.40619	0.592632	-4.06019	4.90334e-05	0.000185069	68.0607	66.0558	60.3999	52.4383	67.1045	77.4919	64.5708	48.4477	63.5712	69.0142	73.0039	70.647	33.2089	32.5911	35.8667	16.4503	15.8255	6.63393	11.7451	4.78615	12.576	22.1378	7.97787	44.3355	25.8749	0	0	0	0	32.6547	0	0	30.718	0	0
1110067D22Rik	548.959	-2.12863	0.250135	-8.50992	1.74051e-17	3.27036e-16	971.884	991.614	718.025	724.18	1183.32	1229.94	1078.96	994.538	767.5	795.448	740.133	761.236	856.293	765.89	1696.77	248.901	198.163	283.601	157.091	198.625	427.584	376.343	331.082	321.433	400.543	121.428	288.669	0	498.341	462.19	220.18	166.337	82.4536	92.4211	62.4413
1190005I06Rik	27.7063	-3.85893	0.81862	-4.71395	2.42957e-06	1.15261e-05	65.7536	61.393	65.104	66.3776	79.6687	73.0089	80.9367	75.6654	53.302	47.8934	71.7421	70.0994	57.4173	40.7388	29.4291	0	0	14.9263	0	6.38153	9.88113	0	0	0	0	0	0	0	0	0	0	0	0	0	0
1190007F08Rik	149.663	2.10449	0.532018	3.95567	7.63219e-05	0.000278164	137.275	141.826	130.772	137.402	211.879	138.012	162.468	188.347	148.903	146.655	232.711	194.964	64.866	57.6611	22.9914	283.947	264.218	627.736	336.203	1523.59	15.2708	8.60915	7.31305	0	21.7349	0	0	0	0	0	32.8626	0	0	0	0
1200009I06Rik	114.756	-5.80007	0.720469	-8.05041	8.25166e-16	1.29991e-14	316.655	338.827	196.065	221.038	514.563	502.416	611.786	556.876	113.939	115.123	124.016	128.698	79.1427	70.8229	49.6615	0	0	4.97545	4.40441	14.3585	7.18628	12.2988	7.97787	6.65033	9.31495	0	0	0	0	0	0	0	0	9.65594	0
1300002E11Rik	761.283	1.12724	0.484889	2.32473	0.0200862	0.0426217	563.808	506.298	793.29	750.731	913.763	906.527	1242.02	1219.36	715.42	679.73	779.249	780.403	214.461	183.638	402.81	982.729	736.92	1605.41	2152.29	2279.8	277.57	249.665	465.376	729.32	484.377	381.63	0	79.5464	0	40.1904	93.6585	0	1587.64	2878.85	968.43
1300002K09Rik	5.63576	6.56529	2.30914	2.84318	0.00446658	0.0111955	0	0	0	0	0	0	0	0	0	0	0	0	0	0	0	25.0331	4.1284	2.48772	0	0	9.88113	0	11.9668	0	15.5249	60.7138	0	0	0	0	0	0	40.4184	0	27.0972
1300014I06Rik	8.0473	-6.86061	1.52613	-4.49542	6.94316e-06	3.06832e-05	4.61429	7.38271	1.69346	5.31021	3.71216	8.64579	14.8781	12.5202	8.55766	9.51919	6.30897	8.21477	378.644	433.712	183.012	0	0	0	0	0	0	0	0	0	0	0	0	0	0	0	0	0	3.23347	0	0
1500009L16Rik	182.504	-2.46989	0.199435	-12.3844	3.17261e-35	2.29186e-33	441.529	402.94	381.404	327.242	450.885	484.164	378.2	395.747	338.883	330.792	410.083	375.689	361.263	335.312	569.268	75.8146	86.6964	65.5101	89.5563	43.8731	0	0	1.99447	8.86711	9.31495	0	0	0	0	22.6071	0	0	0	0	0
1500011K16Rik	777.42	1.16469	0.293485	3.96847	7.23341e-05	0.000264855	415.286	459.282	441.804	400.921	543.404	548.207	404.981	385.404	389.985	364.704	429.731	395.404	287.397	227.511	389.015	876.16	711.461	859.923	1096.7	1003.5	1137.23	1058.93	1205.32	1407.65	1403.45	121.428	115.468	445.46	702.207	2177.82	576.739	5890.7	132.572	89.6623	114.279
1500015O10Rik	3.47654	2.92791	1.10633	2.64651	0.00813271	0.0191013	0.865179	1.94282	1.69346	1.99133	0	0.640429	3.27317	0	1.46703	3.27222	4.1459	0	0	0	0	5.72186	2.0642	11.6094	16.1495	15.1561	2.69485	8.60915	1.32965	4.43355	0	0	0	0	0	0	0	0	29.1013	5.51768	0
1500031L02Rik	757.545	-1.44052	0.350208	-4.11333	3.89999e-05	0.00015001	1033.31	1045.24	884.36	821.091	1053.4	1027.25	1042.36	1063.67	861.879	876.658	891.368	920.054	610.485	567.21	912.301	354.04	397.015	417.108	248.115	254.464	524.598	316.079	559.116	514.292	496.797	1266.32	3117.63	0	1630.93	376.785	744.339	1197.63	184.308	144.839	159.049
1520402A15Rik	152.075	-3.19399	0.422767	-7.55498	4.18935e-14	5.48853e-13	232.156	231.584	279.985	246.261	394.06	411.796	432.952	452.36	216.142	227.568	337.08	305.59	402.542	361.636	328.318	10.7285	17.8897	54.7299	70.4705	25.5261	30.5417	19.6781	38.5597	35.4684	10.3499	0	0	0	0	72.8452	52.5802	0	16.1674	0	7.06883
1600010M07Rik	57.57	2.98642	0.975833	3.06038	0.00221055	0.00597164	2.30714	0	0	0	0.856653	3.52236	0	0	3.17856	6.84192	0.540769	0	8.69018	12.535	0	11.4437	13.7613	5.80469	29.3627	41.48	45.8125	54.1147	58.5044	90.8878	51.7497	0	0	0	0	0	0	0	441.369	823.514	308.672
1600016N20Rik	42.87	-2.18983	0.809775	-2.70424	0.00684601	0.0163935	25.667	25.6452	126.821	116.825	86.8075	107.592	187.464	177.46	98.2908	94.2995	128.162	100.22	27.0016	27.5771	0	14.3046	26.1465	18.2433	30.8309	7.97692	12.576	0	6.64823	42.1188	2.06999	0	0	0	0	0	0	0	9.70042	0	0
1600021P15Rik	126.685	-7.34026	0.94471	-7.76985	7.85761e-15	1.11657e-13	226.677	238.189	125.692	124.79	231.867	221.909	144.317	139.899	182.645	177.89	170.162	175.248	784.289	699.455	732.048	2.1457	0	6.63393	0	0	0	0	0	0	0	0	0	0	0	0	0	0	50.1188	0	0
1600029I14Rik	5.05317	5.88638	2.55822	2.30097	0.0213934	0.0451298	1.73036	0	0.564485	0	0	0	0	0	0	0	0	0	0	0	0	7.86756	14.4494	0	16.1495	17.5492	0	0	0	0	0	0	0	0	0	100.476	18.0744	0	0	0	0
1700001C19Rik	48.8097	-4.27508	0.575398	-7.42979	1.08773e-13	1.36396e-12	146.792	143.769	98.5968	96.2476	120.788	134.49	125.273	113.77	106.848	100.844	97.1582	97.482	121.973	82.1044	80.0102	0	4.1284	4.97545	4.40441	15.1561	0	13.5287	0	0	0	0	0	0	0	0	0	0	0	0	0
1700001D01Rik	5.55929	7.2495	1.53916	4.71003	2.47683e-06	1.17258e-05	0	0	0	0	0	0	0	0	0	0	0	0	0	0	0	9.29802	8.94487	13.2679	5.87254	13.5608	8.98285	4.91951	0	6.65033	0	0	0	0	0	32.6547	0	0	29.1013	16.553	44.7693
1700001G17Rik	26.1432	1.1574	0.362571	3.19221	0.00141188	0.00397333	5.19107	18.2625	25.4018	23.2322	17.9897	18.2522	17.2586	23.4073	18.8268	15.1712	24.6951	19.7155	7.13837	6.26751	16.5538	29.3245	40.596	40.6328	54.321	27.9192	20.6605	12.2988	9.30752	0	15.5249	26.0202	0	0	0	130.619	133.094	102.178	8.08368	0	7.06883
1700001J11Rik	8.17464	-2.74831	1.17855	-2.33194	0.0197038	0.0418642	0.576786	0	1.31713	1.32755	3.42661	0.960643	4.76098	2.17742	2.68955	4.46212	2.16308	2.73826	19.8633	3.13376	1.83932	1.43046	0	0	1.46814	0	0	0	0.664823	0	0	86.734	0	127.274	0	7.53571	6.57253	0	1.61674	1.37942	0
1700001K23Rik	5.94143	4.37825	1.53003	2.86155	0.00421574	0.0106314	0	0	0	1.32755	0	0	0	0	0.489009	0	0	0	0	0	0	0	2.0642	9.9509	0	0	1.79657	4.91951	5.31858	6.65033	3.10498	0	0	0	0	0	18.0744	0	61.436	38.6237	54.1944
1700001L05Rik	458.771	1.42083	0.320861	4.42818	9.50322e-06	4.09975e-05	286.086	272.383	460.62	567.529	288.407	302.603	377.308	375.605	395.853	410.218	482.186	521.912	208.875	261.982	263.942	560.027	474.078	1256.3	845.646	1750.93	411.414	446.446	543.825	571.928	365.353	43.367	288.669	0	90.6074	411.952	509.371	1373.47	269.995	92.4211	275.684
1700001P01Rik	6.94631	3.03513	1.15356	2.6311	0.00851101	0.0198962	0	0	2.4461	0	1.99886	1.92129	3.27317	1.63307	3.17856	6.24697	2.70385	4.38121	2.48291	2.50701	0	22.1722	17.2017	10.7801	22.022	18.3469	19.7623	14.7585	15.2909	0	0	0	0	0	0	37.6785	0	0	32.3347	0	0
1700003E16Rik	51.4522	-6.07918	0.668756	-9.09028	9.8782e-20	2.31112e-18	140.447	138.717	93.8927	86.2909	163.335	196.932	183	200.867	75.0629	76.1536	113.381	92.0054	103.041	84.6114	39.5453	0	3.44034	0	0	4.78615	0	0	5.31858	0	0	0	0	0	0	0	0	0	0	0	0
1700003F12Rik	4.802	4.36745	1.07594	4.05921	4.92392e-05	0.000185807	1.44196	0	0	0	0.571102	0	0.595123	0	0.489009	2.97475	3.06436	1.64295	0	0	0	12.159	24.0823	21.5603	13.2132	7.17923	20.6605	3.68964	3.98894	8.86711	5.17497	0	0	0	0	30.1428	6.57253	0	0	0	0
1700003F17Rik	1.56375	-4.52337	1.79611	-2.51842	0.0117882	0.0265027	5.19107	3.10851	0.564485	9.29287	2.56996	3.84257	4.16586	8.16534	5.6236	3.86717	4.50641	3.83356	0	0	0	0	0	0	0	0	0	0	0	0	0	0	0	0	0	0	0	0	0	0	0
1700007I08Rik	17.4798	2.65793	0.965478	2.75297	0.00590578	0.0143698	0.865179	0	13.3595	9.95665	1.71331	2.56172	4.46342	6.53227	0.733514	0.892424	2.8841	3.83356	0	0	0	9.29802	51.605	13.2679	16.1495	10.37	23.3554	7.37927	7.97787	17.7342	5.17497	0	86.6007	0	0	205.976	103.517	0	3.23347	0	2.35628
1700007J10Rik	20.9573	1.66138	0.476742	3.48486	0.000492395	0.00153589	8.65179	9.32553	20.3215	21.2408	9.42318	8.32558	14.5805	18.5081	17.3598	13.9813	20.9097	21.9061	18.6218	16.9223	4.59829	20.0265	46.1005	35.6574	118.919	19.1446	75.4559	30.747	27.9226	33.2517	24.8399	0	0	0	0	17.5833	13.1451	0	0	24.8296	21.2065
1700008I05Rik	2.95182	-5.44256	1.86682	-2.91542	0.0035521	0.00913441	13.5545	22.5367	2.4461	2.65511	23.7007	9.92665	11.0098	5.44356	4.40108	3.27222	1.08154	3.28591	0	0	0	0	0	0	0	0	0	0	0	0	0	0	0	0	0	0	0	0	0	0	0
1700009P17Rik	43.9215	1.11556	0.402209	2.77358	0.00554424	0.0136033	59.9857	45.4619	41.0193	62.395	48.2581	53.4758	47.0147	56.613	44.2553	56.5202	43.8023	46.0027	26.3809	29.4573	30.3487	77.2451	40.596	99.509	130.664	152.359	28.7451	50.425	39.8894	57.6362	43.4698	0	0	0	0	0	57.5096	0	42.0351	17.9325	8.24697
1700010I14Rik	143.133	1.92175	0.566908	3.38988	0.000699221	0.00211906	26.8205	27.1994	35.3744	40.4904	35.1228	24.9767	30.6488	32.117	54.0355	50.2732	48.1285	46.0027	10.5524	1.88025	0	95.8411	169.264	84.5826	179.113	59.0292	141.929	68.8732	200.776	179.559	189.404	876.013	721.673	175.002	203.867	148.202	93.6585	510.892	137.423	297.955	12.9595
1700011J10Rik	111.122	-1.73398	0.458555	-3.7814	0.000155947	0.000533617	209.662	205.939	186.468	191.831	230.44	242.723	200.854	185.081	188.024	199.308	189.63	186.749	83.1775	65.8089	159.101	50.7815	39.2198	62.1931	70.4705	51.0523	44.016	35.6665	73.1305	128.573	47.6097	0	0	0	0	205.976	0	275.644	30.718	40.0032	9.42511
1700012B09Rik	37.0442	3.70449	1.35741	2.72909	0.00635099	0.0153378	0	0	1.12897	0	0	0	0	3.81049	2.44505	2.08232	0	0	5.27618	10.6548	0	21.457	50.2289	15.7556	0	21.5377	272.18	291.481	158.893	181.776	182.159	0	0	0	0	22.6071	0	0	0	16.553	36.5223
1700012D01Rik	29.7083	-2.06414	0.391152	-5.27708	1.31256e-07	7.63845e-07	45.2777	44.2962	54.1906	40.4904	59.3946	56.0375	64.5708	64.234	41.0768	46.7035	53.5362	67.9088	27.9327	25.0701	37.706	8.58279	15.8255	8.29242	14.6814	11.1677	26.9485	19.6781	13.9613	15.5174	23.8049	0	0	0	0	40.1904	0	0	14.5506	51.0385	47.1255
1700013N18Rik	34.9249	2.01593	0.765242	2.63437	0.0084293	0.0197289	0	0	2.25794	3.98266	2.28441	2.2415	2.08293	4.35485	1.22252	1.78485	2.16308	3.28591	1.86218	0.626751	1.83932	2.86093	2.0642	4.97545	0	29.5146	26.0503	0	12.6316	19.951	9.31495	17.3468	0	0	0	92.9404	41.0783	2.37624	370.233	235.881	325.166
1700019E19Rik	35.6852	-2.8661	0.593202	-4.83158	1.35455e-06	6.70689e-06	97.4768	85.484	78.0871	55.0934	107.082	92.542	108.907	104.516	60.1481	66.6344	74.9867	61.337	66.1075	62.6751	49.6615	2.86093	29.5869	13.2679	7.34068	0	0	3.68964	12.6316	8.86711	0	0	0	0	0	0	0	0	0	0	0
1700019G17Rik	85.7404	-2.45764	0.772897	-3.17977	0.0014739	0.00413056	209.373	189.23	206.79	224.356	236.436	223.83	158.303	163.307	183.867	179.377	176.111	191.678	19.2426	10.6548	43.2239	10.7285	13.7613	43.1206	26.4264	52.6477	13.4743	3.68964	19.9447	66.5033	25.8749	0	0	0	0	120.571	116.662	0	0	71.7298	0
1700020D05Rik	19.515	-3.17294	0.903208	-3.51297	0.000443128	0.00139445	4.61429	2.33138	36.3152	39.8266	15.9909	27.5384	33.0293	40.8267	30.5631	28.8551	39.4762	38.3356	0.931091	4.38726	1.83932	2.1457	2.0642	6.63393	0	1.59538	2.69485	0	1.99447	31.0349	13.4549	52.0404	0	31.8186	0	37.6785	147.882	7.12872	0	0	0
1700020N18Rik	17.1787	-7.9669	1.25585	-6.34382	2.24141e-10	1.89913e-09	57.6786	57.896	38.385	29.8699	51.6847	60.5205	66.9513	44.6372	28.607	38.6717	36.4118	50.9316	10.8627	21.9363	0	0	0	0	0	0	0	0	0	0	6.20997	0	0	0	0	0	0	0	0	0	0
1700021K19Rik	1303.59	-1.1553	0.216704	-5.33126	9.75351e-08	5.80981e-07	2033.46	1997.22	1771.54	1753.7	1585.95	1600.11	1687.47	1722.34	1743.07	1901.46	1929.83	1864.21	1704.83	1892.16	738.485	858.994	1023.84	666.71	684.151	645.333	803.067	605.1	640.224	534.243	648.942	980.094	923.741	381.823	906.074	2341.09	3115.38	2518.81	643.461	630.395	148.445
1700022I11Rik	6.25931	4.71823	1.48429	3.17878	0.00147898	0.00414353	0	0	3.38691	0	0	0	0	0	1.71153	1.1899	2.70385	0	0	0	2.75897	2.1457	45.4124	17.4141	23.4902	15.9538	0	0	2.65929	24.3845	15.5249	0	0	0	0	10.0476	27.9332	0	12.9339	0	9.42511
1700023L04Rik	13.7033	-2.76914	0.750026	-3.69206	0.000222447	0.000741981	31.4348	30.308	19.3807	15.2669	41.4049	35.864	29.161	39.1936	34.9641	22.3106	24.3346	14.2389	25.4498	20.056	11.0359	0	0	19.0726	0	0	11.6777	17.2183	6.64823	24.3845	6.20997	0	0	0	0	0	0	0	0	0	0
1700024P03Rik	12.9213	4.81255	1.12529	4.27671	1.89675e-05	7.76865e-05	0	0	2.25794	1.32755	0	0	0	0	0	2.3798	1.08154	0	0	0	0	11.4437	19.9539	10.7801	22.022	6.38153	9.88113	8.60915	1.99447	22.1678	2.06999	0	0	0	0	0	0	0	90.5372	219.328	20.0284
1700025K23Rik	37.7172	-1.12567	0.383658	-2.93404	0.00334583	0.00866168	79.0196	65.6672	55.884	50.447	83.6665	81.9749	69.6293	88.73	54.769	69.0142	67.4159	52.5745	49.3478	32.5911	100.243	22.1722	29.5869	72.144	16.1495	11.9654	59.2868	43.0458	24.5984	13.3007	18.6299	0	0	0	0	0	0	0	0	0	8.24697
1700026J04Rik	30.5402	-2.00161	0.402361	-4.97467	6.53602e-07	3.42221e-06	48.45	52.0675	45.9115	51.1108	41.6904	54.7567	68.7367	63.1453	77.0189	67.8243	76.9695	72.8376	54.9344	61.4216	94.7248	17.1656	17.2017	15.7556	23.4902	4.78615	4.49142	12.2988	5.31858	0	0	0	0	0	0	0	0	0	9.70042	0	27.0972
1700028E10Rik	31.1583	1.19761	0.485793	2.46527	0.0136908	0.0302476	21.6295	25.6452	29.1651	22.5684	37.4072	31.0608	36.6	35.3831	27.14	30.3424	34.7895	30.6685	13.3456	14.4153	37.706	36.4769	28.8988	41.4621	155.622	67.0061	51.2022	6.14939	18.615	22.1678	5.17497	0	0	0	0	0	0	0	156.823	8.27652	64.7976
1700028J19Rik	38.7925	1.28844	0.406945	3.16614	0.00154478	0.00430923	20.4759	26.4223	23.1439	20.5771	18.5608	26.898	25.5903	24.496	20.7829	24.0955	31.7251	21.9061	24.2084	21.9363	28.5094	73.6689	58.4857	50.5837	71.9387	38.2892	32.3383	111.919	28.5874	106.405	69.3446	0	0	0	0	105.5	115.019	0	12.9339	78.6269	44.7693
1700029G01Rik	88.571	-3.19226	0.451282	-7.07377	1.50785e-12	1.64999e-11	154.002	161.254	167.276	189.84	149.914	147.939	216.625	192.158	126.164	141.598	211.441	229.466	369.022	378.558	125.073	15.7351	48.1647	10.7801	23.4902	9.5723	0	4.91951	3.98894	0	0	0	0	0	0	0	23.0038	0	0	0	0
1700029J07Rik	144.045	-2.52293	0.733352	-3.44027	0.000581144	0.00178689	80.1732	72.6614	384.791	402.248	375.5	358.64	617.44	673.368	263.087	256.423	371.148	363.641	33.5193	30.0841	29.4291	18.596	18.5778	79.6072	83.6837	50.2546	16.1691	28.2872	38.5597	24.3845	41.3998	0	0	159.093	0	47.7261	60.7959	0	0	15.1736	47.1255
1700029J11Rik	12.8459	2.32462	0.896716	2.59238	0.00953155	0.0220161	0	0	7.52647	2.65511	0	2.88193	1.78537	0	4.40108	0.892424	4.1459	2.73826	1.24145	1.88025	0	12.159	13.7613	12.4386	5.87254	7.17923	8.08456	20.9079	4.65376	13.3007	4.13998	112.754	0	0	0	37.6785	83.7997	0	48.5021	16.553	17.6721
1700034I23Rik	31.9307	2.75408	0.636488	4.327	1.51152e-05	6.30625e-05	1.73036	0.777127	2.06978	1.99133	2.28441	2.56172	4.16586	2.17742	7.09063	4.16465	3.06436	1.64295	1.55182	0.626751	13.7949	5.00663	17.2017	31.5112	36.7034	19.1446	59.2868	25.8275	7.31305	37.6852	22.7699	0	0	0	0	52.7499	4.92939	0	237.66	427.62	82.4697
1700034J05Rik	20.9788	7.028	1.09258	6.43251	1.25515e-10	1.10029e-09	0	0	0	0	0	0	0	0	0	0	0	0	0	2.50701	0	12.159	11.0091	9.12166	36.7034	7.17923	15.2708	23.3677	16.6206	28.8181	14.4899	0	0	0	0	75.3571	36.1489	0	71.1364	361.408	12.9595
1700037C18Rik	56.8657	-1.1629	0.477277	-2.43653	0.0148289	0.0324576	104.687	108.798	101.984	96.9114	85.0942	99.5867	77.3659	96.8953	88.7551	71.9889	93.7333	77.7665	41.8991	41.9923	34.947	41.4835	21.3301	28.1942	46.9804	44.6707	31.44	70.1031	21.2743	19.951	24.8399	0	0	0	0	85.4047	139.666	19.0099	40.4184	0	133.13
1700037H04Rik	1554.6	1.08279	0.124417	8.70295	3.23362e-18	6.56573e-17	1248.45	1297.41	1217.97	1196.13	1286.12	1223.22	1058.13	1028.29	1166.04	1171.46	1289.19	1196.07	1471.12	1327.46	1045.65	2491.15	1934.16	2372.46	2620.62	3451.61	3537.45	2922.19	2602.78	2478.36	3025.29	355.609	1125.81	652.28	498.341	1703.07	1720.36	1185.74	460.77	521.421	528.984
1700040L02Rik	161.219	-1.6921	0.322268	-5.25061	1.51598e-07	8.75965e-07	401.154	387.398	250.631	236.304	361.793	351.595	342.493	360.363	277.024	262.373	271.106	238.228	261.947	236.285	419.364	109.431	103.898	78.7779	113.046	75.7807	43.1177	67.6433	57.8396	6.65033	68.3096	0	230.935	0	0	22.6071	6.57253	0	0	0	0
1700061G19Rik	21.2101	2.23097	0.559568	3.98695	6.69289e-05	0.000246307	8.94018	7.77127	14.4885	13.2755	9.99429	11.5277	14.2829	16.3307	14.1813	19.0384	18.9269	14.7866	7.75909	6.89427	9.19658	57.2186	72.9351	46.4375	99.8332	18.3469	18.864	14.7585	23.9336	48.7691	24.8399	0	0	0	0	40.1904	0	0	58.2025	0	30.6316
1700065D16Rik	62.73	2.08082	0.513486	4.05234	5.0708e-05	0.000190755	18.1688	25.2566	15.9938	21.9046	19.4175	21.1342	17.2586	25.0404	33.4971	36.2919	34.6092	17.5248	41.8991	55.1541	42.3043	115.152	233.255	37.3159	138.005	74.983	35.9314	76.2525	8.6427	88.6711	27.9449	130.101	173.201	63.6371	0	60.2857	118.305	349.307	35.5682	0	3.53442
1700066B19Rik	38.4938	-1.81903	0.397052	-4.58134	4.62002e-06	2.10478e-05	83.9223	68.7757	85.0491	80.3169	106.796	101.188	85.6977	97.984	57.7031	64.552	68.3172	77.2189	47.796	40.7388	31.2684	14.3046	23.3943	22.3895	11.7451	31.11	20.6605	9.83903	27.9226	6.65033	40.3648	0	0	0	0	17.5833	9.85879	0	0	0	14.1377
1700066J24Rik	72.8303	-1.65224	0.316989	-5.2123	1.86516e-07	1.0682e-06	136.698	127.837	148.46	114.17	181.896	138.653	212.161	216.654	118.34	142.49	164.214	142.389	103.351	105.294	37.706	36.4769	54.3573	67.1686	29.3627	33.5031	20.6605	31.9768	39.8894	28.8181	17.5949	0	0	0	0	12.5595	23.0038	0	14.5506	35.8649	12.9595
1700067G17Rik	2.4799	-5.19135	1.72797	-3.00431	0.00266184	0.00706035	4.61429	3.88564	11.666	9.95665	8.56653	7.04472	11.0098	9.25405	8.31315	4.7596	3.96564	0	0	3.76051	0	0	0	0	0	0	0	0	0	0	0	0	0	0	0	0	0	0	0	0	0
1700067K01Rik	18.0872	2.58605	0.6741	3.8363	0.0001249	0.000435099	2.59554	3.49707	14.4885	12.6118	5.71102	8.32558	9.2244	11.4315	10.0247	11.6015	22.3518	22.4537	3.10364	3.13376	0	30.755	51.605	55.5592	98.3651	47.0638	12.576	4.91951	54.5155	35.4684	24.8399	0	0	0	0	15.0714	55.8665	0	0	0	5.89069
1700084C01Rik	4.77705	-6.1367	1.30683	-4.69588	2.65467e-06	1.25057e-05	24.5134	20.5939	3.9514	7.30154	10.2798	16.3309	22.0195	19.0525	6.35712	8.03182	7.57077	13.6913	1.86218	5.64076	0	0	0	0	0	0	0	0	0	0	0	0	0	0	0	0	0	0	0	0	0
1700092M07Rik	8.54061	2.09243	0.70011	2.98872	0.00280148	0.00738643	3.74911	1.16569	3.76324	3.98266	3.99771	3.84257	5.95123	8.70969	5.1346	9.22172	4.50641	7.11947	0	2.50701	0	25.0331	10.321	6.63393	8.80882	39.8846	10.7794	9.83903	5.98341	24.3845	16.5599	0	0	0	0	7.53571	13.1451	0	21.0176	0	35.3442
1700094J05Rik	13.0418	2.93328	0.580629	5.05189	4.37458e-07	2.36071e-06	3.46071	4.2742	4.70404	4.64643	1.42776	0	5.05854	2.17742	4.64559	2.3798	5.04718	7.11947	1.24145	1.88025	0	17.8808	31.6511	9.9509	33.7671	31.11	14.3726	22.1378	5.98341	66.5033	19.6649	0	0	0	0	0	14.7882	14.2574	32.3347	38.6237	55.3725
1700095B22Rik	1.7594	-4.69796	1.81317	-2.59102	0.00956912	0.0220972	0.576786	2.33138	6.20934	0	3.71216	4.483	6.24879	13.0645	4.89009	2.08232	10.0944	6.02417	1.86218	0	0	0	0	0	0	0	0	0	0	0	0	0	0	0	0	0	0	0	0	0	0
1700101E01Rik	11.9252	-3.24034	0.782962	-4.13857	3.49482e-05	0.00013575	45.2777	35.3593	32.3638	31.8613	21.1308	17.932	20.2342	21.2299	30.0741	22.3106	27.5792	27.9302	33.5193	32.5911	1.83932	10.0133	3.44034	0	0	0	2.69485	0	0	0	0	0	0	0	0	0	0	0	0	0	0
1700102H20Rik	9.46092	1.46015	0.475586	3.07021	0.00213907	0.00579495	7.49821	6.21702	12.6068	7.30154	9.99429	6.40429	8.03416	11.9758	5.6236	5.05707	8.65231	7.11947	5.58655	13.1618	0	25.0331	28.2107	19.9018	22.022	11.1677	13.4743	29.5171	9.97234	6.65033	18.6299	0	0	0	0	0	0	0	24.251	0	7.06883
1700109H08Rik	51.7858	1.75789	0.702754	2.50143	0.0123694	0.0276857	13.2661	12.434	49.2984	49.1195	24.2718	29.4597	46.122	43.0041	83.6206	55.6278	55.8795	47.6457	11.1731	0	0	180.239	161.008	58.8761	129.196	59.0292	58.3885	57.8043	43.2135	186.209	65.2047	0	0	0	0	37.6785	41.0783	0	87.3038	26.209	100.142
1700110K17Rik	14.15	2.90869	1.00231	2.90197	0.00370822	0.00948073	0	1.55425	1.31713	0	2.28441	2.88193	0	2.17742	3.17856	3.5697	2.52359	4.92886	2.48291	1.88025	0	0	0	17.4141	42.5759	13.5608	17.0674	0	8.6427	39.902	10.3499	0	0	0	0	27.6309	26.2901	0	108.321	51.0385	103.676
1700123I01Rik	8.98065	-2.36684	0.925954	-2.55611	0.0105851	0.0241208	6.63304	5.43989	16.7464	23.2322	34.5517	27.8587	36.3025	33.2057	13.4477	19.3359	21.811	28.4779	3.72436	13.1618	10.1162	0	4.1284	0	16.1495	0	0	0	0	0	0	0	0	0	0	0	0	0	0	0	0
1810008I18Rik	17.7942	-10.8634	2.49923	-4.34671	1.38192e-05	5.81235e-05	0	0	0	0	0	0	0.297561	0	0	0	0	0	0	0	0	0	0	0	0	0	39.5245	4.91951	41.8838	28.8181	5.17497	0	259.802	0	0	0	0	242.376	0	0	0
1810010H24Rik	69.2444	-4.32844	0.462629	-9.35617	8.26808e-21	2.16956e-19	115.646	101.804	106.688	113.506	168.475	178.68	150.566	156.774	113.939	113.338	102.926	113.912	295.777	249.447	264.861	5.72186	6.88067	7.46317	0	17.5492	0	3.68964	13.2965	13.3007	9.31495	0	0	0	0	0	0	0	0	0	0
1810011H11Rik	398.577	-1.63367	0.393489	-4.15176	3.29935e-05	0.000129014	670.802	680.763	499.381	635.898	628.212	651.636	669.513	661.392	518.35	507.195	522.203	510.959	121.042	85.2382	295.21	272.504	224.31	147.605	101.301	75.7807	883.912	767.444	755.904	815.774	866.29	225.508	0	0	0	286.357	277.689	339.802	66.2862	103.456	82.4697
1810011O10Rik	8.49599	-5.45801	2.03668	-2.67986	0.00736528	0.0174991	11.5357	10.4912	0	1.99133	0	0.960643	1.78537	1.63307	8.06865	10.1141	0	0	22.3462	15.6688	20.2325	0	0	0	0	0	0	0	0	0	0	0	0	0	181.215	0	0	0	11.3172	0	0
1810019J16Rik	31.3972	-4.75279	0.803585	-5.91448	3.3292e-09	2.44697e-08	94.5929	75.3813	30.4822	49.1195	132.21	123.283	142.234	126.291	25.673	26.7727	28.3003	21.9061	51.5204	58.9146	16.5538	5.00663	2.0642	0	5.87254	0	0	0	0	0	0	0	0	0	0	30.1428	52.5802	0	0	0	0
1810020O05Rik	19.5766	-2.27729	1.00783	-2.25961	0.0238457	0.0497035	14.4196	12.434	53.0616	39.1628	59.9657	41.9481	95.8147	90.3631	41.5658	39.8616	54.6177	45.4551	2.48291	20.056	0	12.159	9.63294	5.80469	14.6814	0	0	0	13.9613	17.7342	0	0	0	0	0	0	0	0	0	0	0
1810021B22Rik	15.8799	-1.38948	0.576701	-2.40935	0.0159808	0.0346731	34.6071	20.9824	30.4822	29.8699	35.9794	29.4597	23.8049	27.2178	23.4724	18.146	37.1328	39.9786	9.93164	11.2815	12.8752	8.58279	12.3852	9.9509	19.0858	0	15.2708	19.6781	14.6261	19.951	22.7699	0	0	0	0	0	0	0	0	0	28.2753
1810027O10Rik	694.095	-1.09385	0.299343	-3.65418	0.00025801	0.000849507	1130.21	1080.21	952.475	1028.85	1277.56	1262.29	871.26	932.481	1016.41	999.515	1016.65	1010.96	951.886	901.268	1060.37	467.762	395.639	531.544	474.208	550.407	684.493	627.238	659.504	600.746	774.176	0	548.471	461.369	0	306.452	517.586	791.288	67.9029	140.701	201.462
1810033B17Rik	993.983	-2.61229	0.735495	-3.55174	0.000382695	0.00122016	23.3598	24.4795	80.7214	91.6011	41.1193	57.6386	19.639	20.1412	93.4007	114.528	22.5321	34.502	799.807	852.382	722.851	34.3312	28.8988	24.8772	41.1078	34.3007	1841.48	1395.91	1329.65	1560.61	1288.57	95.4074	0	0	0	391.857	427.214	608.317	7812.07	7184.02	7692.07
1810037I17Rik	2098.52	-1.06068	0.193717	-5.4754	4.36537e-08	2.74645e-07	1215.58	1212.32	1188.99	1089.92	1234.15	1256.52	1056.05	1081.63	1009.8	1114.04	1227.19	1195.52	1477.95	1410.82	3131.44	580.054	710.085	706.514	528.529	651.714	1253.11	1279.07	1343.61	1394.35	1494.53	364.283	259.802	540.915	453.037	1012.3	645.751	432.476	13493.3	13705.9	12696.8
2010002M12Rik	18.1615	-2.61798	0.527839	-4.9598	7.05653e-07	3.66826e-06	25.667	27.588	28.6006	13.2755	32.8384	37.4651	27.0781	32.6613	24.9395	25.2854	31.3646	22.4537	52.1411	42.6191	25.7504	12.8742	0	3.31697	0	7.17923	13.4743	0	25.9281	19.951	17.5949	0	0	0	0	0	0	0	30.718	28.9678	25.919
2010002N04Rik	977.459	-1.64504	0.380234	-4.32639	1.51576e-05	6.32248e-05	1392.36	1399.99	891.134	937.916	1555.4	1525.82	1047.71	1096.33	1034.01	1035.21	964.372	934.293	4029.76	3610.71	5338.61	553.59	714.214	686.612	456.59	443.517	194.928	290.251	277.231	321.433	313.603	130.101	375.27	206.821	0	336.595	415.712	627.327	357.299	274.505	441.802
2010011I20Rik	785.742	-1.0646	0.252864	-4.21015	2.55206e-05	0.00010224	1271.24	1347.93	955.109	904.063	1555.68	1534.79	1197.09	1178.53	1124.72	1139.92	1061.35	1014.25	1616.68	1657.76	2308.34	570.756	397.703	490.082	713.514	994.722	320.688	364.044	387.592	432.271	452.293	164.795	230.935	0	430.385	228.583	221.823	73.6634	441.369	280.022	438.268
2010016I18Rik	60.2388	-1.55992	0.659761	-2.36438	0.0180604	0.038722	25.0902	23.3138	95.9625	108.859	70.2456	65.3237	117.239	136.633	83.6206	101.736	84.9008	93.6484	14.5871	16.2955	22.9914	65.8014	0	30.6819	17.6176	5.58384	105.099	12.2988	39.8894	77.5872	37.2598	8.6734	0	0	0	22.6071	42.7214	0	197.242	271.746	113.101
2010106C02Rik	3.80019	6.60152	1.99131	3.31516	0.000915896	0.00269507	0	0	0	0	0	0	0	0	0	0	0	0	0	0	0	5.00663	3.44034	18.2433	5.87254	0	5.38971	6.14939	6.64823	31.0349	12.4199	0	0	0	0	0	0	0	38.8017	0	0
2010107G23Rik	47.7552	-4.13506	0.78826	-5.2458	1.55602e-07	8.97671e-07	149.099	149.208	60.2118	67.0414	213.307	230.554	133.01	169.839	65.5272	64.552	85.6218	100.22	63.9349	33.2178	53.3402	0	0	11.6094	0	19.1446	0	0	1.99447	0	0	0	0	0	0	0	0	0	0	0	0
2010110P09Rik	8.15599	-3.62368	0.679467	-5.33312	9.65409e-08	5.75437e-07	12.9777	15.9311	15.6174	20.5771	8.28098	13.449	12.4976	11.4315	29.3405	30.9374	23.2531	27.3826	13.9664	25.0701	17.4735	0	0	2.48772	0	4.78615	0	0	0	0	0	0	0	0	0	0	0	0	0	0	0
2010111I01Rik	787.207	1.47415	0.205768	7.16413	7.82821e-13	8.88242e-12	284.355	277.046	401.537	422.826	383.209	374.01	416.288	398.468	343.529	347.748	379.079	352.14	610.175	667.49	590.42	1322.46	1338.98	916.312	1566.5	639.749	996.198	792.042	868.923	1019.72	872.5	598.465	808.274	954.557	815.467	2730.44	2840.97	1506.54	349.215	171.048	195.571
2010300C02Rik	12.4647	-2.86626	0.844549	-3.39383	0.000689223	0.00209295	22.2063	19.4282	18.4399	14.6031	24.2718	21.1342	26.483	26.6734	13.2032	16.3611	24.5149	23.549	22.3462	24.4433	11.9556	0	0	0	8.80882	6.38153	0	0	9.30752	6.65033	0	60.7138	0	0	0	15.0714	19.7176	0	0	0	0
2010321M09Rik	2923.9	1.23892	0.208675	5.93709	2.90117e-09	2.1471e-08	2604.48	2598.32	2307.62	2385.61	2277.27	2367.03	2222.49	2195.39	2385.63	2212.62	2367.67	2318.21	2028.23	1956.72	2534.58	5443.63	5014.63	6070.88	4775.85	6042.52	4623.47	5365.96	5006.12	4336.02	4901.73	1734.68	1010.34	1272.74	0	2115.02	2137.71	1361.59	2085.59	1782.21	2494.12
2210010C04Rik	19.5053	2.97322	0.950203	3.12904	0.00175379	0.00483119	4.0375	0	2.25794	1.99133	2.85551	0.640429	1.19025	0	6.35712	4.16465	3.96564	3.83356	6.51764	6.89427	0	24.3179	26.8346	31.5112	24.9583	10.37	21.5588	17.2183	37.8949	33.2517	33.1198	190.815	0	0	0	108.012	0	0	40.4184	0	37.7004
2210010C17Rik	13.1318	-1.61382	0.70671	-2.28357	0.022397	0.0470244	30.2813	40.022	23.1439	25.2235	22.273	32.6619	15.1756	19.0525	20.7829	23.203	20.1887	15.8819	16.7596	14.4153	68.9743	5.72186	15.8255	19.9018	0	0	15.2708	0	8.6427	0	6.20997	0	0	0	0	0	0	0	0	0	0
2210021J22Rik	374.018	1.11925	0.234632	4.77023	1.84018e-06	8.90951e-06	360.779	351.261	329.848	341.181	359.794	389.701	368.976	381.593	308.076	329.9	359.071	344.473	104.593	135.378	150.824	622.967	644.719	557.25	650.384	869.484	525.497	541.147	452.744	525.376	512.322	182.141	173.201	445.46	226.519	406.928	525.802	297.03	119.638	111.733	84.826
2210039B01Rik	4.3435	-4.82773	1.4716	-3.28059	0.0010359	0.00301203	7.20982	6.21702	7.90279	3.98266	19.9886	14.4096	29.7561	26.6734	5.86811	8.62677	9.73385	7.11947	3.10364	0	0	1.43046	0	0	0	0	0	0	0	0	0	0	0	0	0	0	0	0	0	0	0
2210403K04Rik	211.213	-4.79533	0.975346	-4.91654	8.80888e-07	4.49796e-06	43.2589	37.6907	15.4293	13.2755	29.4118	48.6726	33.0293	37.5605	75.5519	80.3182	10.6351	17.5248	1788.94	1722.31	2720.35	17.1656	12.3852	10.7801	11.7451	27.9192	26.9485	13.5287	17.9502	13.3007	19.6649	104.081	0	143.183	22.6519	7.53571	13.1451	0	105.088	60.6945	90.7167
2210404O07Rik	590.638	1.13988	0.39655	2.8745	0.0040467	0.0102579	695.027	591.394	389.683	345.828	686.75	694.865	508.83	531.291	482.896	525.935	511.027	414.572	636.556	517.07	713.655	1275.97	1406.41	1270.4	1077.61	1025.83	1018.65	780.973	1010.53	1017.5	1003.94	60.7138	0	556.825	0	138.155	100.231	0	240.894	140.701	301.603
2210408F21Rik	44.4987	-1.76952	0.711601	-2.48667	0.0128944	0.0286872	91.9973	102.581	79.4043	65.0501	107.653	114.957	110.99	111.593	75.0629	74.0712	84.36	91.4578	78.522	82.1044	110.359	2.1457	6.1926	28.1942	93.9607	6.38153	0	0	0	0	0	0	0	0	0	0	0	0	40.4184	0	0
2210416O15Rik	8.06771	-3.57418	0.846472	-4.22244	2.41671e-05	9.71788e-05	3.46071	6.99414	32.9283	46.4643	13.992	14.0894	33.6244	23.9517	15.6483	13.0889	31.1844	15.8819	5.58655	8.14777	5.51795	2.86093	4.1284	0	0	0	0	0	0.664823	0	0	0	0	0	0	2.5119	1.64313	0	0	0	0
2210417K05Rik	59.6923	1.05011	0.36953	2.84174	0.00448683	0.0112447	63.4464	59.8388	57.3893	43.1455	46.8304	54.4365	67.5464	60.9678	62.3487	70.799	65.9739	81.0524	27.6224	19.4293	27.5897	100.848	108.715	61.3639	208.475	82.1623	76.3542	41.8159	72.4657	206.16	106.604	0	0	0	0	22.6071	0	0	53.3523	78.6269	61.2632
2310003H01Rik	955.183	-1.38258	0.272675	-5.07042	3.96944e-07	2.15749e-06	1117.52	1087.98	1257.86	1219.36	1060.54	1108.9	1089.37	1060.4	987.309	1071.21	1203.75	1194.43	2771.55	2930.06	1256.25	454.888	597.242	514.959	422.823	619.009	230.859	237.367	292.522	208.377	273.239	485.71	202.068	159.093	0	2233.08	2246.16	3573.87	79.2201	125.527	58.9069
2310005G13Rik	4.72434	-6.04547	1.3931	-4.33958	1.42758e-05	5.99189e-05	4.90268	11.6569	13.5476	13.9393	13.992	16.0107	5.3561	15.242	11.9807	6.24697	1.80256	6.02417	10.242	26.3236	0	0	0	0	0	0	8.08456	0	0	0	0	0	0	0	0	0	0	0	0	0	0
2310010J17Rik	37.0147	-2.02968	0.622411	-3.261	0.00111021	0.0032014	60.5625	60.6159	32.1757	38.499	96.2307	95.4239	67.5464	58.7904	65.0382	61.8748	41.9997	49.2886	95.592	86.4917	169.217	12.8742	11.0091	20.731	32.299	11.9654	7.18628	0	0	17.7342	7.24496	0	0	0	0	0	13.1451	0	24.251	0	57.7288
2310014F07Rik	5.62218	-4.37675	1.23485	-3.54435	0.00039358	0.00125222	19.6107	19.0396	7.33831	5.31021	14.5631	17.6118	10.7122	8.16534	15.1593	12.4939	10.8154	14.2389	1.55182	2.50701	0	0	0	0	0	2.39308	18.864	0	13.2965	0	3.10498	0	0	0	0	0	0	0	0	0	0
2310014L17Rik	48.5678	1.85854	0.558864	3.32558	0.00088236	0.00260952	11.2473	10.1027	28.2243	25.8873	9.42318	13.449	23.2098	21.2299	19.0714	18.146	22.1715	21.9061	13.3456	9.40127	0	45.7749	70.8709	39.8036	76.3431	67.0061	23.3554	20.9079	65.8175	82.0207	42.4348	26.0202	202.068	127.274	0	150.714	215.25	0	106.705	48.2797	42.413
2310015A10Rik	782.008	-1.51441	0.544403	-2.78177	0.00540628	0.0132918	684.068	692.42	1871.46	2022.53	1502.86	1547.28	2340.62	2372.3	1444.78	1442.46	1931.45	2024.12	308.812	388.586	383.497	371.921	370.18	478.472	786.921	438.731	91.625	75.0226	109.696	33.2517	90.0445	0	346.403	413.641	430.385	221.047	41.0783	0	763.1	615.221	736.337
2310028H24Rik	311.34	-3.39336	0.369205	-9.19097	3.89314e-20	9.55215e-19	618.891	634.913	642.008	650.501	611.365	646.513	867.986	806.735	559.915	572.937	747.523	681.826	458.097	486.986	201.405	59.3643	66.0544	82.0949	48.4485	35.0984	23.3554	29.5171	53.1858	42.1188	26.9099	0	0	0	0	148.202	207.035	0	257.061	375.202	255.656
2310030G06Rik	12.2897	-5.81443	1.12763	-5.15631	2.51861e-07	1.41692e-06	44.1241	32.2508	22.5794	21.9046	39.9771	36.8247	49.0976	64.234	20.5384	13.3864	9.01282	9.85773	16.4493	18.1758	10.1162	0	2.0642	0	0	0	0	4.91951	14.6261	0	0	0	0	0	0	0	0	0	0	0	0
2310034G01Rik	55.9302	-1.65368	0.341177	-4.84698	1.25355e-06	6.2426e-06	83.9223	103.746	65.8566	76.9981	84.5231	103.109	74.0928	68.0445	59.9036	66.0394	78.9523	62.9799	75.7287	50.1401	110.359	22.1722	22.7062	46.4375	20.5539	11.1677	31.44	29.5171	35.2356	6.65033	32.0848	147.448	28.8669	127.274	135.911	12.5595	47.6508	16.6337	0	0	18.8502
2310045N01Rik	994.923	1.65529	0.196009	8.44496	3.04146e-17	5.55364e-16	694.162	690.866	680.205	614.657	708.452	638.187	710.576	706.029	653.072	641.058	676.322	662.658	850.397	854.262	847.925	2089.19	1841.27	2141.1	2293.23	2793.52	2051.68	1789.47	2086.88	1802.24	2151.75	112.754	0	0	0	452.142	395.995	1554.06	240.894	179.325	217.956
2310046O06Rik	1012.06	-1.03247	0.217527	-4.7464	2.07066e-06	9.93259e-06	1416.87	1449.73	1256.92	1260.51	1420.62	1488.68	1480.37	1544.88	1293.67	1271.11	1409.97	1348.32	1297.63	1313.67	1350.06	864.001	509.858	723.099	726.727	534.454	777.915	603.87	687.427	767.005	616.857	1032.13	1241.28	700.008	656.904	2391.33	910.295	351.684	339.515	198.636	186.146
2310047M10Rik	635.371	-1.72174	0.366336	-4.69988	2.60309e-06	1.22723e-05	585.726	592.559	444.25	414.86	598.515	611.289	486.215	535.646	481.429	463.466	488.855	427.168	2232.76	2057	2119.81	248.186	273.851	258.723	271.605	214.579	341.348	469.814	369.641	277.097	199.754	268.875	346.403	302.276	407.733	911.821	1082.82	1525.55	586.875	489.694	851.794
2310061C15Rik	620.934	1.13699	0.157208	7.23236	4.74676e-13	5.5385e-12	439.511	458.116	399.279	402.248	417.761	461.749	353.205	353.287	430.083	416.167	441.268	399.786	551.827	414.283	515.928	848.981	843.57	919.629	817.752	1299.44	1081.53	1248.33	1105.6	1001.98	1350.67	876.013	115.468	636.371	271.822	175.833	192.246	235.248	561.008	711.781	984.924
2310061J03Rik	187.079	-1.35085	0.444132	-3.04155	0.0023536	0.00632791	303.101	305.8	242.541	219.046	324.386	310.928	270.186	236.795	234.969	247.202	252.539	228.918	286.776	223.75	148.985	97.2716	101.834	79.6072	107.174	115.665	78.1508	56.5744	57.8396	68.7201	73.4846	268.875	317.536	127.274	0	276.309	670.398	0	98.6209	23.4501	93.0729
2310069B03Rik	11.1137	-7.35353	1.36711	-5.37887	7.49542e-08	4.53628e-07	24.5134	27.1994	12.0424	11.2842	64.8201	68.8461	60.1074	69.1332	8.06865	6.24697	13.5192	14.2389	4.65546	0.626751	3.67863	0	0	0	0	0	0	0	0	0	0	0	0	0	0	0	0	0	0	0	0
2400009B08Rik	111.113	-2.11232	0.574719	-3.6754	0.000237476	0.000788485	61.4277	76.9356	41.3956	47.1281	95.6596	80.694	59.8098	53.8912	36.1867	26.4753	35.871	33.9544	40.6576	36.3516	77.2513	12.8742	21.3301	11.6094	5.87254	9.5723	155.403	126.677	132.3	113.056	138.689	0	519.604	0	0	0	41.0783	4.75248	978.125	227.604	586.713
2410003K15Rik	671.023	1.02161	0.20288	5.03554	4.76508e-07	2.5517e-06	346.36	344.656	284.312	271.485	429.183	428.447	339.517	316.271	287.537	286.766	315.088	307.78	470.511	404.881	794.584	686.623	738.984	859.923	654.789	861.507	873.133	753.916	889.533	1097.3	996.7	0	0	0	0	527.499	1051.6	1150.1	2738.75	1667.72	2310.33
2410017I17Rik	54.985	-6.71047	1.00863	-6.65304	2.87092e-11	2.71831e-10	78.7313	72.6614	183.834	201.788	163.05	190.848	292.205	276.533	78.7305	79.7233	141.141	121.579	14.2767	16.2955	7.35726	5.72186	0	0	0	0	0	0	0	0	0	0	0	0	0	0	0	0	0	0	0
2410017P09Rik	575.438	1.04354	0.145541	7.17009	7.4949e-13	8.53627e-12	397.117	396.335	320.251	313.966	390.634	406.032	308.571	266.19	326.658	363.514	307.337	309.971	550.275	380.438	427.641	667.312	767.195	784.462	729.664	805.669	1253.11	1101.97	1027.82	895.578	1118.83	372.956	404.137	763.645	566.296	467.214	522.516	349.307	472.087	886.967	718.665
2410066E13Rik	130.707	-3.40288	0.334331	-10.1782	2.48189e-24	8.68757e-23	302.236	310.074	189.103	165.944	338.664	303.243	305.893	292.863	231.546	252.556	276.694	311.614	368.712	425.564	273.138	23.6027	28.2107	45.6083	11.7451	26.3238	2.69485	2.45976	0	0	0	0	0	0	0	0	41.0783	0	19.4008	15.1736	10.6032
2410075B13Rik	272.187	-1.10928	0.446246	-2.4858	0.0129261	0.0287507	530.066	474.825	448.954	475.264	523.415	519.068	517.459	485.565	415.902	406.648	471.01	517.531	67.9697	54.5274	68.0547	157.351	210.549	143.459	193.794	218.568	133.844	137.746	131.635	86.4543	220.454	242.855	28.8669	715.917	67.9556	311.476	147.882	256.634	27.4845	37.2443	80.1134
2410076I21Rik	49.8854	3.208	0.463727	6.91788	4.58467e-12	4.76931e-11	16.7268	11.2683	14.8648	13.2755	9.70873	10.2469	15.7707	13.6089	22.7389	31.5323	16.5836	25.192	12.4145	4.38726	15.6342	87.9736	91.5129	149.263	133.6	260.048	48.5074	47.9653	61.8285	117.489	33.1198	0	0	0	0	47.7261	0	0	187.541	59.315	186.146
2410131K14Rik	265.333	-1.5322	0.249964	-6.1297	8.80468e-10	6.96842e-09	367.989	394.003	250.82	221.701	287.55	312.529	265.127	272.722	308.565	285.576	288.05	306.685	555.241	552.168	550.875	162.358	190.595	82.0949	77.8112	85.353	134.743	173.413	119.668	172.909	187.334	147.448	0	111.365	0	725.94	589.884	762.773	103.471	150.357	89.5385
2510003D18Rik	15.0086	2.87875	0.912921	3.15334	0.00161414	0.00448614	2.59554	0	16.3701	9.95665	5.13992	4.80322	4.76098	8.16534	22.4944	18.7409	25.9569	16.4295	4.03473	0	11.9556	21.457	28.8988	61.3639	35.2353	224.949	0	0	1.99447	0	0	0	0	0	0	0	0	0	0	0	0
2510006D16Rik	1706	1.05949	0.15305	6.92252	4.43676e-12	4.62607e-11	1261.14	1412.82	1361.16	1304.98	1106.22	1110.18	1279.22	1272.16	1166.53	1206.56	1389.24	1302.32	1672.55	1730.46	1387.76	2955.34	2376.58	2488.55	2824.69	3222.67	2761.33	2457.3	2164	2434.02	2598.87	1439.78	2453.69	1193.2	2310.49	1090.17	1332.58	2283.57	632.144	295.196	432.377
2510009E07Rik	398.19	-2.737	0.456679	-5.99328	2.05654e-09	1.55891e-08	877.58	810.544	525.912	556.245	889.491	888.595	862.333	878.59	622.02	606.849	621.524	623.775	1462.12	1183.31	744.923	118.729	69.4948	91.2166	233.434	96.5207	84.4388	39.3561	126.981	82.0207	27.9449	34.6936	0	0	0	208.488	11.5019	0	216.643	143.46	197.927
2610019F03Rik	18.5107	-3.98246	1.19644	-3.32859	0.00087287	0.00258694	30.2813	36.1364	11.4779	12.6118	31.4106	30.7406	25.2927	27.7621	11.4917	15.7662	12.2574	24.0967	144.319	112.815	68.9743	0	0	12.4386	0	0	0	0	0	0	0	0	0	0	0	0	0	0	0	40.0032	0
2610034B18Rik	116.36	-5.42452	0.544638	-9.95986	2.28384e-23	7.43457e-22	350.974	366.415	184.775	221.038	503.141	507.54	454.674	456.714	163.085	172.535	189.269	165.938	95.2817	99.0267	100.243	7.86756	7.56874	2.48772	11.7451	2.39308	0	0	2.65929	0	7.24496	0	0	0	0	0	0	0	0	0	0
2610034M16Rik	31.2408	4.97636	1.09618	4.53972	5.6328e-06	2.52932e-05	2.30714	5.82845	7.71463	9.29287	8.85208	7.04472	0	4.35485	15.4038	18.146	0.901282	0	0	0	0	135.179	122.476	203.993	205.539	175.492	7.18628	0	26.5929	33.2517	12.4199	0	86.6007	0	0	0	0	0	4.85021	0	0
2610035D17Rik	471.502	-1.45261	0.473631	-3.06696	0.0021625	0.00585055	1260.28	1214.26	875.517	879.504	1330.67	1244.99	1115.26	1149.13	939.875	989.104	982.938	963.867	69.8318	70.1962	165.538	378.358	247.016	208.14	405.206	375.713	50.3039	126.677	74.4602	141.874	129.374	0	0	0	0	135.643	77.2272	240	352.449	84.1446	225.024
2610109H07Rik	12.8369	-2.11982	0.431564	-4.91194	9.01788e-07	4.59904e-06	24.8018	30.6965	30.4822	28.5424	29.1262	31.7012	34.5171	46.2702	23.2279	23.5005	32.8067	21.3584	19.8633	17.549	15.6342	4.29139	4.1284	9.12166	0	12.7631	0	4.91951	3.98894	0	0	0	0	0	0	0	0	0	0	0	0
2610203C20Rik	4.46092	-16.4561	2.00075	-8.22499	1.95215e-16	3.26836e-15	0.865179	0	3.76324	0	3.71216	2.56172	8.03416	10.3428	2.20054	0	6.12872	4.38121	3.414	5.64076	0	0	0	0	0	0	0	0	0	0	0	0	0	0	0	0	0	0	105.088	0	0
2610301G19Rik	4166.37	-1.33432	0.24541	-5.43712	5.41484e-08	3.36124e-07	6193.24	6245.77	7096.15	6996.2	5978.87	5959.83	7067.68	7400.52	5923.12	5918.26	6975.56	6905.88	2389.8	2698.16	1282.92	2215.79	2331.86	2243.1	2627.96	1823.52	1445.34	1564.41	1660.06	1405.44	1344.46	3755.58	5022.84	3945.5	5459.1	6601.28	5954.71	8666.15	716.214	1171.13	836.478
2610305D13Rik	222.114	-2.93531	0.608955	-4.82025	1.43378e-06	7.06642e-06	488.249	486.482	499.758	562.219	676.185	641.71	692.723	648.872	381.427	387.015	333.114	352.14	157.354	98.4	367.863	65.0862	54.3573	70.4855	79.2793	26.3238	44.9142	79.9421	75.125	42.1188	54.8547	112.754	0	206.821	0	57.7738	0	0	0	0	30.6316
2610307P16Rik	216.678	1.71056	0.569034	3.00607	0.00264644	0.00702259	119.683	151.928	301.811	268.829	109.652	130.007	156.517	164.94	281.18	287.956	290.754	306.685	129.732	162.955	222.557	733.113	657.104	649.296	919.053	407.621	47.6091	36.8964	119.003	250.496	75.5546	52.0404	0	0	0	311.476	216.893	0	0	0	22.3846
2610318N02Rik	437.21	2.10668	0.49849	4.22612	2.37759e-05	9.56946e-05	134.103	142.991	333.611	333.216	163.05	202.696	245.191	223.73	253.307	250.474	306.616	262.325	103.972	100.907	62.5367	1049.25	765.131	784.462	966.033	914.155	676.408	808.03	693.41	773.655	781.421	8.6734	0	413.641	0	668.166	1418.02	1292.67	98.6209	0	71.8665
2610524H06Rik	464.876	-1.0436	0.313182	-3.33226	0.000861449	0.00255769	847.587	828.806	779.931	771.308	812.678	838.962	713.552	713.106	738.159	714.535	762.665	786.428	286.466	290.186	687.904	373.351	291.052	382.28	289.223	373.32	289.248	419.389	341.719	330.3	417.103	95.4074	0	0	0	283.845	90.3722	601.189	260.295	680.054	180.255
2610528J11Rik	12.2822	-1.88249	0.6947	-2.70978	0.00673275	0.0161522	34.0304	38.4678	23.1439	22.5684	37.1216	45.1502	40.7659	31.5726	26.651	30.045	22.1715	24.0967	3.10364	6.89427	0	5.00663	4.1284	14.9263	8.80882	2.39308	2.69485	0	1.99447	0	4.13998	0	0	0	0	0	0	0	0	0	0
2700038G22Rik	280.029	1.48366	0.372002	3.98832	6.65428e-05	0.000245035	60.5625	62.5587	322.509	329.897	155.625	166.832	310.356	296.674	148.17	154.687	343.028	324.757	101.179	102.787	75.412	542.861	390.822	479.302	760.494	583.113	395.245	324.688	353.686	365.768	421.243	164.795	577.338	334.095	67.9556	311.476	234.968	282.773	95.3874	38.6237	121.348
2700062C07Rik	483.731	1.06742	0.374359	2.85133	0.00435374	0.0109444	432.878	418.872	426.563	371.715	432.895	427.166	455.269	459.436	436.196	442.643	430.452	467.694	183.425	161.075	213.361	763.153	532.564	695.734	1084.95	949.253	734.797	594.031	730.64	964.298	1017.4	0	0	318.186	271.822	298.916	262.901	30.8911	932.857	469.003	519.559
2700086A05Rik	42.091	-2.72866	0.481253	-5.66991	1.42873e-08	9.65194e-08	49.6036	68.3872	121.553	104.877	84.2376	64.0429	122.298	118.67	67.9723	61.8748	147.991	159.914	86.5915	94.0127	34.0273	20.7417	8.2568	18.2433	23.4902	0	2.69485	8.60915	1.99447	0	3.10498	0	0	0	0	0	0	0	0	0	0
2700089E24Rik	1723.69	-1.99768	0.155845	-12.8183	1.29481e-37	1.12332e-35	2539.88	2571.51	2029.89	1990	2564.25	2579.97	2462.02	2344.54	2243.82	2248.31	2090.25	2117.77	2267.21	1741.74	3181.1	637.272	499.537	628.565	578.446	575.136	656.646	496.871	608.978	600.746	787.631	2220.39	1414.48	1606.84	1177.9	502.38	1127.19	746.139	4203.51	2198.79	4089.32
2700090O03Rik	9.41194	4.2565	1.42245	2.99237	0.00276818	0.0073135	0	0	0.564485	1.99133	1.71331	0	0	0	1.22252	1.48737	1.80256	0	0	2.50701	0	11.4437	2.75227	5.80469	48.4485	3.98846	17.0674	17.2183	11.302	0	61.0647	0	0	0	0	0	0	0	139.039	0	0
2700094K13Rik	2237.49	1.39836	0.248416	5.62912	1.81128e-08	1.20566e-07	1329.2	1433.02	1350.06	1224.67	1268.7	1344.26	996.83	1005.97	1250.4	1304.43	1399.33	1352.15	1160.76	1052.32	1288.44	3142.73	3141.03	3584.81	2946.55	3669.38	5448.1	5693.11	5125.12	5477.66	5777.34	2203.04	1587.68	970.466	0	2328.53	3194.25	3775.85	365.382	565.562	554.903
2700097O09Rik	241.988	1.15293	0.427424	2.6974	0.0069884	0.0166926	136.698	137.94	239.906	210.417	205.597	195.331	235.073	251.492	251.595	250.176	256.325	276.016	108.938	121.59	166.458	377.643	261.465	444.473	604.872	568.754	565.021	392.331	526.54	387.936	482.307	190.815	0	0	0	175.833	218.536	0	54.969	97.9388	76.579
2810004N23Rik	2627.15	1.00695	0.239493	4.2045	2.61664e-05	0.000104596	1234.9	1260.11	1221.55	1233.96	1145.92	1202.08	1187.27	1187.78	1235.24	1220.54	1240.89	1239.34	385.472	354.115	373.381	1598.54	1905.26	2287.88	1987.86	2756.03	1921.43	1623.44	1541.06	1870.96	1912.67	7788.71	10161.2	10738.8	11711	1255.95	1230.71	1644.36	4019.21	3672.02	4600.63
2810029C07Rik	24.8826	-2.71143	0.496245	-5.46389	4.65811e-08	2.91647e-07	52.4875	53.2332	50.051	59.0761	53.6836	59.5599	63.083	75.1211	54.769	36.8869	54.2572	62.9799	51.5204	33.2178	59.7778	5.72186	6.88067	25.7065	0	2.39308	0	7.37927	0	0	3.10498	0	0	0	0	0	0	0	0	0	0
2810030E01Rik	23.1227	-4.13841	0.554779	-7.45957	8.68042e-14	1.10065e-12	38.3563	40.7992	43.8417	47.7919	30.554	56.3577	63.3806	83.2864	41.0768	36.8869	56.6005	61.337	26.3809	36.3516	18.3932	0	2.0642	1.65848	8.80882	2.39308	0	0	0	0	0	78.0606	28.8669	0	0	2.5119	0	0	0	0	3.53442
2810046L04Rik	2049.75	1.143	0.117695	9.71151	2.69324e-22	8.00555e-21	1614.42	1633.52	1991.13	1818.75	1521.42	1478.11	1622.6	1634.7	1813	1777.71	1849.43	1739.34	1920.53	2112.15	1408	3959.53	3892.4	3334.38	4389.73	3521.01	2470.28	2282.65	2487.1	2609.15	2665.11	320.916	952.608	397.732	792.815	1949.24	1697.35	1435.25	2868.09	1786.35	1994.59
2810055F11Rik	48.2115	-1.14417	0.441584	-2.59105	0.00956845	0.0220972	78.1545	90.9239	88.0597	86.2909	126.785	107.912	105.634	102.339	74.5739	61.8748	76.4287	79.9571	28.5535	15.042	20.2325	41.4835	24.7704	48.096	35.2353	23.1331	39.5245	52.8848	61.8285	139.657	34.1548	0	0	0	0	17.5833	26.2901	0	0	0	0
2810408I11Rik	248.306	1.50444	0.484517	3.10502	0.00190264	0.00520341	92.8625	79.6555	111.392	130.1	71.1022	84.8568	59.2147	92.5405	95.6013	80.6157	104.729	85.4336	66.7282	52.6471	84.6085	188.106	210.549	242.139	251.051	330.244	541.666	546.066	618.95	532.026	642.732	433.67	490.738	0	0	120.571	13.1451	955.249	539.99	360.029	381.717
2810408M09Rik	752.738	-1.01834	0.186511	-5.45991	4.76367e-08	2.97639e-07	935.835	971.409	844.282	857.599	1102.51	1066.95	902.801	919.961	830.826	864.759	927.419	923.34	1395.71	1369.45	1917.49	512.106	494.72	518.276	484.485	593.483	397.94	416.929	452.744	753.704	345.688	320.916	490.738	429.55	339.778	796.273	913.581	712.872	407.418	749.025	385.251
2810410L24Rik	132.994	-1.84482	0.379069	-4.86671	1.13471e-06	5.69776e-06	135.256	115.792	387.049	412.205	249.857	293.957	420.752	463.791	228.612	229.353	420.538	394.857	103.661	176.117	133.35	77.9603	52.2931	69.6563	107.174	80.5669	0	7.37927	10.6372	13.3007	14.4899	0	0	0	0	15.0714	19.7176	21.3862	0	0	0
2810417H13Rik	5724.2	1.44871	0.149834	9.66877	4.09264e-22	1.19883e-20	1891.57	1870.16	2176.09	2215.69	1924.61	1914.88	1622.6	1538.89	2497.86	2457.14	1906.21	1921.16	1267.22	1175.16	1383.17	6147.42	5517.61	4518.54	4805.21	4276.43	9424.8	9775.07	8486.46	8674.25	10103.6	7120.86	7361.06	9704.66	9038.09	2079.86	3282.98	3754.46	15847.2	21992.1	20674
2810428I15Rik	580.803	1.14578	0.42707	2.68289	0.00729891	0.0173588	509.013	523.395	581.044	530.357	591.947	585.352	508.235	505.162	481.674	504.22	639.73	583.249	539.412	517.07	432.239	1117.91	1034.16	1020.8	1083.48	1667.97	1028.54	840.007	779.172	605.18	897.34	451.017	57.7338	684.099	0	301.428	395.995	0	80.8368	157.254	93.0729
2810432L12Rik	688.954	-4.1897	0.549971	-7.61804	2.57554e-14	3.42373e-13	1185.29	1136.94	779.178	788.566	1587.38	1606.84	1178.05	1241.68	859.433	834.714	880.372	815.453	3547.46	3081.11	4143.98	42.1987	15.8255	76.2902	69.0024	228.938	0	7.37927	7.31305	0	0	0	0	0	0	0	0	0	0	0	0
2810442N19Rik	1.83881	-4.59863	1.88841	-2.43518	0.0148844	0.0325553	2.30714	5.82845	1.12897	0	6.56767	7.04472	10.4146	11.4315	5.86811	1.48737	3.24462	2.19061	0	0	0	0	0	0	0	0	0	0	1.99447	0	0	0	0	0	0	0	0	0	4.85021	0	0
2810453I06Rik	526.804	-1.40611	0.252942	-5.55905	2.71253e-08	1.75656e-07	863.448	866.108	662.329	643.199	971.73	945.593	768.006	749.578	818.601	786.226	800.879	760.14	1078.82	1173.91	1569.86	308.98	310.318	374.817	259.86	437.135	187.742	271.803	239.336	181.776	200.789	182.141	230.935	0	226.519	530.011	491.296	106.931	121.255	104.836	213.243
2810468N07Rik	119.277	-4.34086	0.343694	-12.63	1.44261e-36	1.17298e-34	281.471	296.085	253.454	250.244	293.261	303.884	329.103	305.928	219.565	229.651	291.655	285.326	256.36	261.982	221.638	24.3179	17.2017	6.63393	14.6814	3.98846	0	0	4.65376	0	8.27996	0	0	0	0	0	0	0	0	0	15.3158
2900002K06Rik	66.4672	1.85146	0.423953	4.36713	1.2589e-05	5.32581e-05	16.15	24.8681	31.423	27.2148	33.1239	36.1842	39.5757	31.5726	53.791	65.7419	45.7851	41.0739	26.0706	24.4433	28.5094	100.133	95.6413	110.289	217.284	111.677	64.6765	40.586	85.7621	90.8878	53.8197	0	0	0	0	203.464	144.596	0	64.6695	187.601	229.737
2900011O08Rik	76.4428	-1.76704	0.387358	-4.56177	5.07245e-06	2.29762e-05	146.504	177.574	129.832	139.393	188.178	194.69	194.308	192.702	120.052	116.015	151.055	157.724	99.6268	92.7592	93.8051	52.212	77.7516	42.2913	16.1495	24.7284	24.2537	41.8159	37.2301	101.972	30.0148	0	0	0	0	0	32.8626	0	0	0	0
2900041M22Rik	44.4215	-4.56562	0.461211	-9.8992	4.19601e-23	1.34658e-21	153.713	144.157	86.3663	82.3083	142.776	133.529	117.834	108.871	83.376	59.7924	95.8964	102.411	48.4167	62.6751	105.761	5.72186	5.50454	5.80469	0	3.19077	0	0	6.64823	0	0	0	0	0	0	0	0	0	0	0	0
3010001F23Rik	3.04052	-5.48366	1.7313	-3.16736	0.00153829	0.00429507	4.90268	5.82845	7.15015	7.30154	2.28441	11.5277	10.4146	11.4315	10.0247	8.62677	7.21026	19.7155	0	0	0	0	0	0	0	0	0	0	0	0	0	0	0	0	0	0	0	0	0	0	0
3010026O09Rik	303.592	1.70652	0.269135	6.34078	2.28607e-10	1.93515e-09	215.718	222.647	250.067	225.684	181.325	164.91	210.078	214.476	200.983	205.555	217.75	223.989	70.4526	71.4497	86.4478	617.961	584.857	629.394	685.619	490.58	692.578	637.077	550.473	602.963	551.652	173.468	0	381.823	0	281.333	395.995	375.446	79.2201	60.6945	73.0446
3110021N24Rik	29.4512	-7.67976	1.15397	-6.65505	2.83197e-11	2.68564e-10	47.008	55.176	31.9875	17.2582	43.1182	49.6332	43.444	51.7138	24.9395	28.2601	29.9226	29.5732	20.7944	14.4153	0	0	0	0	0	0	2.69485	7.37927	0	0	0	0	0	0	0	0	0	0	379.933	107.595	45.9474
3110043O21Rik	475.042	-1.33865	0.485773	-2.75572	0.00585638	0.0142706	432.878	381.569	504.838	528.366	497.715	522.91	484.132	503.529	515.416	521.176	463.259	452.908	1450.95	1358.8	2323.98	236.027	238.071	253.748	397.865	316.684	105.099	110.689	90.4159	139.657	100.394	208.162	317.536	0	0	40.1904	115.019	0	897.289	1292.52	824.697
3110082I17Rik	1998.1	2.01453	0.205534	9.80145	1.10983e-22	3.41076e-21	608.797	687.757	739.476	710.905	634.209	616.413	618.332	637.441	602.459	653.552	744.279	721.257	378.023	342.833	324.639	2541.94	2444.7	2597.18	1940.88	2628.39	2616.7	2338	2511.04	3096.84	2424.99	4102.52	6956.93	8081.91	4938.1	793.761	540.59	1582.58	4108.13	2092.58	2575.41
3200001D21Rik	39.1508	2.01718	0.465476	4.3336	1.46692e-05	6.14134e-05	12.4009	15.5425	13.7358	13.2755	17.7042	17.932	15.1756	19.0525	11.2472	10.1141	12.4377	10.953	18.9322	18.8025	65.2957	66.5166	60.5499	38.1451	154.154	45.4684	34.1348	57.8043	63.823	44.3355	43.4698	0	0	0	0	15.0714	19.7176	0	357.299	52.4179	44.7693
3200002M19Rik	1712.44	1.093	0.220835	4.94941	7.44374e-07	3.85188e-06	446.721	480.265	610.02	604.7	416.333	450.862	462.708	418.61	466.026	478.34	545.456	509.864	253.567	249.447	375.22	904.769	883.478	943.677	879.413	1202.12	1311.5	1698.46	1184.05	1589.43	1399.31	5741.79	11171.5	9672.84	8653.01	354.178	652.323	1668.12	1328.96	1071.81	856.507
3300002I08Rik	15.6919	1.52395	0.401359	3.79698	0.000146471	0.000503187	10.0938	8.15983	8.27912	11.2842	6.85322	9.92665	9.81952	21.7742	8.80216	14.5763	8.2918	10.953	8.37982	8.14777	0	29.3245	24.7704	20.731	39.6397	26.3238	32.3383	20.9079	19.2799	31.0349	30.0148	0	0	0	0	0	0	0	85.687	9.65594	34.166
3300005D01Rik	25.6805	2.87933	0.750278	3.83768	0.000124201	0.000432746	1.15357	1.94282	5.08037	6.63776	3.71216	7.68515	4.46342	8.16534	7.33514	8.03182	7.03	7.66712	0.931091	2.50701	0	8.58279	39.2198	56.3884	20.5539	53.4454	29.6434	45.5055	39.8894	59.853	64.1697	0	0	0	0	0	0	263.763	37.1849	23.4501	84.826
3632451O06Rik	37.2925	-7.47101	1.0138	-7.36931	1.7151e-13	2.10506e-12	133.238	129.78	58.5183	63.0588	152.484	145.698	161.873	155.686	58.4366	46.4061	56.961	53.6698	46.2442	30.0841	11.0359	0	2.0642	0	0	0	0	0	0	0	0	0	0	0	0	0	0	0	0	0	0
3830403N18Rik	22.2033	-2.3981	0.914394	-2.62262	0.00872575	0.0203623	32.0116	43.9077	66.2329	59.7399	41.1193	49.6332	7.43903	8.16534	30.5631	20.5258	45.2444	55.8604	28.5535	15.042	57.0188	13.5894	16.5136	0	0	4.78615	0	0	8.6427	42.1188	21.7349	0	0	0	0	0	0	0	79.2201	0	29.4535
4430402I18Rik	14.3169	-2.39098	0.910602	-2.62572	0.00864666	0.020196	33.4536	25.6452	25.59	23.896	48.8292	47.0715	58.0245	34.2944	24.2059	22.9056	30.6436	38.8833	6.828	21.3095	13.7949	22.1722	6.1926	0	0	0	0	7.37927	9.97234	0	0	0	0	0	0	0	0	0	0	0	0
4632415K11Rik	359.316	-2.08297	0.434629	-4.79252	1.647e-06	8.05594e-06	922.857	886.702	726.304	737.456	917.475	894.359	831.386	828.509	654.539	636.894	758.699	719.066	128.801	119.083	97.4837	178.808	90.1368	186.579	110.11	209.793	114.082	81.172	107.036	135.223	103.499	0	0	0	0	434.559	417.355	482.377	0	38.6237	27.0972
4632427E13Rik	172.053	3.67913	0.453087	8.12014	4.65627e-16	7.53145e-15	7.20982	8.5484	37.6324	30.5337	22.5585	22.415	48.2049	43.0041	15.4038	18.7409	23.9741	30.6685	14.2767	8.77452	32.188	408.398	270.41	213.944	428.696	231.331	150.014	106.999	278.561	387.936	185.264	0	0	31.8186	0	118.059	121.592	0	785.734	918.693	1020.27
4632428C04Rik	10.8359	-2.83106	1.02807	-2.75376	0.00589152	0.0143428	14.4196	14.3769	21.8268	29.2062	31.1251	22.415	42.5513	48.4477	16.1373	13.6838	25.9569	25.7396	2.48291	4.38726	0	0	6.88067	7.46317	0	0	0	0	0	8.86711	0	0	0	0	0	0	0	0	14.5506	19.3119	9.42511
4632428N05Rik	2978.88	-1.17387	0.32721	-3.58751	0.000333849	0.00107634	1321.7	1293.53	1144.59	1121.12	1418.9	1352.59	1024.5	1064.22	1709.58	1742.9	1060.27	1018.63	2754.48	2790.92	1910.13	992.027	970.863	509.984	527.061	356.568	2978.71	2511.41	2469.82	2418.5	2507.79	4284.66	4387.77	2863.67	4734.24	3531.73	5338.53	5798.03	16186.8	1138.02	17026.5
4632434I11Rik	727.983	1.211	0.223966	5.40706	6.40686e-08	3.92464e-07	546.793	557.589	637.116	619.303	463.735	480.962	542.454	575.384	617.863	596.14	618.28	588.725	359.091	372.917	537.08	1058.54	1013.52	1413.03	1209.74	1566.67	1157.89	1501.68	1211.31	979.815	1320.65	754.586	288.669	334.095	747.511	364.226	391.065	370.693	780.884	137.942	763.434
4732491K20Rik	21.868	-2.02993	0.533976	-3.80154	0.000143798	0.000494922	59.9857	51.679	43.4654	33.8526	53.1125	53.796	63.3806	64.234	40.8323	45.5136	51.3731	65.7182	20.1736	13.1618	9.19658	7.86756	19.9539	7.46317	17.6176	2.39308	0	11.0689	6.64823	6.65033	10.3499	0	0	0	0	0	0	0	0	0	5.89069
4831426I19Rik	2505.02	-1.56709	0.297226	-5.2724	1.34653e-07	7.82037e-07	2660.71	2660.11	2987.44	2813.75	2896.34	1596.27	2515.58	2547.58	4644.61	2471.42	3580.61	3084.92	7893.17	10108.9	1707.8	1406.15	1504.8	825.095	1300.77	1056.94	1138.13	853.536	954.686	755.921	809.366	2133.66	1356.74	1750.02	2604.96	4674.65	4102.9	4899.81	397.717	616.601	364.045
4833417C18Rik	112.411	1.82209	0.358477	5.08286	3.71797e-07	2.03192e-06	49.3152	63.3359	86.9307	110.187	59.6802	57.6386	95.8147	95.8066	74.3294	67.8243	99.8621	106.244	31.9675	31.9643	39.5453	189.537	154.815	273.65	402.269	244.094	93.4216	97.1604	176.178	254.929	186.299	0	0	0	0	57.7738	54.2233	42.7723	370.233	34.4855	232.093
4833418N02Rik	118.433	-1.5207	0.459192	-3.3117	0.000927315	0.00272337	120.837	119.678	265.496	290.734	250.428	246.565	369.571	382.682	222.744	199.903	266.599	258.491	81.936	94.0127	61.6171	64.3709	56.4215	101.997	135.069	19.1446	97.0148	35.6665	95.0697	68.7201	53.8197	0	0	0	0	20.0952	65.7253	0	25.8678	20.6913	54.1944
4833419F23Rik	18.4427	-2.63785	0.65032	-4.05624	4.98692e-05	0.000187872	17.592	19.8167	18.4399	17.2582	23.1296	23.3757	16.3659	25.5847	19.5604	21.1207	17.8454	15.3342	25.1395	25.6968	62.5367	8.58279	8.94487	0	0	0	0	0	6.64823	0	6.20997	0	0	0	0	0	0	0	132.572	60.6945	73.0446
4833422C13Rik	35.4622	1.90022	0.721871	2.63235	0.00847955	0.0198363	13.8429	17.4854	28.9769	39.1628	29.4118	26.2576	40.1708	38.1049	35.4532	27.9626	30.2831	20.8108	6.20727	3.13376	0	78.6756	48.8528	83.7534	162.963	71.7923	8.08456	23.3677	41.8838	39.902	51.7497	0	0	0	0	42.7023	3.28626	0	93.7707	0	133.13
4833442J19Rik	366.698	-1.37227	0.38182	-3.59403	0.000325606	0.0010522	708.293	736.328	658.19	682.362	968.875	943.672	1045.93	997.26	542.067	623.805	642.254	639.657	178.459	157.315	469.026	250.331	134.173	344.964	273.073	284.776	225.469	125.448	256.622	328.083	198.719	0	0	0	0	90.4285	41.0783	0	88.9205	95.18	103.676
4921507P07Rik	185.536	-1.66009	0.513529	-3.23272	0.00122618	0.00350349	318.097	301.914	230.686	252.899	343.518	333.663	357.669	405.001	237.414	238.872	244.247	255.206	229.669	212.469	228.995	122.305	63.9902	68.827	113.046	74.1853	245.232	182.022	178.837	266.013	206.999	277.549	0	0	0	118.059	11.5019	0	158.44	13.7942	202.64
4921509O07Rik	4.36433	-3.87538	1.42867	-2.71258	0.00667607	0.0160311	10.6705	13.5997	12.4187	18.5857	19.1319	15.0501	11.6049	16.3307	5.1346	8.03182	6.66949	10.953	0	1.2535	0	0	0	3.31697	0	0	0	0	0	0	0	0	0	0	0	0	0	0	0	0	0
4921511C10Rik	31.0579	6.92093	1.41989	4.87426	1.09219e-06	5.50404e-06	0	0	0	0	0	0	0	0	0	0	0	0	0	4.38726	0	5.72186	34.4034	18.2433	61.6617	2.39308	35.9314	24.5976	23.2688	13.3007	18.6299	0	346.403	0	0	95.4523	141.309	0	160.057	40.0032	61.2632
4921523A10Rik	54.9661	3.78832	0.602909	6.28341	3.31228e-10	2.74866e-09	6.05625	6.99414	5.26853	10.6204	3.42661	8.32558	5.05854	8.16534	2.93405	5.05707	2.8841	4.38121	8.37982	8.77452	8.27692	72.9537	94.2652	119.411	98.3651	46.2661	114.082	102.08	73.7953	110.839	47.6097	112.754	202.068	63.6371	0	35.1666	0	0	216.643	0	319.276
4921525B02Rik	25.7576	1.4213	0.594649	2.39015	0.0168416	0.0363408	10.3821	6.60558	41.5838	33.8526	30.2684	23.0554	37.7903	37.0162	38.1427	53.8429	40.1972	39.4309	9.62128	7.52102	0	83.6822	79.1277	53.9007	123.323	27.1215	22.4571	11.0689	23.9336	26.6013	17.5949	0	0	0	0	0	9.85879	0	6.46695	0	7.06883
4922501C03Rik	1506.28	1.24095	0.430607	2.88186	0.00395339	0.0100424	628.696	604.993	1002.34	984.38	538.549	557.173	941.782	926.493	825.936	839.771	959.865	985.773	175.355	256.968	40.465	1787.37	1390.58	1737.26	1667.8	1508.44	1549.54	1355.33	1582.94	1199.28	1388.96	6062.71	3175.36	2434.12	4530.37	685.749	642.464	64.1585	4835.66	980.767	3872.54
4930405A10Rik	32.9617	9.38074	0.957929	9.79274	1.20977e-22	3.69286e-21	0	0	0	0	0	0	0	0	0	0	0	1.64295	0	0	0	15.0199	82.568	42.2913	179.113	16.7515	105.998	116.838	43.2135	82.0207	19.6649	0	0	0	0	37.6785	29.5764	0	169.757	68.971	142.555
4930405J17Rik	6.84821	7.65745	1.90052	4.02914	5.59811e-05	0.000208515	0	0	0	0	0	0	0	0	0	0	1.98282	0	0	0	0	15.7351	20.642	43.1206	74.8749	27.1215	8.08456	2.45976	0	24.3845	6.20997	0	0	0	0	15.0714	0	0	0	0	0
4930412C18Rik	12.9977	-3.10463	0.901666	-3.44321	0.000574854	0.00176965	41.5286	28.3651	28.0361	29.8699	39.6916	33.6225	30.6488	44.6372	28.607	27.6652	29.0213	26.8349	3.414	3.76051	0	4.29139	0	10.7801	0	0	6.28799	4.91951	4.65376	0	8.27996	0	0	0	0	0	0	0	12.9339	0	7.06883
4930412F15Rik	1.62719	-4.58816	1.41234	-3.24863	0.00115961	0.00333166	5.47946	5.82845	4.13956	3.98266	3.71216	5.44365	4.46342	3.81049	3.42306	2.3798	4.68667	7.11947	2.48291	0	0	0	0	0	0	0	0	0	0	0	0	0	0	0	0	0	0	0	0	0	0
4930412O13Rik	20.0181	-6.41848	1.54994	-4.14112	3.45607e-05	0.000134591	3.17232	4.2742	13.7358	19.9133	35.6939	31.7012	32.7317	25.5847	5.6236	6.24697	9.73385	10.953	0.931091	3.13376	0	0	0	0	0	0	0	0	0	0	0	0	490.738	0	0	0	0	0	6.46695	0	0
4930413G21Rik	217.431	-3.62011	0.437192	-8.28036	1.22799e-16	2.0966e-15	277.434	254.509	376.135	367.732	263.278	239.841	303.81	322.803	240.103	252.259	402.873	336.258	886.399	990.267	263.022	32.9007	44.0363	9.12166	33.7671	36.6938	17.9657	28.2872	3.98894	2.21678	12.4199	182.141	288.669	731.827	271.822	15.0714	90.3722	28.5149	0	0	3.53442
4930415F15Rik	3.58906	-5.50699	1.49699	-3.67872	0.00023441	0.000779162	7.49821	7.77127	11.1015	9.29287	7.70988	10.5671	8.62928	7.07662	8.80216	8.62677	8.2918	12.596	0	0	0	0	0	0	0	0	0	7.37927	1.99447	0	8.27996	0	0	0	0	0	0	0	0	0	0
4930422G04Rik	2145.73	1.03823	0.312339	3.32405	0.000887212	0.00262202	948.813	977.237	2060.94	2190.46	991.433	994.586	1536.9	1497.52	1491.48	1500.76	1880.25	1935.4	404.094	591.027	254.745	2491.15	2394.47	2514.26	3370.84	2413.82	3000.27	2659	3421.18	3524.67	2901.09	2506.61	2684.62	4804.6	4190.59	2361.19	2438.41	1014.65	2029	3001.62	2123.01
4930427A07Rik	1686.25	2.03203	0.24152	8.41352	3.97883e-17	7.18567e-16	904.112	895.639	1586.58	1539.96	897.772	855.293	964.991	1018.49	1075.33	1106.31	1402.94	1306.7	544.999	575.985	302.567	4375.08	3341.94	4149.52	4248.79	4309.13	3123.34	2962.78	2917.24	3336.25	3468.27	433.67	808.274	429.55	339.778	979.642	1602.05	1359.21	373.466	782.131	700.992
4930444F02Rik	7.95141	3.67404	1.38087	2.66067	0.00779843	0.0183972	1.44196	0	0	0	0	0	0	1.08871	0.978018	1.78485	2.8841	0	0	0	0	7.15232	9.63294	14.9263	0	4.78615	18.864	27.0573	11.302	66.5033	14.4899	95.4074	0	0	0	0	0	0	0	0	0
4930451C15Rik	10.7835	-4.93629	0.848001	-5.82108	5.84682e-09	4.14281e-08	28.2625	28.3651	22.3913	17.922	33.4095	28.4991	56.8342	41.9154	19.3159	17.8485	19.8282	30.1208	10.8627	8.77452	7.35726	0	2.0642	1.65848	0	0	0	0	1.99447	0	0	0	0	0	0	0	0	0	0	0	0
4930452B06Rik	44.3474	-2.47054	0.560963	-4.4041	1.06224e-05	4.54687e-05	143.331	117.346	97.8441	113.506	106.225	89.0196	125.571	124.657	72.8624	75.5586	105.991	94.1961	95.2817	95.893	7.35726	20.0265	32.3391	24.8772	10.277	0	0	0	0	0	0	0	0	0	0	0	0	0	0	0	0
4930455C13Rik	37.7435	1.24725	0.528747	2.35888	0.0183302	0.0392578	3.74911	5.05133	28.7888	33.1888	20.2741	16.6512	24.6976	35.9275	17.1153	25.5828	30.1028	38.3356	8.37982	28.2038	11.0359	48.6358	50.917	58.0469	71.9387	29.5146	37.728	33.2067	55.1803	55.4194	46.5748	0	0	0	0	85.4047	225.109	0	54.969	31.7267	109.567
4930470H14Rik	2.42754	-5.16198	1.54899	-3.33248	0.000860755	0.00255646	1.44196	3.10851	2.82243	1.99133	11.9931	14.0894	9.52196	11.9758	3.91207	8.62677	4.32615	7.11947	4.03473	0	0	0	0	0	0	0	0	0	0	0	0	0	0	0	0	0	0	0	0	0	0
4930471G03Rik	39.8246	7.54079	1.39694	5.39808	6.73582e-08	4.11564e-07	0	0	0	0	0	0	0	0	0	0	0	0	0	0	0	1.43046	19.9539	5.80469	16.1495	19.1446	92.5233	88.5513	26.5929	175.125	16.5599	0	0	0	724.859	95.4523	69.0115	0	0	26.209	16.4939
4930471M23Rik	435.478	-1.27674	0.326296	-3.91281	9.12288e-05	0.000327103	437.492	446.46	455.163	444.73	551.113	529.955	496.332	483.932	467.493	438.478	491.379	479.195	1128.17	1117.5	898.506	291.1	233.943	220.578	193.794	279.192	240.74	274.263	190.139	279.314	179.054	190.815	0	890.919	45.3037	514.94	599.743	964.754	206.942	295.196	285.11
4930473A02Rik	57.5893	2.17411	0.383992	5.66186	1.4974e-08	1.00933e-07	13.8429	15.154	38.0087	25.8873	10.8509	17.932	30.9464	18.5081	22.0054	24.3929	25.7767	25.192	12.1042	20.056	10.1162	82.967	56.4215	80.4364	176.176	75.7807	44.016	65.1836	55.1803	53.2026	24.8399	0	0	0	0	70.3333	83.7997	0	376.7	260.71	199.105
4930478L05Rik	116.976	5.7762	0.80954	7.13517	9.66704e-13	1.08467e-11	0	0	5.08037	7.30154	2.28441	0	0.892684	0	2.20054	5.35455	1.98282	4.38121	13.656	15.6688	0	123.02	298.621	223.066	256.924	165.92	219.181	94.7007	148.255	299.265	164.564	251.529	404.137	0	0	173.321	220.18	144.951	428.435	289.678	129.595
4930480K15Rik	39.5625	5.59185	1.1767	4.75216	2.01254e-06	9.67172e-06	0	0	6.20934	6.63776	0	0	2.38049	0	4.40108	2.3798	4.50641	0	0	2.50701	0	144.477	96.3294	85.4119	115.983	28.7169	113.184	129.137	45.8728	277.097	78.6596	0	0	0	0	105.5	111.733	0	0	0	23.5628
4930486L24Rik	123.309	-2.94967	0.250815	-11.7603	6.25027e-32	3.74026e-30	314.06	297.64	239.53	268.829	284.409	290.114	310.654	295.041	241.081	232.03	301.028	302.851	223.462	189.906	288.773	22.1722	66.7425	39.8036	33.7671	12.7631	14.3726	7.37927	9.97234	6.65033	22.7699	0	0	0	0	0	0	0	0	0	0
4930502E09Rik	7.95641	7.02177	2.13896	3.2828	0.00102781	0.00299041	0	0	1.31713	0	0	0	0	0	0	0	0.360513	0	0	0	0	10.7285	39.9079	16.5848	0	35.8961	0	9.83903	0	0	6.20997	0	0	0	0	0	0	0	46.8854	0	110.745
4930506M07Rik	286.263	-1.8897	0.446965	-4.22784	2.35945e-05	9.50277e-05	594.378	582.845	482.259	453.359	650.2	611.61	719.503	729.437	387.295	353.103	427.929	378.427	320.295	296.453	103.002	40.7683	59.8618	156.727	187.921	193.839	27.8468	3.68964	64.4878	137.44	71.4146	0	0	0	0	0	0	0	894.055	355.89	735.158
4930509E16Rik	57.9852	1.7795	0.661074	2.69183	0.00710618	0.0169512	34.0304	28.3651	24.0847	18.5857	27.1273	33.6225	37.7903	32.6613	40.8323	33.9121	33.5277	23.0014	8.37982	11.9083	3.67863	82.2517	90.8248	101.997	105.706	68.6015	92.5233	109.459	144.267	148.524	101.429	0	461.871	0	0	25.119	9.85879	0	17.7841	0	77.7571
4930512B01Rik	22.283	4.99612	0.669494	7.46254	8.48712e-14	1.07765e-12	0	0	1.69346	0	1.1422	1.60107	1.78537	1.63307	2.93405	0.892424	1.62231	3.83356	0	0	0	30.0398	27.5227	48.096	63.1298	21.5377	39.5245	17.2183	8.6427	33.2517	18.6299	0	0	0	0	0	3.28626	0	72.7531	321.405	57.7288
4930515G01Rik	151.59	1.00589	0.329671	3.05118	0.00227943	0.00614489	127.758	136.774	182.517	161.961	56.8247	62.4418	79.1513	72.9437	129.343	122.56	151.235	150.057	61.7624	77.0904	108.52	258.914	280.043	153.41	248.115	185.065	212.893	47.9653	122.992	144.09	154.214	130.101	230.935	175.002	0	452.142	341.771	351.684	12.9339	88.2829	34.166
4930528A17Rik	30.1728	2.01337	0.606167	3.32148	0.000895417	0.00264219	8.65179	12.434	7.71463	9.95665	11.7076	3.52236	10.7122	10.8871	8.06865	8.03182	10.9956	7.66712	8.69018	8.14777	2.75897	48.6358	34.4034	19.9018	44.0441	28.7169	19.7623	27.0573	12.6316	28.8181	19.6649	0	57.7338	0	0	67.8214	349.987	0	6.46695	9.65594	150.802
4930534B04Rik	6215.45	1.75448	0.224845	7.80307	6.042e-15	8.66721e-14	1597.98	1626.92	2178.54	2183.16	1056.54	1026.93	1668.43	1676.62	1967.77	1904.14	1970.92	1990.17	772.185	908.79	442.355	5626.02	4921.74	5525.24	4455.79	5311.03	8435.79	7972.07	8317.6	8953.56	7526.48	18344.2	19052.2	18072.9	22266.8	5604.05	5578.43	5227.73	8929.23	13286.6	11161.7
4930545L23Rik	117.837	4.12868	1.8078	2.28382	0.0223823	0.046999	0	0	0	0	0	0	0	0	0	0	1.08154	0	0	0	0	0	2.75227	0	8.80882	0	48.5074	8.60915	10.6372	15.5174	16.5599	182.141	0	0	0	0	70.6547	0	1739.61	686.951	1332.47
4930548J01Rik	4.92448	-3.85785	1.40395	-2.74785	0.00599877	0.0145765	10.6705	14.3769	9.21993	9.29287	18.8464	18.2522	22.3171	19.5968	9.29117	11.899	7.75103	10.953	0	1.88025	0	3.57616	0	0	0	0	0	0	0	4.43355	0	0	0	0	0	0	0	0	0	0	0
4930555I21Rik	12.4211	-1.75727	0.599197	-2.9327	0.00336027	0.00868918	40.9518	27.588	25.7782	23.2322	32.5528	41.6279	27.9708	33.7501	25.673	26.7727	20.0085	23.0014	20.7944	21.3095	5.51795	11.4437	11.0091	15.7556	0	0	0	0	0	0	0	0	0	0	0	0	0	0	0	0	0
4930556M19Rik	124.799	-3.93504	0.358416	-10.979	4.82448e-28	2.25457e-26	278.299	280.931	309.526	298.699	345.802	356.399	413.015	403.368	273.601	255.531	314.908	296.827	135.319	129.111	173.815	12.8742	4.81647	24.8772	33.7671	19.1446	2.69485	0	4.65376	0	0	0	0	0	0	0	0	0	0	0	0
4930562F07Rik	33.3425	2.15645	0.56346	3.82715	0.000129635	0.00045021	1.15357	3.10851	3.76324	3.98266	2.85551	5.76386	2.97561	5.44356	11.7362	8.92424	4.1459	12.0483	4.96582	8.77452	2.75897	22.8874	67.4306	12.4386	8.80882	9.5723	114.98	93.4708	76.4546	124.139	33.1198	8.6734	230.935	0	0	0	3.28626	9.50496	61.436	81.3858	126.061
4930563E22Rik	43.7575	-2.33461	0.753863	-3.09686	0.00195582	0.00533438	30.858	28.7537	85.0491	92.9287	81.6676	67.245	110.098	119.214	38.1427	39.8616	80.9351	80.5048	19.2426	7.52102	31.2684	8.58279	4.1284	29.8527	13.2132	4.78615	2.69485	13.5287	3.98894	13.3007	40.3648	0	317.536	0	0	30.1428	60.7959	11.8812	0	55.1768	8.24697
4930563F08Rik	4.90648	7.4801	1.9014	3.93399	8.35469e-05	0.000302189	0	0	0	0	0	0	0	0	0	0	0	0	0	0	0	8.58279	11.6971	7.46317	32.299	0	16.1691	6.14939	3.32411	22.1678	0	0	0	0	0	32.6547	31.2195	0	0	0	0
4930565N06Rik	346.502	2.77368	0.711109	3.9005	9.59932e-05	0.000343236	16.7268	12.0455	132.09	166.608	50.5425	66.9248	108.907	98.5284	92.4227	107.091	85.2613	83.7907	14.2767	27.5771	0	539.285	400.455	291.893	1027.7	165.122	627.901	495.641	463.382	463.306	522.672	355.609	202.068	0	0	218.535	165.956	0	2483.31	1198.72	1443.22
4930568K20Rik	8.55224	9.03498	1.60127	5.6424	1.67696e-08	1.12243e-07	0	0	0	0	0	0	0	0	0	0	0	0	0	0	0	7.15232	38.5318	19.0726	95.4288	15.9538	21.5588	4.91951	11.302	15.5174	2.06999	0	0	0	0	67.8214	0	0	0	0	0
4930578C19Rik	8.02468	-6.88347	1.74825	-3.93736	8.23829e-05	0.000298395	27.1089	23.3138	7.71463	10.6204	42.2616	39.3864	47.6098	38.1049	11.7362	5.9495	11.1759	15.8819	0	0	0	0	0	0	0	0	0	0	0	0	0	0	0	0	0	0	0	0	0	0	0
4930579G22Rik	16.379	-2.33027	0.694219	-3.35668	0.000788842	0.00236301	45.5661	44.6848	31.2349	30.5337	52.5414	50.9141	48.2049	51.7138	35.2087	35.3995	40.3774	26.2873	12.4145	8.77452	10.1162	10.7285	16.5136	6.63393	0	0	3.59314	0	0	6.65033	5.17497	0	0	0	0	0	0	0	0	0	0
4930592I03Rik	15.6126	3.41131	1.15862	2.94429	0.00323701	0.00840881	0	0	2.06978	5.31021	0	0	0	0	2.20054	1.1899	0	0	0	3.13376	0	6.43709	14.4494	1.65848	19.0858	6.38153	44.016	27.0573	15.2909	31.0349	20.6999	0	0	0	0	67.8214	80.5134	0	108.321	9.65594	80.1134
4930594C11Rik	114.896	3.37377	0.57465	5.87099	4.33192e-09	3.12684e-08	2.01875	3.49707	6.20934	5.31021	3.71216	9.28622	9.81952	10.3428	4.15658	11.899	6.12872	4.92886	82.8671	17.549	5.51795	122.305	118.348	93.7043	192.326	109.284	143.726	34.4366	124.322	345.817	133.514	416.323	433.004	254.548	475.689	113.036	124.878	282.773	67.9029	73.1092	179.077
4930599N23Rik	25.6378	-2.60573	0.808353	-3.2235	0.00126633	0.00360741	12.4009	6.21702	22.5794	16.5944	16.8475	15.6905	24.1025	21.7742	7.82415	6.84192	26.4977	23.549	13.0353	11.2815	22.9914	6.43709	4.1284	0	0	2.39308	4.49142	0	0	8.86711	0	0	0	318.186	0	0	0	0	151.973	68.971	83.6478
4931403G20Rik	24.6376	4.00405	1.04574	3.82892	0.000128706	0.000447067	0	0	4.89221	0	0	1.92129	0.892684	1.63307	4.89009	3.5697	1.98282	0	0	0	0	26.4636	34.4034	24.8772	10.277	14.3585	27.8468	36.8964	15.9557	6.65033	7.24496	0	0	0	0	0	64.0821	0	239.277	110.354	223.846
4931406C07Rik	1517.96	-1.01257	0.33532	-3.01972	0.00253006	0.00675527	2647.16	2592.11	1918.31	1738.43	2888.35	2890.58	2750.95	2716.88	2025.48	1982.07	1930.37	1994.55	1640.89	1399.54	2014.97	1194.44	1345.86	1049.82	1109.91	773.761	937.809	997.432	1164.1	1261.35	1156.09	433.67	0	0	928.726	484.797	187.317	123.564	2835.76	1564.26	2449.35
4931406H21Rik	528.32	7.05414	0.470975	14.9778	1.02623e-50	1.70712e-48	0.865179	0	2.82243	6.63776	0.856653	0	1.78537	4.35485	1.71153	5.65202	5.58795	1.0953	6.20727	6.89427	9.19658	350.464	399.079	391.402	841.242	289.562	447.346	396.021	204.101	538.677	258.749	433.67	1674.28	827.282	770.163	1062.53	1179.77	494.258	3196.29	2071.89	2610.76
4931406P16Rik	2118.09	-1.19406	0.219785	-5.43286	5.54578e-08	3.43429e-07	3073.98	3170.68	2622.03	2602	2932.32	2929.96	3321.97	3238.92	2714.24	2712.08	2753.06	2705.4	7202.61	7547.97	3530.57	1386.84	1321.78	1645.22	1622.29	1754.12	808.456	747.766	902.829	800.256	806.261	1058.15	894.874	620.462	1177.9	1368.99	1370.37	784.159	617.593	558.665	828.231
4931408A02Rik	3.45553	-5.6736	1.30539	-4.34629	1.38458e-05	5.82083e-05	11.5357	11.2683	5.26853	5.31021	15.7053	24.0161	9.81952	5.44356	2.93405	2.3798	9.01282	7.66712	7.44873	3.13376	0	0	0	0	0	0	0	0	0	0	0	0	0	0	0	0	0	0	0	0	0
4931417G12Rik	64.8936	3.82803	0.41979	9.11893	7.58728e-20	1.80305e-18	8.36339	12.0455	22.9557	19.2495	8.28098	7.68515	11.6049	11.4315	14.6703	20.8232	16.0428	13.6913	4.03473	2.50701	0	201.696	145.87	169.165	143.877	169.908	183.25	232.447	200.776	170.692	192.509	95.4074	0	0	0	0	0	0	40.4184	80.0063	71.8665
4931431F19Rik	4.49741	-4.45327	1.46908	-3.03134	0.00243475	0.00652287	2.88393	8.5484	17.1227	15.9306	15.9909	8.32558	27.3756	20.6855	5.86811	5.65202	15.8626	9.85773	1.24145	0	0	0	2.0642	0	0	0	0	0	0	0	0	0	0	0	0	0	0	0	0	0	0
4931440F15Rik	69.5618	-2.29411	0.665461	-3.44741	0.00056599	0.00174474	21.9179	15.5425	13.924	15.9306	16.562	17.2916	14.2829	14.1532	18.5823	14.5763	16.2231	13.6913	220.669	107.174	56.0991	7.15232	5.50454	14.9263	5.87254	5.58384	2.69485	4.91951	5.31858	6.65033	3.10498	8.6734	577.338	206.821	271.822	148.202	234.968	270.891	21.0176	8.27652	48.3037
4932416H05Rik	129.661	-1.18619	0.302739	-3.91819	8.92176e-05	0.000320526	196.396	219.15	218.644	195.15	211.593	207.819	233.883	241.694	166.263	169.561	207.475	179.63	135.008	125.35	112.198	87.9736	61.238	58.8761	104.238	102.105	90.7268	65.1836	134.294	50.9859	53.8197	34.6936	0	47.7278	0	226.071	116.662	11.8812	140.656	146.218	184.968
4932435O22Rik	8.51484	2.53657	0.919878	2.7575	0.00582444	0.0142062	6.05625	8.15983	13.924	11.2842	3.14106	5.76386	5.05854	11.4315	9.04667	11.899	4.50641	9.85773	0	0	0	82.2517	24.7704	25.7065	52.8529	8.77461	0	0	0	0	0	0	0	0	0	0	0	0	0	0	3.53442
4932438H23Rik	33.5178	-2.00589	0.8723	-2.29954	0.0214745	0.0452656	47.5848	47.0162	24.6492	21.9046	50.5425	51.8747	64.5708	52.2582	29.096	35.3995	33.8882	29.5732	1.55182	1.2535	3.67863	0	2.75227	27.365	8.80882	2.39308	5.38971	23.3677	13.2965	86.4543	16.5599	0	0	0	0	52.7499	0	130.693	14.5506	262.09	31.8097
4933400C05Rik	2.74051	-3.31005	1.12303	-2.94744	0.00320415	0.00833061	2.88393	4.2742	9.03177	6.63776	1.1422	2.56172	4.76098	2.72178	6.35712	4.16465	10.0944	12.0483	5.58655	2.50701	18.3932	0	2.75227	0	0	0	0	0	0	0	0	0	0	0	0	0	0	0	0	0	0
4933400F21Rik	346.877	8.41369	1.02739	8.18938	2.62565e-16	4.35574e-15	0	0	0	0	1.71331	0	0	0	0	0.892424	0	0	0	3.76051	0	69.3775	45.4124	94.5335	350.884	108.486	185.047	84.8616	101.718	261.58	57.9597	43.367	317.536	0	838.119	203.464	121.592	0	3825.2	2162.93	3262.27
4933401H06Rik	3.98522	7.36387	1.36297	5.40282	6.5603e-08	4.01456e-07	0	0	0	0	0	0	0	0	0	0	0	0	0	0	0	5.72186	8.94487	11.6094	14.6814	14.3585	20.6605	17.2183	11.302	15.5174	11.3849	0	0	0	0	0	0	0	8.08368	0	0
4933403O08Rik	3.0201	-5.47538	1.60141	-3.4191	0.000628296	0.00192048	5.76786	4.2742	3.01059	2.65511	15.1342	16.0107	16.961	17.4194	1.71153	2.3798	8.11154	10.4054	1.86218	0	0	0	0	0	0	0	0	0	0	0	0	0	0	0	0	0	0	0	0	0	0
4933404M02Rik	3.68354	-5.76553	1.16757	-4.93807	7.88999e-07	4.0654e-06	12.9777	5.82845	9.21993	7.30154	8.56653	8.32558	11.3073	17.4194	5.3791	7.1394	8.11154	9.31007	14.2767	3.76051	0	0	0	0	0	0	0	0	0	0	0	0	0	0	0	0	0	0	0	0	0
4933406C10Rik	39.5943	-2.98368	0.858082	-3.47715	0.000506774	0.00157721	15.2848	22.5367	136.982	128.773	60.5368	78.1323	130.332	103.972	103.425	99.3566	130.686	136.913	4.96582	15.042	11.0359	7.15232	13.0733	10.7801	19.0858	0	6.28799	28.2872	5.98341	6.65033	24.8399	0	0	0	0	0	29.5764	0	53.3523	2.75884	0
4933406J10Rik	9.25376	8.71129	1.13181	7.69676	1.39561e-14	1.92289e-13	0	0	0	0	0	0	0	0	0	0	0	0	0	0	0	15.0199	32.3391	21.5603	61.6617	10.37	24.2537	20.9079	5.31858	22.1678	16.5599	0	0	0	0	17.5833	0	0	53.3523	2.75884	20.0284
4933407H18Rik	1486.68	-1.13394	0.344219	-3.29423	0.000986913	0.00288159	1294.02	1220.48	2400.38	2379.64	1678.75	1698.1	2927.11	2943.88	2028.9	2051.39	2220.94	2238.25	499.996	649.314	297.969	966.994	649.535	712.318	797.198	903.785	662.036	525.158	682.108	707.152	594.087	3677.52	2944.43	1431.83	2423.75	645.559	678.613	337.426	2881.02	829.031	2455.24
4933409K07Rik	293.798	-2.43505	0.545314	-4.4654	7.99188e-06	3.49599e-05	576.786	614.708	746.061	749.404	557.681	552.37	757.591	783.328	619.33	667.831	784.656	855.432	324.951	360.382	150.824	96.5564	92.889	95.3628	189.39	87.7461	60.1851	20.9079	91.0807	39.902	90.0445	52.0404	0	0	0	123.083	110.09	0	32.3347	0	0
4933412E12Rik	277.857	-1.42235	0.42511	-3.34584	0.000820342	0.00244646	548.235	559.92	476.614	470.617	546.259	540.522	511.508	530.747	446.71	458.706	526.349	507.125	292.363	264.489	459.829	220.292	151.375	164.19	236.37	116.463	129.353	73.7927	95.7345	73.1536	83.8346	199.488	0	0	0	148.202	138.023	0	278.079	77.2475	399.389
4933413J09Rik	17.9015	2.81104	1.05886	2.65477	0.00793635	0.0186861	0	0	14.8648	20.5771	1.71331	2.56172	5.05854	5.98791	7.57964	9.81667	8.47205	8.76242	4.65546	4.38726	0	30.0398	49.5408	22.3895	111.578	7.97692	26.9485	34.4366	5.31858	17.7342	0	130.101	0	0	0	0	29.5764	0	45.2686	0	21.2065
4933416M07Rik	67.8072	2.07386	0.804396	2.57816	0.00993293	0.0228529	5.19107	3.88564	1.88162	3.98266	5.42547	3.52236	6.24879	3.26613	3.91207	4.16465	2.52359	1.64295	4.96582	11.2815	3.67863	18.596	30.2749	16.5848	26.4264	0	0	0	41.219	19.951	4.13998	0	0	0	0	52.7499	0	0	1180.22	369.684	547.834
4933424G05Rik	40.5688	4.89527	0.812362	6.02597	1.68098e-09	1.28986e-08	1.73036	0	6.20934	3.98266	0.856653	1.28086	1.78537	3.81049	0	3.86717	3.42487	4.38121	0	2.50701	0	40.7683	71.559	72.144	113.046	39.8846	62.8799	70.1031	45.208	77.5872	33.1198	0	0	270.458	0	85.4047	27.9332	0	182.691	129.665	63.6195
4933431G14Rik	24.3639	3.46884	1.03705	3.3449	0.000823125	0.00245435	0	0	2.25794	0	0	5.12343	0	1.08871	3.17856	1.78485	6.84974	2.73826	5.58655	23.8166	11.0359	21.457	26.1465	43.1206	64.598	75.7807	15.2708	0	12.6316	6.65033	12.4199	0	0	0	0	0	0	0	331.431	28.9678	150.802
4933433G19Rik	12.4354	1.56493	0.542143	2.88656	0.00389482	0.0099103	12.9777	5.82845	6.96199	6.63776	10.5654	7.68515	10.1171	10.8871	11.7362	7.73435	8.65231	8.21477	8.37982	6.89427	0	26.4636	22.0181	18.2433	42.5759	14.3585	26.0503	23.3677	26.5929	8.86711	35.1898	0	0	0	0	27.6309	0	0	19.4008	0	21.2065
4933436C20Rik	35.8146	2.32381	0.791728	2.93512	0.00333422	0.00863535	12.6893	17.4854	31.423	29.8699	9.99429	14.4096	26.1854	20.6855	27.14	15.4687	31.1844	44.3598	9.93164	6.89427	0	97.2716	103.898	87.8996	121.855	86.9484	44.9142	67.6433	21.9392	22.1678	58.9947	0	0	0	0	0	0	228.119	0	0	14.1377
4933439K11Rik	15.3964	-1.74413	0.683658	-2.55117	0.0107363	0.0244223	49.892	35.7478	31.7993	39.8266	38.8349	49.9535	35.1122	45.1815	27.14	28.5576	33.8882	36.6926	2.79327	3.13376	10.1162	2.1457	6.1926	14.0971	16.1495	8.77461	0	0	9.30752	0	3.10498	0	0	0	0	0	0	0	0	6.8971	3.53442
5031425E22Rik	658.875	-1.65143	0.278168	-5.9368	2.90644e-09	2.15013e-08	743.765	695.917	1125.77	1066.02	1056.54	1052.22	1281.89	1232.97	935.963	967.091	1217.45	1206.48	945.678	1082.4	846.085	254.623	469.95	250.431	493.294	173.897	125.76	121.758	202.771	150.741	144.899	407.65	663.939	334.095	294.474	497.357	1286.57	128.317	670.946	386.237	546.656
5031426D15Rik	12.0537	5.24429	1.93097	2.71588	0.00660993	0.0158954	0	0	0	0	0.285551	0	0	0	0	0	0.901282	1.64295	1.24145	0	0	0.715232	0.688067	0	52.8529	0	0	0	0	13.3007	0	0	317.536	15.9093	0	5.0238	0	0	6.46695	4.13826	1.17814
5033411D12Rik	41.5587	-1.99044	0.296905	-6.70397	2.02834e-11	1.95835e-10	108.436	75.3813	56.8249	71.6879	115.363	101.828	103.254	99.6171	79.953	68.7167	66.6949	72.29	77.5909	68.3159	112.198	13.5894	31.6511	21.5603	19.0858	20.74	10.7794	15.9884	2.65929	31.0349	9.31495	0	0	0	0	0	0	0	0	0	0
5330426P16Rik	252.065	-1.35521	0.339393	-3.99304	6.52314e-05	0.000240597	181.976	200.11	225.982	213.736	247.573	217.105	275.839	250.404	224.455	211.802	209.999	246.991	444.13	423.684	351.309	117.298	128.669	98.6797	111.578	55.0407	97.913	108.229	122.327	64.2865	72.4496	130.101	202.068	0	385.081	20.0952	64.0821	0	840.703	1607.02	671.539
5430407P10Rik	65.6909	-2.73866	0.661685	-4.13892	3.48951e-05	0.000135631	97.4768	112.295	89.7532	100.894	64.249	68.5259	73.7952	75.6654	99.0243	94.8945	71.3815	61.337	543.136	433.712	193.128	28.6093	24.0823	15.7556	16.1495	23.9308	0	0	0	0	11.3849	0	0	0	0	0	0	0	0	0	0
5430416N02Rik	602.783	1.58015	0.388091	4.0716	4.66912e-05	0.000176892	156.597	167.471	357.884	379.016	195.888	172.916	292.503	335.867	258.686	268.322	335.097	354.878	219.117	217.483	181.173	848.981	1025.22	590.42	781.048	634.165	918.945	846.156	817.067	860.109	1026.71	902.033	1616.55	2243.21	1449.72	336.595	716.405	0	499.572	513.144	578.466
5430427M07Rik	29.4483	8.2651	1.08349	7.62821	2.38044e-14	3.18305e-13	0	0	0.564485	0	0	0	0	0	0	0	0	0	0	0	0	13.5894	20.642	18.2433	91.0244	10.37	52.9988	22.1378	29.2522	48.7691	22.7699	0	0	0	0	55.2618	0	0	247.361	133.804	263.903
5430427O19Rik	922.533	1.99175	0.237376	8.39069	4.83295e-17	8.61663e-16	268.494	263.058	346.782	387.645	221.016	192.769	181.512	196.512	371.891	376.603	346.994	368.022	147.112	130.991	250.147	1278.12	1142.19	1178.35	1079.08	692.397	922.538	846.156	1041.11	1010.85	779.351	1439.78	2453.69	2131.84	2491.7	459.678	545.52	1392.48	2572.23	2413.98	2368.06
5430435G22Rik	431.811	3.27072	0.552375	5.9212	3.19598e-09	2.35472e-08	14.9964	7.38271	24.6492	25.2235	19.4175	15.6905	8.92684	7.07662	46.4559	49.0833	10.9956	7.66712	121.973	199.934	22.0718	359.047	363.299	377.305	463.931	303.921	711.442	694.881	942.054	970.948	752.441	1413.76	923.741	461.369	339.778	1374.01	699.974	872.08	632.144	1131.12	744.584
5730409E04Rik	354.296	-2.80527	0.335405	-8.36383	6.0714e-17	1.07401e-15	746.938	538.938	459.679	461.325	843.518	589.195	808.772	844.296	579.476	597.924	497.868	752.473	194.908	281.411	319.121	85.8279	71.559	75.461	105.706	68.6015	61.9816	148.815	89.0863	82.0207	120.059	147.448	375.27	668.19	974.03	283.845	142.952	52.2773	101.854	160.013	69.5102
5730422E09Rik	8.85556	1.97619	0.771191	2.56252	0.0103916	0.0237395	6.05625	3.10851	6.3975	3.31888	2.56996	1.92129	2.67805	3.26613	3.42306	3.5697	5.76821	6.57182	0	0.626751	2.75897	0.715232	6.1926	28.1942	14.6814	19.1446	24.2537	13.5287	7.31305	59.853	9.31495	0	0	0	0	10.0476	59.1527	0	0	5.51768	0
5730437N04Rik	1060.58	-1.63473	0.219094	-7.4613	8.56755e-14	1.0871e-12	1572.03	1601.27	1150.42	1078.64	1656.48	1688.17	1208.1	1256.92	1261.15	1243.74	1234.04	1239.88	1393.84	1175.16	1999.34	391.947	359.859	539.836	529.997	408.418	524.598	656.755	493.963	682.767	608.577	1118.87	750.54	2338.66	1744.19	630.487	1314.51	2839.61	158.44	100.698	168.474
5730460C07Rik	15.4564	3.65367	0.859478	4.25104	2.12782e-05	8.64479e-05	1.73036	0	2.25794	0	4.85437	3.52236	4.46342	0	13.4477	8.62677	4.1459	9.31007	2.48291	1.2535	0	32.9007	27.5227	38.9744	70.4705	69.3992	15.2708	46.7354	44.5431	53.2026	5.17497	0	0	0	0	52.7499	27.9332	0	0	0	0
5730559C18Rik	8.15935	-5.1981	1.50129	-3.46241	0.000535353	0.00165875	3.74911	9.71409	1.12897	5.31021	1.71331	4.80322	6.54635	1.63307	1.95604	6.84192	10.6351	7.66712	102.73	104.041	14.7145	0	0	0	0	2.39308	0	0	0	0	0	0	0	0	0	0	0	0	0	0	0
5730590G19Rik	3077.39	1.96001	0.3742	5.23786	1.62453e-07	9.36001e-07	1447.44	1550.76	2136.95	2134.04	804.112	808.221	1285.17	1267.8	1803.22	1751.23	1783.64	1881.73	302.294	396.734	70.8137	4920.8	4943.76	4641.26	5887.23	4801.31	4515.68	4316.87	3959.68	4304.98	3750.82	7459.12	5629.05	6140.98	4462.42	3509.13	3205.75	2504.56	2822.82	3223.7	3284.65
5830403L16Rik	1.84589	-3.93685	1.47128	-2.6758	0.00745502	0.0176884	4.61429	5.43989	3.38691	3.31888	3.71216	0.960643	0.892684	3.81049	0.733514	3.27222	2.8841	1.64295	0.931091	0.626751	0	0	0	0	0	0	0	0	0	0	0	0	0	0	0	2.5119	0	0	25.8678	0	0
5830416I19Rik	74.0991	2.01757	0.466989	4.32038	1.55763e-05	6.47921e-05	48.1616	42.742	76.77	85.6272	39.1205	32.0214	42.8488	39.738	65.2827	65.147	61.2872	69.0041	17.6907	21.9363	60.6974	200.265	137.613	205.652	337.671	156.348	100.608	61.4939	99.7234	93.1046	97.2895	130.101	0	0	0	138.155	67.3684	0	0	0	0
5830418K08Rik	4584	1.3594	0.373677	3.63789	0.000274878	0.000899981	1630.86	1616.42	3390.86	3416.46	1530.27	1566.17	2931.87	2968.37	2793.46	2712.67	2958.19	2962.79	493.478	722.018	138.868	5139.66	5024.27	5239.15	6630.1	5194.57	4788.76	5118.75	5359.8	5832.34	5137.71	7693.3	9468.35	11916	13409.9	3232.82	2555.07	1202.38	9364.14	8086.16	8213.98
5830432E09Rik	210.498	1.48865	0.332295	4.4799	7.46771e-06	3.28413e-05	103.821	106.078	107.44	86.2909	127.641	119.76	134.498	146.432	100.491	106.496	139.699	136.365	54.624	75.2102	70.8137	290.384	399.767	228.871	468.335	126.833	294.637	201.7	208.754	363.551	140.759	130.101	0	0	0	811.344	509.371	546.535	202.092	689.71	139.02
5930403L14Rik	916.777	-3.34627	0.449619	-7.44244	9.88399e-14	1.24456e-12	2353.29	2294.47	2047.2	2042.44	2621.64	2725.02	2574.5	2632.5	2041.61	2068.34	2373.08	2295.21	1002.47	1010.32	802.861	136.609	100.458	323.404	362.63	90.9369	9.88113	0	3.98894	8.86711	20.6999	60.7138	28.8669	0	0	47.7261	3.28626	0	1.61674	1.37942	1.17814
5930434B04Rik	952.991	1.8161	0.421317	4.31054	1.62855e-05	6.75254e-05	546.793	555.646	544.164	533.676	695.031	694.225	637.376	678.267	509.547	585.133	587.095	526.293	588.139	523.964	607.894	1680.8	1644.48	2010.08	2607.41	2402.65	2171.15	1857.12	1878.12	1642.63	1984.08	130.101	0	0	634.252	276.309	193.89	0	1387.16	1231.82	809.381
6030419C18Rik	7.55734	-6.79257	1.13848	-5.96633	2.42646e-09	1.81279e-08	10.3821	14.7654	12.9832	9.95665	7.99543	9.60643	9.2244	9.25405	9.53568	5.9495	19.648	23.549	58.9691	35.0981	27.5897	0	0	0	0	0	0	0	0	0	0	0	0	0	0	0	0	0	0	0	0
6030422M02Rik	20.9044	2.62019	0.804799	3.25571	0.0011311	0.00325593	0	2.33138	11.1015	0	6.85322	2.2415	11.0098	9.7984	8.80216	6.84192	13.8797	10.953	0	1.2535	0	19.3113	43.3482	18.2433	70.4705	25.5261	28.7451	18.4482	47.2024	8.86711	27.9449	0	0	0	0	0	0	0	92.154	81.3858	164.939
6030429G01Rik	352.794	-2.2958	0.407808	-5.62962	1.80606e-08	1.20307e-07	429.129	413.82	767.512	810.471	746.145	778.121	1002.48	981.473	576.786	562.227	746.442	741.52	486.03	512.056	429.48	198.835	97.7055	58.8761	199.666	123.642	117.675	67.6433	66.4823	35.4684	49.6797	164.795	259.802	0	0	324.035	239.897	263.763	24.251	0	71.8665
6030498E09Rik	21.69	-1.37415	0.577265	-2.38044	0.0172919	0.0372372	35.4723	32.2508	40.6429	43.1455	15.9909	16.0107	20.5317	13.6089	44.9888	49.0833	43.2615	49.2886	37.8644	46.3796	167.378	17.1656	8.2568	18.2433	8.80882	31.11	6.28799	0	1.99447	0	11.3849	0	0	0	0	0	0	0	0	0	0
6230400D17Rik	39.2477	1.84185	0.567615	3.24489	0.00117496	0.00336895	4.0375	5.05133	27.8479	30.5337	27.984	16.6512	31.5415	38.1049	13.9368	15.7662	27.9397	19.7155	7.44873	11.2815	3.67863	53.6424	83.2561	48.9253	99.8332	51.85	65.5748	23.3677	102.383	35.4684	73.4846	0	0	0	0	7.53571	65.7253	249.505	90.5372	6.8971	34.166
6230409E13Rik	145.204	-8.19643	0.914128	-8.96639	3.06382e-19	6.81634e-18	377.506	361.364	260.228	262.192	481.153	533.477	454.079	473.589	291.449	289.443	332.213	348.306	162.01	152.301	114.957	0	0	0	7.34068	0	0	0	0	0	0	0	0	0	0	0	0	0	161.674	0	18.8502
6230427J02Rik	1178.95	-1.51736	0.214061	-7.08846	1.35615e-12	1.4921e-11	1928.19	2096.69	1700.04	1558.55	2030.27	2148.64	1910.94	1833.39	1551.14	1650.99	1912.34	1811.08	2981.97	2807.85	2889.57	656.583	951.597	631.882	754.622	592.685	227.266	334.527	248.644	161.825	191.474	633.158	202.068	556.825	113.259	1384.06	1271.78	1399.61	75.9866	17.9325	45.9474
6330403A02Rik	8.93346	3.37887	1.44649	2.3359	0.0194962	0.0414864	0	0	2.4461	0	0	0	0.892684	0	5.1346	1.78485	3.24462	6.57182	1.86218	3.76051	0	35.0464	35.7795	14.0971	4.40441	0	4.49142	0	0	0	0	34.6936	0	0	0	22.6071	13.1451	0	0	106.215	16.4939
6330406I15Rik	24.9476	-3.35073	0.656631	-5.10291	3.34474e-07	1.84449e-06	92.8625	74.2156	65.2921	55.7572	45.9737	46.4311	47.0147	50.0807	67.7278	63.3621	62.9095	59.1464	18.0011	25.0701	62.5367	3.57616	4.1284	19.0726	0	0	2.69485	0	7.31305	0	0	0	0	0	0	0	0	0	0	0	0
6330407A03Rik	177.095	5.97788	0.745811	8.01527	1.09893e-15	1.7089e-14	0	1.16569	1.31713	0	0.856653	0	1.19025	0	3.17856	4.46212	1.98282	1.64295	9.31091	3.13376	0	68.6623	158.943	92.8751	268.669	21.5377	200.317	221.378	76.4546	206.16	120.059	173.468	202.068	429.55	0	125.595	210.321	4.75248	1789.73	536.594	1262.96
6330409N04Rik	456.207	-1.48593	0.286266	-5.19074	2.0946e-07	1.18834e-06	850.182	822.978	555.265	534.34	932.324	904.606	683.498	659.215	634.245	630.647	542.572	587.63	726.251	519.577	1539.51	221.007	194.035	364.866	199.666	343.007	309.01	269.343	268.588	190.643	237.014	242.855	0	0	0	258.726	254.685	330.297	260.295	292.437	607.92
6330418K02Rik	132.622	1.38955	0.450286	3.08592	0.00202923	0.00551801	55.3714	53.2332	50.2392	57.7485	59.6802	50.2737	70.8196	51.1694	46.2114	40.4566	52.8151	47.098	16.1389	23.8166	34.947	141.616	129.357	92.8751	105.706	150.764	213.792	88.5513	127.646	172.909	216.314	138.774	288.669	731.827	0	62.7976	0	7.12872	286.162	768.337	208.531
6330439K17Rik	35.6845	-5.30312	1.07533	-4.93163	8.15468e-07	4.19344e-06	90.267	97.5295	68.1146	54.4297	122.216	123.283	145.805	136.633	52.324	47.2985	84.36	79.4095	19.8633	15.6688	56.0991	0	9.63294	0	0	0	0	0	3.98894	0	0	0	0	0	0	0	0	0	42.0351	0	0
6430527G18Rik	945.829	-4.71138	0.491121	-9.59311	8.54694e-22	2.43668e-20	1710.46	1703.07	978.065	975.751	1899.77	1999.1	1952.3	2058.21	833.516	839.771	979.153	874.599	5377.05	6063.82	1853.11	85.8279	153.439	61.3639	45.5122	35.8961	19.7623	19.6781	33.2411	33.2517	7.24496	52.0404	202.068	0	67.9556	231.095	274.403	38.0198	1086.45	213.81	345.195
6430548M08Rik	157.001	-1.45848	0.642721	-2.26923	0.0232543	0.0486272	97.1884	77.7127	160.502	162.625	97.0873	98.3058	78.8537	72.3993	162.84	152.902	107.613	99.1249	263.499	490.746	60.6974	101.563	37.1556	19.0726	48.4485	58.2315	212.893	77.4824	190.139	133.007	221.489	0	433.004	0	0	195.928	119.949	0	800.284	386.237	278.041
6430562O15Rik	28.1104	-2.21612	0.561874	-3.94415	8.00825e-05	0.000290877	42.1054	50.5133	26.1545	29.8699	55.3969	66.9248	72.3074	75.6654	39.1207	30.6399	43.9826	39.4309	51.21	51.3936	34.0273	11.4437	8.94487	14.9263	11.7451	3.98846	10.7794	0	7.31305	13.3007	21.7349	0	0	0	0	100.476	59.1527	0	11.3172	0	0
6430571L13Rik	17.1383	-2.40576	0.57686	-4.17044	3.04009e-05	0.000120041	32.5884	40.022	48.9221	47.1281	21.7019	28.8193	34.8147	32.117	46.4559	35.3995	54.798	63.5276	30.1053	24.4433	22.0718	20.0265	7.56874	6.63393	0	0	2.69485	0	0	0	0	0	0	0	0	0	0	0	0	0	0
6430598A04Rik	42.8012	-2.80456	0.776511	-3.61174	0.00030415	0.000987969	36.0491	20.5939	64.3513	57.0848	36.265	38.4257	50.2879	46.8146	51.835	35.3995	70.6605	81.0524	305.708	318.39	46.9026	11.4437	14.4494	18.2433	16.1495	0	2.69485	0	0	0	0	0	0	0	0	32.6547	0	0	30.718	40.0032	71.8665
6430706D22Rik	2933.66	-1.8168	0.538564	-3.37342	0.000742411	0.00223537	1685.94	1881.04	9669.45	2789.19	2166.76	2023.11	8564.11	8657.43	2497.61	4873.83	9737.45	9719.72	1158.9	876.198	589.501	1240.93	1283.93	997.578	1566.5	1240.41	2133.43	1451.26	1004.55	1072.92	985.315	2194.37	4214.57	715.917	2174.58	324.035	6217.61	931.486	2117.92	2921.61	999.062
6530402F18Rik	680.985	-1.50964	0.474687	-3.18028	0.00147131	0.00412459	434.32	438.3	626.014	639.88	400.914	412.116	537.396	517.138	515.171	540.512	639.37	561.343	1803.52	2318.98	1612.16	363.338	403.207	248.772	205.539	182.671	609.935	404.63	466.706	381.286	382.948	0	548.471	1193.2	1562.98	989.689	1013.81	392.08	892.438	842.825	752.831
6720401G13Rik	2806.14	-2.04363	0.562232	-3.63484	0.000278149	0.000910031	630.138	620.925	8167.54	8535.5	4482.29	4653.04	9590.7	9730.36	5974.96	5808.2	8288.55	8511.6	540.343	1237.83	156.342	1592.11	1235.77	931.238	1782.32	678.836	619.816	526.388	1013.85	842.375	810.401	1170.91	2367.09	3420.49	974.03	1484.53	1115.69	240	151.973	104.836	223.846
8430403D17Rik	44.2293	8.58746	1.01061	8.49731	1.94038e-17	3.61593e-16	0	0	0	0	0	1.92129	0	0	0	0	0	0	0	0	0	10.0133	74.9993	37.3159	129.196	47.8615	107.794	75.0226	14.6261	146.307	18.6299	0	0	0	0	22.6071	19.7176	0	274.845	245.537	321.632
8430410K20Rik	1786.1	-1.4283	0.218531	-6.53593	6.3217e-11	5.72839e-10	2527.76	2544.31	1867.13	1913.67	2502	2470.77	2073.7	2237.85	1897.11	1920.2	1830.32	1896.52	3341.69	2881.8	5485.76	1029.22	1072.01	1035.72	791.325	700.373	561.428	596.491	581.055	649.516	585.807	2081.62	3146.49	2147.75	2423.75	577.738	593.17	1649.11	1489.01	1837.39	1573.99
8430431K14Rik	24.8997	5.64356	1.45077	3.89006	0.000100221	0.000357374	0	0	2.25794	0	3.14106	0.640429	1.78537	0	2.68955	1.78485	1.26179	1.64295	2.79327	1.88025	0	26.4636	43.3482	72.9733	193.794	0	0	0	0	31.0349	0	0	0	0	475.689	5.0238	3.28626	0	0	0	0
8430436N08Rik	3.17116	-5.54576	1.52268	-3.64209	0.000270429	0.000887337	9.51696	8.15983	1.50529	0	15.7053	15.0501	14.5805	14.6976	3.42306	2.97475	4.1459	4.38121	7.44873	9.40127	0	0	0	0	0	0	0	0	0	0	0	0	0	0	0	0	0	0	0	0	0
9030224M15Rik	31.3126	-3.2153	0.838943	-3.83256	0.000126818	0.000441185	89.4018	89.7582	65.8566	36.5077	87.0931	65.0035	84.2099	76.7542	69.1948	62.4697	79.8536	94.1961	41.5887	45.1261	36.7863	0	21.3301	2.48772	13.2132	0	7.18628	0	27.9226	0	0	0	0	0	0	0	0	0	0	0	0
9030418K01Rik	353.537	-1.59308	0.170192	-9.36052	7.93438e-21	2.08804e-19	566.115	559.532	503.145	526.375	611.936	612.25	544.835	549.799	444.265	487.264	479.843	490.696	786.151	910.67	523.285	248.186	198.851	163.361	184.985	153.157	194.928	130.367	230.694	152.958	231.839	147.448	0	79.5464	113.259	313.988	310.552	382.575	192.392	224.845	123.705
9030617O03Rik	879.058	1.55813	0.191469	8.13779	4.02558e-16	6.54048e-15	255.516	245.184	173.673	184.53	343.803	328.86	274.649	258.025	230.812	193.656	169.081	150.057	225.324	185.518	181.173	844.69	1012.15	497.545	524.125	458.673	964.758	1288.91	807.76	908.878	1019.47	1543.86	1703.15	859.101	1812.15	1318.75	1506.75	1254.65	2771.09	3427.86	2842.85
9130008F23Rik	261.108	-2.00249	0.400534	-4.99955	5.74636e-07	3.03681e-06	409.518	442.962	375.383	361.094	532.267	500.815	440.391	435.485	320.301	326.33	419.457	387.737	736.183	565.956	699.86	110.146	80.5038	118.582	114.515	154.752	57.4902	51.6549	65.8175	106.405	32.0848	121.428	0	0	317.126	118.059	14.7882	0	232.81	314.508	174.365
9130019P16Rik	18.9561	2.28156	0.624804	3.65164	0.000260574	0.000857017	2.88393	5.05133	5.26853	1.99133	1.42776	2.88193	4.76098	4.35485	3.91207	4.7596	4.1459	0.547651	0.620727	3.76051	0	10.0133	8.2568	30.6819	22.022	6.38153	9.88113	2.45976	8.6427	50.9859	24.8399	104.081	0	0	0	0	0	0	140.656	74.4887	123.705
9130206I24Rik	320.26	-2.18871	0.45596	-4.80022	1.5849e-06	7.76479e-06	336.554	314.348	931.401	866.892	538.264	562.297	1034.32	1046.25	520.306	518.499	868.656	854.336	167.907	180.504	172.896	133.748	96.3294	172.482	164.431	85.353	73.6593	47.9653	79.7787	64.2865	76.5896	95.4074	0	127.274	249.17	105.5	82.1566	0	326.581	107.595	207.352
9230105E05Rik	16.2299	4.73634	1.19479	3.96416	7.36538e-05	0.000269198	0	0	0.564485	0	1.71331	0	2.67805	0	2.20054	1.48737	1.44205	0	2.17255	3.76051	12.8752	49.351	33.7153	41.4621	105.706	17.5492	8.08456	11.0689	9.30752	0	3.10498	0	259.802	0	0	0	0	0	0	0	0
9230110C19Rik	63.6238	-2.80368	0.408579	-6.86203	6.78868e-12	6.93478e-11	181.111	188.065	88.436	120.807	235.008	244.324	191.927	149.698	133.01	135.649	102.746	99.6726	88.1433	60.7949	100.243	17.1656	6.88067	38.1451	8.80882	29.5146	2.69485	0	3.98894	0	0	0	0	0	0	0	0	0	0	0	0
9230112J17Rik	66.1893	-4.46817	0.774904	-5.7661	8.11287e-09	5.65127e-08	208.22	208.27	145.449	148.686	224.729	232.796	259.176	235.706	138.879	135.054	68.4974	142.937	36.0022	40.7388	27.5897	0	5.50454	0	23.4902	6.38153	0	3.68964	9.30752	0	15.5249	0	0	0	0	0	0	0	0	0	0
9230116N13Rik	120.258	-1.89948	0.580724	-3.27088	0.00107212	0.00310389	241.096	247.515	236.331	240.287	277.556	306.125	293.693	229.718	231.301	256.721	248.934	298.47	54.0033	62.0484	123.234	35.0464	67.4306	96.192	48.4485	51.85	0	47.9653	20.6095	44.3355	13.4549	0	0	0	0	0	36.1489	285.149	40.4184	37.2443	37.7004
9330175E14Rik	39.7748	-2.57041	0.811606	-3.16706	0.00153987	0.00429816	14.1313	6.60558	86.9307	96.9114	59.9657	67.5652	120.512	111.049	36.9202	32.1273	88.8664	83.7907	3.72436	9.40127	0	15.7351	6.1926	9.12166	0	14.3585	4.49142	0	7.31305	11.0839	11.3849	0	0	0	0	0	0	0	208.559	74.4887	210.887
9330179D12Rik	17.5523	1.75738	0.484324	3.62852	0.00028505	0.000930429	12.6893	12.8226	21.6386	13.9393	22.5585	18.8927	25.2927	10.3428	22.4944	22.3106	9.37333	11.5007	5.27618	12.535	18.3932	64.3709	99.0817	20.731	64.598	22.3354	17.0674	0	8.6427	15.5174	11.3849	0	0	0	0	22.6071	27.9332	0	0	0	0
9330182L06Rik	206.921	-3.18105	0.379222	-8.38836	4.92966e-17	8.7718e-16	459.41	425.089	332.106	386.318	538.549	579.268	494.249	508.428	325.925	333.172	356.367	331.877	264.74	266.996	255.665	72.2385	55.0454	43.9498	17.6176	24.7284	17.0674	19.6781	39.8894	93.1046	56.9247	43.367	461.871	175.002	0	110.524	46.0077	42.7723	27.4845	26.209	10.6032
9430018G01Rik	36.8383	2.96339	0.88243	3.35822	0.000784466	0.00235068	2.88393	4.2742	6.02118	10.6204	3.14106	4.483	9.2244	13.6089	4.40108	6.84192	3.78538	4.38121	0	1.88025	0	19.3113	45.4124	32.3404	64.598	35.0984	14.3726	0	5.98341	75.3704	0	147.448	86.6007	0	543.644	42.7023	4.92939	0	25.8678	4.13826	65.9758
9430069I07Rik	26.6596	3.59707	1.23233	2.91892	0.00351245	0.00904271	0	0	4.89221	6.63776	1.71331	1.28086	0.892684	0	1.95604	2.97475	1.08154	0	0	0	0	5.00663	12.3852	0	70.4705	0	110.489	186.942	109.031	106.405	117.989	0	0	0	0	0	44.3646	0	12.9339	97.9388	37.7004
9430076G02Rik	11.5	2.45778	1.08414	2.26704	0.023388	0.0488674	3.17232	2.33138	3.19875	3.98266	1.71331	0	5.95123	4.35485	13.4477	16.0636	24.1544	27.9302	4.96582	17.549	0	32.9007	24.7704	78.7779	11.7451	87.7461	0	0	0	13.3007	0	0	0	0	0	0	0	0	16.1674	8.27652	0
9530026P05Rik	10.0597	-7.21031	1.18785	-6.07003	1.27888e-09	9.95652e-09	40.375	31.0851	13.3595	12.6118	31.1251	46.4311	29.161	29.9396	12.4697	12.1965	13.1587	20.2631	26.0706	33.8446	0	0	0	0	0	0	0	0	0	0	0	0	0	0	0	0	0	0	0	0	0
9530051G07Rik	4.17979	-5.94982	1.11415	-5.34025	9.28175e-08	5.54154e-07	7.20982	9.32553	10.1607	3.98266	12.5642	14.4096	13.3903	21.7742	13.9368	9.22172	13.1587	6.02417	4.65546	1.88025	4.59829	0	0	0	0	0	0	0	0	0	0	0	0	0	0	0	0	0	0	0	0
9530082P21Rik	737.873	-2.4572	0.335784	-7.31779	2.52096e-13	3.02315e-12	1556.46	1571.74	1380.73	1352.78	1758.71	1774.63	2206.71	1991.8	1168.73	1284.79	1584.99	1458.94	819.981	784.693	524.205	258.199	313.759	276.137	229.029	210.591	124.862	163.574	222.051	177.342	101.429	69.3872	0	0	45.3037	580.249	616.174	784.159	337.898	24.8296	70.6883
9530091C08Rik	37.1466	-2.82129	1.12101	-2.51675	0.0118444	0.0266126	2.30714	1.16569	2.63426	0	1.99886	5.12343	2.97561	7.07662	6.60162	4.7596	5.04718	4.92886	8.69018	3.76051	15.6342	0	0	3.31697	0	0	0.898285	0	1.32965	0	0	112.754	635.072	0	430.385	20.0952	0	0	21.0176	1.37942	1.17814
9830001H06Rik	5993.94	-1.24323	0.252142	-4.93066	8.19508e-07	4.2067e-06	13473.1	13420.6	11613.3	11358.5	10810.7	10873.8	14176.7	14059.6	11359.2	11255.6	12403.6	11990.8	7613.53	10099.5	2116.13	4479.5	4706.38	4433.13	5969.44	3875.98	1200.11	956.846	1471.92	1822.19	1151.95	919.38	1356.74	779.555	317.126	3127.32	2458.12	1449.51	755.016	1022.15	910.701
9830107B12Rik	36.5914	-6.17898	1.50987	-4.0924	4.26938e-05	0.000163076	2.59554	1.55425	18.0635	21.9046	2.85551	4.483	0	0	18.5823	22.0131	1.08154	0	171.941	184.265	122.315	0	0	2.48772	0	0	176.064	11.0689	101.718	101.972	83.8346	60.7138	0	0	0	0	0	0	100.238	17.9325	53.0162
9830166K06Rik	13.3922	-3.52743	1.1798	-2.98985	0.00279115	0.00736455	0	0	31.9875	31.8613	5.71102	4.80322	7.43903	11.9758	11.2472	10.4116	14.9613	14.7866	5.58655	25.0701	2.75897	0	4.81647	0	0	0	92.5233	3.68964	55.1803	84.2375	45.5398	0	0	0	0	0	0	0	0	4.13826	0
9930012K11Rik	205.309	-1.45715	0.460593	-3.16363	0.00155813	0.00434311	301.947	265	426.186	449.377	397.201	383.937	433.547	438.751	348.174	353.698	433.517	387.19	249.843	271.383	369.703	145.192	108.715	125.215	255.456	35.8961	111.387	15.9884	67.8119	62.0697	78.6596	34.6936	0	0	0	198.44	144.596	85.5446	32.3347	0	174.365
9930014A18Rik	543.912	-1.77351	0.390977	-4.53611	5.73006e-06	2.56918e-05	1051.77	996.666	861.969	874.857	1162.76	1157.25	1045.93	1082.18	796.351	800.505	939.857	852.693	120.421	311.495	166.458	251.047	140.366	345.794	205.539	248.88	202.114	103.31	150.25	177.342	126.269	433.67	86.6007	684.099	566.296	572.714	877.432	1532.67	9.70042	42.762	58.9069
9930021J03Rik	3438.23	1.0766	0.182872	5.88718	3.92847e-09	2.85381e-08	2145.93	2127.77	2266.97	2365.04	1647.34	1595.63	2271.29	2201.92	2446.51	2408.36	2291.24	2274.94	2166.96	2378.52	1285.68	4483.08	4680.23	4129.62	4972.58	4145.6	3815.02	3464.57	4244.23	4041.18	3904	3859.66	3002.16	2911.4	3239.21	1682.97	1426.24	394.456	13375.3	7286.09	9406.26
9930111J21Rik1	1133.69	1.15336	0.306652	3.76115	0.000169136	0.000575488	363.663	358.644	489.032	505.798	278.127	251.368	453.781	470.868	459.18	460.194	512.108	463.861	149.906	302.094	179.333	871.153	1065.82	831.729	1017.42	440.326	1158.79	1231.11	1102.28	1396.57	1121.93	1084.17	461.871	763.645	0	1125.33	630.963	594.06	7297.95	6298.43	5487.77
9930111J21Rik2	942.257	1.46248	0.54839	2.66686	0.0076563	0.0181162	241.385	248.681	284.689	282.769	62.2501	231.515	260.664	258.569	260.642	280.221	277.595	270.54	160.768	225.63	385.337	734.544	715.59	654.272	911.712	410.811	1083.33	1153.63	914.131	1190.41	1043.27	0	0	0	0	439.583	0	0	9892.81	4270.68	5832.96
A130077B15Rik	79.2829	1.80058	0.697607	2.58108	0.00984931	0.0226807	2.01875	6.21702	5.26853	4.64643	4.85437	4.483	7.73659	3.81049	8.31315	5.05707	3.78538	4.38121	2.48291	0.626751	0	25.7484	30.2749	13.2679	0	4.78615	135.641	182.022	168.2	15.5174	202.859	225.508	173.201	0	0	17.5833	60.7959	0	839.086	157.254	459.474
A230050P20Rik	862.135	-2.8355	0.446754	-6.34688	2.19728e-10	1.86347e-09	967.558	1037.08	2307.24	2264.81	1432.04	1432	2283.78	2366.31	1526.2	1561.74	2324.77	2249.2	1021.72	1124.39	641.921	296.106	229.814	175.799	264.264	180.278	72.7611	66.4134	99.7234	141.874	134.549	468.364	461.871	318.186	0	798.785	918.511	617.822	27.4845	353.131	8.24697
A230051G13Rik	552.074	-1.08374	0.295907	-3.66243	0.000249834	0.00082526	715.214	674.158	599.672	638.553	701.313	736.813	599.288	636.352	673.366	687.762	724.451	698.256	1425.5	1329.34	1317.87	329.007	290.364	399.694	384.652	508.13	143.726	122.988	99.7234	177.342	116.954	381.63	0	477.278	385.081	849.023	678.613	1565.94	88.9205	20.6913	144.911
A230065H16Rik	20.2329	-8.21745	1.16859	-7.03191	2.03732e-12	2.19233e-11	46.4313	31.0851	32.7402	29.8699	78.8121	75.5706	95.5172	86.5526	14.4258	12.7914	22.1715	21.3584	84.1086	73.9567	2.75897	0	0	0	0	0	0	0	0	0	0	0	0	0	0	0	0	0	0	0	0
A230073K19Rik	320.169	1.50935	0.401627	3.7581	0.000171212	0.000582114	118.241	106.078	117.037	124.79	144.774	121.041	106.229	116.492	116.384	106.496	95.7162	107.34	19.2426	270.13	1728.96	371.206	354.355	335.843	414.014	307.909	379.076	319.768	399.559	450.006	392.263	26.0202	173.201	270.458	22.6519	100.476	105.16	0	1747.69	1394.59	1760.14
A2ld1	272.482	-1.35711	0.339972	-3.99183	6.55663e-05	0.000241636	664.746	720.785	513.682	516.418	685.322	694.225	583.518	490.465	499.278	524.151	539.507	557.509	245.187	226.257	377.979	166.649	128.669	218.091	165.899	340.614	75.4559	38.1262	71.8009	46.5523	70.3796	52.0404	0	95.4557	0	75.3571	87.086	0	19.4008	34.4855	11.7814
A330009N23Rik	64.6397	-1.82932	0.587154	-3.11557	0.0018359	0.0050399	106.129	137.163	129.832	116.161	175.614	169.393	146.103	157.319	97.0683	93.4071	117.707	107.34	151.147	142.273	181.173	10.7285	48.1647	16.5848	101.301	15.1561	0	9.83903	0	6.65033	0	0	0	0	0	0	0	26.1386	0	0	0
A330023F24Rik	85.9182	-1.66101	0.658779	-2.52135	0.0116905	0.026309	18.1688	11.6569	209.236	187.849	159.052	146.658	250.844	295.041	116.873	104.711	180.437	152.247	23.2773	50.1401	20.2325	70.808	26.1465	13.2679	71.9387	21.5377	25.152	38.1262	21.9392	57.6362	13.4549	0	0	0	181.215	27.6309	19.7176	0	142.273	209.672	140.198
A330040F15Rik	65.3418	2.16428	0.469832	4.6065	4.09493e-06	1.87783e-05	9.51696	10.8798	22.7676	29.8699	23.1296	15.6905	26.483	27.2178	17.8488	19.6333	29.0213	26.8349	3.414	2.50701	0	115.152	58.4857	85.4119	107.174	31.9077	100.608	59.0342	158.228	128.573	152.144	0	0	0	0	118.059	69.0115	102.178	342.748	201.395	192.037
A330049M08Rik	8.51951	-1.91444	0.454739	-4.20997	2.55403e-05	0.000102296	14.4196	24.4795	20.1333	25.8873	13.1353	15.0501	24.6976	27.7621	14.9148	15.1712	14.6008	12.0483	22.0358	11.2815	17.4735	7.86756	3.44034	4.97545	8.80882	0	0	0	0	0	0	0	0	0	0	0	0	0	0	0	0
A430035B10Rik	50.0999	-1.58059	0.499593	-3.16375	0.00155751	0.00434205	94.0161	96.7523	79.5924	71.6879	102.227	130.647	128.249	118.125	68.9503	68.4192	75.5274	65.7182	29.1742	16.9223	88.2872	27.1788	15.8255	14.9263	16.1495	63.0177	56.5919	27.0573	31.9115	19.951	21.7349	0	0	0	0	0	32.8626	0	51.7356	16.553	123.705
A430071A18Rik	17.1246	6.11853	1.04665	5.84584	5.04008e-09	3.605e-08	0	0	0.752647	3.98266	0	0	0	0	0.489009	0	1.26179	0	0	4.38726	0	30.0398	23.3943	52.2422	104.238	23.1331	24.2537	23.3677	27.9226	75.3704	5.17497	0	0	0	0	30.1428	32.8626	0	59.8192	40.0032	36.5223
A430088P11Rik	7.9284	3.89569	1.61205	2.41661	0.0156659	0.0340388	0	0	0	0	0	2.88193	0	2.72178	2.44505	0	1.44205	0	0	3.13376	3.67863	8.58279	4.81647	0	39.6397	26.3238	6.28799	9.83903	5.31858	0	0	95.4074	0	0	0	0	0	0	0	49.6591	15.3158
A430090L17Rik	36.3241	6.83921	0.926464	7.38206	1.55855e-13	1.92242e-12	0	0	0	0	0	0	1.19025	0	0.978018	2.67727	0	0	1.24145	1.2535	0	32.1855	81.88	35.6574	114.515	27.1215	63.7782	88.5513	49.8617	88.6711	24.8399	0	0	0	0	72.8452	123.235	0	221.493	57.9356	181.433
A430092G05Rik	104.062	9.60964	0.935387	10.2734	9.28409e-25	3.37353e-23	0	0	0	0	0	0	0.892684	0	0	0	0	0	0	0	0	51.4967	92.201	83.7534	136.537	28.7169	132.946	75.0226	83.7677	321.433	42.4348	121.428	0	0	0	85.4047	46.0077	0	601.426	765.578	973.142
A4galt	3.03379	-5.46782	1.39168	-3.92895	8.53184e-05	0.000307982	3.17232	2.71994	1.50529	0	4.28327	3.52236	8.33172	4.8992	7.09063	4.7596	5.76821	7.66712	13.9664	8.14777	30.3487	0	0	0	0	0	0	0	0	0	0	0	0	0	0	0	0	0	0	0	0
A530032D15Rik	162.637	-2.31424	0.387325	-5.97494	2.30179e-09	1.72605e-08	161.5	162.031	143.567	106.868	269.846	245.604	260.366	272.178	101.714	115.123	125.278	105.697	204.53	258.848	242.79	35.7616	37.1556	21.5603	76.3431	17.5492	46.7108	68.8732	59.8341	82.0207	67.2746	555.098	375.27	238.639	0	108.012	147.882	26.1386	232.81	537.974	181.433
A530098C11Rik	14.7546	5.65798	0.680744	8.31147	9.45229e-17	1.63383e-15	0.865179	0	1.12897	0	1.1422	1.92129	2.38049	3.26613	0.733514	2.97475	1.08154	0	0	0	0	64.3709	56.4215	67.1686	57.2573	28.7169	26.0503	35.6665	16.6206	37.6852	14.4899	0	0	0	0	0	11.5019	0	17.7841	8.27652	58.9069
A530099J19Rik	19.4742	5.07614	1.52403	3.33073	0.000866179	0.00256982	0	0	0	0	0	0	0	0	0	3.27222	0	0	0.620727	1.2535	0	2.1457	0	24.048	23.4902	9.5723	0	4.91951	58.5044	13.3007	15.5249	0	0	0	0	0	0	0	135.806	99.3182	289.822
A630001G21Rik	1726.93	1.09973	0.234681	4.68607	2.78498e-06	1.30856e-05	539.006	554.092	1283.45	1319.59	886.065	875.146	1299.75	1374.5	1155.04	1122.67	1237.28	1233.86	499.375	554.675	561.911	2388.88	2223.83	1933.79	2520.79	1291.46	2947.27	2625.79	2411.31	3690.93	2711.69	2515.29	2857.82	4406.87	2831.48	894.237	936.585	1071.68	2349.12	1200.1	2137.14
A630033H20Rik	172.163	-3.54409	0.385108	-9.20284	3.4861e-20	8.61172e-19	229.561	255.675	124.751	142.048	263.564	276.025	198.176	181.27	173.843	157.662	152.497	167.581	334.882	272.01	629.046	24.3179	14.4494	7.46317	42.5759	15.1561	8.98285	6.14939	25.2633	6.65033	16.5599	43.367	0	0	0	0	0	0	780.884	954.558	520.737
A630072M18Rik	967.981	-1.32586	0.384765	-3.44591	0.000569142	0.00175326	657.247	712.626	2021.8	1926.28	1844.09	1844.11	2975.61	2812.14	1168	1175.62	1709.37	1739.34	531.963	556.555	565.59	708.795	427.29	487.594	877.945	457.077	371.89	303.78	454.074	547.544	436.768	1283.66	1183.54	1575.02	385.081	660.63	757.484	83.1684	258.678	166.91	212.065
A730008H23Rik	547.269	-1.86134	0.647811	-2.87328	0.00406228	0.0102873	110.743	125.117	1099.05	116.825	155.911	170.354	1028.37	1019.03	107.582	115.123	1150.76	1064.63	107.075	162.955	88.2872	82.2517	112.843	85.4119	170.304	157.145	141.031	137.746	139.613	137.44	104.534	268.875	519.604	302.276	1041.99	5762.3	3067.73	33.2674	63.0527	49.6591	155.514
A730020E08Rik	4.6965	-3.38432	0.855845	-3.95436	7.67404e-05	0.000279465	16.15	9.32553	10.9134	9.29287	4.28327	4.16279	15.1756	11.4315	8.80216	9.22172	9.55359	15.8819	9.00055	6.89427	19.3128	0	0	4.97545	0	0	0	0	0	0	0	0	0	0	0	0	0	0	0	0	0
A730046J19Rik	20.0992	3.82136	0.993057	3.84808	0.000119049	0.000416799	8.94018	6.21702	8.09096	5.31021	4.56882	5.12343	6.24879	11.9758	21.5164	14.8737	9.37333	10.953	0	0	0	22.1722	31.6511	80.4364	149.75	252.071	0	0	5.98341	0	0	43.367	0	0	0	0	0	0	4.85021	0	0
A730090H04Rik	4.59314	-6.07666	1.14471	-5.30845	1.10561e-07	6.50451e-07	10.9589	8.15983	3.01059	2.65511	22.8441	16.0107	21.4244	20.1412	5.6236	5.35455	7.93128	6.02417	7.75909	8.14777	14.7145	0	0	0	0	0	0	0	0	0	0	0	0	0	0	0	0	0	0	0	0
A730090N16Rik	6.75302	3.4022	1.29101	2.6353	0.00840633	0.0196777	0	0	0	0	1.1422	1.92129	5.95123	1.08871	4.89009	1.78485	6.12872	2.19061	0	0	0	18.596	4.1284	0	36.7034	31.11	13.4743	8.60915	12.6316	37.6852	43.4698	0	0	0	0	0	0	0	4.85021	0	0
A730098P11Rik	1526.93	-1.20558	0.307636	-3.91885	8.89714e-05	0.000319705	1307.86	1236.02	954.921	1055.4	1394.92	1334.33	1120.32	1142.06	1122.76	1047.11	962.75	1024.11	3204.19	2582.22	5436.1	713.802	812.607	743	600.468	730.686	907.268	1110.58	1058.4	1035.23	1101.23	1908.15	3492.9	2800.03	2808.83	565.178	504.441	917.229	2452.59	1853.94	2401.05
A830007P12Rik	2798.44	-1.88888	0.2433	-7.7636	8.25522e-15	1.17123e-13	5459.85	5441.44	3903.79	3789.5	5764.42	5875.61	4842.81	4999.36	3897.4	3986.46	4439.36	4398.19	1464.92	1533.66	1511.92	1067.84	1189.67	1031.58	1278.75	951.646	1356.41	1270.46	1340.28	1199.28	1135.39	1847.43	1645.41	2879.58	2537.01	4704.79	3652.68	3823.37	1340.27	1270.45	1114.52
A930001A20Rik	3.43415	-5.65968	1.22621	-4.61558	3.91999e-06	1.80262e-05	12.9777	8.93696	9.21993	0	11.7076	10.2469	8.03416	7.07662	11.4917	5.9495	7.39051	7.11947	1.86218	4.38726	13.7949	0	0	0	0	0	0	0	0	0	0	0	0	0	0	0	0	0	0	0	0
A930001N09Rik	3696.72	-1.3727	0.262921	-5.22097	1.77985e-07	1.02095e-06	4200.73	4334.82	3671.22	3901.01	5490.86	5510.89	4560.13	4627.02	4212.57	4078.68	3955.55	4119.98	6515.78	6739.46	14255.6	2117.09	1841.96	2066.47	2591.26	1703.87	969.249	1007.27	1230.59	1545.09	1255.45	1465.8	1212.41	318.186	2129.27	665.654	511.014	739.011	9375.45	7542.67	8923.22
A930004D18Rik	18.614	-5.41226	1.21505	-4.45434	8.41512e-06	3.66434e-05	62.0045	36.9135	23.7084	53.7659	38.5494	33.3023	65.7611	37.5605	40.0987	29.45	51.7336	54.7651	12.1042	5.01401	22.9914	0	4.1284	0	0	0	0	0	3.98894	70.9369	0	0	0	0	0	0	0	0	0	0	4.71255
A930017M01Rik	1.48792	-4.45195	1.40592	-3.16657	0.00154248	0.00430412	2.30714	4.2742	3.01059	3.31888	7.70988	2.56172	5.05854	8.70969	0.978018	0.892424	2.16308	7.66712	2.17255	1.2535	0	0	0	0	0	0	0	0	0	0	0	0	0	0	0	0	0	0	0	0	0
A930019D19Rik	6.09305	3.12887	1.25575	2.49162	0.0127161	0.0283496	0	0	3.57507	1.32755	0.856653	0	2.67805	0	1.71153	1.78485	1.62231	5.47651	0	0	0	2.1457	15.1375	8.29242	29.3627	1.59538	18.864	8.60915	8.6427	35.4684	0	0	0	0	0	30.1428	23.0038	0	0	0	12.9595
A930024E05Rik	106.46	-1.56322	0.54084	-2.89035	0.00384815	0.00979843	97.7652	95.5866	266.061	265.511	217.019	228.633	369.869	375.605	183.867	179.377	293.638	285.326	48.7271	77.7172	47.8222	28.6093	47.4766	60.5346	142.409	64.613	46.7108	24.5976	75.125	24.3845	45.5398	0	0	0	0	87.9166	23.0038	0	9.70042	0	12.9595
A930038C07Rik	52.689	-5.02652	0.54481	-9.22618	2.80448e-20	7.02359e-19	105.552	122.009	60.7763	60.4037	79.0976	75.8908	63.9757	61.5122	116.14	127.319	99.3213	100.768	119.49	91.5057	313.603	8.58279	4.1284	0	0	2.39308	0	0	1.32965	0	0	0	0	0	0	0	0	0	92.154	34.4855	103.676
AA415398	65.9602	-1.21952	0.320366	-3.80666	0.000140854	0.000485916	122.567	103.358	123.81	117.488	119.36	122.322	150.864	144.799	119.807	110.958	145.106	136.913	57.1069	58.2879	37.706	27.1788	56.4215	42.2913	74.8749	40.6823	13.4743	14.7585	15.9557	15.5174	28.9798	0	0	0	0	0	0	0	71.1364	186.222	50.66
AA465934	79.8956	1.26334	0.395748	3.19228	0.00141156	0.00397306	26.8205	29.5308	113.65	92.9287	44.2604	60.5205	97.005	83.8308	45.9669	50.2732	97.5187	90.9101	21.1047	21.3095	48.7419	115.868	83.9442	165.019	281.882	95.723	70.9645	38.1262	101.053	159.608	113.849	0	0	0	0	47.7261	64.0821	19.0099	121.255	212.431	181.433
AA467197	38.6146	-4.87991	1.2572	-3.88157	0.000103786	0.000368338	6.34464	8.5484	11.4779	10.6204	3.42661	4.80322	3.27317	1.63307	10.0247	6.24697	3.96564	2.19061	333.951	248.82	425.802	0	2.0642	3.31697	2.93627	3.98846	60.1851	11.0689	80.4436	33.2517	41.3998	0	0	0	0	0	0	0	0	31.7267	0
AA474331	86.9648	-1.41014	0.616178	-2.28853	0.0221066	0.0465008	111.031	115.792	211.118	218.382	182.467	212.943	224.064	217.198	171.642	160.636	221.175	193.321	25.1395	35.0981	36.7863	42.1987	74.9993	32.3404	63.1298	80.5669	35.0331	30.747	57.1748	59.853	45.5398	0	0	0	0	10.0476	70.6547	0	8.08368	0	96.6074
Aacs	963.723	-2.23411	0.222648	-10.0343	1.07753e-23	3.59812e-22	1065.32	1048.73	1250.15	1212.06	1291.26	1224.5	1196.49	1287.95	1029.12	1063.47	1266.48	1240.43	2364.35	2505.75	1893.58	311.841	402.519	271.162	192.326	302.325	570.411	437.837	533.188	414.537	472.992	277.549	288.669	890.919	385.081	1833.69	2951.06	1996.04	77.6033	68.971	111.923
Aak1	2434.68	1.69681	0.216306	7.84449	4.34701e-15	6.35646e-14	1061.29	1110.51	1253.53	1249.23	1036.26	1039.42	1159	1215.55	1143.3	1174.13	1238.18	1153.9	609.244	866.17	1647.11	4030.33	1297.01	4419.86	4596.73	3979.68	3730.58	3067.32	4026.17	4273.95	3575.91	4700.98	4272.3	2115.93	4711.59	3463.91	1482.1	2822.97	3346.64	2020.85	2322.11
Aamp	4470.04	-1.65333	0.239617	-6.89991	5.20355e-12	5.38532e-11	4696.19	4917.66	4659.45	4588.02	4806.68	4850.29	4596.73	4727.73	4248.02	4240.8	5075.12	4886.69	12349.1	11290.9	11229.9	1862.47	2162.59	2247.24	1281.68	2103.51	1429.17	1410.67	1390.81	1052.97	1320.65	4839.76	6899.19	7588.72	9060.74	5488.51	5450.27	6788.92	814.835	1313.21	782.284
Aass	6.45141	-6.54754	1.36962	-4.78056	1.74812e-06	8.5138e-06	25.9554	22.5367	10.9134	7.96532	34.8372	32.6619	24.4	29.3952	10.2692	2.08232	4.86692	7.66712	6.20727	2.50701	0	0	0	0	0	0	0	0	0	0	0	0	0	0	0	0	0	0	0	0	3.53442
Aatf	3617.79	1.33833	0.211716	6.32136	2.59264e-10	2.17941e-09	1897.63	1798.27	1722.62	1840.65	1574.81	1560.4	1795.78	1800.73	1660.92	1682.52	1833.93	1911.3	683.111	686.293	720.092	3665.57	3127.95	4609.75	3514.72	4613.85	3306.59	3521.14	3399.9	3156.69	3530.37	9297.88	13567.4	13157	11507.1	1326.28	2167.29	3091.49	4858.29	4032.04	4002.14
Abat	101.171	-3.08475	0.75955	-4.06129	4.8802e-05	0.000184273	268.205	249.069	145.637	148.022	440.891	422.363	397.244	429.497	144.747	132.376	152.677	168.677	78.8324	94.6395	50.5812	7.86756	63.9902	14.9263	0	43.0754	16.1691	6.14939	7.31305	0	6.20997	0	0	0	0	0	6.57253	0	45.2686	0	0
Abca1	1315.02	-1.6249	0.390224	-4.16403	3.12682e-05	0.00012309	3365.26	3492.41	2848.2	2745.38	2498.57	2498.31	2704.83	2834.46	2589.06	2642.47	2804.79	2803.43	1647.1	2142.86	1182.68	838.968	772.011	800.218	1065.87	717.125	132.048	49.1951	206.76	152.958	185.264	0	0	0	0	442.095	230.038	0	614.36	369.684	649.154
Abca13	1106.47	-1.74067	0.624682	-2.78649	0.00532821	0.0131158	32.5884	18.6511	263.803	238.96	31.9817	35.864	8.62928	9.7984	102.692	113.933	38.9354	27.9302	259.774	457.529	165.538	54.3577	61.926	5.80469	33.7671	23.9308	6690.42	3116.51	3916.47	4927.89	2610.26	1387.74	375.27	525.006	1200.55	2135.12	1818.95	3307.73	1164.05	2496.75	1067.39
Abca4	573.023	-3.15316	0.551532	-5.7171	1.08357e-08	7.41687e-08	1387.46	1372.8	1119.19	1210.73	2305.82	2418.58	2241.53	2382.1	874.593	847.506	762.124	734.401	517.376	594.16	247.388	198.119	57.7976	110.289	220.22	126.833	2.69485	0	15.2909	0	25.8749	0	0	0	0	15.0714	0	0	135.806	33.1061	98.9636
Abca5	514.528	-4.51797	0.535447	-8.43776	3.23481e-17	5.883e-16	1257.97	1302.08	975.054	1052.09	1476.01	1480.35	1423.83	1372.32	999.535	1024.8	977.531	1019.18	830.223	837.967	1037.37	50.0663	33.7153	42.2913	66.0661	56.6361	0	4.91951	32.5763	24.3845	6.20997	0	230.935	365.913	0	0	18.0744	0	4.85021	5.51768	0
Abca8a	9.13237	-6.01293	2.05324	-2.92851	0.0034059	0.00879462	5.76786	3.10851	0	0	16.8475	7.04472	22.9122	19.5968	22.7389	18.7409	22.5321	14.2389	0	0	0	0	0	0	0	0	0	0	0	0	0	0	0	0	0	0	0	0	0	161.392	4.71255
Abca9	2997.45	3.1822	0.511174	6.22528	4.80702e-10	3.92264e-09	19.6107	13.5997	25.9663	39.8266	53.1125	53.796	30.6488	26.1291	137.901	152.605	21.6308	7.11947	42.5198	61.4216	6.43761	732.398	665.361	245.455	322.99	133.215	929.725	816.639	561.11	913.312	765.896	86.734	0	0	0	261.238	202.105	337.426	35461.5	31201.1	30582.1
Abcb1a	427.563	-5.42761	0.589092	-9.21352	3.156e-20	7.86053e-19	1200	1119.06	770.334	773.3	1198.74	1216.81	1375.63	1437.64	681.679	665.749	785.017	736.044	795.152	847.368	810.219	25.0331	37.1556	20.731	8.80882	19.1446	28.7451	27.0573	11.9668	11.0839	7.24496	0	0	238.639	0	0	65.7253	0	25.8678	0	24.7409
Abcb1b	1697.38	-1.10424	0.280031	-3.94327	8.03793e-05	0.000291779	3017.17	2984.17	2762.59	2911.99	3572.81	3564.63	3382.38	3527.97	2564.12	2583.57	2378.48	2566.29	1403.15	1491.04	1742.75	1444.05	1809.62	1321.81	1023.29	672.454	1006.08	1061.39	1065.71	1041.89	933.565	598.465	1154.68	652.28	0	786.225	778.844	389.703	1152.73	754.543	1307.73
Abcb9	79.7006	-1.21615	0.33222	-3.66066	0.000251565	0.000830246	114.78	117.346	103.865	78.9894	118.789	105.991	131.225	111.593	107.582	111.851	143.304	156.628	130.042	149.167	134.27	26.4636	27.5227	52.2422	22.022	130.821	8.98285	44.2756	61.1637	31.0349	55.8897	0	0	0	0	180.857	180.744	152.079	0	0	0
Abcc2	112.579	2.78199	0.587166	4.738	2.15841e-06	1.03235e-05	3.74911	3.88564	17.499	19.2495	13.7064	8.00536	11.6049	11.9758	10.5137	13.9813	3.42487	2.19061	4.34509	3.76051	8.27692	118.729	64.6783	34.8281	80.7475	13.5608	340.45	416.929	232.023	314.782	274.274	0	0	0	0	296.404	276.046	0	468.854	104.836	766.968
Abcc3	134.034	-2.81497	0.336925	-8.35488	6.55011e-17	1.15307e-15	226.677	226.921	205.285	232.322	341.233	324.057	307.083	338.045	189.736	206.745	198.102	204.274	173.493	153.554	148.065	30.0398	23.3943	33.9989	61.6617	18.3469	17.0674	0	13.2965	13.3007	32.0848	0	0	0	0	0	4.92939	0	305.563	168.289	493.64
Abcc9	19.6396	-7.28346	1.78505	-4.08026	4.49844e-05	0.000171213	1.44196	1.16569	4.70404	9.29287	1.71331	0	2.38049	2.17742	11.0027	9.51919	26.4977	13.6913	205.15	518.323	263.942	0	0	0	1.46814	0	0	0	0	0	0	0	0	127.274	0	0	0	0	0	0	4.71255
Abcd2	2406.7	2.59136	0.302668	8.56171	1.11201e-17	2.13365e-16	108.147	87.8154	125.128	127.445	189.035	169.714	76.7708	74.5767	295.117	285.278	75.7077	83.243	163.562	161.702	104.841	1111.47	1758.01	548.129	535.87	323.863	4504	4866.63	4425.73	4285.03	4313.86	5889.24	4936.24	5854.61	5028.71	3034.38	3813.71	4179.81	8343.98	6247.39	8105.59
Abcg1	2788.98	-1.00805	0.14238	-7.08004	1.44116e-12	1.58083e-11	4731.09	4890.85	4173.24	4015.85	4262.71	4318.09	3679.64	3628.13	3715.74	3821.66	4138.51	3988	6128.13	6425.46	4955.12	2437.51	2134.38	2257.2	2627.96	1628.89	755.457	815.41	1143.5	1028.58	1010.15	329.589	317.536	111.365	45.3037	2298.39	2067.06	2518.81	2308.7	2756.08	2150.1
Abcg2	2145.05	-1.72244	0.17784	-9.68534	3.48032e-22	1.02444e-20	4715.8	4621.19	3197.81	3152.94	5268.42	5115.43	4189.96	4281.36	3743.36	3681.25	3543.48	3638.05	3449.38	2999.63	5943.75	1078.57	877.285	1349.18	1205.34	1706.26	753.661	1022.03	987.262	1276.86	961.51	0	0	0	0	527.499	400.924	651.09	240.894	150.357	346.373
Abcg3	1015.7	-7.07084	0.451387	-15.6647	2.63656e-55	5.83001e-53	2329.06	2323.61	1901.56	1886.45	2887.78	2790.99	2767.02	2759.34	2161.66	2133.79	2235.9	2303.97	1638.41	1526.14	2351.57	13.5894	0	9.12166	63.1298	3.19077	21.5588	39.3561	14.6261	8.86711	47.6097	0	0	0	0	0	0	0	433.285	453.829	444.158
Abcg4	146.028	3.3147	0.792532	4.18242	2.88424e-05	0.000114286	40.6634	29.1423	74.8884	71.6879	38.5494	35.864	67.844	63.1453	149.392	145.465	211.441	200.44	7.13837	23.1898	7.35726	349.033	207.796	543.982	700.301	2069.21	14.3726	13.5287	1.99447	6.65033	0	0	0	0	0	0	0	23.7624	0	0	14.1377
Abhd15	1136.55	-1.95856	0.179213	-10.9287	8.40514e-28	3.8292e-26	1758.91	1878.7	1563.62	1666.74	1608.22	1635.66	1608.62	1592.78	1503.21	1490.65	1732.62	1681.84	2228.1	2357.84	2296.39	503.524	516.738	435.352	499.166	327.054	326.077	179.562	355.68	339.167	318.778	641.832	692.806	1400.02	453.037	1610.13	974.377	1734.66	724.298	397.273	745.762
Abhd4	2716.46	-1.71751	0.240681	-7.13606	9.60473e-13	1.07835e-11	5144.64	5222.68	3561.53	3510.05	5095.37	5160.26	4386.65	4080.49	3951.19	3939.76	3984.57	3802.89	6830.48	6373.43	7228.51	1370.39	1512.37	1414.69	1713.31	1315.39	935.114	757.605	815.073	707.152	952.195	607.138	1154.68	0	430.385	3004.24	2660.23	3117.63	116.405	91.0417	128.417
Abhd6	189.404	-2.54981	0.410553	-6.21068	5.27563e-10	4.27999e-09	410.671	420.037	326.461	308.656	457.453	460.789	396.054	432.218	294.139	293.905	298.865	321.471	468.649	448.127	493.856	43.6292	112.155	96.192	30.8309	47.8615	53.8971	47.9653	20.6095	37.6852	113.849	0	0	0	0	0	41.0783	147.327	0	0	4.71255
Abhd8	861.249	-1.96975	0.172543	-11.416	3.48002e-30	1.90634e-28	1619.33	1641.68	1662.79	1604.35	1824.1	1907.84	1888.32	1854.62	1318.37	1287.17	1911.26	1803.96	1564.23	1514.86	983.114	455.603	471.326	426.23	337.671	382.094	206.605	190.631	241.996	130.79	229.769	112.754	0	31.8186	0	622.952	754.197	1119.21	0	27.5884	16.4939
Abi3bp	31.4941	-1.76564	0.749123	-2.35695	0.0184259	0.0394217	74.4054	58.6731	14.6766	9.29287	87.3786	95.4239	145.507	154.053	31.0521	20.5258	42.7208	34.502	5.89691	5.64076	0	14.3046	14.4494	11.6094	27.8946	8.77461	23.3554	6.14939	19.9447	28.8181	12.4199	0	0	0	0	25.119	23.0038	0	37.1849	56.5562	12.9595
Ablim2	17.1871	-3.62043	0.985604	-3.67331	0.000239431	0.000794247	39.2214	37.6907	33.4928	37.8353	36.5505	34.2629	64.2732	69.1332	27.3845	33.6147	36.5921	33.4067	26.3809	46.3796	0	0	0	14.9263	0	0	2.69485	0	11.302	13.3007	3.10498	0	0	0	0	0	0	0	0	0	0
Ablim3	7.96023	-4.16579	0.83555	-4.98569	6.17413e-07	3.24773e-06	23.9366	19.0396	11.1015	11.2842	23.7007	19.2129	11.9025	29.3952	15.6483	13.9813	12.6179	6.02417	12.7249	38.2318	24.8308	0	0	4.97545	0	0	0	0	0	0	0	0	0	0	0	0	0	0	0	0	0
Abra	8.12747	5.40365	1.439	3.75515	0.000173236	0.000588332	0	0	1.31713	0	0	0	0.892684	0	0.489009	0	0	0	0	0.626751	0	15.7351	23.3943	4.97545	0	7.97692	11.6777	14.7585	14.6261	93.1046	4.13998	0	0	0	0	0	57.5096	0	22.6343	0	10.6032
Abtb2	150.714	-3.37137	0.707548	-4.76486	1.8898e-06	9.13026e-06	124.586	122.786	113.65	91.6011	96.2307	100.547	113.073	118.67	105.381	116.015	136.815	118.84	1192.73	1418.34	554.554	25.7484	17.2017	31.5112	46.9804	24.7284	44.016	25.8275	39.2245	26.6013	21.7349	26.0202	0	0	0	42.7023	159.384	0	71.1364	136.563	11.7814
Acacb	254.924	-3.19776	0.632857	-5.0529	4.35142e-07	2.34891e-06	638.502	613.153	617.923	630.588	553.683	569.341	770.684	714.195	513.949	495.891	649.824	568.462	324.33	446.247	37.706	116.583	27.5227	24.048	70.4705	57.4338	30.5417	24.5976	67.8119	53.2026	127.304	0	0	0	0	178.345	0	0	0	0	0
Acad10	555.304	-1.834	0.277984	-6.59751	4.18133e-11	3.88401e-10	1184.72	1224.36	988.226	1033.5	1302.4	1275.09	1334.26	1438.73	893.175	875.171	1054.14	1024.11	743.942	735.806	621.689	215.285	281.419	253.748	362.63	358.961	162.59	250.895	232.688	168.475	187.334	0	0	0	0	349.154	320.411	468.119	24.251	70.3504	0
Acad12	262.474	-3.00041	0.28783	-10.4243	1.92165e-25	7.32002e-24	719.252	720.008	511.236	442.739	681.896	690.703	632.913	691.332	436.441	475.662	550.323	560.247	274.362	271.383	217.039	49.351	35.0914	86.2411	74.8749	83.7576	52.1005	102.08	63.823	64.2865	37.2598	0	0	0	0	168.297	165.956	327.921	0	0	0
Acads	1200.12	-2.39338	0.276104	-8.66841	4.38187e-18	8.79868e-17	1952.13	2060.16	1767.78	1649.48	1649.34	1727.56	1375.03	1336.39	1714.71	1721.78	1836.45	1753.58	2049.64	1978.03	1877.94	343.312	293.117	304.332	273.073	463.459	289.248	249.665	230.694	228.328	210.104	390.303	375.27	302.276	271.822	3288.08	3614.89	4106.14	0	190.36	129.595
Acap1	4744.03	-1.14943	0.470848	-2.44119	0.0146391	0.0321001	5601.17	5783.38	10812	10537.5	6896.91	7125.73	9826.37	9665.04	7446.63	7627.55	10823.5	10328.2	4308.78	4720.69	3213.28	3899.45	3774.74	3438.04	3611.61	2518.31	1838.79	1593.92	2211.87	1959.63	1717.06	2385.18	1125.81	0	0	4634.46	6061.51	9671.3	132.572	441.414	308.672
Ace	78.3998	-4.15851	0.839001	-4.9565	7.1774e-07	3.72362e-06	13.2661	17.4854	40.2666	39.1628	27.1273	17.2916	6.84391	12.5202	65.5272	52.3556	14.4205	5.47651	15.2078	55.7809	22.0718	0	0	0	4.40441	3.98846	2.69485	7.37927	15.2909	13.3007	61.0647	0	0	0	0	0	27.9332	0	746.932	500.729	955.47
Acer2	330.471	-2.58612	0.449202	-5.75713	8.5554e-09	5.94354e-08	493.44	471.716	505.779	516.418	883.209	869.382	770.089	862.259	535.954	501.245	579.885	567.915	590.933	596.041	905.863	97.9868	143.806	131.849	117.451	44.6707	60.1851	36.8964	57.1748	57.6362	176.984	104.081	0	0	0	65.3095	80.5134	708.12	11.3172	0	22.3846
Acmsd	19.5029	2.70428	0.814182	3.32147	0.000895447	0.00264219	6.63304	5.82845	12.9832	9.29287	8.56653	8.64579	14.5805	22.8629	34.4751	31.8298	24.3346	24.0967	2.79327	3.76051	0	53.6424	13.7613	121.069	44.0441	226.544	0	0	3.98894	8.86711	0	0	0	0	0	0	0	0	0	0	0
Acnat1	11.992	4.46227	1.52716	2.92194	0.00347862	0.00896452	0	0	2.25794	0	0	0	0	3.26613	0.733514	3.86717	3.24462	0	2.48291	1.2535	0	7.86756	0	45.6083	11.7451	62.22	0	0	0	0	0	112.754	144.335	0	0	0	0	0	14.5506	0	3.53442
Acot1	545.382	-1.45854	0.25111	-5.80839	6.3077e-09	4.45545e-08	961.213	967.912	650.475	665.104	995.145	1047.1	790.918	749.578	660.162	667.534	699.395	641.3	769.081	650.568	1017.14	349.749	425.225	329.209	186.453	153.955	256.909	213.999	251.303	221.678	247.364	485.71	894.874	350.004	271.822	509.916	405.853	786.535	137.423	535.215	142.555
Acot10	30.504	-5.35294	1.31898	-4.0584	4.94102e-05	0.000186375	3.17232	1.16569	1.31713	1.99133	2.56996	1.28086	3.8683	5.44356	0.244505	2.08232	0.540769	0.547651	203.599	78.3439	93.8051	1.43046	0	1.65848	0	0	3.59314	0	1.99447	4.43355	2.06999	60.7138	173.201	302.276	22.6519	32.6547	8.21566	30.8911	9.70042	2.75884	9.42511
Acot11	1501.71	-1.5127	0.28978	-5.22017	1.78755e-07	1.02472e-06	2008.08	2074.54	1916.24	1932.25	1957.74	1972.52	2470.65	2402.79	1769.72	1834.23	2355.23	2219.63	990.681	1068.61	741.244	649.431	780.268	603.688	681.215	523.286	415.008	446.446	489.974	394.586	467.818	390.303	577.338	254.548	67.9556	537.547	729.55	76.0397	5587.44	6174.28	4998.84
Acot3	6.75944	-6.56318	1.23941	-5.29538	1.18767e-07	6.95794e-07	19.3223	21.371	20.1333	15.9306	19.9886	17.2916	18.1512	20.1412	2.20054	11.304	16.9441	14.7866	13.3456	13.7885	0	0	0	0	0	0	0	0	0	0	0	0	0	0	0	0	0	11.8812	0	0	0
Acot4	26.5896	-3.04038	0.52894	-5.74806	9.02729e-09	6.24982e-08	57.967	58.2845	58.5183	32.525	68.5322	71.728	63.3806	61.5122	45.9669	37.4818	52.6349	55.8604	52.4515	55.1541	81.8496	0	13.7613	4.97545	11.7451	4.78615	5.38971	0	7.31305	0	6.20997	0	0	0	0	22.6071	0	0	0	0	0
Acox1	4718.67	-2.7419	0.351223	-7.80671	5.86979e-15	8.42684e-14	6412.99	6445.1	5174.64	5309.55	7458.02	7444.35	6583.25	6644.41	5415.53	5404.23	5457.44	5346.72	26087.3	24611.3	18014.3	1354.65	1341.04	1622	1385.92	1362.46	1080.64	972.834	1254.52	997.55	1220.26	1231.62	606.205	938.647	203.867	1906.53	1258.64	1423.37	1133.33	906.279	1143.97
Acox2	19.0095	-8.12781	1.23601	-6.57583	4.83827e-11	4.45091e-10	67.1955	68.7757	29.5414	22.5684	68.2467	79.7334	88.0781	94.1735	25.673	23.203	27.9397	22.4537	20.1736	27.5771	0	0	0	0	0	0	0	0	0	0	0	0	0	0	0	0	0	0	0	0	0
Acp1	2088.84	1.28305	0.363645	3.52831	0.000418226	0.00132342	2041.82	2006.93	1594.67	1726.48	2045.97	1938.26	1732.4	1676.62	1879.75	1874.09	1671.88	1662.67	734.631	772.784	1175.32	3636.24	2996.53	4928.18	1779.38	6561.02	4859.72	4899.84	4811.32	1866.53	5335.4	164.795	1327.88	159.093	1721.54	401.904	463.363	594.06	365.382	1280.1	422.952
Acpp	372.044	-4.75287	0.47602	-9.98459	1.78038e-23	5.86943e-22	706.274	684.649	290.334	266.174	865.791	865.219	628.449	645.606	320.301	295.69	234.694	249.181	460.58	542.14	385.337	29.3245	14.4494	22.3895	7.34068	17.5492	383.568	335.757	379.614	436.705	289.798	130.101	317.536	63.6371	0	165.786	154.454	0	1472.85	1022.15	338.126
Acpt	8.05789	7.68245	1.02386	7.50344	6.21636e-14	8.01102e-13	0	0	0	0	0	0.640429	0	0	0	0.59495	0	0.547651	0	0	0	32.1855	25.4585	11.6094	42.5759	25.5261	13.4743	20.9079	12.6316	8.86711	6.20997	0	0	0	0	15.0714	65.7253	0	0	0	0
Acsbg1	10.8314	-2.5097	0.787297	-3.18774	0.00143391	0.00402845	27.1089	28.7537	24.461	13.9393	9.13763	8.00536	18.4488	14.6976	21.7609	22.6081	12.4377	12.0483	59.2795	61.4216	13.7949	5.72186	7.56874	0	7.34068	0	5.38971	0	0	0	5.17497	0	0	0	0	0	0	0	0	0	0
Acsf2	1683.66	-1.12952	0.210518	-5.36543	8.07556e-08	4.8582e-07	3787.75	3696.79	2895.62	2857.56	3393.77	3369.62	3179.44	3168.69	2682.95	2792.4	2854	2802.88	2467.7	2709.45	1812.65	1158.68	1685.08	1183.33	1725.06	1025.83	401.533	504.25	459.393	463.306	362.248	173.468	0	286.367	0	1303.68	948.087	1425.74	598.192	166.91	585.535
Acsf3	603.417	-1.09815	0.310882	-3.53236	0.000411865	0.00130444	889.115	883.205	802.886	787.903	825.242	813.024	900.421	910.163	714.931	724.054	882.535	871.861	335.814	352.861	246.468	285.378	449.308	313.453	276.01	378.904	259.604	300.09	228.034	192.86	270.134	104.081	0	127.274	588.948	1421.74	1391.73	3481.19	40.4184	19.3119	50.66
Acsl6	39.5509	3.3411	1.02724	3.25251	0.00114392	0.00329021	7.49821	6.99414	25.2137	19.2495	11.422	8.966	28.2683	20.6855	38.8762	39.2667	57.3215	52.0269	0	0	0	79.3908	81.1919	187.409	218.752	501.748	0	0	0	0	0	0	0	0	0	0	0	0	0	0	0
Acss1	1679.12	1.41539	0.223731	6.32632	2.51084e-10	2.11358e-09	1599.72	1625.75	1643.59	1648.82	1409.48	1356.75	1392.29	1549.24	1954.57	1883.91	1791.75	1741.53	1246.73	1326.83	829.531	3093.38	2721.99	4462.98	3682.08	6492.41	1051.89	801.881	1298.4	1081.79	1370.33	581.118	433.004	413.641	0	1735.72	1316.15	2735.05	606.276	845.584	1045.01
Acss2	1191.15	-1.13535	0.434455	-2.61328	0.00896784	0.0208682	2738.87	2676.81	2470.75	2440.71	2565.1	2437.47	2245.99	2212.81	2267.54	2293.83	2370.37	2417.88	1593.1	1598.22	1522.95	706.65	714.214	1057.28	1090.83	1568.26	165.284	81.172	227.369	230.545	124.199	0	0	0	0	931.916	379.563	0	247.361	80.0063	233.271
Acss3	35.3578	-9.02256	1.2548	-7.19043	6.45856e-13	7.42592e-12	126.604	130.169	63.7868	83.6358	147.344	137.052	149.376	151.875	47.9229	48.7859	51.7336	62.4323	18.0011	18.8025	0	0	0	0	0	0	0	0	0	0	0	0	0	0	0	0	0	0	0	0	0
Actg1	34343.9	-1.49304	0.333587	-4.47572	7.61551e-06	3.34264e-05	36826	37328.5	27136.7	27007.1	37987.7	38334.5	27002.5	27254.8	32554.1	32981.3	26385.9	25860.1	99867.3	117052	142525	19292.7	19878.3	16245.7	15342	16410.1	25419.7	26907.3	21634	19319.2	23682.7	9133.09	8891.01	11900.1	10283.9	59486.9	28970.1	59741.1	20571.4	27667	25155.6
Actl9	1.70627	-4.65372	1.51083	-3.08023	0.00206842	0.00561698	0.865179	0	8.09096	7.96532	3.14106	3.20214	9.52196	3.26613	4.15658	2.08232	7.21026	7.11947	1.55182	0.626751	0.919658	0	0	0	0	0	0	0	0	0	0	0	0	0	0	0	0	0	0	0	0
Actn1	1175.99	-2.40301	0.26947	-8.91754	4.76771e-19	1.04154e-17	1931.08	1903.18	2158.22	2176.52	1611.08	1641.74	1850.24	1958.59	1659.45	1718.81	1832.85	1731.67	2144.92	2633.61	1268.21	357.616	451.372	372.329	315.649	280.788	1034.82	560.825	979.949	789.172	718.286	320.916	0	190.911	883.422	1225.81	1740.08	1694.26	127.722	662.121	233.271
Actn3	16.5766	-2.06175	0.634194	-3.25098	0.0011501	0.00330682	32.5884	30.308	18.8162	13.9393	51.3992	44.83	38.0878	42.4597	22.7389	23.203	25.9569	34.502	57.4173	44.4993	17.4735	24.3179	0	5.80469	0	8.77461	5.38971	7.37927	19.9447	0	10.3499	0	0	0	0	0	0	0	0	0	0
Actr3b	34.7637	-2.04422	0.618958	-3.30268	0.000957641	0.0028051	64.3116	99.0837	54.5669	50.447	108.224	105.351	116.644	120.303	52.813	44.3237	60.3859	62.9799	59.9002	44.4993	12.8752	27.8941	9.63294	19.9018	0	27.1215	4.49142	19.6781	29.917	0	10.3499	0	0	0	0	0	0	0	0	11.0354	0
Acvr1b	2225.78	-1.51984	0.198352	-7.66234	1.82574e-14	2.47048e-13	2062.01	2011.59	2509.14	2631.21	1938.61	2007.74	2093.64	2072.91	2150.91	2160.86	2302.6	2286.44	2104.89	2466.27	1724.36	870.438	852.515	705.685	993.928	360.557	380.873	356.665	471.359	547.544	372.598	624.485	317.536	1097.74	203.867	1941.7	1651.35	2228.91	14135.1	5978.4	11287.7
Acvr1c	13.8804	-3.80258	1.31465	-2.89247	0.00382227	0.00974211	4.32589	2.33138	6.3975	1.99133	3.71216	2.56172	5.05854	11.4315	13.2032	10.1141	10.8154	15.3342	136.25	120.336	84.6085	0	2.0642	0	4.40441	3.98846	0	0	0	0	0	0	0	0	0	0	0	0	46.8854	0	0
Acvr2a	746.121	-1.07599	0.219772	-4.89596	9.78252e-07	4.96159e-06	641.386	632.193	734.019	828.393	884.637	929.583	911.43	868.247	744.761	727.326	670.554	704.28	1014.58	1002.8	1291.2	423.418	442.427	269.503	569.637	287.169	278.468	220.148	293.187	350.251	138.689	581.118	663.939	397.732	520.993	228.583	170.886	201.98	3644.12	984.906	2861.7
Acvr2b	106.874	-1.17017	0.388793	-3.00975	0.00261465	0.00695041	119.971	98.6951	228.24	232.322	103.369	122.642	166.039	189.436	161.373	159.744	232.351	230.561	173.183	231.271	159.101	52.9272	107.338	66.3393	121.855	39.0869	36.8297	46.7354	47.2024	33.2517	20.6999	0	0	0	0	27.6309	228.395	285.149	0	0	18.8502
Acy3	161.704	-2.16458	0.390264	-5.54646	2.91512e-08	1.88237e-07	385.581	410.323	255.147	244.933	417.19	477.12	356.478	361.997	294.383	293.013	288.591	263.968	229.98	258.848	219.798	57.2186	83.9442	98.6797	33.7671	78.9715	61.9816	60.2641	60.4989	39.902	51.7497	69.3872	0	0	0	82.8928	110.09	0	0	0	12.9595
Adam10	9389.22	-1.30665	0.132905	-9.8315	8.23813e-23	2.56656e-21	17091.9	16584.7	13046.9	13233.7	18117.4	17724.8	13882.1	13886.5	14073.4	13916.2	11673.8	11804.1	8807.81	7949.71	13954.9	4989.46	5274.03	6184.48	5023.96	6252.31	4434.83	5407.78	5234.81	5493.17	4862.4	4787.72	4041.37	5138.7	5141.97	5465.9	5221.87	5320.4	11071.4	10985.7	12542.5
Adam11	418.742	-2.56303	0.817843	-3.13389	0.00172505	0.00476227	320.981	343.102	1624.4	1603.02	547.401	572.864	1018.25	1044.07	1145.01	1167.59	1596.89	1502.21	375.85	443.74	271.299	198.119	197.475	108.631	198.198	63.8153	3.59314	0	19.2799	0	7.24496	0	0	0	0	135.643	6.57253	0	0	140.701	0
Adam1b	31.6923	-1.9761	0.812178	-2.43309	0.0149707	0.0327166	6.92143	6.21702	43.4654	40.4904	26.2707	26.898	44.9318	44.6372	23.7169	18.146	44.7036	53.6698	9.31091	7.52102	0	3.57616	15.8255	6.63393	5.87254	1.59538	0.898285	2.45976	11.302	4.43355	13.4549	0	28.8669	461.369	22.6519	40.1904	23.0038	0	42.0351	23.4501	4.71255
Adam2	10.2091	6.93434	2.30778	3.00477	0.0026578	0.00705066	0	0	1.69346	4.64643	0	0	0	0	0	0	0	0	0	0	0	77.9603	69.4948	17.4141	41.1078	46.2661	0	0	21.2743	0	54.8547	0	0	0	0	22.6071	0	0	0	0	0
Adam22	735.655	-2.62849	0.274048	-9.59137	8.692e-22	2.47415e-20	1545.21	1586.12	1536.53	1532.66	1487.44	1451.85	1770.19	1742.48	1680.24	1644.44	1838.98	1831.89	1220.04	1365.06	985.873	241.749	236.695	279.454	322.99	172.301	64.6765	98.3903	124.987	79.804	98.3245	173.468	0	0	0	77.869	54.2233	0	239.277	118.63	146.089
Adam4	82.5393	2.54735	0.501289	5.0816	3.74275e-07	2.04408e-06	6.34464	10.4912	8.27912	15.2669	11.1365	13.1288	12.7951	13.6089	11.2472	19.6333	11.3562	14.2389	3.414	8.77452	20.2325	22.1722	44.7244	106.972	123.323	52.6477	192.233	127.907	71.8009	261.58	19.6649	121.428	404.137	111.365	22.6519	281.333	228.395	9.50496	242.51	133.804	130.773
Adam5	29.706	-3.08809	0.811357	-3.80608	0.000141189	0.000486791	83.3455	73.8271	27.0953	32.525	98.5151	95.1037	85.6977	69.1332	60.1481	50.8682	52.2744	55.3128	71.3837	65.8089	76.3316	31.4702	6.88067	0	0	0	0	0	3.98894	0	0	0	0	0	0	0	0	0	0	0	0
Adam9	1314.29	-1.94351	0.319769	-6.07787	1.21787e-09	9.4978e-09	1308.44	1356.48	1480.83	1526.69	1679.04	1710.27	1753.53	1771.88	1341.11	1269.33	1233.31	1264.53	4831.74	4529.53	3626.21	656.583	549.766	449.449	507.975	494.569	833.608	830.168	556.457	427.838	631.347	1127.54	433.004	334.095	1087.29	838.975	938.228	337.426	1797.81	1255.27	1229.98
Adamts1	79.7922	-5.53533	0.955404	-5.79371	6.88489e-09	4.83489e-08	144.485	132.112	60.5881	45.1368	80.2398	77.1717	97.3025	82.7421	93.8897	83.8879	70.8408	64.0752	658.281	790.333	288.773	0	6.1926	0	14.6814	0	0	0	1.99447	0	0	0	0	0	0	0	0	0	0	0	0
Adamts12	48.3216	-1.69522	0.358077	-4.73423	2.19889e-06	1.04922e-05	107.282	109.963	144.132	137.402	83.952	92.2218	104.742	91.4518	112.717	121.37	143.664	116.102	41.5887	84.6114	34.947	45.0596	22.0181	31.5112	45.5122	14.3585	0	0	0	6.65033	0	0	0	0	0	0	0	0	0	0	0
Adamts15	1.33318	-4.2974	1.78375	-2.4092	0.0159874	0.0346834	2.30714	0	3.76324	3.98266	3.42661	6.08407	1.78537	4.35485	6.11261	6.24697	2.8841	3.83356	0	1.88025	0	0	0	0	0	0	0	0	0	0	0	0	0	0	0	0	0	0	0	0	0
Adamts17	37.2756	2.16913	0.470782	4.60749	4.0755e-06	1.87081e-05	26.5321	36.9135	25.0255	30.5337	19.4175	18.2522	21.1269	20.1412	30.8076	26.1778	32.4462	36.145	32.8986	34.4713	3.67863	110.861	162.384	150.922	110.11	58.2315	6.28799	3.68964	24.5984	0	11.3849	0	144.335	127.274	0	0	0	0	0	0	0
Adamts2	6.22937	-6.47427	1.68491	-3.84251	0.000121782	0.000425258	4.32589	8.15983	3.9514	8.62909	6.28212	4.16279	14.8781	10.3428	23.4724	26.1778	56.24	41.6215	0	3.13376	0	0	0	0	0	0	0	0	0	6.65033	0	0	0	0	0	0	0	0	0	0	0
Adamts3	641.45	1.69549	0.269623	6.28838	3.20794e-10	2.67063e-09	344.918	376.13	602.682	600.718	430.325	417.56	485.918	458.892	582.654	602.387	516.975	548.199	184.356	227.511	160.02	894.041	997.697	1403.91	1946.75	1823.52	459.024	630.928	496.623	667.25	576.492	737.239	461.871	954.557	1495.02	735.987	534.018	294.654	316.88	231.742	253.3
Adamts5	37.7158	-9.0333	1.47533	-6.12289	9.18938e-10	7.24758e-09	7.49821	5.05133	4.51588	3.98266	14.2776	18.2522	17.8537	13.6089	34.9641	28.5576	18.9269	14.2389	283.052	424.937	358.667	0	0	0	0	0	9.88113	3.68964	3.98894	0	6.20997	0	0	0	0	0	44.3646	0	0	0	3.53442
Adamts6	316.395	-1.48272	0.526331	-2.8171	0.004846	0.0120614	389.33	396.723	535.132	562.219	476.585	453.424	631.723	621.654	567.984	576.804	571.413	644.586	607.071	545.274	185.771	210.278	225.686	233.846	171.772	84.5553	172.471	97.1604	87.0918	208.377	90.0445	346.936	0	0	0	160.762	164.313	0	517.356	66.2121	471.255
Adamts9	22.565	-5.41804	1.07942	-5.0194	5.18337e-07	2.7602e-06	49.0268	44.6848	32.3638	35.8439	27.4129	27.2182	36.6	44.6372	19.3159	12.7914	30.2831	16.4295	189.943	181.131	26.6701	0	0	0	7.34068	0	0	0	0	0	0	0	0	0	0	0	0	0	8.08368	0	0
Adamtsl5	224.143	-2.17785	0.340626	-6.39366	1.61956e-10	1.40038e-09	374.911	434.025	508.225	525.711	623.643	642.991	842.991	837.763	403.188	399.211	513.19	497.268	274.362	314.002	101.162	103.709	99.0817	109.46	114.515	110.879	0.898285	0	4.65376	0	0	0	0	0	0	7.53571	1.64313	0	0	0	0
Adar	3585.89	-1.21555	0.172367	-7.05214	1.76181e-12	1.91173e-11	5457.84	5495.45	5509.19	5650.06	5479.15	5756.82	6117.86	6073.38	5260.03	5210.57	5990.1	5932.71	5301.01	5885.82	3140.63	2094.92	2510.07	2124.52	2752.75	2327.66	1641.17	1302.44	1654.08	1396.57	1475.9	3148.44	404.137	2434.12	1630.93	3853.26	4441.38	4517.23	1128.48	1271.82	1135.73
Adarb1	565.751	-2.52153	0.296393	-8.5074	1.7788e-17	3.33539e-16	1148.67	1164.52	1074.03	1004.29	1213.02	1191.84	1525.3	1671.17	904.911	941.21	1089.11	987.416	1806.63	1934.78	426.721	202.411	194.035	201.506	356.757	98.1161	45.8125	67.6433	86.427	24.3845	62.0997	0	0	0	0	72.8452	96.9448	194.852	9.70042	4.13826	0
Adc	103.898	-2.82242	0.650235	-4.34062	1.42081e-05	5.96759e-05	237.059	268.497	215.445	201.124	292.69	289.154	301.727	309.194	169.442	159.149	218.651	208.655	148.354	120.336	78.1709	41.4835	63.3022	31.5112	7.34068	7.17923	22.4571	60.2641	23.2688	19.951	56.9247	0	0	0	0	30.1428	0	0	54.969	0	0
Adck1	674.898	-1.01562	0.208535	-4.87027	1.11446e-06	5.60382e-06	1150.4	1112.07	927.261	942.562	1050.26	1117.23	1027.18	1077.82	946.477	894.804	1034.13	1014.8	466.166	451.888	584.902	354.04	512.61	412.133	469.804	527.274	471.599	440.297	288.533	303.698	288.763	78.0606	0	0	0	2215.5	2052.27	1166.73	82.4536	77.2475	82.4697
Adck3	2068.2	-3.05392	0.438684	-6.96155	3.36559e-12	3.56038e-11	6737.15	6952.96	3759.28	3936.86	7134.49	6989.32	6437.74	6556.76	3923.81	3882.34	4082.63	4167.08	879.571	1261.02	931.614	577.908	603.435	709.831	318.585	504.141	292.841	234.907	234.018	148.524	210.104	78.0606	0	0	45.3037	175.833	211.964	52.2773	12.9339	166.91	176.721
Adcy2	3.31377	-5.60898	1.59665	-3.51298	0.000443111	0.00139445	5.47946	12.0455	2.06978	0	3.99771	6.7245	12.7951	10.8871	12.7142	5.9495	15.3218	25.192	1.55182	1.2535	0	0	0	0	0	0	0	0	0	0	0	0	0	0	0	0	0	0	0	0	0
Adcy4	80.7974	-2.58813	0.685919	-3.77322	0.000161151	0.000550384	47.2964	47.7933	64.1632	94.2562	49.4003	68.8461	74.9855	60.9678	63.0822	55.0328	86.5231	74.4806	428.923	528.351	101.162	24.3179	21.3301	2.48772	52.8529	2.39308	40.4228	19.6781	37.8949	93.1046	56.9247	0	0	0	0	12.5595	73.9409	0	292.629	161.392	90.7167
Adcy9	1039.43	-1.74487	0.365749	-4.77067	1.83618e-06	8.89967e-06	2183.71	2138.65	2036.47	2020.54	2359.51	2393.28	2639.37	2645.02	1807.13	1807.16	2116.21	2123.79	432.026	599.801	305.326	558.597	469.95	490.082	668.002	559.98	260.503	194.321	191.469	332.517	182.159	294.896	375.27	143.183	339.778	987.178	598.1	1095.45	169.757	724.195	136.664
Adcyap1	2.03488	-4.90643	1.51205	-3.24488	0.00117501	0.00336895	3.74911	6.21702	4.32772	7.30154	9.99429	9.28622	6.24879	3.26613	1.22252	4.7596	1.44205	0	7.13837	6.26751	0	0	0	0	0	0	0	0	0	0	0	0	0	0	0	0	0	0	0	0	0
Add2	231.865	2.234	0.923817	2.41823	0.0155962	0.0339144	119.971	116.181	202.274	182.539	101.942	84.5366	181.215	187.258	391.696	406.648	509.765	500.553	65.1764	84.6114	0	293.245	304.126	1107.87	754.622	2456.09	0	0	13.2965	0	0	0	0	0	0	7.53571	29.5764	0	14.5506	0	0
Adh1	7.70214	-6.81831	1.02303	-6.66478	2.65056e-11	2.52548e-10	15.5732	20.5939	8.8436	6.63776	19.1319	19.2129	13.6878	12.5202	10.2692	15.4687	23.6136	13.1436	27.312	33.2178	30.3487	0	0	0	0	0	0	0	0	0	0	0	0	0	0	0	0	0	0	0	0
Adhfe1	23.4541	-1.79823	0.539873	-3.33084	0.000865835	0.00256963	24.225	33.0279	34.4336	19.2495	36.5505	33.3023	33.0293	38.6493	12.9587	18.4434	23.2531	15.3342	16.7596	11.2815	19.3128	5.00663	16.5136	4.14621	4.40441	4.78615	24.2537	50.425	78.4491	73.1536	36.2248	0	0	0	0	0	0	0	88.9205	0	64.7976
Adipoq	9.51148	-6.68381	1.21824	-5.48645	4.10099e-08	2.59001e-07	10.9589	8.5484	6.3975	6.63776	13.4209	15.6905	11.0098	14.1532	13.2032	16.6586	34.6092	44.9074	3.414	12.535	33.1077	0	0	0	0	0	0	0	0	0	0	0	0	0	0	0	0	0	0	75.8681	11.7814
Adipor2	9337.36	-1.78479	0.195908	-9.11035	8.21168e-20	1.94125e-18	13840.3	13972.4	10942.9	10616.4	15250.1	15419.3	11373.7	11254.6	12294.4	12337.2	11310.5	11249.3	26138.8	24937.2	28150.7	4751.29	4477.94	4513.56	4498.37	3919.86	3555.41	4032.77	4099.3	4189.71	4434.95	6253.52	6264.12	6347.8	7882.84	5478.46	5545.57	8233.67	2973.18	3374.06	2893.51
Adm2	3.52132	-5.69284	2.24904	-2.53123	0.0113662	0.0256685	5.19107	3.10851	3.76324	3.31888	2.28441	0	1.78537	0	4.15658	2.3798	0	0	42.5198	50.1401	4.59829	0	0	0	0	0	0	0	0	0	0	0	0	0	0	0	0	0	0	0	0
Adora1	3.98292	-5.72722	2.03387	-2.81593	0.00486366	0.0121021	2.30714	1.94282	1.31713	3.31888	0.856653	0	2.38049	0	0.978018	5.65202	2.52359	0	37.8644	36.9783	30.3487	0	0	0	0	0	0	0	0	0	0	0	0	0	0	0	0	0	12.9339	0	0
Adora2a	876.772	-2.69746	0.451154	-5.97902	2.24487e-09	1.68778e-08	1519.54	1506.46	1217.03	1150.99	1448.31	1478.75	1268.21	1220.45	1088.05	1157.47	1289.19	1242.62	4809.09	4441.16	3700.7	326.146	323.391	335.843	337.671	143.585	44.016	9.83903	58.5044	68.7201	84.8695	0	0	0	0	102.988	27.9332	0	106.705	86.9034	91.8948
Adora2b	100.062	-2.23409	0.647124	-3.45234	0.000555737	0.00171663	43.2589	46.6276	31.423	36.5077	75.671	75.8908	86.2928	100.161	60.1481	52.0581	34.2487	56.4081	152.389	214.976	291.532	38.6226	13.0733	30.6819	0	12.7631	15.2708	13.5287	45.208	24.3845	74.5196	112.754	0	0	0	0	23.0038	0	548.074	616.601	576.11
Adora3	74.7393	2.55515	0.67898	3.76322	0.000167736	0.00057094	7.49821	7.77127	7.90279	5.31021	21.7019	16.3309	4.76098	2.72178	40.8323	25.5828	3.78538	0	13.656	6.89427	21.1521	42.1987	167.2	28.1942	92.4926	35.0984	104.201	154.965	93.74	172.909	143.864	95.4074	0	0	0	100.476	36.1489	0	625.677	267.607	269.794
Adprhl2	813.932	-1.63171	0.22418	-7.27858	3.37353e-13	4.00582e-12	1130.5	1143.15	1396.72	1379.99	1289.26	1320.24	1254.22	1290.67	1110.3	1053.95	1425.11	1341.75	1335.5	1383.87	1136.7	361.908	515.362	394.719	281.882	486.592	251.52	296.401	281.22	250.496	280.484	442.343	173.201	270.458	0	1497.09	1933.97	1713.27	12.9339	0	51.8381
Adrb2	530.66	-1.36163	0.425286	-3.20168	0.00136628	0.00386179	575.921	596.445	285.441	317.949	258.709	224.47	279.41	284.154	539.866	539.322	371.689	392.666	1406.57	1491.67	1726.2	251.047	397.703	125.215	184.985	244.891	112.286	156.195	62.4933	84.2375	140.759	598.465	779.407	127.274	475.689	120.571	353.273	247.129	1340.27	1464.94	2015.8
Adrbk1	9688.58	-1.1182	0.121811	-9.17982	4.31793e-20	1.05232e-18	12595.8	12838.9	12508.6	12205.5	10195.6	10260.3	12144.7	11773.9	12430.6	12536.5	13062.8	12478.8	12783.6	14039.9	7527.4	6133.12	7146.95	4325.32	5680.22	4259.67	5713.09	5030.2	4742.18	4282.81	4763.04	8066.26	7476.53	9052.38	8811.57	22275.5	19397.2	23800.4	2657.91	3779.61	2323.29
Aebp1	118.14	-2.45116	0.363826	-6.73717	1.61498e-11	1.57773e-10	288.97	264.612	257.97	213.736	291.833	299.721	353.503	310.283	174.087	173.13	249.114	228.918	276.224	350.981	33.1077	60.7948	37.1556	30.6819	70.4705	31.9077	34.1348	19.6781	35.9004	26.6013	8.27996	0	0	0	0	0	0	0	4.85021	0	8.24697
Aes	6462.25	-1.4569	0.15815	-9.21219	3.19545e-20	7.93696e-19	9112.35	9278.12	8357.39	7888.32	8151.91	8161.95	7532.17	7714.61	7897.99	8161.82	8713.6	8182.46	15593.3	14899.1	12435.6	3443.13	3849.73	3122.09	3137.41	3697.3	2427.17	1828.83	2050.98	1746.82	2164.17	4596.9	5051.71	5234.15	6523.73	8389.75	12341.6	12513.3	512.505	783.51	683.32
AF357359	1.50467	-4.44007	1.17136	-3.79054	0.000150321	0.00051563	0.865179	1.94282	3.38691	4.64643	3.99771	2.56172	5.95123	4.35485	2.20054	2.08232	2.34333	3.83356	2.79327	2.50701	9.19658	0	0	0	0	0	0	0	0	0	0	0	0	0	0	0	0	0	0	0	0
Afap1	1983.75	1.19137	0.224122	5.31571	1.06241e-07	6.27616e-07	155.155	163.974	174.238	175.237	143.347	140.574	191.034	176.916	193.159	175.213	166.557	156.628	144.629	179.251	39.5453	356.901	465.133	407.158	333.267	248.082	4080.01	4266.45	3901.18	3894.88	3249.88	5923.93	4474.37	5488.7	5685.62	5375.47	5603.08	7157.24	1251.35	3749.26	1143.97
Afap1l1	2670.89	-1.74526	0.252366	-6.91562	4.65837e-12	4.84043e-11	5443.99	5456.21	5391.21	5506.03	4213.31	4211.78	5794.41	5881.76	4997.43	4969.61	6159.72	6106.31	3589.67	3901.53	2278.91	1582.81	1903.19	1301.91	1534.2	1025.83	368.297	557.135	583.05	447.789	511.287	1032.13	259.802	445.46	1381.76	2542.05	1799.23	1993.67	119.638	27.5884	162.583
Aff4	7588.91	-1.20284	0.273179	-4.40313	1.06698e-05	4.56502e-05	7283.07	7283.24	7624.32	7955.36	6721.87	6426.38	8203.47	8074.97	8014.86	7819.13	7269.74	7398.22	24103.5	26934.6	17156.2	4628.98	4763.49	4458	5496.7	3571.27	4075.52	4018.01	4778.75	4342.67	3583.15	7311.68	7909.53	6156.89	8154.67	5217.22	3598.46	4058.62	7757.1	6044.62	7417.56
Afp	77.2111	-1.04059	0.332421	-3.13034	0.00174603	0.00481432	151.406	184.179	120.424	119.48	135.351	135.451	98.7904	115.403	127.387	141.598	131.948	154.438	96.8335	80.8509	158.181	71.5232	78.4396	101.997	20.5539	41.48	58.3885	70.1031	39.2245	62.0697	61.0647	0	0	0	0	65.3095	80.5134	0	0	0	0
Agap2	2756.2	-2.05907	0.22434	-9.17835	4.3774e-20	1.06538e-18	4262.45	4267.59	4842.72	4662.37	3796.97	3705.84	5041.88	4969.97	4214.28	4168.51	5108.65	4933.24	5817.46	6647.95	2884.97	1091.44	1231.64	920.458	1212.68	1089.65	715.035	362.814	503.271	611.83	505.077	3582.11	2453.69	429.55	2310.49	3237.84	2842.62	3452.68	153.59	166.91	268.616
Agap3	1297.17	-1.2979	0.211942	-6.12382	9.13569e-10	7.20837e-09	1412.26	1512.68	1868.26	1951.5	1316.1	1349.7	1715.74	1868.23	1481.7	1504.33	1950.92	1926.64	3325.86	3678.4	1227.74	720.954	710.773	864.899	690.024	820.825	493.158	504.25	436.789	418.971	612.717	763.259	288.669	461.369	407.733	2117.53	3184.39	3243.57	244.127	148.977	177.899
Agbl3	114.242	-1.43909	0.424116	-3.39314	0.000690959	0.00209718	187.167	189.23	230.31	236.968	278.983	293.316	342.196	295.585	207.095	200.796	244.608	229.466	51.21	62.0484	154.503	71.5232	67.4306	97.0213	88.0882	70.1969	31.44	27.0573	49.1969	42.1188	63.1347	0	0	0	0	60.2857	111.733	0	0	11.0354	4.71255
Agmo	56.1411	-5.59207	0.703281	-7.95141	1.844e-15	2.81442e-14	183.995	157.368	105.559	114.17	142.204	146.338	67.5464	72.9437	134.967	128.509	111.218	96.3867	116.697	77.7172	252.906	0	2.0642	10.7801	0	0	0	0	0	0	4.13998	0	0	0	0	0	0	0	19.4008	0	20.0284
Agpat2	678.83	-1.11302	0.189115	-5.88543	3.97018e-09	2.8818e-08	1009.38	999.774	831.675	833.703	1047.69	1074.32	912.918	916.695	819.09	808.834	920.389	849.407	1320.6	1230.94	1086.12	522.835	456.877	403.011	425.759	449.898	717.73	383.722	441.442	445.572	456.433	182.141	0	0	0	1245.9	1053.25	1808.32	42.0351	49.6591	12.9595
Agpat3	1252.02	-2.5225	0.373981	-6.745	1.53023e-11	1.49979e-10	2553.72	2597.16	2009.94	2180.51	2983.15	2932.2	2837.84	2829.56	2018.87	2021.94	2338.29	2308.9	3647.08	3475.34	2710.23	346.173	187.842	522.422	384.652	847.149	61.0834	71.333	82.438	190.643	165.599	0	202.068	0	0	90.4285	175.815	624.951	263.528	77.2475	82.4697
Agpat4	781.802	-3.02595	0.630343	-4.80049	1.58276e-06	7.75639e-06	631.292	581.68	327.025	345.828	587.664	605.526	460.327	459.436	451.111	436.693	460.916	493.434	4618.83	4004.94	2904.28	83.6822	103.898	127.703	148.282	247.284	50.3039	41.8159	43.2135	48.7691	43.4698	34.6936	259.802	0	0	45.2142	65.7253	0	2493.01	3812.72	2344.5
Agpat6	3163.57	-1.34244	0.197636	-6.79247	1.10232e-11	1.09941e-10	3086.09	3176.51	2942.29	3016.86	3539.12	3523.64	3087.5	3077.79	3050.93	3105.64	3056.97	2931.03	6563.26	6355.26	6677.64	1689.38	1455.95	1362.44	1261.13	1746.15	1860.35	2235.92	1836.91	1662.58	1875.41	3859.66	3752.7	4979.6	2899.44	3787.95	5057.56	5909.71	2622.35	1929.81	1749.54
Agpat9	57.5599	-4.06987	0.730974	-5.56774	2.58066e-08	1.67415e-07	80.1732	87.0382	52.4971	48.4557	70.8167	79.093	62.4879	76.2098	47.6784	49.0833	38.3946	37.2403	406.887	361.636	209.682	5.72186	0	14.9263	0	12.7631	3.59314	0	9.30752	13.3007	18.6299	0	0	0	0	0	0	0	51.7356	92.4211	84.826
Agphd1	17.3623	-1.23473	0.493956	-2.49967	0.0124308	0.0277992	43.5473	43.5191	28.9769	32.525	31.9817	44.83	43.7415	42.4597	21.2719	22.3106	32.2659	35.0497	18.0011	18.1758	12.8752	15.7351	20.642	9.12166	13.2132	7.97692	5.38971	0	0	8.86711	6.20997	0	0	0	0	0	0	0	24.251	0	24.7409
Agrn	563.361	-1.13455	0.268512	-4.22531	2.3861e-05	9.60159e-05	535.257	522.618	1083.25	1004.96	864.077	882.511	1140.25	1225.89	848.92	831.74	1062.25	1020.27	656.73	897.508	460.749	392.663	257.337	364.037	502.102	465.054	334.162	151.275	371.636	252.713	269.099	0	0	0	0	1348.89	934.942	289.901	176.224	382.099	188.502
Agt	5.22377	-6.264	1.33446	-4.69402	2.67888e-06	1.26165e-05	10.6705	18.2625	2.06978	0	9.13763	4.483	11.3073	13.0645	13.4477	11.304	39.4762	20.2631	3.72436	8.14777	17.4735	0	0	0	0	0	0	0	0	0	0	0	0	0	0	0	0	0	0	0	0
Agxt2l2	744.569	1.30661	0.201998	6.46844	9.90229e-11	8.77987e-10	425.091	505.521	466.265	477.255	482.581	493.771	533.23	532.924	461.869	475.96	473.894	489.053	329.606	360.382	442.355	1142.94	1461.45	940.36	1278.75	907.773	861.455	1172.07	771.194	864.543	608.577	364.283	1356.74	1304.56	656.904	1072.58	1395.02	791.288	921.54	354.511	883.604
Ahdc1	1312.35	-2.00898	0.399285	-5.03145	4.86795e-07	2.60294e-06	2509.88	2603.38	2285.6	2133.38	1827.81	1805.05	2366.21	2316.23	2021.32	2019.26	2451.49	2400.36	4168.81	6044.39	1275.57	753.14	781.644	490.082	641.575	499.355	144.624	70.1031	172.189	135.223	112.814	0	0	238.639	158.563	1363.96	790.346	1093.07	42.0351	11.0354	204.996
Ahi1	758.983	-1.49439	0.213715	-6.99244	2.7014e-12	2.87789e-11	1393.8	1339.77	1147.22	1075.98	1191.89	1230.26	1526.49	1481.19	1065.31	1042.95	1132.55	1156.64	1066.41	1079.89	818.496	406.252	315.135	460.229	415.482	503.344	371.89	455.055	447.426	536.46	289.798	867.34	577.338	827.282	475.689	492.333	387.779	78.4159	244.127	409.688	254.478
Ahr	591.686	-1.65911	0.45426	-3.65234	0.000259865	0.000854952	722.713	724.282	524.219	544.297	885.779	856.574	768.601	691.876	565.295	588.405	515.173	536.151	1414.02	1411.44	1870.58	268.927	316.511	219.749	369.97	157.145	283.858	195.551	293.852	221.678	296.008	199.488	173.201	0	520.993	288.869	192.246	0	1511.65	1371.14	1208.77
Ahrr	54.1467	-2.43261	0.991152	-2.45433	0.0141147	0.031078	55.3714	58.6731	69.6199	65.0501	63.9634	75.8908	75.283	71.855	72.6178	66.9318	107.613	104.601	111.421	119.71	96.5641	5.72186	51.605	0	17.6176	0	5.38971	12.2988	29.917	0	0	0	0	0	407.733	0	47.6508	0	17.7841	4.13826	80.1134
AI118078	3.64313	-5.75017	1.09031	-5.2739	1.33555e-07	7.76161e-07	8.075	13.9883	9.03177	5.31021	6.56767	6.08407	13.9854	4.8992	6.60162	7.1394	13.1587	20.2631	4.96582	3.76051	3.67863	0	0	0	0	0	0	0	0	0	0	0	0	0	0	0	0	0	0	0	0
AI414108	68.9835	-3.43034	0.504175	-6.80387	1.01848e-11	1.02141e-10	132.372	116.569	145.825	119.48	184.466	166.512	243.703	274.9	125.675	125.237	149.072	148.961	182.183	164.836	25.7504	7.86756	26.1465	11.6094	20.5539	5.58384	0	0	0	0	3.10498	0	0	0	0	0	31.2195	0	1.61674	0	1.17814
AI427809	50.8224	4.63196	0.616539	7.51285	5.78549e-14	7.48769e-13	9.22857	14.7654	11.4779	13.2755	9.70873	5.12343	6.24879	6.53227	20.5384	22.9056	19.648	24.0967	4.96582	4.38726	0	172.371	169.264	282.771	321.522	491.378	25.152	0	38.5597	44.3355	16.5599	0	0	0	0	22.6071	21.3607	0	0	0	0
AI429214	137.262	-1.3031	0.49299	-2.64327	0.00821104	0.0192753	207.931	197.39	208.107	225.684	241.862	268.019	309.761	336.956	177.51	165.396	202.788	173.606	43.7613	37.6051	44.1436	75.8146	81.88	82.0949	107.174	37.4915	57.4902	73.7927	83.1029	53.2026	31.0498	190.815	230.935	0	0	40.1904	14.7882	0	153.59	467.623	182.611
AI450353	344.804	3.37742	0.387583	8.71405	2.93217e-18	5.98045e-17	17.8804	15.9311	112.521	159.306	80.2398	89.3398	118.132	131.19	75.5519	85.0778	97.1582	135.818	47.796	151.047	97.4837	1067.84	789.213	847.485	1532.73	656.5	605.444	563.284	1203.99	1035.23	818.681	60.7138	0	0	45.3037	75.3571	174.172	30.8911	305.563	517.282	323.988
AI467606	1626.94	-1.19501	0.168056	-7.11083	1.1535e-12	1.28079e-11	2520.55	2504.29	2531.9	2442.03	3175.61	3288.28	2467.97	2397.89	2296.63	2296.51	2676.09	2533.44	1467.4	1428.37	1453.06	1020.64	1041.05	1168.4	1015.95	920.536	1056.38	793.272	781.167	702.718	911.83	485.71	490.738	890.919	1268.5	1559.89	1687.5	1772.68	1259.44	1357.35	1278.28
AI480653	1095.71	-1.16859	0.123431	-9.46752	2.86569e-21	7.7902e-20	1812.26	1754.75	1553.84	1577.13	1677.33	1619.96	1626.17	1690.77	1511.53	1508.2	1486.21	1504.4	1159.21	1140.69	1219.47	791.762	708.021	682.466	550.551	650.119	782.406	862.145	780.502	505.425	810.401	442.343	288.669	286.367	792.815	2162.75	2159.07	1706.14	176.224	200.016	169.652
AI506816	222.492	2.00536	0.452625	4.4305	9.40151e-06	4.0607e-05	57.6786	50.1247	126.633	139.393	63.1068	59.5599	94.9221	127.379	101.958	110.363	100.944	117.197	194.598	245.687	110.359	411.974	431.418	403.841	518.252	508.13	440.16	335.757	441.442	443.355	427.453	130.101	808.274	47.7278	294.474	108.012	220.18	0	24.251	68.971	23.5628
AI607873	2251.56	1.43958	0.472416	3.04728	0.00230923	0.006216	29.4161	33.805	38.0087	39.8266	36.8361	28.4991	20.5317	21.2299	114.184	102.926	39.4762	33.9544	130.663	245.06	37.706	133.748	83.9442	160.873	331.799	151.561	96.1165	79.9421	123.657	190.643	205.964	242.855	952.608	302.276	453.037	0	6.57253	0	37907.6	13814.9	22614.4
AI661453	637.4	-1.93453	0.4928	-3.92559	8.65184e-05	0.000311941	1132.23	1099.25	952.287	968.45	796.973	858.495	1008.44	992.905	892.442	871.899	1004.75	949.08	2319.04	3002.77	399.132	374.067	238.759	283.601	444.845	163.527	158.098	109.459	213.408	195.076	162.494	86.734	1010.34	0	566.296	326.547	328.626	373.07	0	0	25.919
AI846148	601.844	-1.71816	0.34895	-4.9238	8.48786e-07	4.34628e-06	577.939	547.486	807.402	744.093	625.071	616.733	840.611	743.046	679.967	652.362	873.162	857.075	2453.74	2465.01	1900.93	352.61	282.107	289.405	387.588	247.284	167.081	137.746	192.134	128.573	156.284	173.468	57.7338	0	0	972.106	1059.82	739.011	143.89	71.7298	121.348
AI847159	5.42607	-3.51941	1.10159	-3.19485	0.00139904	0.0039421	6.63304	10.4912	5.26853	5.97399	6.56767	9.28622	5.3561	13.6089	3.91207	2.97475	9.37333	6.57182	21.1047	24.4433	53.3402	5.00663	0	0	0	0	0	0	0	0	0	0	0	0	0	0	0	0	0	0	0
AI848285	178.622	-3.52457	0.391609	-9.00021	2.25283e-19	5.08063e-18	432.301	369.524	500.322	485.884	156.482	173.236	184.19	201.412	446.221	458.706	696.511	643.49	482.305	577.865	250.147	27.1788	44.7244	32.3404	29.3627	41.48	0	0	0	0	0	0	0	0	0	0	18.0744	0	0	0	0
Aif1	139.82	1.00398	0.4115	2.43979	0.0146956	0.0322085	16.15	12.434	23.3321	17.922	27.984	34.9034	24.4	19.0525	58.9256	54.4379	35.3303	35.0497	49.3478	40.1121	83.6889	44.3444	69.4948	58.8761	114.515	69.3992	70.0662	213.999	185.486	144.09	179.054	182.141	0	0	0	0	0	0	906.989	1197.34	924.839
Aifm2	271.258	-2.33247	0.273082	-8.54126	1.32763e-17	2.53129e-16	443.26	406.826	438.417	454.023	496.002	481.282	515.079	593.348	410.523	411.705	437.663	455.646	371.816	354.741	217.039	45.0596	76.3754	109.46	92.4926	106.891	107.794	73.7927	140.278	161.825	64.1697	69.3872	0	0	0	246.166	179.101	560.793	185.925	542.112	245.053
Aig1	340.993	-1.92713	0.533629	-3.61136	0.000304597	0.000989245	762.222	797.721	497.312	515.09	776.128	769.475	596.015	606.412	550.624	581.563	540.769	553.128	780.875	651.821	947.248	167.364	262.842	184.921	120.387	134.012	75.4559	75.0226	56.5099	88.6711	60.0297	0	0	0	0	374.273	358.203	0	0	0	50.66
Aipl1	45.9892	-2.38805	0.312272	-7.64734	2.05178e-14	2.76191e-13	111.031	123.563	95.7743	104.213	93.0896	96.3845	92.244	96.8953	90.7112	109.768	89.5874	95.2914	81.3153	64.5554	101.162	24.3179	22.7062	24.8772	5.87254	11.9654	5.38971	29.5171	8.6427	0	20.6999	0	0	0	0	10.0476	0	0	0	0	0
Aire	19.0932	-5.71294	1.11717	-5.11377	3.15797e-07	1.74947e-06	5.76786	5.05133	90.3177	97.5751	21.4163	18.5724	69.9269	64.7783	55.0135	53.5455	75.1669	68.4564	9.31091	4.38726	24.8308	0	0	4.14621	0	0	0	0	0	0	0	0	0	0	0	0	0	0	0	0	0
Ak1	404.622	-4.44077	0.496933	-8.93636	4.02213e-19	8.8938e-18	921.704	937.604	727.622	629.924	1231.58	1321.2	1101.87	1080	626.665	630.944	708.768	693.874	1399.43	1130.03	599.617	22.1722	28.8988	63.8516	14.6814	80.5669	5.38971	0	17.2854	0	7.24496	0	0	0	0	47.7261	133.094	0	0	0	0
Ak2	9300.79	1.29504	0.105904	12.2284	2.19171e-34	1.51679e-32	5636.06	5663.31	5854.65	5630.15	5199.03	5191.32	5403.71	5292.77	5202.57	5203.13	5556.4	5341.24	4279.61	4202.99	4285.61	11756.3	11582.2	13466.1	11671.7	15280.6	13891.1	15324.3	15316.2	16051.7	16202.8	12923.4	16800.5	16434.3	14769	6347.58	6073.01	9666.54	6182.4	10046.3	7799.28
Ak4	1103.63	-1.11362	0.378822	-2.93969	0.00328538	0.00852468	1417.45	1382.51	1272.54	1387.96	1139.35	1110.5	1018.55	1021.21	1246.73	1177.11	1377.16	1366.94	1561.13	1654.62	2413.18	719.524	674.306	723.928	647.448	399.644	1799.26	1563.18	1830.92	1658.15	1405.52	910.707	1125.81	1065.92	0	1258.46	1841.95	337.426	11.3172	11.0354	95.4292
Akap14	12.5147	3.78436	1.14703	3.29928	0.000969341	0.00283668	0	0	3.38691	1.99133	0	0	0.892684	0	1.71153	0.892424	0.540769	2.73826	0	1.88025	0	9.29802	12.3852	15.7556	24.9583	2.39308	0	3.68964	7.31305	6.65033	4.13998	0	0	0	0	0	0	0	71.1364	0	266.259
Akap5	183.01	2.20588	0.614347	3.59061	0.000329906	0.00106476	12.1125	16.7082	57.7657	51.7746	20.5597	18.8927	30.6488	33.7501	29.3405	25.2854	46.5062	54.7651	6.51764	14.4153	0	97.2716	131.421	122.728	226.093	68.6015	119.472	29.5171	72.4657	152.958	34.1548	485.71	1270.14	1781.84	883.422	60.2857	29.5764	0	366.999	12.4148	41.2349
Akap7	751.091	-1.46086	0.481217	-3.03576	0.0023993	0.00644028	1433.31	1407.77	1219.29	1287.73	1604.51	1503.41	1584.81	1575.37	1392.94	1343.1	1287.03	1345.58	452.2	493.88	903.104	444.875	376.373	441.156	692.96	326.256	218.283	226.298	329.087	290.398	234.944	364.283	0	0	385.081	366.738	85.4428	0	740.465	762.819	1168.71
Akap8l	1710.91	-1.10942	0.400398	-2.77081	0.00559177	0.013705	1209.81	1189.39	2852.53	2817.73	1762.71	1799.61	3103.27	3092.48	2400.06	2456.55	3143.13	3113.95	1738.97	1755.53	1403.4	1039.23	1215.13	706.514	1309.58	958.028	425.787	341.906	442.107	527.593	411.928	3018.34	3377.43	4056.87	3375.13	660.63	693.402	0	874.654	1801.52	807.025
Akna	4161.24	1.42045	0.235268	6.03761	1.56417e-09	1.20431e-08	1320.84	1386.01	1621.2	1532.66	770.131	767.874	1199.17	1097.97	1713	1708.7	1924.78	1768.37	1035.06	1717.93	320.961	4147.63	4601.1	2986.1	3175.58	2833.4	3383.84	2721.72	2526.99	2340.92	2350.47	3556.09	2049.55	2243.21	2695.57	5001.2	5363.18	5484.36	22909.2	21080.3	24308.5
Akr1b3	481.357	2.49821	0.490114	5.0972	3.44706e-07	1.8963e-06	34.6071	49.7361	37.0679	53.7659	32.8384	45.4705	32.4342	44.6372	40.5878	31.5323	38.7551	59.1464	34.4504	71.4497	93.8051	681.617	336.465	23.2188	41.1078	230.533	70.9645	71.333	34.5708	68.7201	24.8399	1439.78	923.741	2338.66	2038.67	1745.77	938.228	3645.15	182.691	1234.58	76.579
Akr1b7	3.21532	-5.56053	1.56083	-3.56254	0.000367277	0.00117513	1.73036	0	3.57507	8.62909	4.28327	0	6.54635	7.62098	7.82415	9.51919	12.6179	15.3342	10.242	18.1758	6.43761	0	0	0	0	0	0	0	0	0	0	0	0	0	0	0	0	0	0	0	0
Akr1c14	10.5021	-7.26655	0.995219	-7.30146	2.84664e-13	3.40246e-12	36.3375	31.0851	13.5476	24.5597	19.9886	24.9767	8.03416	13.6089	28.607	21.1207	24.6951	28.4779	31.3467	22.563	38.6256	0	0	0	0	0	0	0	0	0	0	0	0	0	0	0	0	0	0	0	0
Akr1c19	62.5612	-9.84601	0.974556	-10.1031	5.35404e-24	1.8248e-22	190.628	170.579	99.5376	116.161	179.326	162.029	229.42	215.565	128.609	131.484	164.754	162.105	74.1769	43.8726	121.395	0	0	0	0	0	0	0	0	0	0	0	0	0	0	0	0	0	0	0	0
Akr7a5	497.598	-1.07253	0.145	-7.39675	1.39553e-13	1.73195e-12	818.747	848.234	762.996	736.792	874.357	854.332	786.752	747.4	633.511	669.318	836.21	808.334	727.182	643.047	608.814	256.768	370.18	327.55	369.97	477.02	218.283	169.723	177.508	161.825	223.559	286.222	115.468	0	0	977.13	900.436	1021.78	6.46695	0	0
Akt1	7147.67	-1.378	0.145788	-9.45207	3.32186e-21	8.97645e-20	8561.81	8968.82	9725.14	9425.62	8387.49	8647.71	9335.39	9414.09	8315.84	8398.9	9968.18	9735.05	16224.3	15740.2	9535.93	4091.84	3965.33	3578.18	3460.4	4188.68	3079.32	2629.48	2852.09	2793.14	2916.61	4137.21	5455.85	6061.43	5685.62	11436.7	12836.1	14369.1	1689.49	2900.92	1656.46
Akt1s1	1033.34	-1.77403	0.199104	-8.91007	5.10001e-19	1.11146e-17	1566.55	1604.77	1464.27	1356.1	1633.35	1720.19	1467.87	1431.11	1341.84	1401.11	1637.45	1519.73	2107.37	1998.08	1415.35	545.007	460.317	405.499	478.612	417.193	389.856	268.114	272.577	305.915	245.294	563.771	1010.34	1670.47	951.378	1049.98	1582.34	1630.1	69.5197	157.254	28.2753
Akt2	4098.82	-1.1	0.171727	-6.40551	1.49865e-10	1.30079e-09	5915.23	5781.83	5392.9	5457.57	6000.28	5959.83	5717.94	5665.65	4942.41	4996.98	5535.49	5468.3	6128.13	7062.23	6255.51	2250.12	2744.01	2732.35	2393.06	3296.06	1500.14	1641.89	1424.72	1445.34	1612.52	2584.67	4301.17	1606.84	2831.48	4111.98	4324.72	6551.29	1526.2	5310.77	2988.94
Alcam	2930.5	-2.04041	0.27084	-7.53363	4.9349e-14	6.42351e-13	3958.48	3994.04	2629	2716.17	6198.17	6142.35	6302.65	6389.1	2243.57	2286.99	2240.23	2294.66	2328.97	2187.36	2925.43	904.769	858.02	1086.31	1021.82	573.54	2489.15	2266.67	2510.37	2584.76	1931.3	2090.29	2107.28	2290.94	656.904	974.618	1153.48	791.288	8035.18	6418.44	6985.18
Aldh16a1	1850.39	-1.01984	0.100657	-10.1319	3.98777e-24	1.36944e-22	2542.18	2434.35	3252	3062.66	2853.23	2806.36	2708.4	2800.17	2699.57	2685.9	3341.95	3322.6	2436.04	2418.01	2089.46	1391.13	1332.1	1410.54	1429.96	1253.97	953.08	870.754	1073.69	977.599	949.09	390.303	202.068	111.365	158.563	3275.52	3259.97	4025.35	88.9205	64.8327	91.8948
Aldh1a1	5202.38	-2.33571	0.603158	-3.87246	0.000107742	0.000380593	18134.4	18121	9614.13	9815.26	19800.4	19677.2	15899.9	15924	8214.13	8099.94	7405.84	7572.38	4299.78	4130.92	3557.24	972.001	699.764	2622.06	1465.2	5484.13	24.2537	0	95.7345	15.5174	17.5949	0	0	0	0	0	0	0	11.3172	340.717	68.332
Aldh1a7	125.8	1.94301	0.67726	2.86893	0.00411861	0.0104183	88.2482	81.5983	105.747	100.894	60.8224	56.0375	83.3172	86.5526	200.738	195.143	203.87	198.797	305.708	83.9847	49.6615	230.305	205.044	570.518	298.032	1133.52	0	0	1.99447	0	8.27996	0	0	0	0	0	0	0	0	0	54.1944
Aldh1b1	647.103	-1.08092	0.274738	-3.93437	8.3414e-05	0.000301768	378.371	321.731	237.46	236.304	319.246	339.107	244.595	242.238	327.392	295.392	270.024	231.109	126.318	139.766	96.5641	145.907	208.484	126.874	41.1078	74.1853	410.516	368.964	349.032	339.167	319.813	1240.3	2136.15	2513.67	1766.84	1461.93	2481.13	3357.63	585.259	448.311	467.721
Aldh1l1	692.803	-2.80991	0.338209	-8.30819	9.7172e-17	1.67483e-15	1846.87	1841.01	1356.27	1430.44	1878.64	1872.29	1647	1591.15	1207.36	1230.06	1263.78	1344.48	1409.36	1395.78	1243.38	200.98	286.924	265.357	158.559	159.538	50.3039	71.333	52.521	44.3355	69.3446	0	0	0	0	258.726	72.2978	0	0	0	0
Aldh2	15920.2	-2.69052	0.169297	-15.8924	7.15805e-57	1.68558e-54	22290.5	22684.3	19378.2	18478.2	19583.9	19959	18898.4	18876.6	16717.8	17025.4	19571.5	18580.7	41408.7	38717.6	27255.9	3863.69	3850.42	3316.14	3479.48	3016.07	3417.97	3736.37	3665.83	2923.93	3479.65	11084.6	9121.94	10388.8	11167.4	13677.3	18186.2	21514.5	28107	32210.8	27570.8
Aldh3a1	27.5839	-8.65624	1.47751	-5.85867	4.66587e-09	3.35587e-08	64.3116	51.2904	25.9663	17.2582	189.606	184.123	160.683	170.928	20.7829	12.4939	20.0085	12.0483	16.7596	13.7885	0	0	0	0	0	0	5.38971	0	0	0	0	0	0	0	0	0	0	0	0	0	0
Aldh3b1	537.332	-1.38882	0.497832	-2.78975	0.0052749	0.0130076	38.6446	38.0792	77.899	69.6965	91.0908	91.2611	49.0976	48.4477	149.637	140.408	60.9267	35.5973	299.501	286.425	187.61	82.967	36.4676	32.3404	32.299	27.1215	400.635	244.746	209.419	223.894	355.003	312.242	0	604.552	0	253.702	389.422	220.99	4193.81	5327.32	4195.35
Aldh5a1	525.836	-1.20317	0.433957	-2.77256	0.00556177	0.0136407	891.134	863.777	696.01	711.568	1069.96	1125.55	1056.94	1012.5	599.036	669.318	686.236	653.896	306.95	324.03	272.219	418.411	294.493	326.721	362.63	181.874	432.075	512.859	459.393	543.11	451.258	624.485	606.205	270.458	0	87.9166	157.741	0	289.396	867.655	578.466
Aldh6a1	987.159	-1.42871	0.232717	-6.13927	8.2899e-10	6.56673e-09	2000.29	1984.39	1599.75	1660.1	2190.75	2188.67	1984.14	1840.47	1784.88	1771.46	1644.66	1591.48	699.56	654.328	1314.19	683.762	582.793	772.024	531.465	513.714	585.682	650.606	640.889	700.501	595.122	277.549	490.738	206.821	90.6074	615.416	704.903	460.991	169.757	92.4211	275.684
Aldh7a1	1248.77	-1.75308	0.217121	-8.07424	6.79002e-16	1.08377e-14	2692.44	2803.87	2475.46	2446.68	2588.23	2412.18	2625.38	2632.5	2191.74	2251.29	2507.19	2532.89	2167.58	1816.95	2273.39	640.848	601.371	899.727	668.002	791.31	314.4	451.365	456.068	667.25	316.708	86.734	0	0	0	678.214	532.375	135.446	16.1674	8.27652	24.7409
Aldoart1	53.5987	-5.7522	1.24852	-4.60723	4.08064e-06	1.87269e-05	2.59554	1.55425	2.25794	1.32755	5.42547	1.60107	1.48781	2.72178	2.20054	2.08232	1.98282	1.0953	662.316	217.483	191.289	0	2.0642	2.48772	1.46814	0.797692	4.49142	1.22988	1.99447	2.21678	4.13998	95.4074	57.7338	47.7278	203.867	145.69	52.5802	152.079	0	1.37942	1.17814
Aldoart2	11.9197	-6.54221	1.59116	-4.11159	3.92936e-05	0.000151075	1.44196	0.388564	2.4461	3.98266	2.85551	1.28086	1.78537	4.35485	1.22252	0.59495	1.80256	0	211.047	62.0484	35.8667	0	0.688067	0	0	0	0	1.22988	0	0	1.03499	17.3468	28.8669	0	0	20.0952	4.92939	11.8812	0	0	0
Aldoc	360.789	-3.28725	0.361775	-9.08646	1.02316e-19	2.37845e-18	760.204	715.346	463.066	502.479	805.825	763.391	598.991	665.747	574.83	561.335	639.009	641.3	1342.63	1086.79	1806.21	71.5232	92.889	68.827	102.77	71.7923	14.3726	27.0573	3.32411	22.1678	30.0148	0	0	0	0	0	0	0	93.7707	12.4148	89.5385
Alg11	1392.1	1.06811	0.241261	4.42719	9.54705e-06	4.1167e-05	996.397	933.33	914.09	1048.77	1173.61	1363.47	1112.58	1207.38	994.155	1004.87	1049.63	1033.97	871.191	871.811	1168.89	2041.27	1356.87	2457.87	2635.3	2513.53	1571.1	1964.12	1447.32	2298.8	1475.9	676.525	375.27	286.367	453.037	957.035	322.054	356.436	4596.38	926.97	4267.22
Alg3	809.446	1.95781	0.214474	9.12844	6.94929e-20	1.65578e-18	504.976	493.087	575.775	604.037	537.407	511.382	490.083	550.888	532.775	523.258	560.958	570.653	223.772	211.842	216.12	1912.53	1779.34	1734.77	1880.68	1901.7	1732.79	1676.32	1646.77	1573.91	1689.11	0	0	0	90.6074	665.654	760.77	902.971	611.126	291.058	373.47
Alg8	3439.26	2.57172	0.302377	8.50503	1.81549e-17	3.40066e-16	883.347	821.812	1219.66	1177.54	1022.56	1016.36	1117.05	1070.75	1199.29	1250.58	1230.07	1284.79	358.78	308.988	549.955	5306.31	5178.39	5525.24	6909.05	5844.69	6704.8	6785.24	6330.44	6433.09	7661.03	0	0	0	317.126	1193.15	1971.76	2098.22	11583.9	16670.3	9349.71
Alkbh1	2217.16	2.22336	0.174103	12.7704	2.40052e-37	2.04348e-35	750.975	726.225	1186.36	1159.62	909.766	936.947	1137.28	1081.09	1031.56	1025.69	1294.78	1242.07	504.651	533.992	650.198	4534.57	4235.74	4033.43	4747.95	4514.94	3414.38	3423.98	3504.95	4630.85	4224.85	1639.27	1385.61	1686.38	1857.45	1406.67	1362.16	1501.78	3417.78	5023.85	2882.91
Alkbh7	270.288	1.26757	0.528491	2.39846	0.0164641	0.0355941	265.61	284.817	234.826	230.994	294.118	293.316	201.747	259.658	237.169	243.334	268.943	283.683	102.73	104.667	168.297	553.59	461.005	738.854	298.032	736.27	435.668	496.871	438.118	605.18	488.517	156.121	0	0	0	238.631	271.117	0	32.3347	35.8649	0
Alms1	2929.48	1.26761	0.326181	3.88622	0.000101816	0.000362085	1477.44	1489.75	2244.02	2420.13	1182.47	1165.26	1781.2	1753.91	2003.23	2037.11	2075.83	2078.34	432.647	592.28	230.834	3337.99	3668.09	4018.5	3915.52	3492.29	3720.7	3706.85	3683.12	4646.36	3097.74	6869.33	7245.6	4900.06	6138.65	2707.83	2619.15	817.427	3193.05	2967.13	4822.12
Alms1-ps2	9.02937	-5.93035	2.5855	-2.29369	0.0218082	0.0459157	36.3375	8.15983	0	51.1108	0	28.1789	10.7122	0	0	10.7091	0	0	0	0	0	0	0	0	0	0	34.1348	9.83903	7.31305	0	0	0	0	0	0	65.3095	54.2233	0	0	0	0
Alox12	72.136	-2.93269	0.68485	-4.28224	1.85021e-05	7.59175e-05	130.354	144.546	69.808	86.9547	224.443	216.785	230.61	271.089	100.002	80.9132	127.802	101.316	130.973	260.102	70.8137	9.29802	21.3301	11.6094	44.0441	12.7631	0	6.14939	0	28.8181	5.17497	0	0	0	0	0	37.792	0	32.3347	4.13826	64.7976
Alox15	111.811	-3.36872	0.857278	-3.92956	8.51028e-05	0.000307326	80.1732	87.0382	17.499	13.2755	109.08	106.631	52.3708	55.5243	555.759	594.355	59.4846	57.5034	116.076	156.061	18.3932	22.8874	2.0642	5.80469	0	35.8961	39.5245	13.5287	131.635	121.923	47.6097	0	0	0	0	236.119	73.9409	0	334.664	721.436	47.1255
Alpk2	5.21803	4.00464	1.56011	2.56689	0.0102615	0.0234897	0	2.33138	3.57507	0	0	0	0	0	1.95604	0.892424	3.06436	0	6.20727	8.14777	0	17.8808	29.5869	59.7054	11.7451	21.5377	0	0	3.32411	0	6.20997	0	0	0	0	0	0	0	6.46695	0	0
Alpk3	287.856	-2.38302	0.451102	-5.28267	1.27315e-07	7.43232e-07	575.055	578.183	590.075	630.588	347.23	381.375	466.874	487.743	569.696	585.728	659.017	632.537	368.402	438.726	152.663	84.3974	125.228	75.461	164.431	28.7169	27.8468	25.8275	75.125	106.405	55.8897	130.101	230.935	525.006	724.859	173.321	57.5096	0	0	0	0
Alpl	16.6979	-2.80868	0.755048	-3.71987	0.000199322	0.000671267	31.7232	27.9766	33.1165	41.8179	35.6939	31.7012	29.7561	38.1049	35.2087	28.5576	33.8882	40.5262	69.8318	68.3159	11.9556	0	0	19.0726	0	7.17923	0	0	0	0	0	0	0	0	0	0	0	0	0	0	0
Als2	1654.53	-1.00345	0.28078	-3.5738	0.000351843	0.00112974	3027.26	3008.65	3108.43	2587.4	2792.97	2804.76	3252.64	3222.04	2730.38	2727.55	2872.75	2463.34	1899.74	2135.97	1262.69	1367.52	1478.66	1570.58	985.119	1230.84	874.031	843.697	948.037	667.25	678.956	529.077	144.335	0	0	2082.37	1439.38	1033.66	449.453	1055.26	633.839
Als2cl	639.734	-3.05847	0.506311	-6.0407	1.53447e-09	1.18396e-08	832.302	860.668	1638.14	1667.41	1330.67	1298.79	2222.49	2288.47	1098.8	1158.66	1586.26	1586.55	1426.74	1783.11	569.268	117.298	161.696	121.899	347.948	106.891	15.2708	3.68964	6.64823	0	16.5599	0	0	0	0	108.012	0	0	9.70042	13.7942	12.9595
Alx4	2.41208	-5.15106	1.7568	-2.93207	0.00336707	0.00870427	10.6705	8.5484	5.08037	9.29287	4.85437	14.0894	11.3073	7.07662	2.44505	3.27222	5.04718	2.73826	0	0	0	0	0	0	0	0	0	0	0	0	0	0	0	0	0	0	0	0	0	0	0
Alyref	3415.17	-1.51824	0.173935	-8.72875	2.57507e-18	5.29379e-17	2056.24	1964.97	2806.62	2611.3	1642.78	1605.56	2211.77	2134.96	2236.97	2294.72	2596.41	2426.1	2892.9	2901.23	1832.88	769.59	893.799	737.196	785.453	795.299	737.492	841.237	780.502	988.682	833.171	10781	15126.3	20316.1	13251.3	4501.33	4548.19	5988.13	433.285	1426.32	781.106
Amd1	368.186	-4.774	1.38349	-3.45069	0.000559151	0.00172594	0.288393	0.388564	0.188162	287.415	0.285551	0.320214	0.297561	0.544356	0.244505	0.297475	10.0944	337.353	12.1042	0.626751	0.919658	1.43046	2.0642	0.829242	2.93627	0.797692	1.79657	1.22988	1.32965	2.21678	2.06999	1890.8	2569.16	2577.3	1449.72	2544.56	1174.84	2.37624	1.61674	6.8971	1.17814
Amdhd1	9.28959	-1.38744	0.521105	-2.6625	0.00775621	0.0183095	19.6107	19.4282	18.8162	3.98266	22.8441	22.415	25.2927	16.3307	18.0933	13.9813	14.2403	15.8819	14.8975	13.1618	14.7145	0	5.50454	11.6094	8.80882	7.17923	0	7.37927	7.31305	13.3007	10.3499	0	0	0	0	0	0	0	0	0	0
Amica1	90.2147	2.21197	0.666441	3.31908	0.000903135	0.00266011	5.76786	12.0455	6.20934	3.98266	17.4186	23.0554	6.24879	7.62098	37.4092	43.1338	6.30897	4.38121	79.4531	81.4777	37.706	136.609	96.3294	122.728	123.323	94.9253	110.489	105.77	107.036	183.992	190.439	112.754	0	0	0	72.8452	16.4313	0	355.682	406.929	549.013
Amigo2	386.039	-1.32974	0.403338	-3.29684	0.000977775	0.00285952	708.87	695.917	591.204	581.468	800.114	831.277	809.664	881.312	680.212	673.78	782.313	709.756	911.538	800.988	1058.53	148.053	110.779	334.184	315.649	619.009	10.7794	27.0573	36.5653	17.7342	14.4899	0	0	79.5464	181.215	40.1904	39.4352	0	3.23347	0	16.4939
Ammecr1	993.417	1.06564	0.315605	3.3765	0.000734137	0.00221561	669.937	675.712	762.62	775.955	744.432	775.559	714.742	670.646	847.208	818.056	676.683	739.329	192.426	179.878	166.458	855.418	719.718	1345.86	1594.4	2053.26	650.358	559.595	712.69	751.487	617.892	2255.08	3319.7	1272.74	2672.92	899.261	596.457	1147.72	1642.6	717.298	975.499
Amotl2	461.612	-6.51721	0.594912	-10.9549	6.29371e-28	2.90375e-26	1426.1	1517.73	760.174	732.145	1551.97	1548.24	1867.2	1859.52	603.193	614.583	617.559	602.964	416.818	481.345	135.19	23.6027	0	9.9509	0	19.1446	89.8285	62.7238	35.9004	50.9859	50.7147	69.3872	115.468	477.278	0	75.3571	234.968	49.901	14.5506	28.9678	12.9595
Ampd2	6017.07	-1.24119	0.118841	-10.4442	1.55839e-25	6.01208e-24	6818.47	6912.16	9403.57	9272.29	8741.86	8542.04	10072.7	10081.5	7543.45	7641.24	9273.29	8725.73	7605.46	7914.62	6415.53	3738.52	4133.91	3343.5	3366.44	3036.81	3786.27	3757.28	4474.26	4311.63	3863.63	2064.27	1789.75	1893.2	1404.41	10087.8	12177.2	16165.6	530.29	866.276	842.369
Amt	58.557	-2.30574	0.620587	-3.71541	0.000202873	0.00068234	44.7009	48.959	145.261	129.436	115.363	109.513	170.503	162.218	91.6892	115.123	169.441	202.631	22.0358	31.3376	20.2325	19.3113	8.94487	24.048	49.9166	5.58384	20.6605	41.8159	17.9502	11.0839	41.3998	0	0	0	0	80.3809	134.737	0	9.70042	5.51768	0
Anapc7	2015.38	-1.13403	0.149433	-7.58888	3.22686e-14	4.26454e-13	2836.06	2902.57	2618.27	2444.02	2655.62	2587.01	2367.1	2435.45	2447.25	2438.7	2614.26	2559.72	4685.25	4350.28	4498.05	1358.23	1244.71	1403.08	1313.98	1427.87	1160.58	1090.9	1336.96	1283.51	1391.03	1188.26	1096.94	1447.74	1132.59	2670.15	2556.71	2376.24	161.674	237.26	220.312
Angel1	464.339	-1.62386	0.299548	-5.42105	5.92491e-08	3.64659e-07	1035.62	1072.44	799.688	769.981	1182.75	1279.9	1062.89	1088.17	761.143	755.289	850.27	836.811	436.371	457.529	406.489	324.716	290.364	258.723	342.076	169.111	186.843	255.815	180.832	215.027	224.594	0	0	0	0	386.833	437.073	68.911	24.251	68.971	22.3846
Angpt1	14292.6	-1.9833	0.366658	-5.40912	6.33352e-08	3.88365e-07	36863	36575.9	28479.8	29137.8	34864.6	35034	33135.8	32744.6	31703.7	31475.8	28213	29144.4	16940.9	15032.6	28017.4	7929.78	7644.42	9796.66	7041.18	5302.26	668.324	378.803	2159.34	1906.43	1378.61	719.892	1039.21	0	1155.24	2989.16	1416.38	1171.49	27.4845	84.1446	68.332
Angpt2	135.575	3.35641	0.754379	4.44924	8.61739e-06	3.74612e-05	6.63304	6.60558	14.6766	11.2842	4.56882	3.20214	9.2244	4.8992	10.2692	7.43687	16.2231	10.953	74.1769	72.0764	73.5726	102.278	186.466	243.797	386.12	188.255	298.231	188.171	114.35	354.684	80.7296	0	490.738	0	0	467.214	524.159	460.991	176.224	9.65594	147.267
Angptl1	60.8678	3.72835	0.680196	5.48129	4.22226e-08	2.66011e-07	2.30714	2.71994	2.82243	0	1.99886	0	3.57074	12.5202	4.89009	8.92424	7.21026	9.31007	8.37982	6.26751	0	30.0398	80.5038	48.9253	117.451	38.2892	55.6937	81.172	23.2688	68.7201	28.9798	0	0	0	0	52.7499	62.439	0	224.726	211.051	935.442
Angptl7	43.7012	6.48466	1.0778	6.01659	1.78128e-09	1.36107e-08	0	0	0.564485	1.99133	0	0	0	0	4.40108	0	0.901282	2.19061	0	0	0	22.1722	44.7244	79.6072	132.132	25.5261	35.0331	12.2988	43.2135	57.6362	39.3298	0	0	0	0	168.297	198.819	0	67.9029	550.388	42.413
Ank1	642.393	2.66992	0.654921	4.0767	4.56797e-05	0.00017359	284.644	284.04	464.383	443.403	219.589	219.667	441.879	433.307	800.263	813.296	1055.58	1091.47	148.354	194.293	20.2325	1155.1	995.633	2694.21	2435.64	7389.02	40.4228	8.60915	17.2854	82.0207	48.6447	0	0	0	0	110.524	136.38	0	12.9339	209.672	233.271
Ank2	16.5941	-3.22117	1.08354	-2.97282	0.00295079	0.00774294	14.9964	16.7082	15.0529	8.62909	15.1342	11.5277	16.6634	17.9637	18.3378	13.0889	23.0728	7.11947	147.423	144.78	0	0	3.44034	9.12166	4.40441	0	0	3.68964	0	6.65033	23.8049	0	0	0	0	0	0	0	16.1674	4.13826	38.8786
Ank3	57.6864	-2.50738	0.931559	-2.69159	0.00711116	0.0169575	213.988	207.104	98.2205	118.152	170.474	167.792	210.971	214.476	111.983	85.6727	97.5187	83.243	31.0364	38.8586	0	15.0199	31.6511	0	23.4902	38.2892	7.18628	0	24.5984	0	8.27996	0	0	0	0	0	0	0	21.0176	0	0
Ankle1	3110.01	2.57176	0.548353	4.68997	2.7325e-06	1.28523e-05	199.279	183.013	1048.44	986.372	299.257	298.44	663.562	666.291	538.399	553.601	904.346	869.671	36.6229	43.8726	27.5897	2928.16	2441.95	2957.9	3751.09	2427.38	1463.31	1181.91	1991.81	2274.41	1893	529.077	375.27	190.911	1608.28	828.928	1166.62	166.337	19310.3	24304	29740.9
Ankrd12	6654.79	1.30146	0.25741	5.05597	4.28216e-07	2.31359e-06	1367.56	1380.57	2402.83	2483.19	1363.22	1299.43	2475.41	2454.5	2080	2187.93	2163.62	2179.65	808.497	1039.15	577.545	4760.59	4002.49	4006.07	4866.87	3944.59	5655.6	5308.16	6172.22	7601.33	5489.61	21085	18850.1	15002.4	22878.4	2800.77	2471.27	2266.93	38974.7	11136.1	19381.6
Ankrd13d	262.934	-1.03939	0.328046	-3.16843	0.00153267	0.00428137	303.101	259.949	500.134	526.375	372.073	381.375	611.786	618.932	417.369	416.762	616.297	629.799	224.393	231.898	145.306	311.841	357.107	83.7534	174.708	86.1507	88.9302	122.988	143.602	130.79	69.3446	0	0	0	0	391.857	305.622	297.03	185.925	102.077	95.4292
Ankrd22	21.0436	-6.29702	1.76659	-3.56451	0.000364535	0.00116739	6.92143	1.55425	16.3701	5.31021	0	2.56172	0	0	3.91207	7.73435	3.42487	8.76242	187.149	178.624	184.851	0	0	0	0	2.39308	23.3554	0	46.5376	17.7342	39.3298	0	0	0	0	0	0	0	0	0	0
Ankrd24	217.843	-1.92503	0.504898	-3.81271	0.000137453	0.000475266	227.254	207.104	531.745	475.928	302.113	310.928	485.323	486.11	392.919	409.325	551.404	541.08	146.802	157.315	94.7248	54.3577	96.3294	114.435	105.706	96.5207	63.7782	24.5976	85.7621	53.2026	43.4698	511.731	0	190.911	67.9556	70.3333	331.913	346.931	0	44.1414	2.35628
Ankrd33b	448.921	-4.44975	0.561682	-7.92219	2.33357e-15	3.51431e-14	597.262	652.01	621.687	600.054	645.631	624.098	640.054	617.299	711.753	675.565	808.09	876.79	2172.24	2337.78	2808.64	51.4967	78.4396	33.1697	27.8946	43.0754	0	3.68964	11.9668	39.902	20.6999	0	0	0	0	0	0	0	0	0	12.9595
Ankrd35	9.74267	-3.16433	0.979775	-3.22965	0.00123943	0.00353801	11.5357	22.1481	10.3489	20.5771	21.9874	18.8927	24.6976	29.3952	25.184	22.6081	21.09	19.1678	9.93164	25.6968	0	0	2.75227	0	8.80882	0	0	0	0	0	0	0	0	0	0	0	0	0	35.5682	0	10.6032
Ankrd49	1632.03	1.11761	0.297871	3.75201	0.000175422	0.000595423	852.201	863.388	1058.03	1142.36	955.454	994.906	1133.71	1150.22	1014.45	975.122	964.011	1029.04	283.052	257.595	331.997	1877.49	1736.68	1959.5	2023.09	1812.36	2162.17	2419.17	2540.95	1764.55	2899.02	5863.22	1876.35	5456.88	2265.19	919.356	685.186	1142.97	2093.67	718.678	1899.16
Ankrd5	7.38203	-6.72753	1.51587	-4.43808	9.07656e-06	3.92971e-05	24.225	15.5425	21.2623	3.98266	16.562	25.6172	33.3269	35.3831	11.7362	17.551	24.3346	18.6201	0	3.76051	0	0	0	0	0	0	0	0	0	0	0	0	0	0	0	0	0	0	6.46695	0	0
Ankrd50	524.373	-1.54878	0.234775	-6.59689	4.1987e-11	3.89416e-10	764.241	810.932	650.663	625.277	637.064	634.345	695.996	657.582	715.909	716.914	643.696	613.37	1240.83	1358.17	790.906	231.735	365.364	220.578	296.563	202.614	170.674	226.298	306.483	234.978	180.089	251.529	0	540.915	317.126	266.262	271.117	636.832	792.201	729.713	556.081
Ankrd54	828.429	-1.46969	0.168325	-8.73126	2.51842e-18	5.195e-17	1145.78	1096.91	1088.7	1048.1	1081.38	1104.74	1084.61	1117.02	941.832	985.832	1218.89	1192.24	1355.36	1299.88	923.337	391.947	445.867	375.646	377.311	416.395	286.553	195.551	194.128	239.412	209.069	294.896	259.802	938.647	724.859	1351.4	1881.39	3184.16	135.806	249.675	157.871
Anks1	5434.28	-1.41791	0.1372	-10.3346	4.91518e-25	1.83002e-23	7714.22	7764.28	9401.13	9114.31	7278.12	7464.2	9124.12	8979.69	7955.2	8012.19	10018.5	9740.53	7318.69	9428.85	4618.52	3330.12	3937.81	2325.19	3298.9	2569.37	1903.47	1691.08	1771.09	1762.34	1553.53	2957.63	2395.95	2259.12	2016.01	11371.4	8448.98	10469.7	906.989	753.163	545.478
Anks6	68.0901	-4.28196	0.631426	-6.78141	1.19006e-11	1.18236e-10	169.287	178.739	148.46	161.961	182.753	187.646	254.117	235.706	114.428	136.838	171.244	120.483	60.8313	67.6891	30.3487	6.43709	4.1284	12.4386	0	14.3585	14.3726	9.83903	13.9613	11.0839	5.17497	0	0	0	0	65.3095	0	0	0	5.51768	0
Anln	4711.55	1.3687	0.148515	9.2159	3.08677e-20	7.70926e-19	1913.49	1872.1	2480.16	2612.62	1416.62	1402.22	1827.92	1842.64	2387.83	2359.87	2261.14	2331.35	1755.11	1840.14	1120.14	4435.87	4486.2	5201	5780.05	5431.48	5593.62	5429.91	5245.45	5267.06	4943.13	8066.26	10363.2	7922.82	9672.34	3491.54	3330.63	1939.01	12165.9	13685.2	13030.2
Ano10	407.338	-1.81945	0.24195	-7.51994	5.48008e-14	7.10256e-13	543.044	587.897	396.269	406.895	529.983	564.218	418.074	413.166	498.789	521.176	467.044	490.696	884.226	864.917	1081.52	193.113	237.383	146.776	132.132	106.891	409.618	361.584	384.268	316.999	395.368	173.468	144.335	0	0	751.059	601.386	501.387	216.643	188.98	327.523
Ano8	256.957	-1.64608	0.397429	-4.14183	3.44552e-05	0.000134238	283.202	276.269	666.093	641.872	341.519	299.08	501.391	493.731	428.861	425.092	630.717	569.558	201.426	219.99	104.841	150.199	155.503	94.5335	155.622	92.5323	22.4571	44.2756	29.917	37.6852	37.2598	268.875	0	0	0	570.202	476.508	489.505	42.0351	73.1092	169.652
Anp32b	55748.3	2.14485	0.122343	17.5314	8.25351e-69	2.93437e-66	14506.7	14419.2	13566.3	13793.9	12669	12541.2	12358	12381.4	13738	13467.9	12844.2	13062	11410.2	10746.9	13009.5	51570.4	52147.2	66426.4	52074.8	64526.1	50326.4	61186.5	54394.5	58658.1	60913.6	46368	81866.6	104174	99600.2	2951.49	5009.91	4305.75	257844	316458	265873
Antxr2	1539.55	-2.14666	0.427817	-5.0177	5.22951e-07	2.78292e-06	1421.2	1415.54	1239.05	1273.12	955.739	964.166	730.811	723.993	1508.35	1496.89	1329.93	1346.67	6729	6589.04	6814.67	655.153	663.985	587.932	383.183	308.707	624.308	536.227	602.994	545.327	633.417	1075.5	1241.28	1718.2	1359.11	851.535	773.915	1095.45	1799.43	1889.8	2000.48
Anxa1	6800.33	-1.03873	0.23364	-4.44587	8.75376e-06	3.79902e-05	3660.57	3689.8	3222.65	3277.06	3169.05	3093.91	2606.04	2569.9	3370.25	3359.09	2751.79	2796.86	7607.95	7599.36	8011.14	2402.47	2362.82	1937.11	1654.59	1502.85	17418.6	13249.5	15499.7	13959	15468	14267.7	14722.1	15941.1	14587.8	3893.45	3144.95	5154.06	6649.64	5781.15	7629.63
Anxa11	2252.61	-1.97441	0.185511	-10.6431	1.87757e-26	7.77265e-25	4387.32	4460.71	3876.89	3581.07	4233.87	4452.26	3820.69	3762.04	3579.79	3616.7	3676.15	3670.91	3197.37	4307.04	2811.39	1185.86	1087.83	752.122	830.965	1013.07	943.199	811.72	755.239	569.712	775.211	173.468	115.468	0	0	2039.66	2180.44	3913.67	919.923	2321.56	1017.91
Anxa3	3761.17	2.52083	0.327295	7.702	1.33956e-14	1.85269e-13	149.388	126.672	213.752	219.71	245.859	233.436	166.039	149.698	417.125	433.123	122.214	131.436	603.657	602.308	404.65	2331.66	2523.14	1348.35	1225.89	637.356	11423.5	12933.4	11385.8	12491.5	11611.6	9384.62	6408.45	9879.66	9536.43	5930.6	6842	6860.21	1306.32	1415.28	1946.28
Anxa5	6353.25	-1.43138	0.219131	-6.53208	6.48641e-11	5.86884e-10	7225.97	7060.98	4585.31	4644.44	7910.05	7952.21	6203.86	6278.6	5585.95	5657.38	5031.86	4983.63	12310.9	10742.5	14103.9	3237.86	3055.02	3041.66	2441.51	1851.44	5722.07	6617.98	4848.55	5014.35	6259.65	4093.84	5571.31	5202.33	4009.38	2127.58	2090.06	3920.8	13771.4	16042.7	13166.9
Anxa7	3292.31	-1.43338	0.167871	-8.53858	1.35881e-17	2.5853e-16	5420.06	5368.01	3665.58	3646.79	6329.24	6261.15	5129.96	5189.34	4023.57	3987.95	3749.69	3882.3	6500.88	5843.2	6742.01	1731.58	1502.74	2141.93	1867.47	2104.31	1737.28	1879.25	1640.78	1403.22	1648.75	2983.65	1501.08	3181.86	2537.01	1401.64	2185.36	2975.05	1935.23	1584.95	1548.07
Aoah	1462.58	1.02705	0.406643	2.52567	0.0115477	0.0260232	97.4768	74.2156	102.924	94.2562	99.0862	86.7781	45.2293	48.4477	158.683	163.611	58.4031	73.9329	250.464	291.439	244.629	394.093	405.96	203.993	149.75	126.833	4645.93	4564.08	3148.6	3921.48	3845	130.101	0	397.732	0	527.499	575.096	938.615	9558.15	6675.01	9092.87
Ap1ar	3270.42	1.20364	0.113737	10.5827	3.58402e-26	1.44734e-24	1719.11	1768.35	1986.05	2012.57	1951.46	1918.08	2078.17	2076.17	1995.89	1874.69	1923.52	2024.67	1841.7	1825.73	2196.14	3996.72	4022.44	4215.03	4401.47	5773.69	3757.53	3608.46	3649.21	3362.85	3732.19	6947.39	4358.9	8177.37	8267.93	2250.66	1866.6	1563.57	3294.91	5150.75	2874.66
Ap1m2	20.363	-1.74056	0.699624	-2.48785	0.0128516	0.0286061	39.7982	27.9766	28.0361	26.5511	40.2627	47.3917	42.2537	37.5605	27.3845	20.8232	31.1844	24.0967	26.6913	21.9363	11.9556	16.4503	14.4494	0	14.6814	0	25.152	3.68964	13.2965	28.8181	48.6447	0	0	0	0	85.4047	8.21566	0	0	0	0
Ap2a1	2583.1	-1.29822	0.293122	-4.42894	9.46982e-06	4.08728e-05	3522.43	3629.18	3755.14	3663.38	3513.13	3565.27	3725.17	3752.79	3507.91	3404	3933.92	3862.59	2786.76	3022.82	1396.96	1254.52	1188.98	1284.5	1375.64	1814.75	1059.08	812.95	801.112	607.397	898.375	607.138	0	0	906.074	7304.61	7934.68	10935.5	177.841	208.292	195.571
Ap2m1	5946.28	-1.29998	0.103983	-12.5018	7.29369e-36	5.51039e-34	9148.4	9249.76	7936.48	7716.4	9060.25	9207.13	8489.72	8305.24	7652.99	7792.35	8013.66	7760.22	8656.35	9210.11	8648.46	3202.81	3689.42	3201.7	3539.68	3539.36	3235.62	3409.22	3313.48	2983.78	3288.18	6635.15	5196.04	6856.9	4032.03	4265.21	5846.26	7040.8	2315.17	3523.04	2158.35
Ap3m2	317.506	-1.27939	0.283462	-4.51344	6.37841e-06	2.83395e-05	504.976	529.224	411.51	384.99	555.397	595.599	552.869	610.767	472.627	454.244	502.014	495.077	264.43	280.158	457.99	246.04	245.64	208.14	136.537	133.215	212.893	199.24	296.511	126.356	432.628	0	86.6007	0	0	145.69	119.949	83.1684	911.839	237.26	219.134
Ap3s1	4951.09	1.22531	0.224454	5.4591	4.78564e-08	2.98806e-07	955.157	953.535	774.662	783.92	1178.18	1244.03	808.177	757.743	1209.81	1221.73	600.614	617.751	1196.45	1095.56	2445.37	3174.2	3338.5	1889.84	2197.8	1739.77	10227.9	10645.8	9754.28	10066.4	10628.4	6574.44	7187.86	8638.74	7429.81	1964.31	1480.46	2948.91	16002.5	23537	18018.5
Apba1	1444.73	1.53871	0.329333	4.6722	2.97997e-06	1.39512e-05	236.482	242.852	198.511	192.495	312.964	291.715	312.439	303.75	246.705	242.442	185.304	200.988	74.4873	65.1821	40.465	899.762	1054.81	322.575	531.465	240.903	1879.21	2163.36	1304.38	1372.18	1486.25	3261.2	3810.43	3388.68	2718.22	2022.08	3396.35	3020.2	4628.72	5090.06	4828.01
Apba3	656.18	-1.462	0.27795	-5.25995	1.44095e-07	8.35005e-07	695.604	712.626	776.92	767.989	717.875	773.638	877.806	917.239	680.945	649.982	954.097	852.146	2031.95	2084.58	745.843	371.206	320.639	254.577	347.948	428.361	206.605	186.942	241.996	250.496	163.529	286.222	202.068	636.371	951.378	733.475	1059.82	1805.94	90.5372	67.5916	121.348
Apbb1	239.839	-7.00419	0.459802	-15.2331	2.13394e-52	3.90835e-50	689.547	691.255	445.943	405.567	618.218	601.683	610.001	576.473	437.663	452.162	545.276	506.578	671.627	708.856	366.944	4.29139	13.0733	2.48772	0	0	1.79657	0	3.98894	0	0	0	0	0	0	0	0	0	0	22.0707	18.8502
Apc2	240.275	-1.81568	0.497349	-3.65071	0.000261513	0.000859794	573.902	599.165	448.954	393.619	639.634	662.844	773.659	743.59	401.476	397.724	450.821	423.882	85.35	99.0267	36.7863	161.643	94.9532	158.385	129.196	93.3299	54.7954	3.68964	17.9502	33.2517	11.3849	138.774	57.7338	302.276	45.3037	115.548	192.246	35.6436	8.08368	17.9325	7.06883
Aph1a	1828.6	-2.70849	0.162199	-16.6986	1.34133e-62	3.98706e-60	2973.91	2891.69	2502.36	2402.87	3372.36	3397.8	2439.41	2642.85	2745.54	2765.92	2501.06	2374.62	3303.82	3288.56	4462.18	426.994	564.215	422.913	441.909	390.071	552.445	554.675	606.318	394.586	548.547	589.791	404.137	493.188	158.563	1416.71	1933.97	2015.05	2038.7	3928.59	2054.67
Aph1b	444.42	-3.81966	0.37182	-10.2729	9.3393e-25	3.38681e-23	1055.52	985.397	643.701	646.518	1397.2	1307.12	1010.82	1076.19	699.528	741.605	624.769	657.729	355.677	294.573	542.598	58.6491	66.0544	48.9253	64.598	46.2661	108.692	135.287	66.4823	64.2865	160.424	69.3872	433.004	0	317.126	150.714	105.16	38.0198	265.145	713.16	604.385
Aph1c	583.892	-2.2925	0.398725	-5.74956	8.94756e-09	6.19935e-08	939.584	930.998	790.844	792.549	1325.24	1278.94	1226.25	1257.46	778.013	841.854	889.025	925.531	435.44	391.093	805.62	237.457	183.714	150.922	268.669	86.1507	84.4388	274.263	161.552	230.545	162.494	60.7138	0	429.55	588.948	183.369	142.952	921.981	1307.94	497.97	854.15
Apip	832.313	1.39418	0.406904	3.4263	0.000611864	0.00187436	573.325	550.206	572.576	634.57	613.649	580.869	569.532	605.868	578.987	575.316	636.305	662.111	443.51	385.452	755.039	1245.93	1200.68	1675.07	1481.35	2051.66	1448.93	1645.58	1651.42	1471.94	1606.31	589.791	0	1002.28	724.859	507.404	343.414	0	582.025	555.906	609.098
Apitd1	479.759	1.28987	0.362449	3.55877	0.000372593	0.00119046	301.371	315.514	396.081	416.852	272.701	226.712	252.63	261.291	308.565	300.152	381.963	347.759	181.873	172.983	139.788	627.974	692.883	692.417	701.769	771.368	872.234	916.26	813.078	926.613	969.79	685.198	317.536	1415.93	838.119	366.738	494.583	7.12872	135.806	202.775	67.1539
Apln	119.662	-1.60731	0.656931	-2.4467	0.0144171	0.031667	239.654	230.807	213.94	167.272	216.162	207.499	152.649	166.028	196.582	187.409	234.514	233.847	55.5551	43.2458	80.0102	54.3577	58.4857	83.7534	49.9166	40.6823	70.0662	23.3677	46.5376	175.125	127.304	0	0	445.46	0	133.131	72.2978	128.317	0	0	54.1944
Aplp1	8.32944	-3.02312	0.913436	-3.30961	0.000934257	0.00274242	9.80536	12.0455	13.924	12.6118	16.2764	24.0161	21.1269	21.7742	4.40108	2.3798	9.01282	10.4054	51.21	47.6331	17.4735	4.29139	0	6.63393	0	0	1.79657	0	0	0	0	0	0	0	0	0	0	0	0	0	4.71255
Aplp2	7210.72	-1.07673	0.217071	-4.96026	7.03974e-07	3.66058e-06	12154.9	12359.4	7251.76	7099.09	11101.7	11188.6	10067.7	10134.8	8104.35	8231.43	8156.42	7955.73	14496.8	14603.9	13647.7	2536.21	2342.87	5453.09	4706.84	9702.33	1668.11	2045.29	1937.29	1700.27	2056.53	3694.87	2338.22	2990.94	2990.04	2140.14	1935.61	1886.73	16295.1	14456.3	12944.2
Apob	163.759	-3.65034	0.775	-4.71012	2.47574e-06	1.17258e-05	731.653	695.917	531.557	554.917	304.683	295.238	389.508	383.771	412.235	381.065	381.062	379.522	58.038	52.0204	3.67863	52.212	20.642	13.2679	58.7254	3.19077	7.18628	0	0	0	0	0	0	0	0	0	0	0	9.70042	0	11.7814
Apobr	2274.47	-1.48985	0.260356	-5.72233	1.05072e-08	7.2111e-08	1183.28	1223.59	1429.28	1522.7	954.312	967.368	1147.4	1143.15	1404.19	1415.98	1449.08	1392.13	649.281	916.937	297.05	382.649	316.511	407.158	560.828	364.545	362.009	216.459	329.087	252.713	304.288	1526.52	2049.55	1559.11	2876.79	165.786	341.771	71.2872	16835.1	19594.7	13993.9
Apoc1	22.7542	2.94381	0.716708	4.1074	4.00137e-05	0.000153681	2.01875	0	5.08037	0	8.28098	7.04472	8.03416	4.8992	9.53568	7.1394	3.42487	3.28591	7.75909	7.52102	16.5538	61.51	53.6692	41.4621	38.1715	35.8961	17.0674	23.3677	35.9004	35.4684	55.8897	0	0	0	0	87.9166	0	0	33.9515	52.4179	133.13
Apoe	6915.83	-1.06955	0.1848	-5.78758	7.14094e-09	5.005e-08	14002.1	14298.4	11619.7	11057.9	14346.1	14320.3	13394.1	13278.5	10455.7	10808.5	11657.2	11027.5	15997.7	14027.3	10189.8	5217.62	5676.55	6706.08	4783.19	7867.63	660.239	338.217	1049.76	1033.02	845.59	1821.41	3839.3	2497.76	1789.5	1637.76	1210.99	993.268	890.822	1390.45	1324.23
Apof	5.39655	-5.06442	1.11388	-4.54665	5.45058e-06	2.45357e-05	6.05625	4.66276	3.38691	9.29287	3.71216	4.16279	6.24879	5.44356	6.11261	3.86717	5.76821	5.47651	3.10364	5.64076	7.35726	0	0	0	0	0	0	0	0	0	0	0	0	0	0	0	0	0	48.5021	0	60.0851
Apol10b	34.3913	-8.97669	1.39899	-6.41652	1.3942e-10	1.21246e-09	90.8438	67.9986	42.5246	45.1368	201.599	202.376	213.351	181.815	29.8296	29.45	35.5105	39.4309	13.9664	5.01401	0	0	0	0	0	0	0	0	0	0	0	0	0	0	0	0	0	0	4.85021	0	0
Apol7b	111.343	-6.13075	0.465883	-13.1594	1.50254e-39	1.44148e-37	245.134	235.47	241.788	236.968	405.768	394.824	366.893	401.19	231.057	223.106	222.617	229.466	120.111	102.787	222.557	5.00663	4.81647	7.46317	0	0	0	0	0	0	0	0	0	0	0	0	0	0	0	0	0
Apol7e	355.28	-4.24914	0.441316	-9.62834	6.0704e-22	1.75828e-20	759.05	765.47	818.504	854.28	1263.85	1276.69	1318.79	1357.08	686.569	664.856	753.292	779.308	216.013	238.792	458.909	31.4702	34.4034	50.5837	91.0244	8.77461	0	0	2.65929	4.43355	0	0	0	0	0	0	0	0	0	0	0
Apol9a	8.00367	-6.8845	1.07954	-6.37723	1.80314e-10	1.55097e-09	18.7455	17.8739	18.8162	16.5944	31.1251	32.9821	31.8391	32.6613	15.8928	13.0889	17.3046	7.11947	16.1389	6.26751	3.67863	0	0	0	0	0	0	0	0	0	0	0	0	0	0	0	0	0	0	0	0
Apol9b	25.7669	-3.14785	0.698598	-4.50595	6.60771e-06	2.92865e-05	43.2589	54.0103	58.7065	60.4037	103.369	98.9463	93.4343	117.581	43.2773	47.8934	47.0469	50.9316	23.2773	15.6688	11.9556	0	10.321	5.80469	0	15.9538	0	0	0	0	0	0	0	0	0	0	0	0	0	0	0
Apold1	42.9573	-1.30519	0.575616	-2.26746	0.023362	0.0488243	94.0161	80.4327	33.1165	55.7572	27.4129	37.7853	31.8391	39.738	68.4613	76.451	32.0856	32.3114	86.9018	82.7312	167.378	34.3312	38.5318	19.9018	19.0858	15.1561	15.2708	4.91951	37.8949	39.902	3.10498	0	0	0	45.3037	0	0	0	205.326	4.13826	74.2227
Apon	21.0628	1.67383	0.556261	3.00907	0.00262052	0.00696398	10.9589	3.10851	17.3109	19.9133	7.99543	6.40429	8.03416	6.53227	7.57964	4.16465	15.1415	13.6913	4.65546	3.13376	0	35.0464	20.642	13.2679	26.4264	42.2777	29.6434	34.4366	35.2356	42.1188	22.7699	0	0	0	0	27.6309	29.5764	232.872	4.85021	0	11.7814
App	7504.09	-2.36752	0.183052	-12.9336	2.90874e-38	2.59809e-36	4209.96	4268.76	3122.73	2866.85	4316.39	4366.12	4023.33	3820.83	3142.37	3305.84	3015.15	3047.68	5233.97	5370.63	3522.29	1016.35	1182.1	588.761	559.36	371.724	5537.03	6123.57	4580.63	3996.85	4420.46	18925.4	25402.9	29591.3	24078.9	14928.2	12895.3	15897	11297.8	12441	11175.8
Appl2	1529.64	-1.38906	0.242432	-5.7297	1.00608e-08	6.91516e-08	1624.23	1615.65	2853.29	2923.27	2168.19	2196.99	3160.1	3237.83	2402.75	2427.69	3108.52	3192.81	1623.82	1626.42	1569.86	1035.66	1104.35	932.897	1111.38	364.545	798.575	608.79	991.916	982.032	771.071	164.795	0	47.7278	0	1336.33	657.253	1055.05	2174.51	1796	1873.24
Aqp11	138.154	1.25685	0.53427	2.35246	0.0186496	0.0398157	181.111	197.779	143.191	132.092	220.445	213.263	191.332	160.041	153.304	182.65	170.883	171.963	68.28	52.0204	47.8222	207.417	165.824	393.89	343.544	711.541	42.2194	78.7122	49.1969	121.923	104.534	0	0	0	0	190.905	121.592	0	0	17.9325	0
Ar	32.9634	-3.4662	0.782217	-4.43125	9.36883e-06	4.04851e-05	113.915	112.683	43.2772	38.499	113.364	96.7048	90.4586	115.948	35.9422	40.4566	40.9182	43.8121	103.351	94.6395	14.7145	5.72186	4.81647	15.7556	0	6.38153	0	0	15.2909	0	0	0	0	0	0	0	0	0	0	0	7.06883
Arap1	5259.23	-1.43305	0.167797	-8.54038	1.33785e-17	2.5481e-16	8798.58	8826.61	8673.69	8321.76	7963.45	8092.78	8426.64	8358.04	8178.19	8074.66	9196.32	8965.6	5683.69	6797.12	3852.45	2717.17	3411.44	2473.63	3621.89	2372.34	1780.4	1296.29	1541.06	1724.65	1470.73	3599.46	1818.62	3277.31	1902.76	6392.79	7029.32	8644.76	3665.14	4712.1	2411.65
Arap2	1611.66	1.2981	0.217331	5.97292	2.33051e-09	1.74532e-08	981.401	971.409	971.667	1046.78	693.889	670.849	857.869	903.086	962.859	902.836	788.982	776.022	580.07	685.039	396.373	2539.08	2772.22	1573.9	2024.56	1083.27	3137.71	3162.02	2783.61	3132.31	2705.48	4007.11	1934.08	1909.11	2061.32	3154.95	2482.77	1824.95	717.831	325.543	887.138
Arf2	1489.49	-1.04222	0.240296	-4.33726	1.44271e-05	6.04837e-05	1967.7	1943.21	1429.65	1444.38	2137.35	2122.06	1694.02	1698.93	1543.31	1495.41	1364.54	1378.99	3689.91	3355	4311.36	1065.7	1094.71	1036.55	971.906	940.479	939.606	1208.97	1005.88	1185.98	998.77	1318.36	548.471	954.557	928.726	670.678	525.802	259.01	1773.56	1764.28	1364.28
Arf5	1710.1	-2.73987	0.363986	-7.52739	5.17632e-14	6.72328e-13	2235.62	2334.88	2035.16	1970.75	2591.66	2661.62	2114.77	2075.08	2061.42	2196.85	2241.31	2071.22	4798.22	4290.74	4060.29	301.828	364.676	328.38	406.674	581.517	283.858	281.642	271.248	277.097	283.588	0	635.072	636.371	0	4478.72	4554.76	5752.88	181.074	320.025	174.365
Arg1	17.4385	1.89876	0.592291	3.20579	0.00134694	0.00381247	7.78661	12.434	4.51588	5.31021	12.5642	13.7692	16.6634	15.242	13.9368	19.6333	7.57077	2.19061	1.86218	4.38726	0	28.6093	54.3573	27.365	46.9804	15.9538	34.1348	8.60915	51.8562	57.6362	4.13998	0	0	0	0	0	0	0	53.3523	40.0032	49.4818
Arglu1	12169.3	1.02936	0.290447	3.54404	0.000394039	0.00125322	1764.39	1773.79	6516.04	6550.81	4064.25	3953.05	6633.83	6348.28	5307.95	5160.59	5974.96	6084.41	2023.26	2190.5	1844.83	9285.15	7757.96	7782.43	13622.8	6589.73	6537.72	6073.14	10436.4	9357.01	9440.18	44503.2	59292.6	61075.7	67570.5	2007.01	3355.27	1955.65	13352.6	9035.2	10704.6
Arhgap11a	9409.37	1.7734	0.224621	7.8951	2.90091e-15	4.33272e-14	2896.91	2833.02	4122.06	4104.79	2097.09	2133.91	2686.38	2700.55	3653.39	3593.79	3378.55	3415.7	1256.04	1473.49	1009.78	10390.2	9026.06	9965	9109.78	8639.8	10677.9	10782.3	12051.9	12593.5	11221.4	13131.5	17002.6	19282	18778.4	3664.87	4707.57	6430.11	27588	38152	34777.5
Arhgap19	5254.04	1.46715	0.242458	6.05114	1.43821e-09	1.11491e-08	1524.73	1583.01	1776.81	1809.45	1299.54	1361.87	1382.17	1371.23	2080.73	2129.03	1708.65	1695.53	637.487	690.053	652.038	3845.09	3075.66	4220.84	3614.55	5248.01	7414.44	6877.48	6845.68	7627.93	6732.64	3131.1	5138.31	1718.2	5164.62	3551.83	3876.15	2939.41	20007.1	39056.9	22103.1
Arhgap20	4.64202	-3.61943	1.31363	-2.75529	0.00586404	0.0142835	2.01875	8.93696	8.09096	10.6204	7.42433	10.2469	5.65366	11.9758	4.64559	6.54445	7.39051	11.5007	11.7938	15.6688	0	0	0	0	0	3.19077	0	0	0	4.43355	0	0	0	0	0	0	0	0	32.3347	0	0
Arhgap28	481.391	-2.25654	0.418862	-5.38732	7.15142e-08	4.35002e-07	1223.07	1173.46	857.83	797.859	1229.87	1230.9	1159.6	1096.33	866.28	928.716	910.836	862.551	993.785	863.037	593.179	143.046	259.401	237.992	265.733	126.035	119.472	68.8732	127.646	106.405	90.0445	43.367	144.335	0	0	218.535	54.2233	0	0	30.3472	25.919
Arhgap29	1295.59	-3.94745	0.3028	-13.0365	7.58449e-39	6.98081e-37	2605.92	2589.78	1656.39	1689.97	3012.56	2992.72	2940.8	2940.61	1556.03	1559.07	1420.6	1447.99	4262.85	4075.76	4488.85	263.206	108.027	169.165	179.113	128.428	32.3383	33.2067	81.1084	115.272	46.5748	0	0	0	0	0	6.57253	0	1739.61	1604.27	1598.73
Arhgap31	2918.22	-1.64124	0.273934	-5.99139	2.08061e-09	1.5765e-08	3360.93	3444.62	2394.92	2355.08	2442.89	2438.11	3413.03	3242.18	2278.54	2341.72	2521.79	2550.96	7439.42	8333.29	2026.01	1392.56	1606.64	796.901	1046.78	561.575	2345.42	2665.15	1987.16	1640.41	1974.77	3200.48	3146.49	4343.23	3465.73	2868.59	3210.68	3602.38	3969.09	2997.48	4732.58
Arhgap5	1192.38	-1.49065	0.201713	-7.38994	1.46899e-13	1.82187e-12	2440.67	2402.49	1693.64	1815.43	2565.1	2469.81	2361.74	2196.48	1812.51	1718.81	1447.1	1567.93	1884.22	1729.21	1416.27	756.716	615.82	853.29	722.323	554.396	254.215	241.056	332.411	266.013	322.918	997.441	1241.28	509.097	520.993	248.678	259.615	144.951	1505.18	471.762	1393.74
Arhgap8	35.6963	-9.0136	1.12802	-7.99066	1.3422e-15	2.07297e-14	83.6339	76.547	56.0722	62.395	82.2387	100.547	72.605	77.8429	57.2141	73.4763	84.5403	72.8376	160.768	119.71	49.6615	0	0	0	0	0	0	0	19.2799	0	0	0	0	0	0	0	0	0	0	0	0
Arhgap9	2893.51	1.30621	0.237394	5.50228	3.74914e-08	2.38357e-07	1003.03	1013.76	1458.07	1425.79	1143.06	1116.59	1231.9	1172.54	1314.46	1430.56	1451.42	1374.06	1625.69	1810.68	1486.17	3827.21	3668.77	3350.14	2780.65	2904.4	4133.01	4293.51	4297.41	4659.66	4522.93	1309.68	0	2036.39	1109.94	1994.45	2173.86	3749.71	9294.62	13031.4	8077.32
Arhgdib	42512.1	1.13541	0.176106	6.44731	1.13851e-10	1.0026e-09	13022.4	12965.6	10645.3	10676.8	10902.3	10853.7	8889.35	9138.64	12427.4	12473.7	10598.9	10958.5	16732	15650.6	22229.1	31716.3	33094.6	27021.7	26671.6	19276.2	87624.1	84876.4	75338.4	80078.8	87428.1	45943	44916.9	57591.6	40954.5	27620.9	60753.1	68680.5	134242	136731	129201
Arhgef10	313.039	-2.43545	0.488367	-4.98692	6.13498e-07	3.22995e-06	630.138	678.821	895.462	810.471	681.039	622.497	904.289	897.643	649.893	705.61	904.527	802.857	274.672	375.424	148.065	107.285	147.246	143.459	158.559	59.0292	2.69485	7.37927	17.9502	82.0207	7.24496	0	0	0	0	20.0952	0	0	51.7356	117.251	53.0162
Arhgef10l	481.569	-2.50523	0.449585	-5.57231	2.51378e-08	1.63427e-07	362.221	385.455	303.505	326.578	377.498	375.612	411.23	419.154	330.815	355.482	372.23	350.497	513.962	747.714	170.137	116.583	128.669	29.0235	39.6397	25.5261	93.4216	178.332	135.624	95.3214	76.5896	173.468	692.806	0	611.6	823.904	1005.6	698.615	205.326	3045.76	2877.01
Arhgef12	2514.91	-1.5617	0.415416	-3.75936	0.000170349	0.000579398	5482.06	5629.9	5370.14	5296.94	5332.38	5343.1	6800.47	6770.15	4901.83	4788.15	5510.62	5525.26	3596.49	4219.29	2195.22	763.153	831.873	1866.62	1866	3340.73	102.404	109.459	149.585	223.894	126.269	130.101	259.802	0	0	170.809	133.094	0	308.797	627.636	249.765
Arhgef15	99.0857	-1.49502	0.496142	-3.0133	0.00258427	0.00687875	236.771	225.755	216.762	198.469	245.003	255.211	268.4	281.432	192.425	193.061	239.561	230.561	84.7293	105.294	57.0188	148.768	27.5227	76.2902	52.8529	52.6477	15.2708	7.37927	8.6427	15.5174	0	0	0	0	0	32.6547	0	0	0	0	0
Arhgef16	36.2134	-5.3213	0.724346	-7.34635	2.03686e-13	2.47206e-12	98.0536	68.3872	74.1357	65.0501	104.797	103.109	140.449	131.19	48.4119	62.7672	74.6262	94.1961	89.0744	83.3579	20.2325	0	9.63294	0	0	0	0	0	0	0	0	0	0	0	0	0	0	0	0	0	0
Arhgef17	381.186	-4.95719	0.505992	-9.79698	1.15998e-22	3.55282e-21	981.113	1019.98	815.493	819.1	1005.43	986.26	1253.03	1367.42	745.25	741.01	910.836	860.36	442.579	536.499	184.851	12.159	47.4766	34.8281	16.1495	24.7284	13.4743	3.68964	7.31305	6.65033	0	0	0	0	0	193.416	6.57253	280.396	11.3172	0	14.1377
Arhgef19	2.31297	-5.09331	1.44815	-3.51712	0.000436249	0.00137543	6.63304	10.1027	5.45669	5.31021	7.99543	7.68515	10.7122	8.70969	3.91207	3.86717	4.32615	4.38121	1.86218	0	0	0	0	0	0	0	0	0	0	0	0	0	0	0	0	0	0	0	0	0	0
Arhgef2	9109.59	-1.38726	0.146794	-9.45039	3.37587e-21	9.09527e-20	14075	14398.6	16005.8	15880.2	12304.4	12530.6	14938.8	14782.5	14397.7	14677.4	15447.1	14867.1	12404.3	14269.9	6333.68	5710.42	5842.38	5016.91	5785.92	4064.24	3632.66	3351.42	3477.69	3697.58	3887.44	3079.06	3348.56	2227.3	2808.83	15176.9	15550.6	18213.9	1898.05	1591.85	3160.95
Arhgef26	181.013	-2.36019	0.459706	-5.13414	2.83444e-07	1.58038e-06	405.48	420.814	236.331	213.072	478.869	458.547	510.615	496.997	182.156	178.782	185.123	190.035	196.46	160.448	92.8855	37.9073	53.6692	61.3639	102.77	31.9077	32.3383	30.747	27.2577	66.5033	24.8399	164.795	288.669	381.823	339.778	97.9642	3.28626	0	50.1188	48.2797	84.826
Arhgef3	2305.29	-1.0995	0.187877	-5.85226	4.84952e-09	3.47555e-08	3460.14	3521.16	2190.01	2366.36	2861.51	2873.6	2590.87	2520.37	2494.68	2471.72	2510.79	2536.17	4240.5	4470.62	4372.97	1668.64	1716.04	1312.69	1537.14	839.969	1329.46	1411.9	1409.42	1270.21	1376.54	1639.27	1096.94	1081.83	2695.57	1461.93	1194.56	1960.4	3007.13	3160.25	4033.95
Arhgef33	3.0301	-5.48169	1.49486	-3.66702	0.000245395	0.000811803	5.19107	15.5425	7.90279	9.29287	6.56767	12.1681	15.7707	4.8992	8.80216	1.78485	8.2918	7.66712	2.17255	0	0	0	0	0	0	0	0	0	0	0	0	0	0	0	0	0	0	0	0	0	0
Arhgef37	304.641	-3.68602	1.09817	-3.35651	0.000789324	0.00236406	6.63304	6.21702	1.31713	0	10.5654	12.4884	0.892684	5.98791	51.346	53.8429	7.03	3.28591	23.898	50.1401	0	5.72186	0	0	0	0	7.18628	3.68964	6.64823	0	10.3499	0	0	0	0	0	0	0	3524.49	3357.51	3513.21
Arhgef40	1338.48	-3.07552	0.442169	-6.95554	3.51223e-12	3.70469e-11	2417.6	2413.37	3597.09	3561.16	2159.91	2211.4	3429.69	3341.8	2724.51	2842.07	3801.07	3675.84	2104.27	2907.5	751.361	468.477	249.08	296.039	346.48	298.337	57.4902	38.1262	134.294	148.524	40.3648	130.101	0	0	339.778	670.678	734.48	717.625	48.5021	186.222	3.53442
Arhgef5	1276.81	-2.13443	0.420388	-5.07729	3.8285e-07	2.08714e-06	2346.65	2304.57	2280.9	2305.96	1989.43	1950.43	2660.2	2653.19	2000.78	2022.53	2366.95	2389.4	4031.93	5403.22	1736.31	633.696	584.169	525.739	952.82	223.354	142.827	95.9305	188.81	496.558	144.899	147.448	433.004	540.915	656.904	248.678	85.4428	102.178	0	0	42.413
Arhgef9	217.224	-3.15827	0.298079	-10.5954	3.12901e-26	1.27495e-24	540.16	513.292	440.487	419.507	509.423	512.984	576.376	582.461	493.41	503.327	485.07	468.79	304.156	278.278	463.508	48.6358	70.8709	55.5592	52.8529	36.6938	15.2708	36.8964	23.9336	33.2517	63.1347	0	0	0	0	15.0714	47.6508	0	0	0	11.7814
Arid1a	19759.4	1.29032	0.172499	7.48018	7.4219e-14	9.50381e-13	11778.8	12348.2	14889.2	14017	7991.72	8154.26	12353.9	12446.7	12282.4	12603.4	14106.1	13496.9	9276.15	13178.1	4057.53	26831.9	31635.3	23921.1	33765.7	24879.2	17393.5	15180.4	16734.9	15861	14394.7	28830.4	36054.8	26409.4	31418.1	15217.1	15471.7	14711.3	48188.4	45093.2	36605.9
Arl1	1457.12	-1.67638	0.183099	-9.15561	5.40517e-20	1.30328e-18	2008.37	1925.72	1556.47	1448.36	2258.14	2177.78	1808.28	1745.75	1722.53	1743.5	1545.16	1483.04	1849.15	1778.72	3068.9	648.716	586.921	582.957	484.485	626.986	1075.25	1156.09	876.236	849.025	952.195	2003.56	1760.88	3515.95	2491.7	906.797	1206.06	2537.82	198.859	148.977	269.794
Arl11	672.261	1.94669	0.167697	11.6084	3.73727e-31	2.16499e-29	158.039	153.483	189.291	210.417	152.77	146.338	112.478	101.25	217.365	195.441	169.621	142.389	218.496	184.265	201.405	833.961	761.002	606.176	656.257	421.181	1527.08	1628.36	1413.41	1518.49	1459.34	364.283	490.738	572.734	385.081	987.178	1529.76	900.595	1233.57	1900.84	1786.06
Arl13b	739.931	-1.31529	0.217573	-6.04529	1.49145e-09	1.1542e-08	894.595	898.359	708.994	718.206	827.527	821.35	777.528	825.243	796.596	804.372	733.644	750.283	1159.83	943.888	1245.22	375.497	388.07	269.503	399.333	296.741	460.82	445.216	328.422	334.733	411.928	1162.24	1616.55	2004.57	974.03	339.107	326.983	45.1486	936.09	776.613	1100.38
Arl4d	49.3797	-2.60022	0.835927	-3.11059	0.00186717	0.00511876	62.2929	77.7127	41.3956	41.8179	64.5345	71.728	60.1074	42.4597	55.258	45.8111	36.7723	52.0269	298.88	268.876	362.345	28.6093	9.63294	6.63393	0	41.48	10.7794	0	12.6316	0	11.3849	0	0	0	0	25.119	0	0	0	0	0
Arl6ip5	2522.03	-2.8301	0.188597	-15.0061	6.6962e-51	1.12422e-48	4285.81	4265.26	3308.64	3289.01	4727.3	4618.77	3705.53	3681.48	3529.91	3632.17	3220.82	3318.77	4829.88	4196.73	7141.14	627.974	586.921	643.491	415.482	617.413	658.443	526.388	594.352	481.041	548.547	823.973	115.468	954.557	385.081	2640.01	2967.5	4008.72	2496.24	3862.37	2565.99
Arl9	5.45778	4.15095	1.30776	3.1741	0.00150303	0.004207	0	0	2.25794	0	1.71331	0	2.38049	0	0	1.78485	1.98282	0	0	0	0	15.0199	11.0091	9.9509	4.40441	23.1331	9.88113	11.0689	22.604	19.951	39.3298	0	0	0	0	0	0	0	14.5506	0	0
Armc2	55.8703	-1.85235	0.603687	-3.0684	0.00215209	0.00582674	85.6527	83.9297	101.796	89.6098	173.615	153.383	184.488	163.851	69.4393	71.6914	89.4072	98.5773	54.9344	65.1821	69.894	53.6424	8.94487	50.5837	26.4264	3.98846	14.3726	39.3561	4.65376	0	24.8399	0	173.201	0	0	0	0	0	0	0	0
Armc3	89.2078	-2.57082	0.284427	-9.03861	1.5868e-19	3.60551e-18	209.373	197.779	115.343	122.135	209.594	211.342	140.449	135.545	171.153	147.25	141.862	131.984	162.941	146.66	331.997	22.8874	17.2017	47.2668	35.2353	23.1331	18.864	66.4134	33.906	22.1678	23.8049	0	0	0	0	0	0	0	93.7707	70.3504	71.8665
Armc7	475.826	-1.08992	0.346173	-3.14848	0.0016412	0.00455577	610.528	613.93	517.633	456.678	576.528	596.88	547.513	547.622	476.784	478.637	605.662	582.154	1062.37	1121.26	737.566	286.093	226.374	375.646	312.713	291.955	423.99	361.584	499.947	323.649	322.918	0	346.403	0	339.778	130.619	450.218	779.407	472.087	617.98	560.794
Armc8	2480.81	1.03171	0.178542	5.77853	7.53539e-09	5.26722e-08	1501.37	1448.18	1701.74	1708.56	1801.54	1789.04	1724.67	1721.8	1873.64	1772.35	1657.64	1583.81	1079.44	1046.05	1330.75	3180.64	2874.74	3175.17	4241.44	2712.95	3877.9	3452.27	3490.98	4081.09	3154.66	511.731	404.137	1829.57	1653.59	2298.39	1873.17	1905.74	6182.4	6374.3	5812.94
Armcx1	716.666	-2.3334	0.393892	-5.92396	3.14287e-09	2.31653e-08	1422.64	1398.44	1537.85	1512.08	1607.65	1607.48	1849.34	1690.77	1442.33	1457.63	1518.84	1529.59	849.465	827.939	1264.53	283.232	220.181	457.741	207.007	254.464	197.623	134.057	158.228	150.741	149.039	433.67	346.403	47.7278	271.822	108.012	75.5841	0	3.23347	62.0739	5.89069
Armcx2	1872.45	-2.04066	0.336427	-6.06568	1.31393e-09	1.02162e-08	3187.32	3211.48	2534.73	2550.23	2958.02	2895.7	2748.57	2813.23	2475.85	2464.88	2554.41	2476.48	5507.4	5321.75	7406.01	763.868	951.597	840.022	779.58	804.871	573.106	750.226	658.175	749.271	529.917	676.525	894.874	477.278	1766.84	2167.77	561.951	206.733	93.7707	37.2443	146.089
Armcx6	514.106	-2.38971	0.243382	-9.81875	9.34917e-23	2.89282e-21	949.101	989.283	773.721	781.265	905.482	930.863	831.684	917.239	762.61	833.227	820.888	882.267	1301.67	1189.57	1808.97	180.954	178.897	110.289	295.095	171.504	69.1679	91.011	57.8396	146.307	57.9597	303.569	490.738	684.099	226.519	67.8214	77.2272	19.0099	25.8678	37.2443	24.7409
Arnt2	2.64934	-5.15733	1.31744	-3.91464	9.05374e-05	0.000324881	5.76786	7.38271	2.4461	3.31888	5.71102	2.56172	5.3561	8.70969	2.20054	1.78485	1.62231	4.38121	6.828	5.01401	22.9914	0	0	0	0	0	0	0	0	6.65033	0	0	0	0	0	0	0	0	0	0	0
Arntl	516.845	-1.55514	0.25847	-6.01673	1.77978e-09	1.36049e-08	628.408	664.055	610.585	641.208	715.02	680.135	751.937	822.522	581.432	586.62	629.636	627.609	1160.76	1117.5	994.15	253.192	235.319	298.527	195.262	287.967	381.771	334.527	421.498	328.083	306.358	468.364	0	143.183	1223.2	266.262	193.89	323.169	413.884	395.893	407.636
Arpc3	6479.98	-1.38478	0.316818	-4.3709	1.23736e-05	5.24078e-05	5704.12	5769	4538.84	4365.66	5798.11	5881.7	4570.54	4436.5	5336.56	5395.6	4643.04	4529.63	18008.9	15256.4	21617.5	3109.83	2838.28	2758.06	2221.29	3859.23	6143.37	6085.44	4855.2	5395.63	6170.64	8014.22	7447.66	7493.27	8947.48	6598.77	7703	11814.7	2619.11	3521.66	3350.63
Arpm1	1.51512	-4.26536	1.78991	-2.383	0.017172	0.0369966	3.17232	4.2742	3.01059	0	6.56767	4.16279	3.57074	2.17742	0	0.892424	1.08154	0	2.17255	7.52102	7.35726	0	0	0	0	0	0	0	0	0	0	0	0	0	0	0	0	0	0	0	7.06883
Arpp21	55.8667	4.02876	0.675996	5.95975	2.5263e-09	1.88273e-08	5.76786	1.94282	20.1333	17.2582	3.99771	4.80322	5.3561	7.07662	5.3791	6.84192	10.4549	16.9772	6.828	7.52102	15.6342	110.146	55.7334	169.995	352.353	48.6592	8.08456	13.5287	6.64823	46.5523	6.20997	60.7138	866.007	15.9093	22.6519	0	0	0	29.1013	0	7.06883
Arrdc3	3001.69	-1.9427	0.400961	-4.8451	1.26548e-06	6.30029e-06	2044.99	2046.95	1520.72	1700.6	1944.89	1940.82	2039.19	2060.93	2126.21	2146.88	1808.15	1788.63	7815.89	6937.51	13474.8	953.405	796.094	853.29	1104.04	749.83	602.749	628.468	587.039	605.18	731.741	4380.07	2598.02	1575.02	2242.53	1007.27	701.617	358.812	10410.2	11792.7	10983.8
Arrdc4	1944.04	-2.72726	0.24284	-11.2307	2.88224e-29	1.44767e-27	3439.09	3400.71	2619.02	2574.79	4847.8	4729.25	3790.04	3710.33	3034.3	3050.01	2961.61	2994.01	2120.09	2372.88	2504.23	428.424	392.198	441.986	607.808	555.194	256.011	273.033	529.199	381.286	345.688	1092.85	1703.15	318.186	1132.59	457.166	376.277	121.188	3561.67	4183.78	2735.64
Arsa	831.617	-2.13304	0.130904	-16.2947	1.07694e-59	2.7121e-57	1411.97	1348.7	1443.95	1466.95	1707.88	1671.2	1663.37	1658.65	1288.29	1352.02	1541.01	1559.16	1099	1022.86	1293.96	383.365	367.428	259.553	333.267	291.955	216.487	241.056	263.27	266.013	189.404	199.488	0	79.5464	45.3037	1308.7	1196.2	1475.65	182.691	114.492	163.761
Art2b	31.2004	-4.64707	0.811582	-5.72594	1.02863e-08	7.06211e-08	91.4205	105.301	65.4803	57.7485	118.218	129.367	92.8391	86.5526	60.3926	55.6278	58.0426	54.2175	18.3115	16.9223	27.5897	0	0	0	16.1495	0	0	0	0	0	0	0	0	0	0	0	0	0	9.70042	15.1736	12.9595
Art3	28.7567	-3.0685	0.923722	-3.32189	0.000894097	0.00263906	79.0196	63.3359	31.423	31.8613	87.9497	78.4525	53.2635	71.855	33.7416	39.8616	37.8538	32.8591	57.1069	36.9783	57.9385	0	13.0733	13.2679	0	4.78615	20.6605	43.0458	11.302	0	6.20997	0	0	0	0	42.7023	0	0	0	57.9356	0
Art4	2668.62	-3.79467	0.384103	-9.87929	5.11967e-23	1.62574e-21	7362.09	7510.16	3119.16	3006.91	6269.84	6187.5	6228.85	6187.15	3507.66	3563.15	3456.42	3542.76	10954.9	10563.9	9499.15	317.563	269.722	440.327	433.1	724.304	32.3383	8.60915	35.2356	44.3355	53.8197	60.7138	0	0	0	15.0714	0	0	0	0	7.06883
Art5	36.0003	-1.20451	0.382837	-3.14628	0.00165364	0.00458679	64.8884	55.9532	66.6093	59.0761	77.3843	68.2057	94.9221	94.7179	67.2387	66.3369	85.8021	109.53	32.5882	53.9006	73.5726	30.755	22.7062	43.9498	52.8529	6.38153	9.88113	0	7.97787	0	7.24496	0	0	0	0	7.53571	0	0	0	0	0
Arx	2.39742	-5.14287	2.04865	-2.51037	0.0120606	0.0270646	6.34464	2.71994	10.9134	0	13.4209	15.6905	9.2244	14.6976	1.46703	4.16465	2.16308	0	3.10364	0	0	0	0	0	0	0	0	0	0	0	0	0	0	0	0	0	0	0	0	0	0
Arxes1	24.0432	-1.03791	0.458094	-2.2657	0.0234696	0.0490209	36.0491	31.0851	39.1377	30.5337	47.9726	51.5545	37.7903	38.1049	33.7416	43.1338	42.18	54.7651	13.0353	10.028	19.3128	10.0133	19.2659	8.29242	23.4902	25.5261	8.08456	7.37927	1.99447	13.3007	6.20997	17.3468	0	0	90.6074	37.6785	42.7214	0	0	0	1.17814
Arxes2	63.6605	-1.49293	0.410016	-3.64116	0.000271413	0.000889921	128.046	108.798	120.8	115.497	151.913	176.758	133.605	135	126.409	135.054	113.742	135.27	34.4504	30.7108	86.4478	44.3444	41.9721	22.3895	49.9166	47.0638	21.5588	25.8275	11.302	31.0349	6.20997	17.3468	0	0	90.6074	37.6785	46.0077	0	0	0	2.35628
Asah2	1057.99	-1.85535	0.336373	-5.51574	3.47314e-08	2.21899e-07	1971.74	2031.8	1842.1	1912.34	1984.87	1931.21	2098.4	2072.91	1891.73	1877.36	1822.03	1846.13	1124.45	1109.98	1338.1	497.087	516.05	534.032	634.235	293.551	617.122	533.767	628.922	487.691	466.783	173.468	0	0	294.474	457.166	458.434	21.3862	1450.21	766.957	1343.08
Asap1	9565.78	1.14901	0.191917	5.987	2.13745e-09	1.61619e-08	5048.61	5022.57	4893.15	4570.1	3354.65	3488.1	4852.93	4956.36	5149.02	5234.96	4964.8	4782.09	2803.83	3449.64	1097.15	8745.15	8799.69	9621.69	9959.83	9943.23	11443.2	12191.8	12498	11751.1	10316.8	15603.4	16944.9	17070.7	15063.5	8869.53	8329.03	9198.43	29613.8	20150.6	25020.1
Asap3	16.8557	-4.49587	0.740077	-6.07487	1.24088e-09	9.66893e-09	32.3	44.2962	32.9283	30.5337	41.976	38.4257	58.322	69.6775	33.0081	33.3172	48.3087	48.741	22.6566	26.3236	16.5538	7.86756	0	0	0	0	0	0	0	0	0	0	0	0	0	0	0	0	0	0	4.71255
Asb13	554.382	-2.34205	0.46708	-5.01424	5.32427e-07	2.82859e-06	903.535	950.038	1097.74	1121.78	1243.29	1211.05	1290.52	1326.05	964.57	976.312	1189.87	1251.38	822.153	709.483	992.311	266.782	189.218	189.067	261.328	149.168	159.895	108.229	132.965	106.405	107.639	26.0202	0	429.55	0	208.488	331.913	0	347.598	86.9034	252.122
Asb14	19.2678	3.25831	0.711986	4.57637	4.73113e-06	2.15108e-05	1.15357	4.66276	6.58566	14.6031	1.71331	5.44365	8.33172	14.6976	8.31315	5.35455	9.55359	5.47651	0	0.626751	0	64.3709	17.8897	73.8025	96.897	23.9308	47.6091	24.5976	36.5653	77.5872	34.1548	0	0	0	0	0	0	0	66.2862	4.13826	20.0284
Asb17	13.2261	3.45692	1.14341	3.02333	0.00250007	0.00668503	2.59554	0	7.33831	7.96532	6.28212	2.56172	9.52196	11.9758	10.5137	9.51919	14.9613	15.8819	0	0	0	15.7351	11.0091	84.5826	69.0024	183.469	0	0	0	0	0	0	0	0	0	0	0	0	0	0	0
Asb2	7.80731	-6.71304	1.03529	-6.48421	8.91996e-11	7.94775e-10	14.1313	6.21702	33.3046	28.5424	14.8487	12.1681	8.92684	11.9758	18.8268	16.3611	14.781	12.0483	20.1736	20.056	17.4735	0	0	0	0	0	0	0	0	0	0	0	0	0	0	0	0	0	0	15.1736	8.24697
Asb4	294.748	-8.20543	1.10159	-7.44872	9.42475e-14	1.19087e-12	216.871	201.276	100.478	110.187	307.824	308.367	199.961	204.678	88.7551	94.2995	74.0854	80.5048	2820.9	2214.94	3106.6	2.1457	0	9.12166	0	0	44.016	17.2183	13.2965	17.7342	0	78.0606	0	0	0	0	0	0	4.85021	0	0
Ascl2	16.7565	1.7413	0.70866	2.45718	0.0140034	0.0308704	7.20982	3.10851	6.3975	0	15.1342	16.3309	11.6049	5.98791	7.57964	4.7596	6.48923	0	12.1042	8.14777	3.67863	40.053	28.8988	23.2188	17.6176	11.9654	55.6937	82.4019	48.5321	8.86711	40.3648	0	0	0	0	37.6785	27.9332	0	32.3347	0	22.3846
Asf1a	1915.86	1.06317	0.172483	6.16393	7.09619e-10	5.6757e-09	1285.37	1269.83	1189.75	1214.71	1310.68	1363.79	1169.12	1077.28	1290.01	1248.2	1135.44	1155	1696.14	1299.26	2868.41	2333.8	2439.89	3101.36	2970.04	3477.94	3373.06	3351.42	2919.24	3107.92	3474.48	1301.01	1327.88	604.552	1630.93	1301.17	1015.46	1373.47	2274.75	2680.21	2423.43
Asna1	2274.03	1.64723	0.168208	9.7928	1.20898e-22	3.69286e-21	1150.11	1197.16	1097.36	1006.95	1131.92	1108.26	1075.39	1047.34	1035.72	1059.61	1082.8	1043.82	1715.69	1591.95	1430.99	3821.49	3739.64	3399.06	3215.22	4378.53	4477.05	4525.95	3874.59	3595.61	4304.54	1656.62	1674.28	2990.94	2219.88	2318.49	2622.44	5009.11	1131.72	1972.57	888.317
Aspa	196.175	-5.17471	0.599276	-8.63492	5.8766e-18	1.16073e-16	616.296	591.394	425.81	421.498	820.103	819.109	833.469	763.187	365.779	343.881	274.711	313.804	69.5215	52.6471	84.6085	5.00663	6.1926	14.9263	10.277	26.3238	0	4.91951	2.65929	0	0	0	0	0	0	0	0	0	0	0	0
Aspg	3.12289	-5.52313	1.49342	-3.69831	0.00021704	0.000725013	4.61429	6.60558	6.77382	7.96532	14.8487	12.4884	20.5317	22.8629	1.71153	2.97475	3.24462	2.19061	1.86218	0.626751	0	0	0	0	0	0	0	0	0	0	0	0	0	0	0	0	0	0	0	0	0
Asphd2	2.08034	-4.92644	1.67814	-2.93566	0.00332838	0.00862392	4.90268	4.2742	2.63426	0	9.70873	9.60643	6.24879	5.44356	0.978018	2.3798	1.44205	0	1.24145	1.88025	22.0718	0	0	0	0	0	0	0	0	0	0	0	0	0	0	0	0	0	0	0	0
Aspm	5001.34	1.21978	0.435084	2.80355	0.00505431	0.0125215	2665.04	2683.42	4699.91	4729.41	1821.24	1864.93	3157.13	3063.63	3659.01	3793.4	4061.9	4275.51	285.845	450.007	103.002	5199.02	5055.23	7248.4	7519.79	7053.99	4751.93	4358.69	5015.42	5233.81	3973.34	8378.5	8313.67	6777.35	9627.04	3478.98	2955.99	3079.61	11763.4	10587	13362.4
Aspn	31.4549	2.82825	0.863403	3.27571	0.00105398	0.0030592	4.0375	5.05133	2.82243	0	9.42318	8.00536	1.78537	0	18.0933	16.9561	3.78538	1.64295	2.48291	0	0	21.457	26.1465	48.096	63.1298	19.9423	144.624	63.9537	21.2743	161.825	43.4698	78.0606	0	0	0	12.5595	69.0115	0	106.705	27.5884	118.992
Asprv1	22.2976	-2.71586	1.12225	-2.42002	0.0155196	0.0337736	4.32589	2.33138	6.02118	9.95665	0.856653	2.56172	6.84391	5.98791	12.2252	14.5763	3.42487	7.66712	217.255	187.399	60.6974	5.72186	1.37613	4.97545	0	15.1561	7.18628	0	15.2909	35.4684	48.6447	0	0	15.9093	0	0	29.5764	11.8812	12.9339	0	34.166
Ass1	1333.64	3.49349	0.450925	7.74738	9.38049e-15	1.32363e-13	21.3411	42.3534	32.7402	75.0067	23.4152	19.5331	22.6147	34.2944	25.9175	34.8046	48.1285	38.3356	17.07	76.4637	13.7949	496.371	384.629	317.6	487.421	283.978	586.58	516.549	360.334	157.391	481.272	5932.6	7187.86	7922.82	7701.63	648.071	460.077	5629.31	3553.59	2837.47	206.174
Astl	9.06481	4.01153	1.02068	3.93026	8.48552e-05	0.000306554	7.20982	5.43989	3.19875	0	3.99771	2.2415	1.48781	0	2.20054	1.78485	1.98282	0	2.48291	2.50701	0	39.3378	100.458	9.9509	26.4264	12.7631	9.88113	6.14939	13.2965	15.5174	0	0	0	0	0	0	14.7882	0	0	0	34.166
Asxl3	26.4903	-7.94668	1.40821	-5.6431	1.67014e-08	1.11869e-07	41.2402	40.4106	33.3046	38.499	58.2524	54.1162	102.956	97.984	15.6483	24.0955	28.3003	23.549	16.1389	12.535	0	0	0	0	0	0	0	0	0	0	0	0	288.669	0	0	0	0	0	42.0351	0	9.42511
Atad2	12592.4	1.40644	0.22076	6.37089	1.87929e-10	1.61189e-09	4857.69	4788.27	7612.84	7611.52	4040.26	4127.56	5416.21	5498.54	6225.33	6212.76	6478.42	6543.89	2164.48	2364.11	1903.69	14467	12432.7	13337.5	13772.6	13011.9	18386.1	17947.6	17552	18926.8	18455	32993.6	36054.8	39407.3	32346.8	6842.42	6211.04	8017.43	15198.9	12612	16913.4
Atad2b	7572.84	1.10748	0.189444	5.84596	5.03645e-09	3.60383e-08	2247.45	2200.82	3098.27	3250.51	2418.62	2356.46	2940.5	2949.32	3076.85	3114.86	2970.63	2909.67	1138.41	1489.79	1084.28	5720.43	4961.65	5421.58	5847.59	4805.3	5667.28	5717.71	4963.57	6029.63	5378.87	9037.68	10190	10531.9	10804.9	3501.59	3536.02	5042.38	47114.9	33595.8	39934.2
Atad5	5964.27	1.72241	0.330893	5.20534	1.93644e-07	1.10692e-06	2190.63	2229.58	3867.29	3933.54	1717.3	1783.27	2565.57	2592.22	3128.44	3146.09	3326.81	3254.69	608.313	914.43	466.267	8012.03	7287.32	8147.3	7788.46	8063.07	8584.91	8665.72	9038.93	9133.12	8564.58	14987.6	14173.7	12170.6	16264	2835.94	2527.14	627.327	9622.81	5788.04	10742.3
Atf1	8532.95	1.53637	0.127748	12.0266	2.57622e-33	1.68029e-31	2873.84	2818.64	2568.6	2615.28	3015.99	2938.29	2490.29	2437.62	2767.3	2793.29	2466.99	2484.69	3434.17	3151.93	5311.94	8360.35	8223.09	9544.57	7602.01	8959.67	6667.07	6433.49	5872.38	5810.17	6409.72	2307.12	2107.28	3134.13	2876.79	2348.63	2854.12	2894.26	59116	48704.5	54259.2
Atf2	5433.63	1.13027	0.167421	6.75107	1.46758e-11	1.4415e-10	3825.24	3842.5	3205.34	3283.04	3941.18	3970.02	3555.56	3432.71	3724.29	3600.04	3143.67	3218	5194.87	4525.14	7281.85	8591.37	7599.7	8780.84	10212.4	8404.48	11328.3	11039.4	10658.4	11901.9	11303.2	2046.92	1096.94	2672.76	2423.75	2112.51	1473.89	2972.68	4754.82	4699.68	6359.59
Atf5	347.08	-1.66691	0.304592	-5.47261	4.43467e-08	2.78646e-07	324.442	354.759	324.767	337.862	386.636	344.231	335.054	363.085	266.51	285.278	326.985	292.994	1119.48	1037.9	505.812	93.6955	158.943	148.434	129.196	162.729	203.911	189.401	310.472	248.279	304.288	182.141	144.335	222.73	90.6074	326.547	226.752	149.703	506.038	1147.68	596.138
Atf7ip2	6.83264	-3.28982	1.04953	-3.13455	0.00172116	0.00475442	6.92143	10.1027	15.4293	13.9393	13.7064	10.8873	15.4732	7.62098	11.7362	7.1394	11.7167	19.7155	28.8638	18.1758	31.2684	0	0	7.46317	0	0	8.98285	0	0	0	0	0	0	0	0	0	0	0	0	0	0
Atg4b	1609.72	-1.13177	0.209356	-5.40598	6.44536e-08	3.94555e-07	2097.77	2153.03	1938.82	1990.67	2363.79	2365.74	2060.31	2045.69	2059.46	2101.06	2140	2094.77	3596.81	3492.89	4093.4	1037.8	957.101	1162.6	1051.19	1356.87	861.455	1255.71	889.533	866.76	961.51	789.279	288.669	95.4557	453.037	2225.55	1644.77	2616.24	512.505	324.164	395.855
Atg9a	1527.65	-1.0014	0.263764	-3.79659	0.000146701	0.000503785	1815.72	1792.44	1883.31	1821.4	1719.59	1687.85	1713.95	1839.38	1828.65	1797.05	1992.73	1996.74	3852.86	4177.3	2207.18	1089.3	1068.57	872.362	1054.12	1264.34	1300.72	1227.42	1200.01	1024.15	973.93	433.67	288.669	0	0	2305.93	2944.49	3362.38	234.427	433.138	263.903
Atn1	3013.71	-1.04947	0.234517	-4.47504	7.63986e-06	3.35252e-05	4590.64	4691.52	4500.27	4234.89	3523.99	3606.25	4451.81	4470.25	3863.42	3901.08	4600.68	4283.73	8221.85	9253.98	2560.33	2634.2	2600.89	1484.34	2880.48	1796.4	1138.13	842.467	1041.78	948.78	964.615	1621.93	1010.34	461.369	860.77	1318.75	2382.54	1625.35	4185.73	2458.13	2468.2
Atoh1	6.10783	-3.77338	1.39674	-2.70157	0.00690129	0.0165106	2.01875	3.10851	0.752647	3.98266	3.42661	0.640429	4.76098	0	2.93405	1.48737	1.26179	1.64295	1.86218	3.76051	0.919658	0	0	0	0	0	0	0	0	0	0	0	0	0	181.215	0	0	0	0	0	0
Atp11a	3109.27	-1.22441	0.152042	-8.05311	8.07189e-16	1.27602e-14	2342.62	2486.81	3094.13	3216.66	2759.85	2807.32	3430.58	3513.82	2351.4	2306.92	2960.53	3019.2	2630.33	3193.3	1505.48	1258.09	1328.66	1070.55	1378.58	903.785	2799.95	2383.5	2415.97	2136.97	2411.54	3087.73	2222.75	4343.23	2355.79	3883.4	3859.72	3196.04	11280	7824.07	7065.3
Atp13a3	9263.4	1.72561	0.162959	10.5893	3.34219e-26	1.35269e-24	2964.97	2929.77	3792.4	3831.32	3391.78	3352.32	3022.03	2895.43	4586.66	4481.16	3334.92	3408.04	5392.26	4748.27	7280.93	11581	11194.9	12906.3	13947.3	15857.3	14814.5	15405.5	15636	15552.9	15084	5134.65	3839.3	5059.15	4756.89	7814.53	5555.43	7440.01	32169.8	28787.1	22270.4
Atp1a1	16944.3	-1.0325	0.17582	-5.87247	4.29349e-09	3.10142e-08	21504.6	21556.3	16839.9	16269.8	22126.8	22352.2	19263.2	19223.4	17014.3	17100	17254	17090.6	38649.9	37760.5	28838.6	10094.8	10704.3	10224.5	10056.7	13156.3	11172.9	11350.5	10126.6	9476.72	11706.8	11466.2	10709.6	13586.5	14474.5	17940	24140.9	29403.6	11035.8	11187.1	8190.42
Atp1a3	3676.55	3.48887	0.523707	6.66189	2.70334e-11	2.57037e-10	85.6527	89.3696	114.214	104.213	232.153	178.039	85.6977	70.2219	520.55	518.201	38.3946	33.9544	797.945	872.438	240.031	3812.9	5018.07	2185.05	2550.15	1330.55	3205.08	3444.89	2924.56	2830.82	3599.71	2506.61	1241.28	1877.29	702.207	12207.8	8297.81	12102.2	16382.4	23935.7	14542.9
Atp1b2	1156.58	4.20263	0.655027	6.41597	1.39931e-10	1.21631e-09	313.195	294.92	410.005	350.474	182.467	218.066	329.995	301.573	853.81	817.163	577.181	496.72	114.835	146.033	43.2239	2348.82	2340.12	6093.27	8086.49	14586.6	28.7451	23.3677	160.222	239.412	158.354	0	0	0	0	198.44	231.682	0	205.326	321.405	8.24697
Atp2a1	19.9153	1.75167	0.6482	2.70235	0.00688506	0.016474	3.46071	3.10851	13.1713	19.2495	13.1353	8.64579	17.5561	16.3307	19.0714	22.6081	18.3862	23.0014	35.6918	19.4293	0	90.8345	44.0363	67.1686	46.9804	12.7631	15.2708	41.8159	28.5874	19.951	33.1198	0	0	0	0	32.6547	18.0744	0	12.9339	0	0
Atp2a3	13093.6	-2.62778	0.165819	-15.8473	1.46782e-56	3.41212e-54	21894.8	22148.9	21862.1	21735.4	20530	20538.6	19983.6	19996.4	21625	21608.9	22357.9	21851.3	19777.3	21995.8	14448.7	3621.22	4289.41	3285.45	3618.96	2030.92	4186.91	3056.25	4007.55	3595.61	3047.02	4553.53	6264.12	3579.59	5980.09	21424	21875	32920.4	3218.92	7952.35	3415.42
Atp2b4	11214.4	-1.37604	0.12892	-10.6735	1.35376e-26	5.70846e-25	21702.1	21474.4	18955.4	18956.1	18308.4	18624.3	20119.3	20630	19210.5	18846.8	18242.3	18452	18412.3	22385.7	12277.4	7578.6	8748.77	6830.46	7552.09	6096.76	3792.56	4081.97	3572.76	4504.49	3337.86	3452.01	6148.65	6077.34	6138.65	9404.56	8647.8	5320.4	1830.15	1456.67	1336.01
Atp4a	33.325	3.1233	0.599385	5.21084	1.87984e-07	1.07626e-06	23.9366	20.9824	15.6174	27.2148	10.8509	14.0894	23.8049	16.3307	28.607	32.7222	19.1072	17.5248	5.89691	5.64076	0	72.9537	75.6874	145.947	201.135	269.62	30.5417	18.4482	41.219	0	18.6299	0	0	0	0	0	0	0	14.5506	0	15.3158
Atp5b	64975	2.00578	0.156197	12.8414	9.61469e-38	8.38142e-36	33825.3	33942.6	28747	28797.3	33422.6	33500.5	27181.3	27272.2	30649.9	30963	29573.6	29726.5	49254.7	45833.7	60438.1	126977	122523	153763	120715	176315	148096	172043	137800	138311	170153	24233.5	25431.8	34109.5	29039.7	33684.6	43792.7	55981.8	12778.7	13001	12247.9
Atp5g1	4130.17	2.58746	0.153313	16.877	6.64039e-64	2.11234e-61	1628.55	1698.8	1618.76	1418.49	2587.95	1879.98	1455.37	1369.05	1729.38	1729.22	1634.2	1578.88	1576.03	1626.42	1678.38	8057.81	7837.77	9339.75	10748.2	14530.8	12449.3	11359.2	10525.5	10130.7	12518.3	485.71	923.741	604.552	770.163	2115.02	2379.25	2364.36	596.576	1118.71	491.284
Atp6ap2	3780.08	-1.81193	0.266733	-6.79305	1.09788e-11	1.09619e-10	3105.99	3059.16	2433.5	2509.07	3327.24	3432.38	2668.53	2583.51	2873.91	2843.26	2342.79	2403.09	5907.46	5013.38	10579.7	1161.54	1256.41	1055.62	781.048	972.386	4444.71	4714.12	4889.11	4333.8	4014.74	5429.55	3319.7	4629.6	2650.27	4149.66	4659.92	8026.94	5052.3	4863.83	6814.35
Atp6v0d2	8.82418	-6.56038	1.46063	-4.49148	7.07311e-06	3.12271e-05	12.1125	17.8739	26.719	25.2235	13.1353	18.8927	16.6634	22.8629	15.1593	8.3293	20.1887	21.3584	1.55182	4.38726	0	0	0	0	0	0	0	3.68964	0	0	6.20997	0	0	0	0	0	0	0	0	74.4887	0
Atp6v0e2	4.08428	-5.90536	1.23725	-4.77298	1.81518e-06	8.80964e-06	12.6893	15.154	3.01059	0	8.85208	8.966	8.92684	7.07662	6.35712	4.16465	11.8969	8.21477	17.3804	10.028	20.2325	0	0	0	0	0	0	0	0	0	0	0	0	0	0	0	0	0	0	0	0
Atp7a	2672.45	-1.04165	0.323534	-3.21962	0.00128363	0.00365208	1788.04	1875.21	1694.59	1794.85	2217.02	2254.63	1891	1850.27	1884.15	1841.07	1661.24	1828.06	4265.02	4758.92	6365.87	1348.21	1136	1251.33	1460.8	951.646	782.406	778.513	849.644	964.298	1020.5	503.057	866.007	143.183	317.126	665.654	323.697	104.555	16039.6	12388.6	13671.1
Atp7b	265.431	2.75807	0.667591	4.13138	3.60588e-05	0.000139524	93.4393	105.689	220.526	215.064	118.218	118.8	218.112	189.98	326.658	311.456	394.221	352.14	31.9675	67.6891	8.27692	350.464	190.595	1165.91	1472.54	3074.3	38.6262	8.60915	33.2411	17.7342	25.8749	0	0	0	0	15.0714	124.878	0	0	0	0
Atp8a2	61.4641	1.65509	0.492109	3.36326	0.00077028	0.00231275	18.1688	26.8109	32.9283	24.5597	4.28327	9.60643	11.3073	10.3428	47.6784	40.1591	34.0685	30.6685	38.7955	33.2178	21.1521	123.735	63.9902	101.997	93.9607	19.9423	104.201	56.5744	126.316	155.174	86.9395	0	0	0	0	404.416	187.317	190.099	40.4184	12.4148	0
Atp8b1	24.6459	2.73024	0.858273	3.18109	0.00146721	0.00411499	13.2661	8.93696	7.33831	0	2.85551	0	3.27317	3.26613	16.8708	23.798	9.9141	10.953	13.656	43.2458	11.9556	53.6424	13.0733	67.9978	108.642	130.821	11.6777	3.68964	62.4933	57.6362	19.6649	0	0	0	0	97.9642	62.439	0	0	0	3.53442
Atp8b2	2576.72	-2.21681	0.273447	-8.1069	5.19292e-16	8.3845e-15	3381.41	3464.04	3411.94	3345.43	3167.33	3150.91	3624.89	3661.34	3322.33	3337.07	3703.19	3691.72	10608.5	10986.3	4923.85	1232.35	1238.52	867.387	990.992	530.465	601.851	737.927	663.493	864.543	657.221	841.32	952.608	1129.56	543.644	3049.45	3013.5	1920	1075.13	604.186	890.673
Atp8b4	18712.2	4.49346	0.308347	14.5727	4.18733e-48	6.07398e-46	270.224	284.429	487.904	515.09	417.476	423.323	302.025	302.117	1103.2	1057.23	193.956	208.655	504.962	624.244	211.521	14323.2	15537.9	8048.62	9155.3	4808.49	50485.4	51921.8	51035.1	53674.8	43606.4	35560.9	35073.3	31516.3	31372.8	33350.5	34997.1	31696.7	37184.9	38404.4	36267.8
Atp9a	147.173	-2.59979	0.602933	-4.31191	1.61847e-05	6.71382e-05	318.386	332.222	246.116	227.675	369.789	373.05	335.947	365.263	178.977	200.796	198.823	205.369	472.374	443.113	346.711	15.7351	43.3482	24.8772	167.367	4.78615	10.7794	28.2872	13.9613	50.9859	3.10498	0	0	0	0	135.643	32.8626	0	0	0	4.71255
Atxn2	2083.6	1.22804	0.16875	7.27729	3.40584e-13	4.04067e-12	1249.03	1242.24	1514.14	1475.57	1125.36	1137.08	1513.69	1471.39	1427.66	1345.18	1395.55	1421.7	2201.72	2479.43	961.962	3065.49	3524.97	2900.69	3776.05	3882.37	2716.41	2634.4	2465.16	2633.53	2625.78	2905.59	1125.81	2100.02	1857.45	1120.31	1570.83	1898.62	2982.88	2453.99	2723.86
Atxn7l3	2916.26	-1.51609	0.235225	-6.4453	1.1537e-10	1.014e-09	3741.61	3643.17	4067.87	4084.22	3760.99	3789.74	3936.74	4130.57	3935.06	3966.53	4169.69	4266.75	6014.23	6654.22	5353.33	1660.77	1627.97	1436.25	1388.86	1520.4	1139.92	1026.95	868.259	875.627	1039.13	2471.92	1241.28	2561.39	520.993	3755.29	3250.11	779.407	2871.32	3512	3006.61
AU040972	151.686	8.42002	0.809456	10.4021	2.42583e-25	9.1827e-24	0	0	0	0	0	0	0	0	0	0	0.540769	1.64295	0	0	0	49.351	30.963	47.2668	107.174	11.9654	72.7611	46.7354	28.5874	166.258	43.4698	0	0	0	0	17.5833	23.0038	0	2321.63	575.218	1764.85
Aurkb	3863.5	1.84377	0.274413	6.71896	1.83031e-11	1.77757e-10	1670.66	1670.82	2238	2170.55	1427.18	1476.19	1425.32	1466.49	1967.77	1968.39	2063.76	1996.74	551.516	576.611	342.113	5584.54	5169.45	5129.69	6759.3	4897.03	6547.6	7588.35	7039.81	6583.83	7006.91	4033.13	3435.16	4327.32	3669.6	3064.52	3922.15	4524.36	5150.92	11229.9	6546.92
Auts2	223.967	2.57375	0.309734	8.30954	9.60709e-17	1.65743e-15	116.799	112.295	87.3071	91.6011	52.8269	56.9982	67.2489	75.6654	85.3321	104.711	89.5874	91.4578	112.972	113.442	20.2325	443.444	683.251	405.499	657.725	351.782	189.538	104.54	201.441	246.062	152.144	216.835	0	604.552	407.733	590.297	423.928	881.585	0	0	0
AV320801	11.7031	-5.41737	1.14119	-4.7471	2.0635e-06	9.90086e-06	12.9777	21.371	36.6915	11.2842	30.8395	38.7459	35.1122	45.1815	35.4532	48.7859	25.2359	31.2161	8.06946	13.1618	2.75897	0	2.75227	0	0	0	0	0	9.97234	0	0	0	0	0	0	0	0	0	0	0	0
Aven	679.992	-1.25735	0.361069	-3.48228	0.000497154	0.0015502	1104.54	1142.38	808.908	872.202	1011.42	978.896	949.816	971.131	901.977	879.336	983.479	978.653	1107.69	811.016	1219.47	371.921	345.41	413.792	283.35	637.356	370.992	536.227	486.65	498.775	374.668	529.077	0	1797.75	385.081	384.321	427.214	128.317	478.554	66.2121	563.15
Avl9	3166.42	-1.44155	0.200428	-7.19238	6.36735e-13	7.32569e-12	4628.42	4672.09	3838.5	3920.93	5173.33	5245.75	4491.69	4429.42	4104.99	4060.53	3734.55	3727.86	5614.79	5894.6	9466.96	1735.15	1603.2	1869.94	2059.79	1691.9	2058.87	2063.74	2003.11	2090.42	1641.5	2194.37	1760.88	1527.29	1880.1	1655.34	1547.83	446.733	2821.2	2030.51	3138.56
Avpi1	280.731	-1.8994	0.374686	-5.0693	3.99288e-07	2.16958e-06	438.357	422.757	271.894	246.925	455.454	496.653	411.825	370.162	255.996	254.638	276.333	298.47	1285.22	1013.46	926.096	143.046	116.283	115.265	154.154	134.81	116.777	138.976	123.657	181.776	201.824	0	0	175.002	0	243.655	254.685	199.604	50.1188	23.4501	28.2753
AW011738	174.688	-1.25508	0.275755	-4.55145	5.32778e-06	2.40366e-05	173.324	162.808	212.435	213.072	222.73	223.51	286.849	277.621	201.961	180.567	253.801	282.588	187.46	248.194	314.523	105.139	57.7976	99.509	102.77	115.665	110.489	34.4366	93.74	50.9859	55.8897	17.3468	0	0	181.215	195.928	154.454	185.347	578.792	117.251	415.883
AW112010	988.927	-2.25553	0.36012	-6.26328	3.76962e-10	3.10544e-09	1937.42	1947.09	1225.31	1188.82	2424.04	2325.72	1729.72	1710.37	1557	1545.98	1314.43	1397.06	2068.26	1516.11	5444.38	485.643	383.253	415.45	393.46	369.331	343.145	334.527	495.293	458.873	377.773	355.609	0	0	0	102.988	167.599	259.01	82.4536	77.2475	179.077
AW555464	1156.41	-2.83249	0.412272	-6.87043	6.40065e-12	6.56428e-11	1991.93	2076.48	1955.57	1822.73	1926.04	1881.9	2626.87	2503.49	1402.23	1451.08	1938.12	1778.22	5709.76	7059.73	1030.94	404.106	385.318	330.867	305.372	312.695	67.3714	36.8964	126.316	70.9369	85.9045	0	57.7338	0	0	705.845	267.83	47.5248	17.7841	64.8327	31.8097
Axin2	54.8242	1.14494	0.483074	2.3701	0.017783	0.038195	48.7384	52.8446	54.9432	52.4383	37.1216	48.6726	54.4537	54.9799	54.769	59.495	56.961	45.4551	45.3131	58.2879	18.3932	118.013	42.6602	150.922	104.238	132.417	56.5919	31.9768	33.906	110.839	68.3096	0	0	0	0	180.857	101.874	0	33.9515	0	9.42511
Axl	481.101	-2.90948	0.478466	-6.08085	1.19544e-09	9.32691e-09	507.283	851.343	477.366	805.825	858.081	425.885	337.435	671.191	593.168	596.734	916.243	950.175	2203.89	2215.57	2080.27	145.907	55.0454	190.726	145.345	106.093	43.1177	54.1147	87.7566	155.174	101.429	0	0	0	0	97.9642	14.7882	0	499.572	424.861	226.203
AY074887	30.1221	-2.54719	0.765438	-3.32775	0.000875504	0.00259347	20.4759	12.8226	11.1015	26.5511	29.1262	9.60643	11.6049	22.8629	18.3378	14.8737	14.4205	17.5248	175.666	142.273	217.039	17.1656	7.56874	4.14621	10.277	3.19077	14.3726	17.2183	10.6372	11.0839	22.7699	0	144.335	15.9093	0	5.0238	9.85879	0	11.3172	2.75884	2.35628
AY358078	16.7041	-3.55166	1.47935	-2.40082	0.0163582	0.035382	2.01875	0	1.69346	0	3.14106	2.2415	2.08293	2.17742	2.68955	1.78485	3.24462	1.64295	0	35.0981	26.6701	0	2.0642	0	0	0	2.69485	0	5.98341	4.43355	0	104.081	144.335	0	226.519	10.0476	0	0	0	0	0
Azi1	691.147	-1.12765	0.31473	-3.58291	0.000339788	0.00109374	739.439	755.368	1106.58	1110.5	574.529	624.418	922.738	901.453	831.071	866.842	1149.86	1081.61	388.265	459.409	104.841	366.199	505.041	319.258	273.073	307.909	179.657	102.08	181.497	139.657	135.584	2307.12	894.874	954.557	2129.27	874.142	1478.82	1012.28	100.238	208.292	103.676
B130006D01Rik	214.197	5.67175	0.592389	9.57438	1.02475e-21	2.90778e-20	2.30714	0	7.52647	5.97399	1.71331	1.60107	3.57074	0	7.33514	5.35455	5.94846	8.76242	5.89691	3.76051	13.7949	119.444	152.751	233.846	544.678	181.874	260.503	209.079	218.062	434.488	135.584	78.0606	86.6007	270.458	158.563	92.9404	164.313	0	2417.02	600.048	1065.04
B230120H23Rik	7066.8	1.99735	0.158371	12.6118	1.81778e-36	1.46489e-34	2307.72	2231.91	2449.49	2537.62	1837.52	1802.17	2682.22	2629.78	2456.54	2486.89	2463.38	2539.46	1516.13	1500.44	885.631	9587.69	10171	8572.7	7603.48	7096.27	13051.2	12548.5	12059.9	12442.8	11040.3	12038.7	13134.4	14557	12685	8115.96	7768.73	8623.38	10560.5	11880.9	11472.7
B230206F22Rik	893.714	1.21885	0.487905	2.49812	0.0124854	0.0279075	214.564	199.722	829.417	793.877	501.999	493.45	843.289	778.429	530.575	539.619	795.291	785.332	131.284	159.195	78.1709	1395.42	922.01	1178.35	1622.29	837.576	905.471	686.272	851.638	1219.23	848.695	1196.93	2251.62	1193.2	1200.55	851.535	563.594	4.75248	1702.42	2277.42	1896.8
B230206H07Rik	25.0602	-7.5415	1.33663	-5.64218	1.6791e-08	1.12345e-07	6.05625	10.8798	20.3215	14.6031	29.9829	18.8927	37.1952	40.8267	13.9368	10.7091	18.7467	19.7155	37.554	129.738	34.947	0	0	0	0	0	0	0	0	0	0	0	433.004	0	0	0	0	0	0	0	0
B230312A22Rik	246.07	-1.93136	0.293929	-6.57083	5.0035e-11	4.59126e-10	316.655	310.462	384.791	386.982	358.938	337.826	485.918	477.944	381.916	383.445	449.019	390.475	768.771	890.614	367.863	161.643	123.852	97.8505	124.792	76.5784	120.37	105.77	133.629	90.8878	100.394	52.0404	0	0	0	175.833	98.5879	14.2574	181.074	148.977	114.279
B230319C09Rik	82.8737	2.65841	0.414145	6.41902	1.37157e-10	1.19335e-09	2.30714	4.66276	9.78441	4.64643	3.99771	3.52236	15.1756	10.3428	7.57964	8.62677	14.6008	12.0483	3.72436	12.535	0	47.2053	37.8437	59.7054	73.4068	24.7284	87.1336	43.0458	99.7234	110.839	48.6447	0	0	0	0	695.797	262.901	632.08	226.343	190.36	147.267
B230378P21Rik	130.291	-3.77391	0.690903	-5.46229	4.70041e-08	2.94092e-07	479.886	453.065	241.035	267.502	350.657	335.585	316.01	276.533	291.205	285.576	304.453	313.257	102.42	93.386	130.591	7.15232	50.2289	29.0235	11.7451	4.78615	0	0	0	0	0	8.6734	0	0	0	42.7023	0	0	116.405	0	48.3037
B330016D10Rik	139.625	-1.47031	0.343284	-4.28306	1.84339e-05	7.56548e-05	147.946	166.694	178.942	174.573	185.323	165.231	157.112	178.004	194.87	188.004	217.029	215.775	95.9024	78.3439	55.1795	48.6358	95.6413	48.9253	52.8529	42.2777	26.0503	54.1147	17.2854	19.951	27.9449	381.63	635.072	302.276	90.6074	223.559	228.395	40.3961	58.2025	23.4501	70.6883
B3galnt1	32.8545	-2.13256	0.913475	-2.33455	0.0195667	0.0416178	25.667	28.3651	14.1121	15.2669	18.8464	17.2916	9.52196	7.62098	17.3598	28.2601	21.9913	34.502	267.534	240.673	233.593	21.457	33.0272	6.63393	0	12.7631	13.4743	13.5287	12.6316	0	36.2248	0	0	0	0	0	0	0	11.3172	0	8.24697
B3galt1	123.758	-7.43893	0.782668	-9.50458	2.00857e-21	5.53487e-20	426.245	409.157	260.04	296.044	503.141	480.001	496.927	443.65	208.807	221.916	197.741	200.44	72.6251	68.3159	33.1077	0	5.50454	0	2.93627	0	0	0	0	0	0	0	0	0	0	0	4.92939	0	0	0	0
B3galt2	165.655	4.40445	0.519337	8.48091	2.23433e-17	4.12975e-16	12.6893	8.5484	4.51588	12.6118	12.5642	19.2129	10.4146	14.1532	17.1153	5.65202	5.22744	5.47651	1.86218	3.13376	0	165.219	148.622	122.728	403.737	108.486	204.809	130.367	154.239	332.517	143.864	190.815	0	238.639	0	326.547	241.54	149.703	1582.78	184.842	835.3
B3galt4	179.558	-1.32445	0.193901	-6.83052	8.4607e-12	8.54172e-11	216.871	244.795	210.365	208.426	334.095	331.422	264.532	273.267	202.694	210.017	263.535	236.038	268.775	287.679	175.655	88.6888	116.971	81.2657	107.174	102.902	83.5405	68.8732	69.8064	77.5872	94.1845	17.3468	57.7338	286.367	0	261.238	442.002	534.654	27.4845	13.7942	24.7409
B3galt5	25.1517	3.77986	1.08024	3.49908	0.000466865	0.00146232	2.30714	2.33138	2.06978	0	4.56882	4.483	3.27317	0	4.40108	5.9495	3.60513	0	0	0	10.1162	31.4702	39.9079	26.5357	70.4705	28.7169	15.2708	45.5055	37.2301	17.7342	53.8197	0	0	365.913	0	25.119	18.0744	0	61.436	0	0
B3gnt1	401.904	-1.39473	0.332854	-4.19022	2.78683e-05	0.000110789	516.8	576.628	355.249	329.897	563.107	562.617	482.347	442.561	391.941	406.053	365.38	360.355	747.045	690.68	888.39	200.265	143.806	241.309	105.706	280.788	334.162	275.493	402.883	394.586	309.463	442.343	0	0	0	602.857	616.174	541.783	591.725	391.755	512.49
B3gnt3	170.676	-2.43392	0.617205	-3.94345	8.03168e-05	0.000291611	297.333	318.234	193.807	223.693	374.928	383.297	324.639	338.589	159.172	159.744	177.192	186.201	720.665	718.257	290.612	77.9603	98.3936	60.5346	46.9804	15.9538	52.9988	22.1378	28.5874	46.5523	68.3096	0	0	0	271.822	60.2857	139.666	0	8.08368	12.4148	96.6074
B430010I23Rik	576.29	6.11823	1.07859	5.67245	1.40771e-08	9.52055e-08	0.865179	0	0	0	0	0	0	2.72178	0.733514	0	0	0	0	0.626751	0	29.3245	56.4215	6.63393	14.6814	0	274.875	233.677	123.657	354.684	164.564	147.448	0	143.183	249.17	276.309	276.046	0	7626.15	5182.48	5005.91
B4galnt1	8395.27	2.10248	0.154295	13.6264	2.79172e-42	3.04937e-40	1678.16	1753.59	2002.04	1868.53	1926.61	1893.75	1517.86	1537.8	2180.49	2193.88	1804.73	1848.32	2260.07	2425.53	1603.88	9629.89	11854.7	6148	6575.78	6580.16	19114.6	17449.5	15755	15606.1	15166.8	7788.71	10738.5	5281.88	7814.89	29776.1	27277.6	38725.6	3906.03	6530.17	3619.24
B4galnt4	356.541	-2.85991	0.534113	-5.35451	8.57877e-08	5.14629e-07	723.001	671.438	791.22	737.456	1076.81	1104.74	1336.35	1244.94	546.468	580.968	741.575	738.234	302.294	377.931	263.022	70.0928	159.632	126.045	79.2793	80.5669	65.5748	8.60915	42.5487	0	33.1198	0	0	0	0	165.786	108.447	0	163.29	27.5884	111.923
B4galt2	24.3911	-3.90169	0.698291	-5.58748	2.30394e-08	1.50813e-07	38.6446	53.6218	57.3893	52.4383	49.1148	53.1556	69.6293	59.3348	34.7196	26.7727	52.8151	48.741	81.0049	80.8509	38.6256	0	14.4494	0	0	2.39308	18.864	7.37927	2.65929	11.0839	0	0	0	0	0	0	0	0	0	0	0
B4galt5	2053.04	-1.37744	0.471005	-2.92447	0.00345047	0.00889829	1132.81	1084.87	1136.69	1134.39	1599.94	1491.56	1325.34	1355.99	1110.3	1100.95	1193.12	1161.02	8711.91	9107.32	8446.14	1253.8	1416.04	1003.38	1043.84	554.396	1195.62	1063.84	1056.4	919.962	1350.67	719.892	894.874	509.097	475.689	1783.45	2035.84	1442.38	4360.34	3978.25	3706.42
B4galt6	3740.41	-1.82055	0.184869	-9.84781	7.00552e-23	2.20528e-21	2297.34	2310.4	1723.94	1709.22	2572.24	2644.01	2086.5	2082.16	2256.78	2228.38	1910.54	1880.64	2297.93	2231.86	3419.29	731.683	963.982	621.931	566.7	288.764	11626.5	9138	10792.1	10627.2	8249.94	3399.97	2193.89	2752.3	1902.76	4802.76	6618.53	9091.49	3733.04	5412.84	3748.84
B4galt7	526.284	-1.10776	0.316629	-3.49862	0.000467676	0.0014644	424.226	420.037	420.918	464.643	382.924	388.74	418.966	416.432	408.812	403.673	482.907	492.886	1202.97	1202.74	618.93	332.583	189.906	199.018	349.416	190.648	289.248	255.815	167.535	292.615	262.889	208.162	461.871	1225.01	1087.29	1072.58	1585.62	2093.47	6.46695	0	0
B630019K06Rik	163.598	-2.09586	0.375079	-5.58778	2.29993e-08	1.50604e-07	243.692	251.012	201.521	213.736	304.112	326.299	238.644	248.226	189.247	215.669	222.256	193.321	547.171	522.711	963.802	97.2716	88.0726	57.2177	85.1519	52.6477	24.2537	40.586	38.5597	31.0349	24.8399	0	0	0	0	57.7738	108.447	16.6337	42.0351	15.1736	64.7976
Bace2	51.2351	-9.55691	1.50188	-6.3633	1.97466e-10	1.68651e-09	23.0714	20.9824	15.0529	15.2669	41.976	44.5098	44.3366	31.0283	11.9807	10.4116	20.9097	15.3342	804.463	585.386	108.52	0	0	0	0	0	0	0	0	0	0	0	0	0	0	0	0	0	0	0	0
Bach1	3788.97	-2.07461	0.126123	-16.4491	8.51174e-61	2.30351e-58	5068.5	4895.12	4291.41	4350.39	4763.85	4706.19	4344.69	4327.08	4662.21	4759	4293.17	4286.47	6813.41	7601.87	6582.91	1285.99	1244.03	1187.47	1162.76	1111.98	1103.99	1068.76	1098.29	1403.22	1190.24	2376.51	2886.69	2911.4	2197.23	4340.57	3613.25	5299.02	7726.38	6219.8	7439.95
Bahd1	1370.11	-1.55886	0.196072	-7.95042	1.85878e-15	2.83461e-14	2049.9	2053.56	1843.42	1867.2	2128.21	2185.14	2254.62	2173.61	1818.38	1828.88	1948.93	1879.54	3900.96	4223.05	2240.29	767.444	770.635	789.438	456.59	1103.21	676.408	521.469	546.484	412.32	601.332	355.609	288.669	525.006	566.296	1316.24	1879.74	1675.25	80.8368	97.9388	127.239
Baiap2l2	7.74526	-2.45587	0.861089	-2.85205	0.00434385	0.0109211	10.6705	5.82845	24.0847	26.5511	10.5654	21.7746	25.5903	7.07662	17.1153	18.4434	28.6608	23.0014	19.2426	13.7885	1.83932	10.7285	4.1284	0	0	0	0	0	1.99447	0	0	0	0	0	0	0	0	0	0	0	0
Bak1	4223.06	1.30085	0.130577	9.9623	2.22847e-23	7.29361e-22	2321.85	2379.56	2186.44	2049.08	2467.45	2502.16	1940.69	1921.58	2293.45	2323.58	2191.56	2136.94	3247.03	3027.21	3184.78	6085.91	6667.37	4821.21	6051.66	6076.02	7820.47	6740.96	5599.14	5714.85	6750.23	3929.05	4099.1	2625.03	5232.58	6636.45	7937.97	10208.3	2992.58	2982.31	2662.59
Bambi	305.467	-1.2662	0.487757	-2.59597	0.00943249	0.0218234	429.417	405.66	205.285	201.788	300.114	284.671	232.693	218.287	273.356	312.349	229.286	208.655	955.92	735.806	853.443	227.444	333.713	111.118	55.7892	80.5669	254.215	336.987	268.588	325.866	252.539	234.182	0	0	0	610.392	558.665	1057.43	35.5682	9.65594	91.8948
Bambi-ps1	115.347	-1.3191	0.571799	-2.30694	0.0210583	0.0445073	58.5438	54.7875	61.5289	63.7225	87.6642	74.9302	41.0635	40.8267	45.2333	51.4631	37.4933	60.2417	167.286	122.217	248.308	58.6491	40.596	19.0726	38.1715	5.58384	219.181	65.1836	197.452	210.594	99.3595	164.795	28.8669	715.917	271.822	173.321	174.172	16.6337	21.0176	281.402	20.0284
Bard1	2137.87	1.55109	0.274035	5.66017	1.51226e-08	1.01896e-07	787.024	740.991	1450.35	1435.08	769.56	792.211	966.777	960.788	1095.38	1164.91	1249	1195.52	353.504	332.178	350.39	2647.08	2532.77	2246.42	2757.16	3146.89	2762.23	2715.57	2769.65	2210.13	2337.02	1248.97	1529.95	859.101	2650.27	3257.94	2272.45	2252.68	4879.31	9655.94	6450.31
Basp1	619.445	-2.74873	0.487988	-5.63278	1.77323e-08	1.18294e-07	1280.46	1307.9	810.413	799.187	1245	1187.03	1294.39	1312.44	789.505	837.689	887.943	755.759	2717.23	2406.1	1975.43	178.093	200.228	180.775	311.245	102.902	12.576	11.0689	40.5542	26.6013	43.4698	112.754	0	0	407.733	75.3571	39.4352	0	218.259	31.7267	81.2916
Batf2	145.758	-3.64166	0.416699	-8.7393	2.34549e-18	4.85484e-17	349.821	389.341	273.211	284.096	457.167	535.078	453.186	439.839	267.243	232.328	293.638	272.73	178.149	164.836	142.547	12.159	10.321	14.9263	41.1078	49.4569	24.2537	25.8275	7.31305	42.1188	19.6649	0	0	0	0	22.6071	18.0744	0	51.7356	19.3119	9.42511
Batf3	9.04608	3.68306	0.811958	4.53602	5.73254e-06	2.56965e-05	0	3.10851	5.83302	5.31021	3.42661	3.20214	2.67805	2.17742	2.44505	1.78485	0.901282	0	6.20727	3.76051	4.59829	10.7285	7.56874	46.4375	80.7475	48.6592	0	0	15.2909	24.3845	24.8399	0	0	0	0	0	0	0	4.85021	4.13826	3.53442
Baz1a	20413.7	2.09259	0.148461	14.0952	4.06323e-45	5.0462e-43	2350.69	2321.28	3543.65	3687.94	2035.98	1936.02	2771.19	2752.26	3822.1	3769.9	3155.75	3061.92	3824.92	4740.75	2559.41	12987.9	13638.9	13273.7	11981.5	13987.5	24675	24371.3	23992.1	24389	21610.7	75345.8	86860.5	83571.4	97199.1	10753.5	10175.9	13290.3	41328.6	32111.5	32600.3
BB031773	26.8492	7.70316	1.63604	4.70842	2.49648e-06	1.18157e-05	0	0	0	0	0	0	0	0	0	0	0	0	0	0	0	4.29139	60.5499	0	0	4.78615	35.9314	49.1951	20.6095	73.1536	77.6246	537.751	0	0	0	35.1666	18.0744	0	12.9339	9.65594	0
BB557941	8.26335	-1.52734	0.624575	-2.44541	0.0144688	0.0317575	13.5545	15.154	29.1651	22.5684	18.8464	19.8533	21.722	14.1532	13.2032	12.7914	22.5321	23.0014	2.17255	3.76051	27.5897	11.4437	4.81647	3.31697	0	9.5723	0	0	0	0	0	0	0	0	0	0	0	0	0	0	0
Bbc3	392.236	-3.86139	0.835704	-4.62053	3.82769e-06	1.76241e-05	269.359	289.48	307.833	318.613	248.715	260.334	276.434	299.94	260.642	293.608	316.53	302.851	3333.62	3716.01	1699.53	59.3643	77.0635	31.5112	30.8309	80.5669	22.4571	23.3677	7.31305	0	13.4549	0	490.738	0	0	125.595	188.96	0	151.973	133.804	97.7855
BC002230	1119.88	-1.40725	0.230909	-6.09441	1.09845e-09	8.61092e-09	1508.87	1506.85	1457.12	1423.8	1282.12	1238.91	1369.67	1341.84	1317.15	1363.92	1588.24	1480.85	525.446	724.525	499.374	355.471	456.877	442.815	505.039	582.315	308.112	290.251	297.176	343.6	235.979	2263.76	2655.76	4231.87	1291.16	1657.86	1396.66	1475.65	441.369	802.822	532.519
BC003266	589.296	-1.15665	0.411638	-2.80987	0.0049561	0.0123051	700.218	736.716	572.953	628.596	800.685	788.688	623.093	684.8	568.718	580.373	638.468	639.109	1018.61	1002.8	1199.23	313.272	355.731	296.039	372.907	333.435	427.584	415.699	495.958	263.796	412.963	884.687	1962.95	0	0	688.261	714.762	798.417	185.925	317.267	202.64
BC003965	1539.39	1.50174	0.161864	9.2778	1.73021e-20	4.45627e-19	747.514	821.423	931.401	912.693	942.889	943.992	908.157	912.34	901.488	965.901	918.226	897.053	644.315	554.675	838.728	2023.39	1851.59	2402.31	2796.8	3051.97	1854.06	1809.15	2136.74	1848.79	2000.64	659.178	981.475	668.19	1245.85	2064.78	5772.32	4892.68	1130.1	867.655	980.211
BC013712	2343.2	1.96034	0.174754	11.2177	3.33757e-29	1.66713e-27	421.919	442.574	433.713	424.817	336.95	351.916	360.347	344.033	496.833	535.752	468.126	452.36	590.622	667.49	349.47	2094.2	2464.66	1209.03	1877.75	1016.26	2518.79	2119.08	1638.12	1505.19	2049.29	4232.62	5629.05	4709.15	4892.8	2408.91	2377.61	2939.41	11986.5	10355.3	7311.53
BC017158	1686.96	1.15135	0.222732	5.16922	2.3507e-07	1.32823e-06	1394.67	1459.83	1829.31	1719.84	1458.02	1505.97	1757.4	1702.2	1524.97	1562.93	1888.55	1756.32	718.492	696.321	506.732	3089.8	3152.04	2490.21	3730.53	3447.62	1844.18	1293.83	1710.59	1791.16	1375.51	884.687	1212.41	1718.2	1177.9	1730.7	2297.1	2737.43	827.769	488.315	561.972
BC017647	1741.69	1.54712	0.12382	12.4948	7.96491e-36	5.99252e-34	716.945	737.882	783.882	796.532	737.864	765.313	767.708	779.517	768.722	771.947	824.132	788.07	997.509	1197.72	626.287	2585.57	2483.92	1971.11	2768.9	1941.58	3399.11	2657.77	3094.09	3127.87	2960.08	806.626	981.475	875.01	588.948	1057.51	1564.26	831.684	5272.18	5107.99	4823.3
BC018242	53.3975	-2.4872	0.686705	-3.62193	0.000292409	0.000952904	27.1089	48.1819	125.692	149.35	132.496	116.878	202.937	192.158	79.7085	100.546	161.329	151.152	70.4526	74.5834	62.5367	10.7285	23.3943	26.5357	10.277	29.5146	24.2537	0	2.65929	0	10.3499	0	0	0	0	15.0714	0	0	21.0176	0	0
BC020535	345.967	-4.3756	0.381603	-11.4664	1.94682e-30	1.0795e-28	484.212	456.562	826.03	817.109	701.028	720.482	982.547	1001.61	610.528	618.153	926.518	933.746	562.069	570.344	328.318	17.1656	66.0544	28.1942	49.9166	8.77461	158.996	151.275	88.4214	148.524	65.2047	0	0	0	0	123.083	261.258	330.297	0	44.1414	28.2753
BC021614	66.0492	5.18343	0.7895	6.56546	5.18717e-11	4.75499e-10	3.17232	2.33138	7.52647	10.6204	3.14106	2.56172	7.14147	9.7984	17.3598	16.6586	14.4205	5.47651	13.656	0	41.3846	173.801	112.843	286.088	393.46	901.392	9.88113	4.91951	35.9004	44.3355	48.6447	0	0	0	0	5.0238	96.9448	0	29.1013	0	14.1377
BC026585	849.873	-1.90833	0.433716	-4.39996	1.08269e-05	4.62784e-05	1499.35	1467.99	1291.54	1301.67	1497.43	1447.05	1467.27	1435.47	1338.91	1354.4	1508.75	1454.01	2247.96	2012.5	2650.45	544.292	481.647	429.547	318.585	354.175	486.87	426.768	427.481	436.705	411.928	60.7138	0	0	0	776.178	506.085	0	11.3172	37.2443	61.2632
BC029722	738.039	-1.56376	0.32795	-4.76827	1.85814e-06	8.98926e-06	1414.28	1383.67	1052.01	1071.34	1362.36	1333.05	1150.37	1222.08	1127.65	1137.25	1164.64	1213.05	1423.95	1284.84	1522.03	414.835	444.491	551.446	308.309	406.823	436.566	327.148	323.104	387.936	421.243	346.936	1241.28	0	0	278.821	537.304	280.396	103.471	62.0739	96.6074
BC030476	174.188	-2.23406	0.851382	-2.62404	0.00868943	0.0202828	8.94018	22.5367	26.719	23.2322	23.9863	17.932	27.3756	33.2057	8.31315	19.3359	18.9269	9.85773	0	1.88025	0	0	10.321	2.48772	4.40441	0	223.673	248.435	206.095	175.125	202.859	355.609	1443.35	0	883.422	173.321	83.7997	1371.09	72.7531	326.922	70.6883
BC030867	1013.11	1.82764	0.277404	6.58839	4.44622e-11	4.10901e-10	407.499	418.872	682.275	628.596	349.8	384.898	420.752	382.682	572.141	563.715	617.018	592.011	205.771	228.764	80.0102	1515.58	1385.77	1315.18	1713.31	1807.57	1523.49	1357.79	1316.35	1700.27	1235.78	737.239	721.673	445.46	1087.29	2652.57	2826.19	4845.15	247.361	282.781	207.352
BC035044	4019.76	4.4818	0.309757	14.4688	1.9088e-47	2.64202e-45	140.159	163.197	138.111	136.074	231.011	228.313	165.742	162.762	380.938	376.306	105.27	106.792	345.435	277.024	703.538	7468.46	7318.97	4545.07	4767.04	3126.15	9040.34	11073.8	7961.92	8632.13	9458.81	7051.47	6206.39	10277.4	6410.47	6942.9	5619.51	6796.05	4285.97	4770.03	5278.06
BC051019	4.94583	2.48745	0.955461	2.6034	0.00923037	0.0214011	4.61429	3.10851	3.9514	6.63776	2.85551	1.92129	1.48781	0	1.46703	3.5697	4.68667	0	4.03473	0	0	12.159	20.642	4.97545	26.4264	8.77461	7.18628	0	3.32411	13.3007	10.3499	0	0	0	0	27.6309	0	0	0	0	0
BC055004	228.945	-1.63843	0.420769	-3.8939	9.86447e-05	0.000352092	402.885	451.511	439.734	439.42	568.247	555.252	692.425	720.183	326.903	298.665	407.92	412.382	80.0738	77.0904	73.5726	153.06	74.3112	168.336	171.772	70.1969	153.607	108.229	136.954	121.923	129.374	0	0	0	0	243.655	295.764	154.456	6.46695	46.9003	31.8097
BC056474	2334.91	1.27182	0.227508	5.59025	2.26749e-08	1.48534e-07	2055.09	2151.09	1749.72	1763.65	2370.93	2311.95	1648.79	1625.99	1775.1	1839.58	1781.11	1855.44	2229.96	2031.3	2985.21	4401.54	4753.86	4301.28	5327.87	5501.68	4695.33	3523.6	3581.4	3948.08	4135.84	797.953	0	254.548	226.519	806.321	1155.12	1435.25	536.756	1517.36	646.798
BC057022	34.4174	1.5878	0.640178	2.48024	0.0131293	0.0291347	9.22857	20.5939	16.7464	17.2582	9.70873	13.449	18.7464	7.62098	13.6923	12.4939	19.2874	13.1436	87.5226	68.3159	30.3487	77.9603	83.2561	66.3393	83.6837	47.0638	29.6434	20.9079	31.2467	33.2517	22.7699	156.121	0	0	0	148.202	46.0077	0	0	0	0
Bc1	5.94016	2.48916	0.836473	2.97579	0.00292239	0.00767396	0	0	0.188162	0	0.285551	0.320214	0.297561	0.544356	0.244505	0.297475	0.180256	0.547651	0.310364	0.626751	0	0.715232	0.688067	1.65848	2.93627	1.59538	0	0	0.664823	0	1.03499	17.3468	28.8669	47.7278	90.6074	2.5119	0	0	1.61674	1.37942	4.71255
Bcam	293.645	-6.60055	0.466255	-14.1565	1.70229e-45	2.12869e-43	515.07	529.224	473.603	497.832	764.135	777.481	717.42	661.937	293.405	342.394	467.765	430.454	1548.09	1249.74	973.918	12.159	0	8.29242	5.87254	8.77461	0	0	0	0	0	0	0	0	0	0	0	0	0	0	0
Bcar3	61.9497	-3.93	1.0113	-3.8861	0.000101866	0.000362165	90.5554	86.6497	54.0024	77.6618	50.5425	54.4365	73.4976	68.5888	46.2114	47.001	72.2828	75.5759	479.822	537.126	142.547	0	0	6.63393	0	35.8961	27.8468	30.747	31.2467	0	34.1548	0	0	0	0	45.2142	0	0	0	0	0
Bccip	2985.03	1.05715	0.425802	2.48272	0.0130383	0.0289541	1838.5	1792.83	1627.41	1561.2	2077.67	2021.51	1692.23	1706.56	1790.51	1746.18	1808.69	1760.7	2036.3	1728.58	3168.22	3243.58	3602.72	4750.72	2511.98	5558.32	3797.95	4850.64	3776.19	3278.61	3997.15	8135.65	1616.55	14254.7	0	1409.18	2494.27	1801.19	2132.48	2536.75	2370.41
Bckdha	1877	-1.83716	0.192335	-9.55187	1.27378e-21	3.58637e-20	2541.32	2554.03	1887.45	1781.58	2251.57	2320.91	1890.11	1789.84	1995.65	2011.52	2067	1900.9	3652.67	3430.21	2874.85	778.173	888.295	543.153	481.549	565.564	565.021	623.548	469.365	474.39	495.762	1118.87	692.806	413.641	996.682	4935.89	5939.92	10426.9	98.6209	124.148	113.101
Bcl2	6261.76	1.3013	0.341767	3.80757	0.000140338	0.000484503	5916.38	6000.59	6491.02	6483.1	6938.03	7070.33	7443.5	7428.82	5665.66	5728.77	5161.28	5427.23	1026.99	1178.92	919.658	15618.5	16992.5	12611.1	12000.5	7579.67	5663.69	5485.26	5884.35	6364.37	6285.52	5073.94	9150.81	6570.53	10170.7	5212.2	3425.93	2319.21	1078.36	1273.2	1520.98
Bcl2a1a	17.6173	-6.70702	1.36006	-4.93141	8.16385e-07	4.19696e-06	6.34464	4.2742	3.9514	9.29287	9.13763	7.04472	2.97561	4.35485	7.33514	6.54445	5.58795	0	49.6582	34.4713	99.3231	0	0	0	0	0	3.59314	17.2183	40.5542	0	9.31495	0	0	111.365	0	0	0	0	56.5858	67.5916	60.0851
Bcl2a1b	43.3194	-2.89427	0.668826	-4.3274	1.50883e-05	6.29645e-05	25.667	26.8109	26.3426	43.8092	23.9863	22.0948	21.4244	13.0645	30.0741	29.1525	28.841	23.549	99.6268	83.3579	266.701	2.86093	3.44034	4.97545	8.80882	14.3585	10.7794	76.2525	33.906	24.3845	41.3998	0	0	111.365	0	0	0	0	184.308	164.151	70.6883
Bcl2l1	814.588	-2.08487	0.219728	-9.48839	2.34641e-21	6.44623e-20	1781.69	1884.53	1241.87	1194.8	1647.06	1792.24	1413.42	1408.25	1313.97	1380.58	1328.67	1299.58	1614.2	1464.09	960.123	454.173	383.941	350.769	251.051	264.834	348.534	191.861	287.203	88.6711	292.903	303.569	0	175.002	271.822	645.559	603.029	667.723	316.88	619.359	268.616
Bcl2l15	9.55428	2.28782	0.835502	2.73826	0.00617649	0.0149662	2.30714	0	12.9832	3.98266	1.71331	2.56172	5.05854	4.8992	5.86811	6.54445	8.83256	3.28591	4.03473	0	0	8.58279	15.1375	29.0235	5.87254	43.8731	13.4743	4.91951	1.99447	57.6362	6.20997	0	0	0	0	0	0	0	67.9029	8.27652	9.42511
Bcl3	535.641	-1.54103	0.504584	-3.05406	0.00225765	0.00609163	635.33	634.913	552.631	533.676	774.7	805.98	852.216	850.828	400.498	423.307	441.087	414.025	2605.5	2731.38	1343.62	366.914	492.656	165.019	292.159	286.371	506.633	228.757	309.143	250.496	410.893	0	144.335	222.73	0	92.9404	243.183	11.8812	194.008	343.475	186.146
Bcl6b	55.83	-3.05773	0.492134	-6.2132	5.1917e-10	4.21567e-09	105.84	97.918	106.123	80.3169	130.211	121.361	134.2	148.065	86.7991	88.945	102.025	124.317	180.632	164.836	178.414	10.7285	4.1284	39.8036	0	18.3469	0	7.37927	4.65376	6.65033	0	0	0	0	0	0	0	0	6.46695	0	5.89069
Bcl7b	1068.59	-1.24998	0.224649	-5.56416	2.63424e-08	1.70769e-07	1385.73	1499.08	1158.14	1170.9	1376.64	1491.88	1242.62	1237.86	1148.19	1208.05	1353.55	1316.01	2583.47	2258.19	2484	725.246	584.169	629.394	525.593	745.044	478.786	533.767	565.764	450.006	548.547	494.384	1068.08	747.736	430.385	879.166	1413.09	800.793	397.717	1302.17	1166.36
Bcl7c	925.282	-1.285	0.381604	-3.36736	0.000758914	0.00228165	1498.78	1521.61	1462.58	1447.7	1439.46	1472.35	1226.55	1275.97	1245.26	1337.74	1469.99	1435.94	2227.48	2245.65	1658.14	614.385	744.489	573.006	431.632	776.952	368.297	285.332	362.993	427.838	419.173	485.71	0	0	611.6	1012.3	1283.29	891.09	0	62.0739	69.5102
Bcl9l	1813.61	-1.52872	0.329968	-4.63294	3.60508e-06	1.66796e-05	2861.15	2935.99	2684.88	2570.81	2089.38	2084.92	2630.74	2634.14	2349.44	2402.41	2937.82	2744.83	7772.75	10523.8	1663.66	1209.46	1402.97	960.262	1537.14	769.773	224.571	220.148	299.17	394.586	286.693	529.077	866.007	350.004	566.296	841.487	667.111	320.792	586.875	257.951	299.247
Bclaf1	24016	1.15519	0.149863	7.70827	1.27535e-14	1.77472e-13	9510.62	9472.01	13068.8	13328.6	8050.54	8091.5	12233	12009	11554.3	11491.7	11829.1	12315	8597.07	8971.32	6237.12	23657	21432.6	24446.9	22026.4	24814.6	18272	19473.9	19735.9	20372.2	20656.4	56784.7	62901	63287.1	67344	8859.48	7062.18	4519.61	84757.4	45420.2	67975.1
Bco2	92.3126	-3.17432	0.436794	-7.26732	3.667e-13	4.33159e-12	242.25	266.166	163.136	173.246	203.312	206.859	189.844	186.714	179.711	201.688	187.467	175.248	64.866	70.1962	112.198	4.29139	37.1556	6.63393	23.4902	25.5261	30.5417	31.9768	12.6316	22.1678	11.3849	0	0	0	0	0	0	0	282.929	34.4855	84.826
Bdh2	164.507	-5.91239	0.61926	-9.54751	1.32852e-21	3.73468e-20	460.563	474.825	332.294	339.854	374.072	342.95	419.264	438.751	330.326	335.552	381.242	376.237	316.881	285.172	512.249	0	0	13.2679	20.5539	0	0	3.68964	0	0	0	0	0	0	0	0	0	0	0	0	0
Bdp1	7620.17	1.3154	0.259332	5.07227	3.93092e-07	2.13847e-06	2352.13	2383.84	3814.6	4128.03	1874.07	1879.66	3347.86	3250.35	3310.1	3205.59	3515.72	3753.6	2127.54	3118.71	922.417	6515.05	6895.12	6850.36	7541.81	7858.06	6580.83	7081.64	6937.43	6814.37	6162.36	22134.5	17262.4	20491.1	19299.4	4873.09	3854.79	812.674	29608.9	14242.5	21905.1
Begain	88.3649	-2.60772	0.435589	-5.98666	2.14199e-09	1.61895e-08	138.429	138.717	234.45	227.675	232.153	213.583	318.093	282.521	165.041	160.339	231.269	193.321	140.284	178.624	35.8667	22.8874	30.2749	14.9263	57.2573	34.3007	3.59314	0	9.30752	0	0	0	0	0	0	15.0714	14.7882	0	0	0	0
Bend5	90.0029	-2.05523	0.274771	-7.4798	7.4437e-14	9.52239e-13	223.504	183.402	153.728	158.643	160.194	149.22	167.825	160.585	161.373	164.206	173.407	164.843	290.5	281.411	309.005	38.6226	62.6141	52.2422	42.5759	35.8961	0	4.91951	0	0	11.3849	0	0	0	0	0	0	0	0	0	0
Bend6	4.06318	-3.17307	0.871162	-3.64234	0.000270168	0.00088664	16.4384	16.7082	8.65544	8.62909	6.85322	8.64579	11.9025	4.8992	7.09063	7.1394	8.47205	7.11947	6.20727	3.76051	14.7145	0	0	4.97545	0	0	0	0	0	0	0	0	0	0	0	0	0	0	0	0	0
Bend7	135.717	-5.03613	0.449426	-11.2057	3.82275e-29	1.89383e-27	278.588	289.48	241.788	215.064	267.276	277.946	383.557	401.735	241.081	250.771	279.217	269.992	515.204	519.577	266.701	20.7417	0	15.7556	8.80882	2.39308	0	0	0	4.43355	0	0	0	0	0	0	0	0	0	0	0
Best1	69.2133	1.55858	0.594977	2.61957	0.00880408	0.0205266	58.2554	40.4106	25.59	35.1801	79.0976	70.4472	63.083	73.488	34.7196	46.1086	39.2959	33.9544	37.554	31.3376	44.1436	187.391	305.502	59.7054	101.301	45.4684	44.9142	132.827	21.9392	68.7201	40.3648	225.508	0	0	0	143.178	13.1451	0	37.1849	136.563	146.089
Bex1	497.642	-3.42689	0.442864	-7.73802	1.00979e-14	1.41824e-13	862.295	819.869	542.094	516.418	1093.66	1108.26	848.347	844.296	566.517	551.518	667.129	646.776	2348.21	1929.14	3331.92	119.444	75.6874	141.8	82.2156	97.3184	42.2194	35.6665	22.604	6.65033	28.9798	34.6936	0	0	0	17.5833	36.1489	0	0	0	0
Bex2	74.2547	-2.54808	0.545077	-4.6747	2.94377e-06	1.37888e-05	124.297	134.054	70.5607	84.9634	180.183	162.349	124.678	103.972	74.5739	68.7167	72.6433	56.4081	527.308	255.088	286.014	42.1987	11.6971	47.2668	24.9583	6.38153	10.7794	33.2067	38.5597	8.86711	39.3298	0	0	0	0	0	9.85879	0	0	0	0
Bex4	516.031	-1.49765	0.447775	-3.34466	0.000823838	0.00245603	1179.82	1147.82	697.139	706.258	1351.23	1382.37	1163.76	1226.43	777.28	749.042	791.506	890.481	1254.49	1044.79	1728.96	153.775	85.3203	463.546	345.012	851.935	5.38971	0	6.64823	17.7342	40.3648	0	0	0	0	0	0	0	0	0	0
Bex6	1201.3	3.56822	0.447217	7.97872	1.47862e-15	2.27014e-14	115.934	139.106	250.255	225.02	108.224	76.5313	91.9464	97.984	222.01	217.454	159.527	125.412	7.13837	16.2955	11.9556	1822.41	2089.66	1134.4	1460.8	874.27	1498.34	1618.52	1069.04	1274.65	1480.04	5117.31	5369.25	3754.59	4847.5	2471.71	1715.43	1489.9	447.836	293.816	351.085
Bfsp1	8.43914	-1.9848	0.877072	-2.26298	0.0236369	0.0493249	11.8241	8.15983	12.6068	25.2235	5.99657	15.3703	11.0098	7.07662	10.5137	15.1712	18.5664	9.31007	7.13837	4.38726	0	10.7285	0	2.48772	0	0	0	4.91951	3.98894	0	0	0	0	0	0	0	0	0	30.718	16.553	63.6195
Bgn	1870.64	-6.05014	0.487307	-12.4155	2.15427e-35	1.58143e-33	5873.41	5957.46	3708.1	3796.14	4935.18	5144.89	4633.62	4700.51	3821.12	3881.45	3905.8	3894.35	3391.65	2828.53	4558.74	85.1127	59.1738	58.8761	91.0244	33.5031	5.38971	0	5.31858	26.6013	8.27996	0	0	0	0	0	0	0	0	0	68.332
Bhlha15	120.554	1.4039	0.396965	3.53659	0.000405331	0.00128555	21.6295	12.8226	22.2031	26.5511	16.8475	17.2916	25.2927	19.5968	27.14	26.4753	24.5149	24.6443	58.6587	47.6331	23.9111	87.9736	111.467	9.12166	95.4288	44.6707	291.044	242.286	178.173	113.056	271.169	147.448	346.403	190.911	67.9556	391.857	584.955	610.694	24.251	0	15.3158
Bhlhb9	1851.01	-1.2024	0.350654	-3.42903	0.000605736	0.00185867	3444.56	3308.23	2727.22	2854.24	3507.14	3408.36	3181.82	3213.88	2948.24	2951.25	2763.69	2874.62	2128.16	2062.64	3766	1247.37	1323.84	1490.15	1177.45	1299.44	838.1	1092.13	1061.72	1150.51	1234.75	329.589	2280.49	1209.1	2174.58	831.44	208.678	85.5446	61.436	459.347	89.5385
Bhlhe40	1142.47	-3.39755	0.624904	-5.43692	5.42083e-08	3.36381e-07	1859.85	1829.75	573.329	548.943	1270.99	1245.31	1015.58	1051.15	682.657	680.325	519.499	518.078	8771.5	8252.44	4698.53	152.345	513.986	34.8281	135.069	223.354	362.907	388.642	390.916	405.67	485.412	234.182	0	0	113.259	118.059	180.744	434.852	727.531	855.24	711.596
Bhlhe41	8.8692	-2.65265	0.980544	-2.70528	0.00682465	0.0163553	21.0527	20.9824	6.02118	9.29287	37.1216	47.712	36.0049	50.6251	7.33514	6.84192	6.30897	3.28591	17.3804	18.8025	6.43761	0	9.63294	0	0	5.58384	0	0	0	0	0	0	0	0	0	0	0	0	0	0	0
Bicc1	3.49055	-3.93586	1.46228	-2.69158	0.00711147	0.0169575	4.61429	3.49707	11.2897	1.99133	8.85208	9.92665	15.4732	10.3428	8.80216	8.3293	13.8797	12.0483	1.55182	0	0	2.1457	0	0	0	0	0	0	0	0	0	0	0	0	0	0	0	0	0	0	9.42511
Bid	2180.87	1.23829	0.240912	5.14003	2.74695e-07	1.5349e-06	1319.69	1216.98	1114.48	1091.91	1138.21	1129.72	1065.86	1032.64	1353.33	1313.35	1247.55	1351.6	425.198	396.734	400.051	2804.43	2688.97	2054.03	2147.88	2573.35	3942.57	4240.62	3483.01	3690.93	3885.37	3278.54	2511.42	3865.95	2061.32	3099.69	4433.17	7318.82	995.91	771.096	885.96
Bin1	865.429	1.72086	0.231477	7.43426	1.05156e-13	1.32134e-12	488.826	488.036	591.392	595.407	287.55	294.597	242.215	271.089	622.264	633.919	508.684	525.198	464.614	527.098	317.282	1833.86	1946.54	1398.1	1234.7	1122.35	1368.09	1507.83	1074.35	1132.77	1380.68	1292.34	1356.74	1065.92	724.859	1363.96	801.848	888.714	362.149	1063.53	512.49
Birc5	3923.01	1.3617	0.213009	6.39269	1.62996e-10	1.40803e-09	1382.84	1410.49	1675.96	1788.21	1173.9	1176.79	1320.87	1356.53	1565.81	1521.58	1656.92	1818.75	610.485	609.829	580.304	3071.21	2210.07	3717.49	3830.37	4008.4	4429.44	4524.72	4727.56	4593.16	5232.93	9046.35	6264.12	9513.75	10963.5	1248.42	1651.35	1530.3	10343.9	13334.8	13414.3
Blcap	1091.32	-2.05893	0.390082	-5.2782	1.30457e-07	7.59863e-07	1323.43	1260.89	1092.66	1014.25	1688.46	1593.39	1193.22	1199.76	1183.16	1160.45	1114.35	1185.12	4954.03	4795.9	5696.36	480.636	414.904	561.397	544.678	434.742	486.87	346.826	420.833	461.09	432.628	112.754	115.468	572.734	362.43	391.857	522.516	201.98	331.431	360.029	184.968
Blm	2622.53	1.4945	0.312986	4.77497	1.79736e-06	8.73249e-06	1753.14	1718.23	2400.57	2446.02	1341.23	1369.56	1749.66	1725.61	2336.73	2255.75	2171.37	2199.92	523.273	561.569	389.015	4080.4	3957.76	5118.91	4987.26	5284.71	3234.72	3524.83	4001.57	3950.3	3333.72	4206.6	5253.78	2370.48	2016.01	2132.61	1843.59	779.407	1553.68	2171.21	3045.49
Bloc1s1	1276.68	1.03386	0.381001	2.71353	0.00665696	0.016	1052.92	1043.68	854.066	811.135	1057.11	1073.68	914.406	982.562	900.021	850.778	991.41	970.438	1156.1	1123.77	1468.69	2003.37	2236.22	2049.89	1843.98	2274.22	2048.09	1818.99	1794.36	1627.11	1613.56	1413.76	808.274	1209.1	0	419.488	622.747	14.2574	1812.36	2164.31	1658.82
Bloc1s2	1115.88	1.17166	0.0936592	12.5098	6.59691e-36	5.04705e-34	761.357	696.694	736.277	742.766	735.008	660.923	732.894	696.231	820.802	783.251	818.364	763.426	656.73	669.997	956.444	2001.22	1715.35	1548.19	1675.14	1487.7	2396.62	2583.97	2722.45	2564.81	2660.97	1006.11	519.604	1129.56	724.859	502.38	639.178	608.317	425.202	355.89	557.26
Bloc1s3	365.765	-1.61772	0.222845	-7.25937	3.889e-13	4.5819e-12	573.613	574.297	448.578	400.257	715.591	679.815	525.493	562.319	483.63	490.833	463.98	482.481	695.525	743.327	1116.46	192.398	227.062	160.873	123.323	265.631	136.539	87.3214	96.3993	135.223	61.0647	130.101	86.6007	0	0	409.44	481.438	389.703	210.176	320.025	332.235
Blvrb	1270.2	2.54096	0.362875	7.0023	2.51794e-12	2.69036e-11	868.928	894.085	783.694	676.388	933.181	973.772	908.752	808.368	1021.3	992.376	1173.11	1103.52	1185.28	1029.75	936.212	2120.66	1510.31	5278.95	4414.68	14395.1	256.909	226.298	285.874	334.733	304.288	0	0	31.8186	0	183.369	473.222	194.852	12.9339	124.148	20.0284
Bmf	230.203	-2.05095	0.355365	-5.77139	7.86207e-09	5.48078e-08	298.775	282.097	225.418	214.4	323.815	310.928	269.888	300.484	271.4	297.772	246.05	289.16	692.421	912.55	458.909	50.7815	102.522	114.435	55.7892	109.284	52.1005	18.4482	70.4712	57.6362	26.9099	0	0	0	0	40.1904	106.804	140.198	383.167	1005.6	328.701
Bmi1	2269.19	-1.15119	0.23346	-4.93098	8.18163e-07	4.20372e-06	3225.96	3124.83	2901.64	2839.64	3787.55	3721.85	3123.8	3138.21	2929.65	2953.63	2523.23	2592.58	3721.88	3245.32	8787.33	1490.54	1393.34	1540.73	2058.33	1415.11	1439.95	1185.6	1632.14	1361.1	1426.22	2185.7	721.673	763.645	1200.55	1142.92	1082.82	1219.01	1628.05	648.327	1268.86
Bmp1	713.638	-2.14287	0.47145	-4.54528	5.48633e-06	2.46905e-05	957.753	981.512	1844.93	1838	1367.79	1386.53	1984.44	1960.22	1309.08	1285.69	1964.43	1974.28	1081.31	1277.95	738.485	273.219	308.254	346.623	359.693	369.331	17.9657	57.8043	93.0752	26.6013	90.0445	0	404.137	0	0	442.095	200.462	35.6436	0	0	0
Bmp2	11.4453	-7.35828	1.93562	-3.8015	0.00014382	0.000494922	4.90268	3.88564	0	0	4.28327	2.2415	3.57074	5.44356	7.57964	5.65202	3.24462	6.02417	181.252	161.702	324.639	0	0	0	0	0	0	0	0	6.65033	0	0	0	0	0	0	0	0	3.23347	0	0
Bmp4	125.924	-5.75419	0.540575	-10.6446	1.84825e-26	7.66876e-25	373.757	397.501	169.722	173.246	477.156	481.923	518.352	539.457	112.717	145.465	157.724	160.462	276.224	245.06	151.744	0	10.321	3.31697	4.40441	8.77461	0	0	0	0	0	0	0	0	0	0	0	0	0	0	0
Bmp7	20.4435	-3.40668	0.524642	-6.49334	8.39534e-11	7.50243e-10	33.4536	30.308	48.7339	36.5077	60.2513	53.4758	70.2245	70.2219	36.1867	27.6652	35.871	47.6457	44.382	57.6611	42.3043	13.5894	2.0642	4.97545	0	0	0	0	0	0	0	0	0	0	0	0	0	0	0	0	0
Bmp8a	10.6232	-2.45487	0.775347	-3.16616	0.00154467	0.00430923	19.8991	7.77127	12.4187	8.62909	19.9886	15.0501	16.3659	12.5202	17.3598	18.4434	11.8969	17.5248	59.2795	55.7809	26.6701	10.0133	0	2.48772	7.34068	0	0	0	0	0	0	0	0	0	0	17.5833	14.7882	0	0	0	0
Bmp8b	15.4553	2.97436	0.552477	5.38369	7.29754e-08	4.42834e-07	2.88393	5.43989	10.3489	4.64643	7.42433	7.36493	11.3073	8.16534	7.57964	5.65202	6.30897	2.73826	7.13837	0.626751	1.83932	46.4901	21.3301	14.9263	130.664	27.1215	8.08456	18.4482	9.30752	11.0839	17.5949	26.0202	0	0	0	25.119	34.5058	0	30.718	4.13826	25.919
Bmper	5.06782	-1.97924	0.845763	-2.34019	0.0192742	0.0410525	11.8241	9.32553	8.65544	2.65511	10.5654	19.5331	9.2244	24.496	14.4258	6.84192	13.5192	10.4054	3.72436	5.01401	13.7949	8.58279	0	0	0	4.78615	0	0	0	0	0	0	0	0	0	0	0	0	0	0	0
Bmpr1a	430.235	-6.09796	0.703944	-8.66256	4.61268e-18	9.23146e-17	1360.35	1349.09	619.052	640.544	2307.82	2378.55	1968.07	1872.58	397.564	422.712	336.719	343.377	322.778	277.024	148.985	40.053	19.2659	9.12166	0	2.39308	29.6434	19.6781	37.2301	53.2026	40.3648	0	0	0	0	0	0	0	0	53.7974	8.24697
Bmx	323.985	1.53773	0.622893	2.46869	0.0135608	0.029997	13.2661	9.32553	17.1227	21.9046	31.9817	26.898	5.05854	4.35485	45.2333	34.8046	6.48923	5.47651	53.3826	53.2739	7.35726	94.4107	115.595	31.5112	55.7892	27.9192	475.193	793.272	425.487	445.572	458.503	468.364	548.471	143.183	0	175.833	21.3607	0	2386.3	1663.58	2673.2
Bmyc	1049.48	2.96464	0.179539	16.5126	2.97943e-61	8.31123e-59	581.688	536.606	489.785	420.17	545.402	578.307	546.918	463.791	437.908	466.441	529.774	448.527	397.576	321.523	254.745	4274.94	4759.36	2850.1	3658.59	2740.07	1646.56	1533.66	1481.89	1303.46	1781.23	173.468	57.7338	190.911	181.215	801.297	836.354	1104.95	82.4536	186.222	68.332
Bnip3	580.287	-1.31136	0.246671	-5.31625	1.05929e-07	6.26045e-07	1108.01	1136.55	686.226	672.405	1100.23	1031.73	798.357	873.691	817.134	872.494	772.219	784.237	520.48	526.471	1522.03	381.219	350.226	406.328	292.159	344.603	527.293	574.353	559.116	649.516	580.632	0	0	0	0	165.786	323.697	796.04	528.673	227.604	380.539
Boc	214.003	-5.61726	0.653071	-8.6013	7.88148e-18	1.53334e-16	387.312	362.141	245.175	247.589	275.557	277.306	353.205	329.88	235.458	233.22	297.784	276.564	1495.95	1519.87	742.164	20.0265	6.88067	14.9263	7.34068	0	21.5588	24.5976	11.9668	44.3355	16.5599	0	0	0	0	0	42.7214	0	0	0	0
Bod1	860.142	-1.01929	0.262691	-3.88019	0.000104374	0.000370135	1040.23	1155.2	900.542	925.968	1156.77	1181.91	996.235	956.977	930.584	931.989	929.943	882.267	1913.08	1758.66	2525.38	558.597	681.874	619.443	662.129	468.245	464.413	564.514	626.263	744.837	681.026	199.488	375.27	0	0	881.678	672.041	651.09	826.152	1527.02	715.13
Bok	68.5159	-2.78395	0.645492	-4.31291	1.61116e-05	6.68504e-05	99.2071	67.2215	146.954	112.178	125.071	138.653	103.551	110.504	86.0656	89.8374	116.265	111.173	348.538	356.622	165.538	27.1788	15.8255	37.3159	10.277	14.3585	6.28799	6.14939	5.31858	0	0	0	0	0	0	97.9642	0	0	0	0	0
Bpgm	1360.18	-1.05521	0.330004	-3.19758	0.00138588	0.00391021	1426.97	1427.58	1048.06	1043.46	1351.8	1303.59	1256.9	1199.22	1183.89	1242.25	1220.52	1244.81	4808.46	4577.79	3332.84	989.166	930.955	853.29	644.512	1018.65	621.613	719.479	734.629	396.803	774.176	884.687	490.738	747.736	1404.41	630.487	320.411	513.268	1901.28	3473.38	1888.56
Bpifb5	144.22	-8.62827	0.750927	-11.4902	1.47851e-30	8.2487e-29	356.742	361.364	253.266	261.528	376.642	371.449	338.625	354.376	219.81	262.968	271.466	274.373	472.684	443.113	374.301	0	0	4.14621	0	0	6.28799	0	1.99447	17.7342	24.8399	0	0	0	0	0	0	0	0	0	0
Bpifc	258.569	4.37141	0.685528	6.3767	1.80947e-10	1.55568e-09	38.933	38.8564	57.9538	63.7225	23.9863	7.36493	15.7707	14.6976	50.1234	46.7035	39.2959	37.2403	148.975	95.2662	142.547	1494.12	1413.98	1014.16	1068.8	667.668	193.131	162.344	398.894	476.607	514.392	104.081	0	0	0	303.94	274.403	0	75.9866	0	65.9758
Brca1	3634.25	1.15721	0.301433	3.83902	0.000123527	0.000430647	1682.48	1688.7	2579.13	2679	1187.89	1177.43	1789.24	1813.79	2013.49	1933.59	2271.23	2454.57	522.342	690.053	264.861	3684.16	3353.64	4131.28	2945.08	4285.2	4213.85	4372.22	3751.6	3901.53	3416.52	10425.4	9872.48	8241	13092.8	3509.13	3245.18	5541.39	3388.68	3368.54	3711.14
Brdt	86.4764	-2.91701	0.392077	-7.43989	1.00768e-13	1.26796e-12	164.961	166.305	184.21	175.237	184.752	194.69	202.044	217.198	157.95	159.744	194.677	175.796	178.459	146.66	234.513	27.8941	17.2017	32.3404	14.6814	27.9192	24.2537	38.1262	11.302	0	25.8749	0	0	0	0	30.1428	0	0	0	22.0707	17.6721
Brf2	284.766	-2.08722	0.321825	-6.48557	8.83958e-11	7.88e-10	424.803	404.883	368.797	410.878	484.295	541.162	372.844	425.686	355.754	396.236	418.916	405.262	686.214	669.37	684.226	140.901	108.027	102.826	70.4705	129.226	120.37	116.838	95.0697	101.972	127.304	277.549	0	0	0	444.607	632.606	299.406	11.3172	48.2797	90.7167
Bri3	638.553	-2.1509	0.400203	-5.37452	7.67881e-08	4.63952e-07	828.264	819.869	629.589	627.269	904.626	914.532	643.923	662.481	742.56	700.553	712.914	668.682	1696.45	1704.76	2949.34	221.007	244.952	193.213	287.755	194.637	236.249	170.953	143.602	208.377	217.349	86.734	0	0	0	818.88	359.846	1506.54	118.022	1110.43	1024.98
Brip1	2181.98	1.17956	0.310208	3.80248	0.000143256	0.000493264	997.839	1091.48	1476.51	1497.48	837.807	885.073	1039.68	1101.78	1227.17	1209.83	1363.64	1309.43	250.464	263.862	206.003	2312.35	2170.85	2321.88	2654.39	1686.32	2777.5	3179.24	2797.57	3287.48	2861.76	4562.21	2193.89	2322.75	3397.78	1642.78	1222.49	1589.7	5469.42	7250.23	5910.72
Brox	2243.55	-1.10347	0.177909	-6.20245	5.55909e-10	4.49988e-09	2692.72	2863.32	2781.03	2837.64	3100.23	2941.49	3078.57	3004.3	2856.79	2843.86	2613.9	2629.82	4226.22	4685.59	6065.14	1419.02	1478.66	1544.05	1686.89	1506.84	1438.15	1632.05	1494.52	1392.14	1636.33	806.626	1212.41	540.915	294.474	1632.74	1457.46	1834.46	2594.86	1536.67	2164.24
Brsk2	47.0139	5.06083	0.516083	9.80622	1.05859e-22	3.26435e-21	2.88393	3.10851	2.4461	0	1.99886	1.92129	2.08293	0	1.22252	2.08232	3.60513	2.73826	1.55182	0.626751	0.919658	41.4835	41.284	55.5592	146.814	35.8961	16.1691	30.747	14.6261	26.6013	8.27996	147.448	404.137	63.6371	271.822	100.476	151.168	4.75248	27.4845	19.3119	10.6032
Brwd3	2125.99	1.06871	0.160613	6.65393	2.85365e-11	2.70336e-10	954.58	922.061	1163.22	1264.49	912.05	907.808	1146.8	1114.84	1150.15	1197.04	1049.63	1081.06	806.946	1044.17	511.33	2225.8	2025.67	2272.95	2068.6	2055.65	2162.17	2379.82	2554.25	2469.49	2361.86	789.279	375.27	254.548	475.689	1318.75	1100.9	1038.42	14843.3	7450.25	8960.92
Bsn	1061.23	1.75739	0.434075	4.0486	5.15259e-05	0.00019351	531.796	525.726	953.604	933.27	287.264	314.13	379.391	402.279	759.676	790.688	987.805	1006.58	58.9691	119.083	50.5812	1902.52	1710.53	1453.66	2335.8	1729.4	1146.21	822.789	1217.96	1072.92	938.74	884.687	1645.41	540.915	974.03	3333.29	3335.56	1760.79	512.505	935.247	789.353
Bspry	67.7945	-3.62108	0.912213	-3.96955	7.2007e-05	0.000263764	43.8357	47.4048	44.5943	29.8699	58.8235	54.1162	38.3854	43.5485	36.9202	38.9692	31.7251	23.0014	934.505	790.96	912.301	5.00663	15.8255	23.2188	10.277	5.58384	8.98285	7.37927	2.65929	6.65033	6.20997	26.0202	0	0	0	0	39.4352	0	0	0	0
Btbd16	7.30705	1.41773	0.627629	2.25887	0.0238913	0.0497816	10.3821	4.2742	10.1607	12.6118	6.85322	2.56172	2.67805	4.35485	14.4258	12.4939	8.47205	4.92886	8.06946	13.1618	10.1162	21.457	13.7613	35.6574	5.87254	34.3007	7.18628	0	11.9668	0	0	0	0	0	0	0	0	0	0	0	0
Btc	144.6	-4.73331	0.529906	-8.93235	4.17037e-19	9.21038e-18	393.656	490.756	284.312	312.639	494.289	501.456	421.347	398.468	348.174	378.685	350.959	387.737	60.8313	60.1681	114.957	3.57616	4.1284	15.7556	8.80882	30.3123	0	0	0	0	0	0	0	0	0	0	0	0	0	0	0
Btg3	93.6513	8.22676	1.01123	8.13543	4.10468e-16	6.66303e-15	0.288393	0.388564	0.188162	0.663776	0.285551	0.320214	0.297561	0.544356	1.95604	0.297475	0.180256	0.547651	0.310364	1.2535	0.919658	0.715232	423.161	385.597	1.46814	0.797692	260.503	30.747	386.262	365.768	1.03499	112.754	0	0	0	271.285	328.626	237.624	134.189	33.1061	295.713
Btla	1334.1	2.89552	0.412315	7.02259	2.17793e-12	2.33808e-11	28.2625	50.9018	13.924	20.5771	69.6744	50.2737	47.0147	20.6855	85.5766	79.1283	26.1372	35.0497	67.3489	67.6891	39.5453	343.312	397.703	438.669	377.311	185.862	498.548	587.882	510.584	673.9	939.775	268.875	259.802	509.097	226.519	198.44	208.678	0	15184.4	11158.1	13024.3
Btnl10	36.1308	2.71877	0.706161	3.85007	0.000118082	0.000413731	8.94018	7.38271	14.8648	17.922	15.4198	6.40429	26.1854	23.4073	33.4971	28.2601	56.7808	70.647	6.828	5.01401	11.9556	111.576	37.8437	95.3628	89.5563	398.048	0	0	7.31305	4.43355	0	0	0	0	0	0	0	0	6.46695	114.492	65.9758
Btnl9	218.454	3.78343	0.34334	11.0195	3.07897e-28	1.45765e-26	38.0679	45.8505	80.5332	73.0154	22.5585	27.5384	19.9366	29.3952	71.6398	73.7738	40.9182	49.8363	34.4504	55.7809	37.706	742.411	597.242	847.485	527.061	503.344	372.788	237.367	449.42	392.369	373.633	147.448	317.536	0	0	351.666	193.89	370.693	79.2201	303.472	137.842
Bub1	2570.32	1.37431	0.357304	3.84633	0.000119903	0.000419544	1657.97	1588.45	2030.08	2029.16	1205.6	1218.74	1509.53	1496.98	1932.81	1855.35	1833.03	1961.14	387.024	338.446	224.397	3405.22	3405.24	4094.79	3695.3	3781.06	4592.93	5641.45	5107.17	5224.94	4884.14	3582.11	2915.56	2545.48	475.689	1976.87	1894.53	1059.8	3324.01	3034.72	4051.62
Bysl	1711.42	1.02279	0.22425	4.56096	5.09197e-06	2.30416e-05	890.557	949.649	978.065	1004.29	895.202	928.942	859.655	923.227	973.128	1018.26	1036.29	1019.73	1729.04	1714.17	1570.78	1902.52	1978.19	1893.16	2260.93	3131.74	1869.33	2100.63	1912.03	1884.26	1730.51	2541.31	1645.41	5027.33	838.119	2328.53	3213.97	3179.41	1039.56	1384.94	1546.9
Bzrap1	2816.24	2.78925	0.373628	7.46532	8.30998e-14	1.05664e-12	50.4688	43.9077	203.967	205.107	44.8315	56.9982	94.6245	85.4639	152.326	130.294	110.497	107.887	54.624	95.893	15.6342	992.027	951.597	341.648	739.941	324.661	1781.3	1664.03	1972.53	2232.29	1229.57	17771.8	18041.8	13825.2	12639.7	6601.28	9768.42	4170.3	421.968	1226.3	419.417
C030034L19Rik	746.357	2.26306	0.568504	3.98073	6.87048e-05	0.000252433	123.721	117.346	869.684	886.805	386.065	376.252	732.001	800.203	596.836	626.185	679.206	743.163	16.7596	38.2318	36.7863	2468.98	1551.59	2073.1	4030.03	1125.54	791.389	371.423	990.586	1307.9	815.576	268.875	433.004	190.911	566.296	514.94	463.363	565.545	308.797	38.6237	216.778
C030037D09Rik	102.225	-2.14768	0.509686	-4.21373	2.51192e-05	0.000100788	204.182	199.333	262.298	215.727	209.594	246.245	260.366	243.327	226.656	224.891	323.921	289.708	97.1438	117.829	140.708	53.6424	99.7697	30.6819	49.9166	11.1677	10.7794	0	23.9336	0	13.4549	0	0	0	0	22.6071	0	0	0	0	0
C030044B11Rik	338.84	-1.79584	0.219383	-8.18587	2.70349e-16	4.46852e-15	662.727	625.976	623.38	575.494	845.802	853.051	727.835	726.171	643.78	679.135	587.996	546.556	414.646	303.348	1014.38	229.59	163.76	191.555	207.007	152.359	65.5748	43.0458	109.031	62.0697	106.604	60.7138	0	0	0	62.7976	65.7253	95.0496	174.608	132.424	107.211
C130026I21Rik	164.524	-2.52478	0.68255	-3.69904	0.000216414	0.000723456	157.751	167.082	100.667	90.2736	320.388	293.957	348.147	366.351	86.5546	88.6475	106.892	106.792	279.017	261.355	240.95	32.9007	59.8618	19.0726	32.299	30.3123	43.1177	45.5055	49.8617	44.3355	75.5546	0	0	127.274	1359.11	0	98.5879	0	247.361	226.225	252.122
C130060C02Rik	10.507	-3.06364	1.20167	-2.54949	0.010788	0.0245216	6.92143	5.43989	3.57507	0	4.85437	6.08407	10.7122	14.1532	4.64559	10.4116	9.37333	11.5007	0	4.38726	1.83932	0	3.44034	0	0	0	2.69485	0	2.65929	0	0	0	0	0	0	0	0	0	239.277	15.1736	10.6032
C130074G19Rik	7.44762	-6.49808	1.76579	-3.67998	0.000233257	0.000775612	4.90268	3.10851	2.06978	0	0	2.88193	2.67805	3.26613	7.33514	7.43687	6.66949	3.83356	83.1775	71.4497	16.5538	0	0	0	0	0	0	0	0	0	0	0	0	0	45.3037	0	0	0	0	0	0
C1qa	54.2736	-3.68915	0.814083	-4.53167	5.85197e-06	2.61866e-05	36.3375	54.0103	156.551	155.987	66.2478	58.5992	60.7025	77.8429	154.282	127.022	138.978	130.341	139.353	147.287	262.103	4.29139	0	11.6094	23.4902	7.17923	5.38971	0	7.97787	13.3007	0	0	0	0	0	0	0	0	0	60.6945	0
C1qb	64.0119	-2.49367	0.899597	-2.77198	0.00557165	0.0136594	49.0268	54.3989	214.881	179.22	55.968	41.6279	59.2147	80.0203	125.92	143.68	128.523	105.149	123.835	124.724	327.398	25.7484	2.75227	48.9253	0	29.5146	7.18628	0	33.906	17.7342	23.8049	0	0	0	0	0	0	0	0	237.26	0
C1qc	64.4608	-2.39173	0.942135	-2.53862	0.0111289	0.0252115	48.7384	52.8446	163.324	170.591	65.6767	60.8407	64.8684	56.0686	125.186	126.129	139.518	113.912	106.455	92.7592	299.809	2.1457	5.50454	16.5848	79.2793	4.78615	0	0	37.2301	19.951	0	0	0	0	0	0	4.92939	0	0	384.858	14.1377
C1ql1	12.2014	-4.82379	0.693046	-6.96028	3.39589e-12	3.58824e-11	21.6295	26.8109	28.7888	29.2062	27.984	37.4651	36.8976	29.9396	23.9614	20.5258	30.6436	31.2161	35.0711	33.8446	6.43761	2.1457	0	2.48772	0	0	0	0	1.99447	0	0	0	0	0	0	0	0	0	0	0	0
C1qtnf1	21.3094	-8.25165	1.48489	-5.55709	2.74311e-08	1.77509e-07	19.3223	15.5425	7.33831	1.32755	18.8464	13.449	17.8537	8.70969	21.2719	20.5258	21.2703	16.9772	142.457	223.123	178.414	0	0	0	0	0	0	0	0	0	0	0	0	0	0	0	0	0	19.4008	0	0
C1qtnf4	13.0693	-2.43597	0.507038	-4.8043	1.5529e-06	7.62449e-06	40.0866	29.5308	17.499	19.9133	55.968	52.195	32.7317	27.7621	16.1373	15.7662	25.4162	26.2873	28.2431	17.549	25.7504	3.57616	7.56874	0	5.87254	9.5723	0	0	0	0	0	0	0	0	0	0	0	0	0	0	0
C1qtnf5	24.2271	3.28019	0.997038	3.28993	0.00100212	0.00292128	2.01875	2.33138	4.13956	0	0.571102	0	2.97561	1.08871	4.15658	5.65202	7.93128	6.02417	2.48291	0	0	12.159	4.81647	27.365	79.2793	7.17923	7.18628	0	29.917	6.65033	6.20997	0	144.335	0	0	55.2618	100.231	0	14.5506	234.501	78.9353
C1qtnf6	814.915	-2.21323	0.274431	-8.06481	7.33514e-16	1.16463e-14	1595.97	1635.08	1266.52	1333.53	1654.77	1698.42	1575.88	1526.92	1145.75	1147.36	1251.34	1194.98	1441.33	1400.79	1138.54	354.755	416.969	292.722	255.456	189.053	217.385	186.942	313.796	146.307	199.754	78.0606	0	0	0	753.571	882.362	3203.17	21.0176	0	3.53442
C1ra	523.17	-3.86862	0.471818	-8.19939	2.41601e-16	4.02269e-15	1290.85	1278.76	976.56	986.372	1335.81	1402.22	1256.9	1228.61	967.993	969.47	1063.33	1129.26	671.937	669.37	619.849	73.6689	87.3845	92.8751	80.7475	27.1215	97.913	81.172	116.344	208.377	144.899	164.795	0	0	135.911	422	483.081	0	48.5021	46.9003	151.98
C1rb	40.6579	-22.7256	3.84407	-5.91187	3.38239e-09	2.48297e-08	293.296	0	0	0	0	0	0	0	0	207.042	45.7851	0	278.086	236.912	197.726	0	0	0	0	0	0	0	0	0	0	0	0	0	0	80.3809	83.7997	0	0	0	0
C1rl	767.04	-3.06703	0.398096	-7.70425	1.31614e-14	1.82449e-13	1620.48	1666.94	966.023	984.38	1591.66	1601.71	1544.34	1630.89	989.021	983.154	1048.73	993.44	246.429	262.609	222.557	170.941	169.953	112.777	71.9387	123.642	539.869	429.228	516.567	594.096	526.812	589.791	202.068	525.006	0	954.523	819.923	1363.96	1029.86	823.514	929.551
C2	12.2664	-2.13872	0.522226	-4.09538	4.21473e-05	0.000161091	25.3786	31.4736	19.9451	18.5857	19.703	16.3309	40.7659	42.4597	25.673	29.1525	40.3774	48.1933	19.5529	12.535	7.35726	7.15232	4.1284	8.29242	0	9.5723	2.69485	0	0	0	0	0	0	0	0	0	0	0	0	0	0
C230035I16Rik	38.4362	-1.61341	0.589378	-2.73748	0.00619112	0.0149976	38.6446	40.7992	91.8229	98.9027	71.6733	77.4919	102.361	113.77	46.4559	58.9	83.9995	106.792	16.1389	11.2815	43.2239	27.8941	15.1375	34.8281	23.4902	7.97692	18.864	4.91951	36.5653	15.5174	64.1697	0	0	0	0	12.5595	29.5764	0	16.1674	0	35.3442
C230052I12Rik	678.632	1.57908	0.205754	7.67461	1.65928e-14	2.25702e-13	430.282	459.282	424.869	447.385	412.907	418.2	443.366	417.521	424.46	467.63	415.671	463.313	468.96	409.895	328.318	1167.97	895.175	1301.91	1402.07	1641.65	1158.79	1100.74	1017.84	720.452	1042.24	520.404	0	1288.65	951.378	994.713	713.119	475.248	355.682	343.475	228.559
C230091D08Rik	1149.94	-1.11377	0.158209	-7.0399	1.92374e-12	2.07689e-11	1445.43	1414.76	1428.71	1526.69	1760.71	1756.06	1468.47	1462.68	1532.07	1490.05	1163.56	1145.69	1106.45	955.796	1997.5	774.597	564.903	676.661	814.815	507.332	610.834	521.469	630.917	583.012	583.737	780.606	1212.41	1050.01	702.207	778.69	560.308	879.209	2935.99	1394.59	2031.11
C2cd4c	2.41464	-3.08356	1.02621	-3.00481	0.00265746	0.00705066	6.92143	3.88564	9.21993	6.63776	3.71216	3.52236	2.67805	11.9758	2.44505	2.3798	5.94846	9.31007	2.48291	5.01401	5.51795	2.86093	0	0	0	0	0	0	0	0	0	0	0	0	0	0	0	0	0	0	0
C2cd4d	2.68625	-5.3078	1.42221	-3.73209	0.000189895	0.000641784	7.49821	6.99414	5.08037	0	3.99771	9.92665	11.9025	11.4315	4.89009	3.86717	7.57077	11.5007	4.34509	5.01401	0	0	0	0	0	0	0	0	0	0	0	0	0	0	0	0	0	0	0	0	0
C330019G07Rik	7624.64	1.22583	0.197251	6.21455	5.14711e-10	4.18321e-09	4763.1	4621.57	6002.93	6005.19	3979.44	4033.1	5841.13	5682.53	5248.05	5417.61	5830.93	5903.68	2807.86	4310.17	1183.6	10217.1	10573.5	10873.8	12125.3	12061.1	9059.2	8235.27	9157.93	8361.68	7978.77	7398.41	7707.47	8320.55	7520.42	4772.61	3994.45	5182.58	18825.3	17226.2	15639.8
C3ar1	83.6809	-2.45226	0.973366	-2.51936	0.0117567	0.0264449	2.30714	6.21702	11.1015	13.9393	13.992	14.4096	8.33172	7.62098	16.6263	13.9813	5.58795	5.47651	121.663	117.203	137.949	2.1457	4.1284	11.6094	0	11.9654	0	0	11.9668	62.0697	6.20997	0	0	0	0	0	0	0	619.21	1078.71	624.413
C4b	218.384	-6.49925	1.01982	-6.37293	1.85449e-10	1.59212e-09	369.72	358.644	363.34	373.706	1192.75	1279.58	1273.56	1287.4	192.425	194.549	239.381	255.206	43.4509	54.5274	25.7504	0	11.0091	2.48772	14.6814	0	0	3.68964	12.6316	15.5174	0	0	0	0	0	67.8214	0	0	0	6.8971	4.71255
C530008M17Rik	1253.03	-1.80517	0.307991	-5.86112	4.59761e-09	3.31072e-08	2795.1	2760.36	2643.48	2459.29	2745.29	2718.94	4579.77	4478.96	1957.26	2073.99	2528.64	2409.67	1488.5	1848.92	496.615	478.491	467.198	810.169	695.896	1171.81	47.6091	77.4824	144.931	73.1536	103.499	182.141	173.201	190.911	0	359.202	353.273	430.099	45.2686	31.7267	35.3442
C530028O21Rik	56.2142	-4.30393	0.700831	-6.14118	8.19114e-10	6.49986e-09	102.379	94.4209	64.9158	61.0674	218.161	209.42	196.093	237.883	42.0548	49.0833	48.8495	43.8121	102.42	104.041	48.7419	5.00663	2.75227	9.12166	5.87254	4.78615	0	66.4134	10.6372	42.1188	26.9099	0	0	0	0	22.6071	0	0	109.938	26.209	11.7814
C5ar1	169.57	-2.87398	1.12561	-2.55327	0.0106717	0.0242936	4.90268	9.71409	25.4018	23.896	13.992	8.32558	1.78537	0	22.2499	25.8803	7.57077	5.47651	52.7618	654.328	307.166	13.5894	21.3301	0	0	17.5492	212.893	104.54	171.524	197.293	286.693	0	0	127.274	0	22.6071	44.3646	0	438.136	2445.71	668.005
C630004H02Rik	938.905	-5.606	0.291986	-19.1996	3.73118e-82	2.05011e-79	2247.73	2362.47	1379.04	1346.8	2473.16	2474.3	2609.02	2554.12	1423.26	1383.56	1797.34	1796.84	3636.53	3327.42	1775.86	41.4835	55.7334	34.8281	69.0024	23.9308	14.3726	7.37927	9.97234	0	6.20997	0	0	0	0	0	0	0	11.3172	0	0
C7	41.5813	-4.99198	0.939253	-5.31484	1.06749e-07	6.29662e-07	109.878	94.4209	73.3831	76.9981	173.044	200.454	177.049	209.033	57.4586	69.9066	62.3687	55.3128	31.9675	32.5911	16.5538	0	0	14.9263	0	0	0	0	0	0	0	0	0	0	0	0	0	0	0	0	0
C77080	973.293	-4.07997	0.677908	-6.01846	1.7608e-09	1.34769e-08	1020.33	1008.32	955.109	897.426	793.261	761.15	779.313	792.038	954.79	944.185	1144.27	1130.9	8840.4	9891.39	2756.21	105.854	163.76	123.557	135.069	115.665	18.864	23.3677	30.5819	35.4684	30.0148	225.508	86.6007	79.5464	0	82.8928	123.235	0	16.1674	0	0
C77370	6.07456	-3.37249	0.772313	-4.36674	1.26117e-05	5.33414e-05	9.22857	10.1027	18.628	3.98266	11.422	16.6512	18.7464	11.4315	10.2692	6.54445	12.9785	11.5007	29.4846	13.1618	22.0718	1.43046	0	4.97545	0	0	0	0	0	0	0	0	0	0	0	0	0	0	0	0	0
C78339	324.6	-2.90176	0.329704	-8.80111	1.35469e-18	2.86284e-17	504.688	453.842	464.383	472.609	548.829	534.438	549.001	547.078	474.583	458.706	462.358	457.837	939.471	1036.02	1084.28	107.285	97.0174	47.2668	71.9387	76.5784	68.2696	38.1262	51.1914	79.804	40.3648	286.222	259.802	0	0	271.285	105.16	102.178	291.013	113.112	266.259
C85492	678.123	-1.46165	0.450342	-3.24565	0.00117181	0.00336191	1396.4	1330.83	1153.62	1139.7	1695.89	1752.21	1301.53	1344.56	1050.39	1042.05	1264.68	1220.72	305.398	315.256	266.701	413.404	366.74	398.865	433.1	394.857	309.908	307.47	364.323	359.118	371.563	0	288.669	0	0	1115.28	1258.64	727.129	0	35.8649	9.42511
C920009B18Rik	588.036	4.09135	0.442695	9.24191	2.42126e-20	6.14148e-19	12.4009	9.32553	27.6598	25.8873	11.422	10.8873	15.7707	18.5081	32.0301	36.5894	28.841	24.6443	69.8318	62.6751	85.5282	827.524	615.82	416.279	510.911	293.551	747.373	527.618	573.742	585.229	759.686	130.101	144.335	381.823	90.6074	241.143	285.905	19.0099	5181.64	4804.52	2972.44
Cables1	602.126	-2.70317	0.559421	-4.83209	1.35107e-06	6.69334e-06	693.873	657.838	610.585	613.993	571.388	598.161	515.376	543.267	637.912	675.268	693.446	652.253	3019.22	3288.56	3238.12	211.709	237.383	145.117	121.855	153.955	264.994	307.47	377.619	387.936	179.054	225.508	0	0	0	638.023	341.771	392.08	0	52.4179	28.2753
Cachd1	23.8832	1.55981	0.657586	2.37203	0.0176907	0.0380102	25.9554	23.3138	12.9832	4.64643	11.9931	22.415	23.2098	19.0525	19.8049	14.5763	35.6908	38.8833	15.2078	15.042	0	23.6027	7.56874	29.0235	45.5122	173.099	19.7623	0	9.97234	28.8181	11.3849	0	0	0	0	0	0	0	46.8854	118.63	38.8786
Cacna1a	157.767	-1.5506	0.327484	-4.7349	2.19164e-06	1.04658e-05	177.938	210.99	282.619	257.545	284.694	273.143	334.161	348.388	200.249	230.246	252.72	248.086	285.845	218.736	228.075	75.0994	118.348	66.3393	129.196	48.6592	114.082	82.4019	87.7566	144.09	109.709	130.101	317.536	79.5464	0	80.3809	105.16	0	0	0	0
Cacna1b	29.4781	-3.21732	0.766367	-4.19814	2.69117e-05	0.000107268	78.4429	75.3813	53.0616	67.0414	81.9531	87.7388	91.0538	101.25	25.184	27.0702	44.5233	53.1222	4.96582	6.26751	6.43761	15.7351	2.0642	0	4.40441	6.38153	10.7794	6.14939	23.9336	22.1678	8.27996	0	0	0	0	70.3333	42.7214	0	12.9339	0	2.35628
Cacna1d	390.197	-1.33983	0.298927	-4.48213	7.39029e-06	3.25323e-05	299.929	247.515	232.944	245.597	338.092	344.231	403.791	380.505	217.12	197.821	224.419	242.61	236.187	277.024	67.135	118.729	94.9532	38.1451	176.176	95.723	153.607	131.597	157.563	121.923	114.884	312.242	0	381.823	67.9556	992.201	962.875	874.456	1362.91	2190.52	1353.68
Cacna1f	19.3674	2.70207	1.08419	2.49225	0.0126938	0.0283035	0	0	7.52647	0	2.56996	3.52236	0.892684	0	5.3791	1.78485	1.44205	0	1.55182	3.13376	0	22.8874	12.3852	20.731	0	5.58384	69.1679	99.6202	85.7621	126.356	131.444	0	0	0	0	0	52.5802	0	12.9339	0	10.6032
Cacnb1	104.818	-1.60008	0.501091	-3.1932	0.00140707	0.00396288	166.979	184.568	226.359	219.046	147.059	156.905	228.825	235.162	181.422	208.232	233.072	244.253	150.526	226.257	55.1795	71.5232	42.6602	74.6317	91.0244	35.8961	26.0503	30.747	20.6095	4.43355	36.2248	0	0	0	0	0	144.596	0	48.5021	104.836	73.0446
Cacnb2	679.488	-1.27278	0.20333	-6.25967	3.85798e-10	3.17679e-09	1311.9	1382.51	1032.07	1075.32	1348.66	1373.4	1428.59	1393.55	1039.88	1026.59	1120.47	1093.11	833.637	764.637	731.128	567.895	498.161	410.475	601.936	263.238	363.805	218.918	285.209	370.202	327.058	312.242	721.673	604.552	158.563	213.512	185.674	327.921	90.5372	144.839	160.227
Cadm1	58.8029	-4.40505	0.852265	-5.16863	2.35812e-07	1.33118e-06	100.361	116.569	93.5164	97.5751	213.307	217.426	151.756	161.674	81.909	80.0207	52.8151	65.1705	56.7966	51.3936	99.3231	4.29139	0	9.12166	13.2132	0	0	0	15.9557	0	0	86.734	0	0	0	0	0	0	147.123	133.804	8.24697
Cadm3	62.3485	-1.92774	0.644273	-2.99212	0.0027705	0.00731744	59.1205	72.6614	124.375	145.367	113.649	108.553	110.693	154.597	64.7937	58.0076	41.0985	48.741	36.3126	50.1401	35.8667	0	55.7334	10.7801	26.4264	14.3585	0	23.3677	1.99447	0	8.27996	0	0	0	0	0	0	0	247.361	191.739	378.182
Cadm4	40.3565	-4.09619	0.934837	-4.38172	1.17745e-05	5.00341e-05	25.9554	36.9135	44.218	34.5164	45.6882	40.347	49.6927	53.8912	22.9834	25.8803	34.9697	33.9544	380.196	354.741	163.699	2.86093	0	4.14621	16.1495	3.98846	0	0	2.65929	28.8181	6.20997	0	0	0	0	0	0	0	0	0	0
Cadps2	833.258	-4.92492	0.235234	-20.9363	2.50174e-97	2.06189e-94	2396.54	2339.15	1642.28	1753.03	1964.31	1918.72	2104.65	2168.17	1502.97	1666.75	1531.1	1705.93	2214.13	2062.64	1810.81	67.9471	32.3391	110.289	64.598	41.48	16.1691	12.2988	10.6372	0	4.13998	0	0	0	0	0	19.7176	0	3.23347	0	0
Cage1	49.6746	-1.40618	0.521603	-2.69589	0.00702012	0.016764	113.915	112.683	104.053	97.5751	106.225	100.868	136.283	145.887	110.516	100.844	100.403	106.244	28.5535	19.4293	13.7949	31.4702	43.3482	57.2177	23.4902	19.9423	14.3726	29.5171	19.2799	13.3007	10.3499	0	0	0	0	20.0952	27.9332	0	27.4845	0	3.53442
Calcoco1	1416.68	-1.31346	0.230504	-5.69822	1.21066e-08	8.23397e-08	2712.05	2674.48	2129.62	2162.58	1909.48	1970.92	2389.42	2336.37	2188.56	2107.01	2408.77	2380.64	2311.28	2567.17	1110.95	951.259	948.156	942.018	800.134	831.993	207.504	286.562	289.863	285.964	360.178	1474.48	952.608	111.365	770.163	793.761	918.511	660.595	1817.21	1973.95	848.26
Calm2	27259.6	1.16402	0.181039	6.42969	1.27865e-10	1.11948e-09	13472.3	13273.7	10576	11093.7	14610.8	14738.2	11500.4	11537.1	11781.9	11739.8	10057.2	10076.8	13428.5	12726.2	31578.3	32694	30608.7	33789.9	28775.5	25146.4	31820.8	35290.1	29780.1	30937.3	35020.1	51615.4	56146.1	59818.9	58962.8	8721.32	5775.61	10562.4	55208.3	75403.2	55817.9
Calml4	76.0522	-1.91873	0.461525	-4.15738	3.21917e-05	0.00012626	206.201	180.293	99.7257	80.9807	281.553	293.637	247.273	238.972	92.4227	82.4005	81.4759	79.4095	113.903	95.2662	131.511	27.8941	66.0544	24.8772	33.7671	50.2546	12.576	12.2988	34.5708	24.3845	23.8049	0	0	0	0	27.6309	0	0	8.08368	0	10.6032
Calr3	63.7847	-2.02721	0.359115	-5.64502	1.65162e-08	1.10711e-07	132.949	116.569	111.392	106.868	139.349	168.753	113.371	142.621	107.337	103.224	106.351	115.007	119.18	115.949	218.879	13.5894	38.5318	48.9253	24.9583	30.3123	37.728	8.60915	15.9557	33.2517	22.7699	0	0	0	0	37.6785	0	0	0	0	2.35628
Calr4	3.25999	5.71997	2.31948	2.46606	0.0136609	0.0301961	0	0	0	0	0	0	0	1.08871	0	0	0.721026	0	0	0	0	3.57616	0	4.14621	27.8946	0	3.59314	0	5.31858	24.3845	0	0	0	0	0	0	0	0	33.9515	0	9.42511
Camk1	775.388	-2.67028	0.231291	-11.5451	7.8156e-31	4.4424e-29	1478.88	1509.18	1287.97	1258.52	1727.3	1773.67	1770.49	1756.64	1186.09	1242.25	1360.58	1324.77	1517.06	1382.61	1953.35	223.868	352.29	222.237	284.818	97.3184	162.59	260.734	204.765	223.894	187.334	0	0	0	0	909.309	672.041	363.565	197.242	55.1768	192.037
Camk1d	1701.69	2.0994	0.431097	4.86992	1.11646e-06	5.61233e-06	548.812	537.772	451.4	485.884	310.394	330.141	247.571	278.71	766.522	776.409	603.499	585.987	991.302	1154.48	902.184	2408.19	1686.45	2958.73	3431.03	2329.26	153.607	102.08	491.969	321.433	332.233	104.081	1068.08	111.365	0	452.142	118.305	199.604	12954.9	9998.03	11366.7
Camk2a	1208.51	-1.28651	0.381164	-3.37522	0.000737555	0.00222444	2051.34	2069.49	1821.78	1830.03	2113.65	2121.1	1829.7	1933.01	1864.84	1840.77	1918.11	1871.87	1611.72	1598.84	2145.56	1311.74	1407.1	223.895	346.48	619.807	937.809	763.755	896.846	782.522	838.346	633.158	837.141	1384.11	1064.64	399.392	547.163	152.079	156.823	5.51768	367.579
Camk2b	140.444	-1.30037	0.39085	-3.32704	0.000877752	0.00259894	162.654	160.088	113.085	117.488	158.766	172.275	139.854	157.319	209.296	204.663	159.527	169.772	151.768	155.434	125.993	70.0928	37.8437	54.7299	93.9607	63.8153	21.5588	23.3677	47.2024	68.7201	83.8346	52.0404	86.6007	79.5464	0	180.857	410.783	1052.67	53.3523	0	76.579
Camk2d	1249.11	-2.08684	0.423325	-4.92965	8.23792e-07	4.22546e-06	2332.23	2264.94	1681.98	1650.15	2581.1	2640.17	2177.55	2122.99	1781.46	1828.28	1750.83	1802.87	2433.56	2052.61	2824.27	532.848	405.271	596.225	700.301	271.215	317.993	343.136	612.967	410.104	550.617	43.367	0	0	679.556	570.202	233.325	47.5248	2835.76	699.366	1943.93
Camk2n1	91.3687	-6.6022	1.29478	-5.09911	3.41262e-07	1.87963e-06	74.117	61.0045	25.4018	28.5424	119.075	114.317	89.2684	75.1211	40.5878	26.4753	36.2315	43.2645	2906.25	2421.77	2956.7	8.58279	2.0642	0	0	0	0	0	0	0	0	0	0	0	0	0	0	0	0	0	0
Camkk1	517.991	-3.43928	0.454965	-7.55943	4.04831e-14	5.31144e-13	1240.09	1195.22	1180.15	1154.97	1446.6	1474.27	1812.15	1832.85	872.881	824.898	1021.51	1002.2	621.659	655.582	447.873	120.159	119.036	108.631	67.5343	99.7115	29.6434	40.586	67.8119	46.5523	33.1198	0	0	0	0	278.821	313.838	0	4.85021	0	16.4939
Camkk2	2766.01	-1.48322	0.125603	-11.8088	3.51446e-32	2.15284e-30	2743.19	2890.52	4040.77	3939.51	2753.85	2909.79	3427.61	3545.93	3086.38	3208.27	3706.97	3435.42	3273.1	3946.65	2148.32	1182.28	1149.76	1125.28	1313.98	1080.87	1798.37	1281.53	1664.72	1851.01	1313.41	1491.82	1241.28	2052.3	1359.11	5810.03	6559.38	5636.44	3868.85	2522.96	3450.77
Camp	3266.6	-5.36726	1.14456	-4.68935	2.74076e-06	1.28878e-05	253.497	294.143	2384.76	2379.64	307.538	346.792	13.0927	14.1532	655.272	610.418	373.672	370.76	20495.2	21693.7	20668.4	261.775	25.4585	74.6317	5.87254	204.209	18166.9	2363.83	6265.29	6865.36	7690.01	43.367	0	0	0	60.2857	141.309	0	103.471	1138.02	60.0851
Camsap2	1637.55	2.70394	0.354308	7.63159	2.31867e-14	3.10503e-13	175.92	146.1	203.403	190.504	138.778	152.422	226.444	213.387	362.111	362.324	374.933	400.333	709.181	984	253.826	1353.22	1152.51	1895.65	1852.79	4371.35	1086.03	1013.42	706.042	767.005	876.64	2654.06	3319.7	2450.03	3375.13	854.047	908.652	430.099	8937.32	7097.11	7319.78
Camsap3	564.551	-3.04929	0.440936	-6.91549	4.66251e-12	4.84196e-11	1139.15	1181.62	1156.07	1044.78	1048.26	1002.27	1228.33	1217.72	938.653	1022.42	1171.13	1162.66	2049.95	2509.51	950.007	193.828	149.311	154.239	231.965	29.5146	7.18628	0	17.2854	26.6013	6.20997	0	0	0	0	77.869	42.7214	0	0	0	0
Camta1	515.86	1.23585	0.416577	2.96667	0.00301043	0.00788803	244.846	247.515	338.127	353.129	299.543	321.175	346.361	340.767	292.672	322.463	293.998	285.326	272.81	246.94	368.783	732.398	610.315	592.908	1036.5	619.807	544.361	610.02	684.768	946.564	746.231	199.488	0	0	407.733	281.333	381.207	0	1891.58	1851.18	1344.26
Cand2	1252.81	-1.00004	0.148	-6.75706	1.40817e-11	1.38766e-10	2282.92	2341.1	2129.99	2041.78	2050.83	2074.03	1961.82	1958.05	2005.92	2014.5	2337.2	2282.61	2064.54	2172.32	1394.2	1145.8	1453.89	946.165	967.502	670.061	348.534	339.446	432.8	438.922	319.813	173.468	750.54	429.55	430.385	1240.88	1375.3	1209.51	12.9339	26.209	24.7409
Cant1	1724.14	-1.14622	0.167137	-6.85797	6.98459e-12	7.12687e-11	2547.37	2499.63	2478.09	2394.91	2334.09	2408.65	2460.53	2487.71	2365.58	2333.1	2660.58	2610.11	1677.83	1826.98	1064.04	1048.53	1177.97	935.384	988.055	993.126	1303.41	1058.93	1084.33	1015.28	1087.78	555.098	1327.88	1065.92	1336.46	2959.02	4860.38	2642.38	202.092	291.058	262.725
Capg	2549.28	-1.63993	0.225567	-7.27027	3.58778e-13	4.24355e-12	4090.85	4053.49	3423.23	3322.2	4261.56	4266.86	3567.46	3404.4	3293.48	3375.45	3788.99	3661.05	5301.32	5005.24	5039.73	1167.26	1341.73	1367.42	995.396	1528.38	1528.88	2042.83	1391.47	1345.58	1745	1257.64	0	1479.56	860.77	1831.18	1539.61	3400.4	1351.59	1635.99	1558.68
Capn5	1944.72	-1.06924	0.253259	-4.22191	2.42245e-05	9.73705e-05	4542.19	4355.41	3667.84	3607.62	4235.86	4314.57	4076.59	3935.69	3790.06	3665.78	4010.53	3886.13	2561.43	2656.8	1896.33	1775.92	1833.01	1835.11	1622.29	1703.07	185.945	217.689	329.752	312.566	237.014	156.121	0	0	0	1002.25	660.539	815.05	74.3699	9.65594	91.8948
Capns2	28.9399	2.06978	0.779407	2.65559	0.00791702	0.0186479	1.73036	0	3.01059	1.99133	0.285551	0.320214	1.19025	1.63307	2.20054	2.97475	3.78538	4.38121	9.31091	21.3095	3.67863	13.5894	17.2017	13.2679	27.8946	7.97692	18.864	22.1378	10.6372	22.1678	5.17497	0	346.403	0	0	75.3571	49.2939	102.178	88.9205	86.9034	47.1255
Caps2	26.071	-8.58258	1.84403	-4.65424	3.25175e-06	1.5136e-05	0	0	86.5544	88.2823	91.9474	90.3005	139.854	174.194	51.346	52.0581	66.8751	64.6229	0.931091	0	5.51795	0	0	0	0	0	0	0	0	0	0	0	0	0	0	0	0	0	0	0	0
Capsl	52.5761	-3.83401	0.453447	-8.45524	2.78517e-17	5.1114e-16	119.395	136.386	101.796	132.755	115.648	112.075	88.3757	89.8187	111.983	87.7551	94.0939	115.007	123.214	92.1325	128.752	5.00663	9.63294	16.5848	7.34068	0	10.7794	7.37927	22.604	0	3.10498	0	0	0	0	0	0	0	8.08368	34.4855	65.9758
Car1	7692.6	4.25303	0.839763	5.06456	4.09353e-07	2.22028e-06	1941.75	1411.65	2674.16	2743.39	1534.27	1171.02	2240.64	2315.69	5636.07	5669.28	3956.27	3895.99	328.365	407.388	314.523	12904.9	8763.22	50262.8	45967.3	112445	26.0503	31.9768	456.068	926.613	451.258	0	0	0	0	454.654	134.737	0	0	99.3182	76.579
Car11	33.9705	-3.58198	0.562498	-6.36798	1.91529e-10	1.63966e-09	61.1393	62.1702	68.8672	52.4383	100.514	104.71	134.2	144.799	40.3432	43.7288	75.7077	98.5773	64.5557	54.5274	49.6615	4.29139	12.3852	0	0	14.3585	0	0	1.99447	0	0	0	0	0	0	0	0	0	0	0	0
Car12	113.766	2.11244	0.460044	4.59183	4.39372e-06	2.00723e-05	59.9857	55.176	96.9033	114.17	52.5414	69.4865	79.4489	88.73	75.3074	88.0525	90.8492	64.6229	28.8638	26.9503	18.3932	410.543	339.905	252.089	318.585	135.608	242.537	247.206	131.635	243.845	265.994	0	0	0	0	213.512	170.886	0	0	0	0
Car14	4.84703	4.0123	1.30479	3.07505	0.00210468	0.00571032	0	0	0.564485	0	0.856653	0	1.48781	0	0	1.48737	2.16308	1.0953	1.24145	0	0	10.7285	4.81647	0	20.5539	14.3585	7.18628	13.5287	21.9392	6.65033	10.3499	0	0	0	0	37.6785	0	0	0	0	12.9595
Car15	38.4752	1.90271	0.439246	4.33175	1.47927e-05	6.19021e-05	14.708	12.434	37.256	24.5597	21.1308	11.8479	24.1025	13.6089	26.162	33.0197	34.7895	35.5973	23.5876	20.056	15.6342	47.2053	112.155	44.779	162.963	70.1969	32.3383	49.1951	88.4214	37.6852	37.2598	0	0	0	0	77.869	146.239	0	29.1013	26.209	36.5223
Car5b	100.43	-2.20228	0.414319	-5.31542	1.06409e-07	6.27858e-07	341.457	312.794	136.794	158.643	307.253	289.794	298.752	250.404	174.332	163.314	163.132	141.842	100.558	98.4	88.2872	56.5034	17.2017	45.6083	60.1936	40.6823	12.576	13.5287	19.2799	4.43355	6.20997	0	0	0	0	0	0	0	155.207	41.3826	16.4939
Car7	18.1063	-2.00886	0.419224	-4.79184	1.65256e-06	8.0798e-06	42.1054	37.6907	41.2074	35.1801	39.1205	35.5438	41.6586	35.9275	31.0521	29.1525	49.21	56.4081	41.2784	41.3656	30.3487	4.29139	26.8346	4.97545	0	10.37	0	0	0	0	0	0	0	0	0	0	0	0	0	0	0
Car8	17.2999	-2.59453	0.921887	-2.81437	0.00488733	0.0121493	44.1241	52.4561	29.7296	21.9046	46.2593	49.313	41.9561	44.0928	29.8296	29.1525	29.9226	18.6201	33.8296	24.4433	52.4205	0	0	12.4386	0	17.5492	0	0	15.9557	6.65033	0	0	0	0	0	0	0	0	4.85021	0	0
Card10	229.143	-5.76641	0.469946	-12.2704	1.30654e-34	9.14677e-33	266.475	266.943	351.863	349.146	408.338	417.88	598.396	615.666	206.606	218.941	299.947	345.02	1267.22	1652.12	476.383	10.7285	6.88067	7.46317	16.1495	7.17923	69.1679	18.4482	24.5984	31.0349	45.5398	0	0	0	0	0	0	0	21.0176	13.7942	7.06883
Card9	1288.86	3.04227	0.393789	7.72564	1.11295e-14	1.5559e-13	59.4089	64.113	149.777	155.987	47.1159	42.5885	62.4879	70.7662	129.832	113.338	65.2528	76.1236	102.73	135.378	0	961.988	1167.65	432.035	590.191	350.984	1212.68	1006.04	1156.13	833.508	1122.97	3903.03	4474.37	4088.68	4281.2	4883.14	5793.68	6841.2	321.731	237.26	176.721
Carns1	456.305	-1.33827	0.400501	-3.3415	0.000833272	0.00248134	434.608	431.694	1273.1	1279.1	723.872	764.672	1112.28	1056.05	991.221	998.92	1349.76	1221.81	350.401	552.795	368.783	356.186	357.795	354.086	394.929	239.308	156.302	59.0342	136.289	108.622	160.424	69.3872	0	0	0	341.619	290.834	16.6337	3.23347	11.0354	5.89069
Casc5	5998.04	2.02238	0.376529	5.37111	7.82548e-08	4.72028e-07	1913.49	1912.51	3144.18	3358.71	1162.76	1220.66	2218.91	2347.26	2735.27	2604.69	2487.36	2554.79	417.439	536.499	125.993	6510.05	6317.14	8602.55	9403.41	8090.19	6733.54	6525.74	6321.8	7051.57	6404.55	15508	14635.5	12711.5	20069.5	2469.2	2285.6	1663.37	14709.1	9393.85	15784.7
Caskin2	676.097	-1.30001	0.32126	-4.0466	5.19664e-05	0.000195124	1132.81	1135.38	1231.52	1190.15	924.614	937.268	1338.43	1208.47	1065.06	1070.61	1486.39	1424.99	1208.25	1593.83	391.774	436.292	548.389	327.55	488.889	546.419	220.08	161.114	243.99	188.426	217.349	398.976	0	0	113.259	1100.21	1012.17	313.664	0	0	7.06883
Casp12	973.145	-4.1006	0.408769	-10.0316	1.10733e-23	3.69082e-22	2661.29	2699.35	2108.35	2192.45	3725.01	3622.27	3505.57	3444.14	1749.92	1658.42	1845.83	1910.21	530.722	444.367	1124.74	118.729	116.283	170.824	170.304	70.1969	15.2708	33.2067	49.1969	22.1678	38.2948	0	0	0	0	0	0	0	12.9339	0	20.0284
Casp4	1211.55	-1.20681	0.38338	-3.14782	0.00164494	0.00456545	1512.91	1473.43	1386.94	1404.55	1564.53	1530.63	1804.41	1878.03	1393.68	1368.38	1388.33	1383.37	1612.03	1511.1	2796.68	804.637	663.985	597.883	933.734	467.447	996.198	1073.68	1227.26	1041.89	1410.7	711.219	202.068	127.274	1064.64	301.428	180.744	0	2960.24	1035.94	2594.26
Casp8	5942.18	1.00648	0.132481	7.59718	3.02654e-14	4.01149e-13	3646.15	3763.63	3431.51	3527.31	3698.17	3767.32	3517.47	3550.83	3573.92	3579.81	3468.13	3475.94	2309.73	2187.36	3107.52	7723.8	8100.61	6562.62	6583.12	4919.37	6319.43	6755.72	6221.41	6109.44	6482.17	9696.86	8371.41	8845.56	12232	2976.6	2673.38	1466.14	15755.1	14174.9	15401.8
Casp8ap2	4832.98	1.4731	0.25496	5.77776	7.57037e-09	5.28963e-08	2663.31	2618.14	3553.62	3812.73	1948.31	1895.03	2980.97	2865.49	3062.42	2968.5	2985.59	3095.87	1283.97	1604.48	706.297	7050.05	7296.26	7842.14	6173.51	6846.59	8401.66	8527.98	8473.83	8412.67	8677.39	15698.9	10594.2	8002.37	12118.7	638.023	570.167	772.278	2987.73	936.626	1088.6
Casq1	9.65137	6.46146	1.21392	5.32281	1.02175e-07	6.05242e-07	0	0	1.69346	0	0	0	0.595123	0	0	0	0.360513	0	0	0	0	27.8941	20.642	8.29242	26.4264	17.5492	8.98285	6.14939	15.2909	0	7.24496	78.0606	0	0	0	0	26.2901	0	54.969	13.7942	23.5628
Cav2	470.083	-5.18069	0.548006	-9.45371	3.27043e-21	8.85066e-20	794.811	818.703	456.857	505.134	766.419	731.05	580.84	588.993	602.948	568.474	503.636	468.242	1999.05	1365.06	4426.31	21.457	24.7704	25.7065	54.321	14.3585	105.099	72.5628	34.5708	115.272	23.8049	69.3872	0	0	0	75.3571	31.2195	0	294.246	126.907	187.324
Cblb	2694.65	1.54726	0.34281	4.51346	6.37774e-06	2.83395e-05	1777.65	1832.08	1642.65	1553.9	1661.05	1713.15	1611.89	1587.89	1811.53	1842.86	1746.14	1762.34	1428.29	1494.8	1014.38	4912.93	4879.77	4391.66	5210.41	4455.91	3060.46	3120.2	3013.64	3792.9	3629.73	1795.39	2251.62	0	362.43	2552.09	1909.32	672.476	6754.72	7086.08	5980.23
Cbll1	1640.74	1.1759	0.406702	2.89132	0.00383631	0.00977516	404.615	363.307	1410.84	1459.64	420.902	1686.57	1394.67	1455.61	1043.06	1364.81	309.5	1371.32	1750.14	1631.43	2248.56	2775.82	2516.26	2337.63	3297.43	2864.51	2243.02	1878.02	2357.46	2074.9	2145.54	251.529	721.673	3340.95	1540.33	570.202	1112.4	175.842	2342.65	1982.23	2582.48
Cbln1	1.9906	-4.87745	1.6982	-2.87212	0.00407723	0.0103209	3.74911	3.88564	2.82243	0	5.42547	4.483	4.76098	0	4.40108	6.84192	12.6179	8.21477	6.828	5.64076	0	0	0	0	0	0	0	0	0	0	0	0	0	0	0	0	0	0	0	0	0
Cbr3	114.979	-3.7644	0.397432	-9.4718	2.7507e-21	7.5001e-20	240.231	242.075	161.631	166.608	287.264	311.248	239.537	261.835	143.769	130.889	149.072	171.963	587.829	490.12	280.496	35.7616	8.2568	14.9263	23.4902	12.7631	8.98285	3.68964	17.2854	6.65033	15.5249	0	0	0	0	0	0	0	6.46695	0	5.89069
Cbx5	19663.6	1.22943	0.260765	4.71473	2.42036e-06	1.14854e-05	12273.4	11931.2	18814.9	19225.6	15905.2	15865.7	17085.1	17009.5	16935.9	16953.4	16295	16660.7	4202.01	4699.38	5649.46	30410.3	27261.2	35559.5	35377.7	35141.5	25008.2	25087.1	27111.5	23358.2	25619.2	19810	27481.3	33473.1	27136.9	12099.8	7042.46	7763.18	18518.1	11125	24335.6
Cbx6	5117.02	-3.33291	0.194239	-17.1588	5.40363e-66	1.84865e-63	10288.1	10200.6	10148.9	9857.74	11487.7	11629.5	12041.7	12270.3	9185.79	9194.35	11142.2	11122.3	10334.2	10936.8	9443.05	1290.28	915.129	858.265	1093.76	1111.98	523.7	450.136	538.506	545.327	700.691	1084.17	144.335	1034.1	2310.49	1416.71	3112.09	1874.85	253.828	284.16	269.794
Cbx7	877.978	-2.01233	0.326828	-6.15716	7.40601e-10	5.91307e-09	975.345	1014.93	1870.7	1905.04	1731.58	1753.49	2271.88	2331.48	1635.25	1684.6	2227.79	2149.53	1040.03	1204.62	1118.3	291.815	474.766	276.967	653.32	363.747	100.608	97.1604	184.821	70.9369	186.299	225.508	230.935	79.5464	611.6	371.762	415.712	42.7723	405.801	315.887	414.705
Cc2d2a	603.579	-2.07596	0.424048	-4.89557	9.80192e-07	4.97003e-06	1268.93	1323.84	1400.86	1348.13	1195.03	1152.77	1707.11	1743.57	1258.46	1252.96	1310.1	1307.24	394.162	395.48	189.45	366.199	271.098	304.332	249.583	172.301	356.619	365.274	372.301	412.32	311.533	0	0	0	0	243.655	100.231	59.406	197.242	5.51768	89.5385
Ccbe1	91.117	-3.168	0.993697	-3.1881	0.00143213	0.00402532	225.523	230.807	76.0174	96.9114	570.816	543.404	479.966	480.666	83.376	77.9384	45.9654	50.3839	33.5193	26.9503	0.919658	27.8941	20.642	19.9018	44.0441	0	0	0	5.31858	0	0	0	0	0	0	0	0	0	17.7841	30.3472	0
Ccdc103	3.64976	-5.74786	1.40976	-4.07719	4.55825e-05	0.000173307	8.075	18.2625	8.8436	0	3.14106	10.8873	19.3415	23.4073	6.60162	3.86717	5.94846	10.4054	4.65546	0.626751	3.67863	0	0	0	0	0	0	0	0	0	0	0	0	0	0	0	0	0	0	0	0
Ccdc112	628.944	-3.36258	0.253105	-13.2853	2.81612e-40	2.82109e-38	1785.15	1799.44	1226.63	1312.95	1562.25	1554.96	1903.2	1856.8	1196.12	1178	1248.1	1213.05	953.127	737.686	845.166	103.709	137.613	157.556	136.537	125.238	29.6434	11.0689	48.5321	53.2026	85.9045	0	0	0	0	0	0	0	297.479	212.431	241.518
Ccdc120	250.73	-1.22856	0.358285	-3.42899	0.000605822	0.00185867	367.124	398.666	484.705	482.565	388.349	393.544	460.327	388.126	379.227	381.958	431.534	425.525	810.98	838.593	450.632	163.788	238.759	165.019	303.904	137.203	26.9485	18.4482	101.718	79.804	44.5048	0	0	0	0	67.8214	34.5058	311.287	0	0	0
Ccdc122	293.166	-1.83679	0.551911	-3.32806	0.000874523	0.00259141	537.276	588.674	445.003	418.843	587.95	616.093	525.791	510.606	457.468	441.155	455.147	452.36	169.769	119.71	471.785	117.298	152.063	135.996	161.495	67.8038	106.896	162.344	137.618	215.027	117.989	702.545	346.403	604.552	0	0	44.3646	330.297	27.4845	0	32.9879
Ccdc126	176.005	-1.40851	0.376422	-3.74183	0.000182687	0.000618347	284.355	304.245	217.139	199.797	332.667	331.422	288.634	243.327	220.054	269.512	219.192	233.847	288.328	225.004	514.089	110.861	103.21	111.948	89.5563	107.688	88.0319	166.034	100.388	208.377	161.459	86.734	0	0	135.911	195.928	234.968	0	21.0176	27.5884	38.8786
Ccdc135	124.612	6.01321	0.839838	7.15996	8.06989e-13	9.1224e-12	9.80536	10.4912	5.08037	17.2582	0	1.92129	7.14147	8.70969	22.0054	16.0636	3.42487	7.11947	12.4145	7.52102	0	682.332	597.93	578.811	566.7	354.973	83.5405	77.4824	124.322	26.6013	99.3595	294.896	0	0	0	479.773	256.329	0	0	0	9.42511
Ccdc136	125.04	-10.8447	0.992002	-10.9322	8.08984e-28	3.69484e-26	271.954	249.458	255.524	260.864	363.221	364.084	553.166	575.384	188.024	192.466	278.857	302.304	217.565	241.926	61.6171	0	0	0	0	0	0	0	0	0	0	0	0	0	0	0	0	0	0	0	0
Ccdc141	77.5441	-3.37409	0.743549	-4.53782	5.68375e-06	2.55093e-05	131.796	163.974	234.45	248.252	171.331	151.141	203.234	202.5	187.779	188.599	189.63	215.227	118.249	152.927	40.465	0	0	19.0726	23.4902	41.48	0	0	8.6427	6.65033	0	0	0	0	0	0	0	0	8.08368	0	7.06883
Ccdc149	484.82	-4.24326	0.646567	-6.56276	5.28211e-11	4.83469e-10	1265.47	1292.75	1093.78	1111.83	1021.13	1063.75	1359.86	1312.44	926.183	885.583	1106.59	1111.18	441.337	355.995	199.566	71.5232	47.4766	91.2166	27.8946	17.5492	143.726	194.321	295.846	283.747	150.074	190.815	0	429.55	0	311.476	101.874	0	4.85021	59.315	0
Ccdc15	1211.56	1.78864	0.282463	6.3323	2.41534e-10	2.03982e-09	455.372	457.728	593.839	596.071	498.287	464.311	546.323	511.694	571.163	588.405	583.851	623.227	124.456	156.688	142.547	1583.52	1127.74	1787.84	2028.96	1439.83	1436.36	1416.82	1557.02	1502.97	1556.63	3538.75	3550.63	2609.12	4258.55	567.69	644.108	240	1707.27	1224.92	1711.84
Ccdc157	317.535	-2.5133	0.479074	-5.24616	1.553e-07	8.96497e-07	466.62	431.306	718.59	777.946	620.502	592.717	990.582	935.203	612.484	589.298	842.338	839.55	571.069	694.441	207.843	210.278	80.5038	75.461	105.706	105.295	13.4743	28.2872	59.8341	77.5872	54.8547	43.367	0	0	0	175.833	34.5058	0	114.788	15.1736	28.2753
Ccdc159	31.932	-3.19696	0.857672	-3.72748	0.000193401	0.000653026	27.1089	26.0338	91.0703	100.894	77.3843	77.1717	127.951	127.924	65.5272	69.0142	95.5359	83.7907	29.1742	18.8025	2.75897	5.00663	2.75227	20.731	8.80882	0	5.38971	0	15.9557	0	25.8749	0	0	0	0	0	0	0	0	0	12.9595
Ccdc160	13.2055	-3.31667	1.08301	-3.06245	0.00219535	0.00593235	31.4348	29.9194	22.7676	29.8699	57.1102	62.4418	54.7513	65.3227	19.5604	19.0384	23.4333	18.6201	7.44873	5.64076	0	0	0	12.4386	0	2.39308	0	0	0	0	0	0	0	0	0	0	0	0	0	0	0
Ccdc19	20.3875	-1.9503	0.535597	-3.64136	0.000271206	0.000889402	43.2589	38.4678	40.6429	37.8353	55.1113	50.5939	76.7708	58.7904	33.9861	33.3172	36.9526	35.0497	31.0364	18.1758	16.5538	10.7285	9.63294	4.97545	10.277	16.7515	17.0674	0	6.64823	11.0839	2.06999	0	0	0	0	0	0	0	17.7841	0	0
Ccdc27	2.8658	2.85153	1.03574	2.75313	0.0059028	0.0143644	1.15357	1.94282	2.06978	2.65511	1.1422	2.2415	2.08293	3.81049	1.95604	1.78485	2.70385	3.83356	0	0	0	4.29139	1.37613	5.80469	33.7671	21.5377	0	6.14939	0	0	0	0	0	0	0	0	0	0	0	0	0
Ccdc28a	265.043	-1.08119	0.330497	-3.27142	0.00107009	0.0030995	475.848	462.002	470.781	482.565	471.159	505.619	534.718	542.178	468.715	467.333	545.636	547.104	276.844	232.525	395.453	224.583	167.2	201.506	274.541	216.972	93.4216	92.2409	123.657	57.6362	142.829	0	0	0	0	108.012	164.313	0	84.0703	262.09	184.968
Ccdc34	3230.26	1.63127	0.351763	4.63741	3.52799e-06	1.63396e-05	595.531	605.771	768.076	809.807	512.564	548.527	687.069	641.251	629.355	616.963	771.678	784.785	364.367	296.453	468.106	2008.37	1706.41	1997.64	1794.06	1891.33	1525.29	1636.97	1514.47	1622.68	1733.62	10833.1	18503.7	18454.8	16105.5	354.178	555.378	0	9577.55	5156.27	6987.54
Ccdc37	7.66412	2.33702	0.776395	3.01009	0.00261175	0.00694378	3.74911	5.05133	3.9514	0	6.85322	10.8873	9.52196	7.62098	9.29117	6.24697	6.66949	6.57182	0	0	4.59829	36.4769	21.3301	25.7065	23.4902	30.3123	9.88113	11.0689	0	11.0839	15.5249	0	0	0	0	0	0	0	0	0	2.35628
Ccdc39	54.0798	-1.93904	0.538199	-3.60282	0.000314785	0.00101923	51.9107	52.4561	153.164	161.298	109.08	103.109	164.849	146.432	116.384	129.402	160.608	143.485	17.07	21.3095	8.27692	32.9007	17.2017	22.3895	45.5122	16.7515	2.69485	12.2988	27.2577	22.1678	6.20997	34.6936	0	0	0	5.0238	3.28626	0	35.5682	27.5884	42.413
Ccdc46	110.579	-1.04412	0.452025	-2.30986	0.0208957	0.0441895	213.699	217.207	178.566	197.805	125.928	131.928	208.59	217.742	194.137	187.409	192.334	211.941	117.007	105.294	32.188	65.0862	57.1096	101.167	138.005	49.4569	7.18628	22.1378	3.32411	31.0349	23.8049	0	0	0	0	0	0	0	355.682	26.209	458.296
Ccdc48	569.252	-2.64816	0.597835	-4.42958	9.4417e-06	4.07612e-05	1114.93	1149.37	1630.61	1662.76	1115.36	1097.37	1967.77	1986.9	1212.5	1212.8	1722.71	1723.46	226.566	253.834	84.6085	150.914	259.401	249.602	207.007	98.9138	79.0491	38.1262	42.5487	119.706	64.1697	138.774	0	0	0	143.178	170.886	0	0	0	0
Ccdc55	3910.49	1.19636	0.276288	4.33014	1.49013e-05	6.22989e-05	1257.1	1249.23	1121.82	1152.98	900.342	915.493	1196.79	1251.47	1058.95	1047.11	1182.84	1168.14	1035.06	863.663	827.692	2426.78	2122.69	3096.39	2171.37	2579.74	2164.87	2265.44	2231.81	2052.74	2599.91	11700.4	16713.9	12584.2	15312.7	195.928	208.678	0	20206	6652.94	13351.8
Ccdc60	152.53	-6.18908	0.425168	-14.5568	5.2873e-48	7.60868e-46	395.098	406.826	279.42	281.441	396.916	427.486	458.84	468.146	306.12	273.974	294.719	290.803	416.818	380.438	228.995	15.7351	4.1284	2.48772	0	0	0	4.91951	1.99447	0	0	0	0	0	0	0	0	0	3.23347	0	0
Ccdc63	7.34353	1.73515	0.597004	2.90643	0.00365581	0.00936788	5.76786	10.1027	7.90279	11.948	5.71102	4.16279	5.65366	0	6.60162	8.92424	7.93128	6.57182	3.414	6.89427	0	30.755	33.0272	7.46317	2.93627	27.1215	4.49142	9.83903	6.64823	6.65033	5.17497	0	0	0	0	10.0476	14.7882	0	0	4.13826	2.35628
Ccdc64	82.9741	-4.66554	0.668894	-6.97501	3.05857e-12	3.25076e-11	168.421	148.431	229.181	241.615	142.776	129.367	258.878	245.504	159.172	142.49	262.994	237.133	171.01	176.117	77.2513	0	3.44034	21.5603	0	11.1677	0	19.6781	3.32411	8.86711	3.10498	0	0	0	0	37.6785	4.92939	0	0	0	0
Ccdc68	18.8431	3.29213	0.939145	3.50545	0.000455832	0.00143083	8.36339	6.60558	10.9134	9.95665	9.99429	7.04472	8.33172	2.72178	23.9614	28.8551	12.7982	15.3342	0	6.26751	0	12.8742	35.7795	75.461	165.899	205.804	0	0	0	6.65033	0	0	0	0	0	0	0	0	0	0	5.89069
Ccdc78	45.5233	2.06934	0.621875	3.32759	0.000876013	0.00259456	12.9777	12.0455	42.3364	40.4904	21.7019	25.2969	29.7561	28.8509	34.4751	25.5828	43.6221	31.2161	4.03473	4.38726	0	85.8279	92.201	63.8516	164.431	94.9253	67.3714	23.3677	71.8009	57.6362	40.3648	0	0	0	0	218.535	213.607	0	19.4008	13.7942	9.42511
Ccdc79	6.19079	-3.43501	1.45692	-2.35772	0.0183873	0.0393484	12.9777	8.5484	11.8542	16.5944	23.4152	29.1395	33.6244	22.3186	16.6263	11.6015	7.75103	15.3342	0	0	0	0	0	2.48772	4.40441	0	0	0	0	0	0	0	0	0	0	0	0	0	0	0	0
Ccdc8	825.916	-4.59035	0.21271	-21.5803	2.75072e-103	3.32508e-100	1716.8	1848.01	1667.11	1618.95	1538.83	1545.68	1735.68	1771.33	1461.16	1522.48	1941.36	1820.94	2153.92	2377.89	980.355	50.7815	57.1096	99.509	111.578	41.48	44.016	23.3677	24.5984	22.1678	14.4899	164.795	259.802	111.365	67.9556	778.69	821.566	513.268	0	0	0
Ccdc81	1.54969	-4.34613	1.81995	-2.38805	0.016938	0.0365315	5.19107	1.16569	2.25794	1.99133	0.856653	1.28086	2.38049	0	2.20054	2.08232	5.22744	0	10.5524	13.1618	0	0	0	0	0	0	0	0	0	0	0	0	0	0	0	0	0	0	0	0	5.89069
Ccdc85b	631.583	-1.28294	0.314837	-4.07495	4.60251e-05	0.00017477	738.574	709.906	705.042	728.163	699.314	719.522	718.313	734.336	561.138	577.696	828.819	816.001	2403.77	2163.55	815.737	321.855	320.639	266.187	541.742	457.875	187.742	227.528	163.546	177.342	282.553	424.997	663.939	922.738	1857.45	311.476	392.708	313.664	111.555	175.186	64.7976
Ccdc85c	74.5376	-3.12902	0.680339	-4.59921	4.24104e-06	1.94041e-05	159.193	162.031	148.46	138.065	141.919	140.894	189.547	183.992	110.027	111.553	172.145	151.699	121.663	139.139	34.0273	13.5894	3.44034	17.4141	26.4264	19.9423	9.88113	44.2756	0	0	9.31495	60.7138	0	0	0	153.226	146.239	0	0	0	0
Ccdc88a	7461.52	1.38829	0.320558	4.33086	1.48526e-05	6.21384e-05	2464.32	2359.36	3277.59	3387.91	1843.23	1965.48	3131.24	3095.21	2975.38	2969.69	3050.3	3185.69	879.571	1035.39	356.827	6475	6066	6784.85	6443.65	5625.32	5759.8	5679.58	5651.66	6426.44	5871.52	12533.1	7447.66	10547.8	9377.87	1944.21	1345.72	1216.63	64289.5	11838.2	43851.5
Ccdc88b	3296.02	-2.2107	0.256793	-8.60887	7.37812e-18	1.4416e-16	3055.52	3051.39	4754.66	4678.96	2403.2	2473.02	4050.7	4039.12	3396.41	3536.98	4638	4562.48	3412.76	4629.81	874.595	887.603	890.359	679.149	786.921	612.627	624.308	528.848	656.845	649.516	436.768	5733.12	6639.39	8559.19	8607.7	6762.04	7732.58	9849.52	221.493	736.61	208.531
Ccdc9	1502.09	-1.19706	0.271585	-4.4077	1.04476e-05	4.47627e-05	1770.44	1732.6	2232.16	2107.49	1655.62	1681.77	2107.63	2102.3	1962.15	2028.48	2377.22	2368.04	2907.18	2922.54	1333.5	938.385	999.073	844.997	905.84	860.709	417.702	383.722	438.783	352.467	352.933	1673.97	1096.94	2290.94	3986.73	1245.9	1713.79	147.327	1068.66	771.096	794.065
Ccdc90a	2387.96	-1.06232	0.197949	-5.36666	8.02103e-08	4.82699e-07	3392.08	3352.53	2523.06	2519.03	3517.42	3523.64	2965.5	2940.61	2711.56	2802.21	2571.9	2586.56	4579.73	4267.55	5530.82	1750.89	1268.11	1605.41	1697.17	1624.9	1651.95	1480.77	1370.86	1644.85	1834.01	1734.68	894.874	2386.39	860.77	1173.06	1135.4	2575.84	2180.98	2633.31	2290.3
Ccdc92	75.0964	-4.84737	0.617808	-7.84608	4.29244e-15	6.28172e-14	188.032	171.745	95.2099	116.161	254.14	285.311	293.395	285.787	73.3514	74.0712	87.9651	96.9343	245.187	241.926	84.6085	3.57616	0	9.12166	0	16.7515	0	0	1.99447	0	3.10498	0	0	0	0	0	0	0	0	0	0
Ccdc96	30.8456	3.80416	0.861784	4.41429	1.01343e-05	4.35232e-05	0	1.16569	3.57507	4.64643	1.42776	0.960643	2.08293	2.72178	1.46703	1.78485	0.540769	2.73826	4.34509	6.26751	0	42.1987	49.5408	25.7065	32.299	5.58384	36.8297	25.8275	4.65376	4.43355	0	199.488	317.536	15.9093	22.6519	15.0714	24.647	0	29.1013	0	194.393
Ccdc99	1379.6	1.33216	0.409778	3.25094	0.00115024	0.00330682	449.893	433.637	609.644	667.759	323.529	354.157	460.625	487.198	598.792	599.412	595.026	573.939	722.527	693.187	625.367	1547.05	1197.92	1468.59	992.46	1670.37	1110.28	1340.57	1195.35	1064.05	1477.97	2974.98	4445.5	3547.77	3624.3	793.761	1455.81	0	1760.63	5000.4	3423.67
Ccl19	25.8896	-5.19406	0.672212	-7.72681	1.10273e-14	1.5428e-13	57.967	54.3989	44.218	35.8439	43.1182	42.2683	48.8001	47.3589	44.9888	41.349	53.1756	86.5289	77.2806	100.907	114.038	4.29139	0	3.31697	0	0	6.28799	0	0	0	0	0	0	0	0	0	0	0	0	0	0
Ccl25	86.4667	1.03986	0.206451	5.03684	4.73275e-07	2.53738e-06	44.7009	44.6848	71.8778	73.6792	69.6744	72.3685	75.283	83.8308	75.5519	66.3369	85.081	69.5517	45.6235	56.4076	55.1795	122.305	154.127	137.654	135.069	130.024	136.539	185.712	208.09	161.825	128.339	0	0	0	45.3037	30.1428	16.4313	0	184.308	74.4887	186.146
Ccl3	448.629	3.24386	0.813606	3.98702	6.69087e-05	0.000246283	158.904	155.037	62.0934	60.4037	49.1148	65.9642	72.605	85.4639	206.851	220.131	89.948	88.1719	176.597	87.7452	235.432	977.008	4151.8	43.1206	397.865	153.955	127.556	2020.69	51.8562	263.796	89.0095	893.36	0	0	181.215	291.381	382.85	0	1113.93	1418.04	1330.12
Ccl6	1337.86	-1.65743	0.664378	-2.4947	0.0126063	0.0281395	74.9821	87.0382	46.6641	42.4817	234.437	252.649	67.5464	71.855	644.269	646.115	58.9439	43.8121	883.295	879.959	447.873	150.199	137.613	84.5826	36.7034	63.8153	171.572	114.379	271.248	210.594	170.774	26.0202	0	0	67.9556	113.036	82.1566	0	12885.4	15591.6	12165.5
Ccl9	5305.76	2.76974	0.54047	5.1247	2.98014e-07	1.65602e-06	338.285	362.53	159.185	205.771	550.828	538.601	196.093	180.182	699.038	663.964	99.8621	132.532	1665.1	1528.65	3974.76	6788.27	7292.82	4756.53	4143.08	2685.83	7842.92	7277.19	7837.6	7920.54	8600.8	7216.27	8631.21	5679.61	8720.96	5963.26	3534.38	7589.71	19442.9	24389.5	18092.7
Ccna2	6606.66	1.26214	0.309076	4.0836	4.43427e-05	0.000168947	4833.46	4957.29	5249.15	5319.5	3880.35	3750.99	3915.61	3771.3	5160.76	5055.58	4690.45	4741.02	1067.96	965.824	716.414	8610.68	8031.81	9853.88	9108.32	10830.3	9718.54	9928.81	9721.7	9414.65	9662.71	9367.27	5455.85	11025.1	10601.1	3222.77	2786.75	1950.89	9107.08	13819	10940.2
Ccnb1	3021.64	1.20074	0.347412	3.45624	0.000547775	0.00169579	2235.04	2335.27	2598.7	2649.13	2009.71	1991.09	1920.46	1958.05	2437.95	2422.34	2348.74	2386.12	262.568	310.242	401.891	3906.6	3321.99	4995.35	4235.57	5200.95	4532.74	5129.82	4810.66	4548.83	4174.13	3001	3464.03	3484.13	3012.7	3644.77	2704.59	2737.43	2287.68	4961.77	3335.31
Ccnb2	2621	1.06707	0.30733	3.47208	0.000516436	0.00160508	2410.96	2479.81	2470.19	2451.33	1780.41	1776.87	1805.3	1746.29	2394.19	2426.2	2330.17	2259.06	560.206	508.922	489.258	3771.42	3590.33	4283.86	3742.28	4092.16	4009.04	3769.58	3710.38	3859.41	3939.19	1977.53	692.806	3038.67	1064.64	2313.46	2037.48	3398.02	3579.45	3183.7	3792.43
Ccne1	547.767	1.06407	0.288233	3.69172	0.000222745	0.000742701	240.808	270.052	363.529	387.645	272.701	263.857	309.761	314.093	463.336	477.15	530.855	510.959	329.917	340.326	417.525	602.941	306.878	687.441	670.938	1559.49	419.499	471.043	389.586	434.488	701.726	1006.11	1616.55	620.462	249.17	813.856	1174.84	753.268	533.523	190.36	477.146
Ccng2	1892.46	-1.60098	0.321566	-4.97871	6.40107e-07	3.35834e-06	1775.06	1825.47	1935.43	1971.42	2160.48	2025.68	1778.52	1771.88	2137.46	2123.38	1904.41	1975.38	3837.96	4038.16	9252.68	1098.6	1164.9	939.531	760.494	486.592	486.87	418.159	537.177	602.963	540.267	789.279	663.939	1479.56	996.682	452.142	284.262	834.06	2847.07	6174.28	4165.9
Ccnjl	133.439	-1.74466	0.471643	-3.69912	0.000216352	0.000723381	321.27	311.239	259.099	298.036	343.232	322.136	270.483	310.827	266.754	242.739	229.647	251.92	240.532	257.595	145.306	75.8146	78.4396	72.9733	83.6837	94.1276	9.88113	0	15.9557	0	51.7497	0	0	0	0	57.7738	59.1527	0	0	0	0
Ccnk	3215.09	1.18253	0.0957212	12.3539	4.64274e-35	3.34057e-33	1912.04	1913.29	2057.93	2031.82	1910.05	1944.02	2019.55	1995.06	2057.75	2053.17	2022.48	2053.69	2652.68	2826.65	2103.26	4520.98	4474.5	4676.09	4631.97	5564.7	3993.77	4944.11	4481.57	3699.8	4384.24	3027.02	2655.76	2975.03	1925.41	2110	2476.2	1808.32	6919.63	5932.88	5772.88
Ccno	23.1899	-2.20266	0.923183	-2.38594	0.0170356	0.03672	9.51696	10.4912	15.2411	15.2669	5.42547	12.8086	9.52196	9.25405	9.04667	5.65202	9.19308	10.4054	67.3489	77.7172	80.0102	0	22.0181	0	0	2.39308	58.3885	82.4019	78.4491	75.3704	42.4348	0	0	0	0	75.3571	27.9332	0	0	0	0
Ccnt1	2945.86	1.35211	0.161415	8.37658	5.44856e-17	9.66667e-16	1148.38	1153.65	1521.48	1529.34	1362.08	1331.13	1404.79	1408.79	1311.77	1429.66	1530.56	1523.02	1916.5	2448.09	2827.03	4076.83	4353.4	3960.46	4030.03	3860.03	3607.51	2989.83	3250.98	2939.45	2877.28	5793.83	7274.46	6109.16	6818.21	2157.72	1805.8	1295.05	4960.15	3120.25	3978.57
Ccr1	190.517	-2.30102	0.644277	-3.57148	0.000354973	0.00113878	30.858	36.1364	18.0635	22.5684	78.8121	74.2897	32.1366	28.3065	135.211	127.914	10.9956	6.02417	403.162	411.776	245.549	29.3245	20.642	18.2433	11.7451	31.9077	114.082	105.77	135.624	106.405	149.039	78.0606	202.068	63.6371	271.822	218.535	111.733	506.139	1015.31	795.925	1020.27
Ccr2	14893.4	2.55666	0.455726	5.61008	2.02238e-08	1.33248e-07	419.9	405.66	137.734	138.729	1137.64	1142.2	330.293	338.045	1586.83	1620.35	97.1582	90.3625	657.661	755.862	454.311	4910.79	4854.31	2671.82	3513.25	2316.5	5768.78	6934.06	5164.34	4555.48	7458.17	8300.44	9872.48	11963.8	9355.22	3232.82	2374.33	3873.27	173194	107639	134004
Ccrl2	395.578	-1.04277	0.394614	-2.6425	0.00822974	0.0193167	1029.27	966.358	399.467	414.196	537.407	521.629	397.839	380.505	606.616	572.342	423.603	417.858	546.861	543.393	1105.43	293.245	481.647	231.358	221.689	205.007	145.522	397.251	99.7234	64.2865	83.8346	86.734	404.137	0	362.43	133.131	330.269	403.961	324.964	188.98	524.272
Cct6a	6529.22	-1.04252	0.11142	-9.35665	8.23054e-21	2.16284e-19	8247.46	8158.67	6702.51	6624.49	7953.17	8206.14	6892.71	6841.46	7281.83	7474.65	6696.53	6704.9	7183.68	6146.55	9763.09	3257.88	3081.85	4082.36	3052.25	4464.68	3460.19	4437.4	3443.12	3613.35	4533.28	11292.8	13076.7	14222.9	10918.2	6548.53	9475.94	6921.99	2670.85	2931.27	2159.53
Cd101	42.0952	-2.98634	1.03747	-2.8785	0.00399572	0.01014	2.88393	6.21702	14.8648	4.64643	5.13992	3.52236	8.03416	7.62098	15.8928	9.22172	3.60513	6.57182	26.3809	41.3656	1.83932	0	6.1926	0	0	0	5.38971	0	18.615	0	0	0	0	0	0	0	16.4313	0	467.237	366.926	434.733
Cd109	49.7257	-4.72292	1.72863	-2.73218	0.00629166	0.0152148	2.30714	0	1.12897	3.98266	10.2798	2.56172	0	0	22.7389	12.7914	3.24462	0	2.17255	1.2535	0	0	0	0	0	0	0	0	0	15.5174	0	0	0	0	0	0	0	0	354.065	779.372	528.984
Cd14	633.453	-5.04575	1.20833	-4.17579	2.96953e-05	0.000117434	70.0795	63.3359	27.2835	23.896	62.5357	65.9642	48.8001	45.1815	51.5905	59.495	28.6608	28.4779	6544.95	6327.06	4564.26	41.4835	119.724	4.14621	16.1495	0	217.385	523.928	137.618	108.622	178.019	390.303	0	206.821	0	231.095	428.857	1052.67	105.088	91.0417	306.316
Cd151	1269	-1.16132	0.237938	-4.88078	1.05665e-06	5.33681e-06	1892.72	1905.13	1729.02	1668.73	2534.27	2460.21	1870.17	1827.4	1577.05	1566.2	1749.39	1697.72	3004.32	3186.4	3650.12	1068.56	804.35	1092.94	800.134	1048.96	463.515	414.469	643.549	538.677	481.272	260.202	288.669	0	611.6	688.261	1079.54	1413.86	122.872	114.492	160.227
Cd160	87.5667	2.75485	0.513305	5.36688	8.01091e-08	4.8225e-07	13.8429	11.2683	18.2517	13.2755	6.28212	11.2075	18.7464	22.3186	19.8049	21.1207	14.9613	20.8108	11.4835	16.9223	14.7145	65.0862	112.155	113.606	182.049	56.6361	105.998	124.218	61.8285	148.524	79.6946	0	0	0	0	67.8214	95.3016	0	763.1	13.7942	840.013
Cd177	1172.53	-4.53396	1.00345	-4.51839	6.23118e-06	2.7767e-05	109.301	119.289	881.162	827.065	161.336	166.191	19.3415	10.8871	336.683	356.97	118.789	111.173	4547.45	6120.23	3711.74	92.9802	28.2107	14.9263	14.6814	102.105	2511.6	420.618	1634.13	1638.2	1807.1	0	0	0	0	82.8928	371.348	0	4004.66	7822.69	2894.69
Cd180	4775.4	3.13974	0.409025	7.67617	1.63914e-14	2.23466e-13	756.166	790.727	738.911	779.937	488.863	501.136	416.586	350.021	965.304	954.894	560.958	547.104	110.8	124.097	75.412	5470.1	5163.94	4409.08	6025.23	2915.56	3514.99	3636.75	3346.05	4098.82	3904	468.364	433.004	47.7278	520.993	972.106	614.531	266.139	50384	27526.3	35260.5
Cd200	120.169	-1.94115	0.354971	-5.46849	4.5389e-08	2.84871e-07	359.626	358.256	213.752	237.632	328.384	333.984	282.386	292.319	253.796	233.22	250.737	226.728	143.388	134.752	206.003	11.4437	49.5408	107.801	98.3651	69.3992	0	0	0	0	0	0	0	0	0	0	0	0	9.70042	0	4.71255
Cd200r1	348.152	-1.74373	0.346354	-5.03454	4.79004e-07	2.56355e-06	655.805	613.153	529.487	463.98	698.172	684.618	624.581	637.985	529.597	535.752	487.053	546.556	238.67	184.265	636.403	192.398	240.135	152.58	145.345	71.7923	380.873	222.608	271.248	339.167	278.414	277.549	0	0	0	359.202	101.874	163.961	287.779	358.649	275.684
Cd200r4	46.0829	-1.51643	0.498497	-3.04201	0.00235001	0.0063192	91.4205	101.415	75.4529	78.9894	131.068	122.642	141.639	135	58.9256	62.1722	54.6177	43.8121	18.9322	13.7885	30.3487	30.0398	28.8988	12.4386	55.7892	9.5723	24.2537	6.14939	11.302	24.3845	3.10498	0	0	0	0	0	0	0	88.9205	96.5594	61.2632
Cd209a	168.072	1.46773	0.625353	2.34705	0.0189228	0.0403513	3.74911	4.66276	15.9938	14.6031	15.9909	9.28622	6.54635	5.44356	33.4971	28.8551	4.86692	6.02417	26.3809	26.9503	34.0273	23.6027	39.9079	27.365	89.5563	38.2892	0	39.3561	24.5984	0	20.6999	0	0	0	0	0	0	0	2316.78	670.398	2355.1
Cd244	445.796	2.29603	0.665886	3.44808	0.000564597	0.00174133	111.031	92.4781	269.824	288.743	56.5391	50.5939	80.044	50.6251	239.859	202.283	189.089	154.985	56.1758	82.1044	97.4837	767.444	702.516	773.682	643.044	423.574	253.316	216.459	476.678	520.943	386.053	0	0	0	566.296	492.333	313.838	0	3923.82	751.784	2369.24
Cd247	100.046	-3.51635	0.404416	-8.69489	3.47168e-18	7.03336e-17	215.429	200.887	172.544	140.057	221.588	242.723	242.215	284.154	222.499	201.39	189.269	171.963	187.77	198.68	405.569	10.0133	11.6971	30.6819	35.2353	10.37	8.08456	7.37927	15.9557	4.43355	4.13998	0	0	0	0	0	8.21566	0	0	46.9003	11.7814
Cd274	1199.12	-1.24723	0.443765	-2.81057	0.00494531	0.0122817	2203.9	2085.03	2328.69	2299.32	2759.85	2729.83	2585.51	2658.63	2392.48	2404.79	2362.08	2428.29	510.238	474.451	982.195	1045.67	891.047	966.896	952.82	525.679	495.853	336.987	595.681	789.172	375.703	338.263	0	0	634.252	761.106	405.853	812.674	242.51	63.4533	530.162
Cd276	198.581	-3.94209	0.633269	-6.22498	4.81611e-10	3.92828e-09	510.744	538.161	302.752	280.777	631.639	600.082	506.747	507.34	236.68	234.708	231.63	227.275	885.157	762.13	262.103	10.7285	13.0733	26.5357	91.0244	6.38153	0	0	12.6316	33.2517	18.6299	0	0	0	0	0	0	0	4.85021	0	15.3158
Cd300c	5.80505	3.87398	1.5043	2.57527	0.0100162	0.0230094	2.30714	0	0	0	1.71331	0	0	0	0	0	0	0	7.75909	11.9083	0	28.6093	32.3391	19.0726	14.6814	19.9423	12.576	11.0689	4.65376	6.65033	11.3849	0	0	0	0	7.53571	8.21566	0	0	2.75884	0
Cd300e	29.43	-6.00944	2.00687	-2.99443	0.00274961	0.00726976	0	0	44.0299	50.447	3.71216	0	0	0	8.55766	7.73435	3.78538	2.73826	0	5.01401	27.5897	0	0	0	0	0	0	0	10.6372	0	0	0	0	0	0	0	0	0	229.577	339.337	296.891
Cd300lb	1080.42	2.32082	0.522747	4.43967	9.00974e-06	3.90264e-05	48.1616	38.8564	34.2454	36.5077	72.53	80.694	29.4586	35.3831	166.263	177.295	18.7467	19.7155	299.811	450.007	188.53	992.027	878.662	344.964	314.181	291.158	1420.19	1432.81	1004.55	1345.58	1233.71	1214.28	1096.94	1431.83	1676.24	1888.95	1109.11	1874.85	5091.1	7266.78	4210.67
Cd300lf	94.3541	-8.13485	1.23666	-6.5781	4.76491e-11	4.39011e-10	7.78661	4.2742	45.7233	47.7919	15.1342	9.60643	8.92684	10.8871	27.3845	23.5005	14.4205	9.85773	158.906	208.708	77.2513	0	0	0	0	0	141.031	34.4366	34.5708	37.6852	85.9045	52.0404	0	0	0	0	46.0077	0	911.839	669.019	619.701
Cd302	191.224	-1.04942	0.311524	-3.36865	0.000755379	0.00227215	323.288	310.462	210.741	202.452	407.481	410.835	298.752	279.254	199.271	199.606	160.969	166.486	174.424	141.019	267.62	131.603	101.146	103.655	193.794	76.5784	88.9302	115.609	97.0641	82.0207	156.284	0	0	0	0	85.4047	44.3646	0	561.008	549.009	553.725
Cd33	538.788	1.83025	0.61174	2.99187	0.00277276	0.00732135	26.2438	21.371	97.8441	104.877	19.1319	25.9374	10.4146	13.6089	87.2881	97.8692	52.4546	61.8846	227.807	327.164	268.54	462.755	202.98	314.283	543.21	184.267	740.187	314.849	527.869	523.159	539.232	86.734	577.338	222.73	362.43	102.988	65.7253	0	4368.42	4181.02	3094.97
Cd37	2948.56	1.44482	0.377053	3.83188	0.00012717	0.000442243	950.543	938.381	1772.11	1651.48	873.786	851.77	973.621	943.368	1799.8	1857.43	1821.67	1768.37	3920.51	3652.71	3778.87	5406.44	5116.47	3889.97	6211.68	4376.94	7669.56	6342.48	6148.28	5834.56	6740.92	893.36	0	254.548	1223.2	3815.58	3807.14	4899.81	885.971	1295.28	832.944
Cd38	360.038	-2.82023	0.552617	-5.10341	3.33593e-07	1.84019e-06	891.422	895.639	457.609	524.383	1697.32	1725.64	1149.78	1138.25	418.347	433.421	334.015	349.949	486.34	355.995	596.858	158.066	61.926	63.0224	151.218	106.891	2.69485	0	28.5874	33.2517	60.0297	78.0606	0	0	113.259	0	0	0	37.1849	186.222	65.9758
Cd44	14266	1.20422	0.238173	5.05606	4.27997e-07	2.3131e-06	6008.95	6047.6	5105.21	5059.97	5804.68	5817.34	4581.55	4604.71	6355.16	6160.7	5096.39	5254.72	14624.6	14709.2	13597.1	17109.8	16736.5	15419.7	18320.9	15992.9	22204.7	24376.2	21049	19450	22750.2	10555.5	9295.15	8670.56	11393.9	10077.8	8384.9	11339.4	53247.2	33233	40874.3
Cd47	9111.56	1.38801	0.0917101	15.1348	9.5462e-52	1.66434e-49	6560.36	6407.8	5890.78	5844.55	6205.59	6102.01	5698.6	5672.73	7177.43	6964.78	6060.22	6217.49	5782.08	5363.11	9249	17108.4	17608.3	16646.2	15927.8	15745.6	15098.4	14896.3	15814.1	13885.9	15414.2	3399.97	4647.57	3993.23	5164.62	8269.18	7430.24	7801.2	9183.06	7401.97	8271.71
Cd48	2888.99	4.20067	0.28318	14.8339	8.84324e-50	1.40654e-47	216.871	196.613	216.01	205.107	225.871	215.825	94.6245	111.049	621.775	591.677	135.012	171.963	207.944	206.201	258.424	5063.85	5177.02	4560	4840.44	2897.22	6155.05	7141.9	6101.74	6721.27	7284.29	2315.8	2424.82	2418.21	2061.32	3941.17	3647.75	3561.98	7593.81	5741.14	7791.03
Cd52	1241.66	1.33908	0.546204	2.4516	0.0142221	0.0312841	136.41	165.917	214.881	212.408	277.27	263.536	121.405	73.488	505.88	534.265	121.132	113.364	1916.81	1713.54	1721.6	1700.82	1577.05	1238.89	1343.34	961.219	3569.78	2988.6	2972.42	3511.37	3689.76	346.936	692.806	365.913	317.126	487.309	478.151	396.832	2816.35	3598.91	2312.69
Cd5l	60.3251	-3.45079	0.631689	-5.4628	4.68674e-08	2.93338e-07	46.1429	61.0045	125.316	114.833	59.6802	72.0482	66.6537	65.867	189.247	182.352	154.48	177.987	82.8671	67.0624	353.149	0	2.0642	31.5112	16.1495	6.38153	0	3.68964	1.99447	0	0	0	0	0	0	0	0	0	105.088	95.18	30.6316
Cd63	6782.86	-2.53253	0.339526	-7.45902	8.71688e-14	1.1045e-12	8472.98	8515.76	6190.52	6214.94	10572.8	10501.8	8147.53	8136.49	6177.65	6147.61	6282.3	6478.17	14794.1	14067.4	19214.4	1667.21	1601.13	1880.72	1764.7	1147.08	11481	10439.2	12438.8	12859.5	11458.4	1448.46	1587.68	445.46	1834.8	8264.16	3282.98	10878.4	391.25	2327.08	287.466
Cd68	1841.38	2.10368	0.312113	6.74011	1.58267e-11	1.54933e-10	136.987	170.191	219.961	206.434	214.163	206.538	164.254	127.924	299.274	292.715	203.69	214.679	650.833	630.512	493.856	1731.58	1645.17	746.317	1186.25	748.235	1878.31	2221.16	1490.53	1565.04	1857.82	2038.25	3175.36	2211.39	3375.13	424.511	716.405	983.763	12726.9	10202.2	9291.98
Cd69	964.004	1.88162	0.473155	3.97676	6.98604e-05	0.000256315	326.461	318.622	213.375	221.038	129.355	120.721	107.717	87.6413	729.846	793.663	198.102	207.012	372.126	404.881	815.737	1388.98	3551.8	364.037	587.254	303.123	949.487	2149.83	867.594	791.389	821.786	3651.5	3117.63	2163.66	3443.08	1087.65	1629.99	850.694	200.475	289.678	484.215
Cd72	540.999	-1.74532	0.614271	-2.84129	0.0044932	0.011256	910.456	904.576	1154.56	1196.13	1061.68	1065.03	1133.11	1212.82	945.744	960.844	1156.16	1104.61	954.679	887.48	822.174	414.12	218.117	398.036	271.605	236.117	174.267	188.171	278.561	146.307	134.549	294.896	0	0	0	326.547	90.3722	0	0	241.398	51.8381
Cd82	1494.74	-2.30046	0.384407	-5.98445	2.17126e-09	1.63902e-08	2342.33	2337.6	1446.02	1379.33	2419.47	2595.02	1864.52	1776.78	1972.91	2086.19	1965.88	2027.41	4993.75	4646.73	7174.25	311.126	494.032	356.574	431.632	1182.18	351.229	344.366	249.309	334.733	309.463	242.855	404.137	0	0	1685.49	1657.92	1363.96	536.756	710.401	321.632
Cd83	56.7226	-3.55092	1.14089	-3.11243	0.00185556	0.00508924	19.0339	17.8739	30.294	43.8092	11.1365	9.28622	24.1025	7.62098	25.9175	21.7157	25.0556	31.7638	806.635	717.004	1974.51	26.4636	4.1284	13.2679	7.34068	0	0	12.2988	11.9668	0	0	0	0	0	0	0	0	0	21.0176	15.1736	69.5102
Cd84	5228.89	-1.18563	0.184321	-6.43243	1.25581e-10	1.10029e-09	5052.35	4844.61	4216.33	4286.67	6059.39	5858.96	5720.32	5671.1	4888.87	4812.85	4234.94	4200.49	2520.77	2787.79	4139.38	1921.11	1793.79	2185.88	2824.69	1434.25	2138.82	2100.63	2237.13	2569.24	1816.42	3261.2	2511.42	2211.39	2038.67	1027.37	1086.11	698.615	36905.2	15828.8	27125.5
Cd86	337.006	-3.72128	0.821835	-4.52802	5.95395e-06	2.66166e-05	183.418	179.905	150.341	138.729	62.5357	56.9982	52.0732	63.1453	251.595	207.34	208.737	175.796	1944.74	1731.71	3403.65	45.7749	29.5869	67.9978	58.7254	20.74	27.8468	19.6781	83.1029	19.951	77.6246	164.795	0	0	0	0	0	0	695.197	915.935	757.543
Cd9	2825.79	-2.32731	0.243769	-9.54718	1.33276e-21	3.73502e-20	5442.26	5604.64	3951.02	4108.11	6095.66	6068.38	4454.2	4344.5	4330.42	4422.86	3585.3	3519.21	9305.95	7636.34	10486.9	1290.28	1047.24	1105.38	1252.32	841.565	1244.12	630.928	983.938	749.271	914.935	0	0	0	0	1363.96	1002.31	2649.51	103.471	169.669	197.927
Cda	6.79149	-3.56803	1.31437	-2.71463	0.00663497	0.0159493	17.3036	22.1481	13.924	17.2582	21.9874	33.6225	17.8537	20.6855	13.9368	12.1965	19.648	14.2389	6.51764	0	0	0	0	0	0	6.38153	0	0	0	0	0	0	0	0	0	0	0	0	0	0	0
Cdc123	3637.85	1.41031	0.166176	8.48684	2.12339e-17	3.94076e-16	2117.96	2131.66	2233.67	2276.75	2103.08	2116.94	2102.57	2044.06	2129.39	2154.02	2200.21	2309.99	1218.18	1052.32	1909.21	5435.05	4786.19	5681.96	4444.05	6320.91	6450.58	7105.01	6246.01	7005.01	7829.73	3608.13	3637.23	4868.24	1540.33	1833.69	2924.77	2083.96	5451.63	4783.83	5188.52
Cdc14b	359.793	-1.96521	0.315073	-6.23734	4.45087e-10	3.64842e-09	526.894	503.967	513.682	526.375	688.178	717.921	862.928	803.469	518.105	550.328	514.091	508.768	348.538	384.199	178.414	131.603	125.916	120.24	162.963	155.55	110.489	78.7122	133.629	170.692	138.689	104.081	0	190.911	0	153.226	14.7882	52.2773	911.839	1062.15	629.126
Cdc25b	892.008	-1.00729	0.249294	-4.04056	5.33246e-05	0.000199522	1574.05	1520.84	1739.18	1778.92	1274.41	1280.22	1539.58	1545.97	1591.48	1536.16	1718.38	1647.88	956.541	928.219	571.108	775.312	803.662	681.637	764.899	491.378	189.538	298.86	184.156	208.377	312.568	199.488	1154.68	477.278	203.867	532.523	1077.89	679.605	307.18	262.09	412.349
Cdc25c	421.311	1.02659	0.411122	2.49705	0.012523	0.0279811	370.008	344.267	435.03	442.075	286.122	292.036	318.986	360.363	417.125	421.522	368.985	403.619	65.7971	51.3936	25.7504	651.577	517.426	660.905	789.857	508.13	453.634	354.205	545.82	614.047	387.088	0	0	0	0	524.988	645.751	1076.44	430.052	1340.8	642.086
Cdc42bpb	1282.08	-2.8086	0.50905	-5.51734	3.44162e-08	2.2004e-07	2287.24	2252.11	2055.29	2117.45	2055.4	2063.14	3194.32	3257.42	1658.96	1635.52	2109.36	2180.2	3456.21	4656.14	540.759	415.55	366.74	327.55	303.904	276.001	244.333	301.32	295.181	290.398	171.809	156.121	173.201	906.829	0	741.011	463.363	0	1212.55	1429.08	1278.28
Cdc42bpg	649.312	-1.94176	0.339502	-5.71943	1.06879e-08	7.32123e-08	798.56	782.567	1437.93	1348.79	758.424	757.627	1409.25	1433.29	1032.79	1052.17	1422.4	1372.41	436.371	650.568	100.243	200.265	264.906	160.044	381.715	278.394	211.995	166.034	270.583	210.594	155.249	346.936	404.137	143.183	679.556	1029.88	1127.19	1188.12	221.493	329.681	162.583
Cdc42ep1	7.8306	-6.76722	1.57229	-4.30406	1.67697e-05	6.93904e-05	11.5357	5.05133	3.57507	0	4.85437	6.40429	13.0927	8.16534	7.09063	11.0066	12.9785	15.3342	58.3484	64.5554	37.706	0	0	0	0	0	14.3726	0	0	0	0	0	0	0	0	0	0	0	0	0	0
Cdc42ep5	35.3809	-2.54369	0.669073	-3.80181	0.000143641	0.000494493	59.1205	66.0558	33.1165	41.1541	83.6665	78.4525	54.1562	55.5243	42.0548	36.8869	29.9226	27.3826	246.429	186.772	130.591	28.6093	11.6971	9.12166	17.6176	0	0	0	0	0	0	0	0	0	0	0	0	0	0	0	0
Cdc45	2608.04	1.02925	0.244735	4.20555	2.60452e-05	0.000104158	1139.44	1136.94	1509.81	1535.31	1032.84	954.559	1088.18	1188.33	1304.68	1280.33	1451.79	1332.44	1027.92	1022.23	790.906	2403.9	2351.13	2617.09	2322.59	2413.02	4379.14	5181.48	3836.69	4282.81	4391.48	6487.7	548.471	5456.88	6501.08	3514.15	4817.66	7102.58	1139.8	1936.71	1801.37
Cdc6	2470.11	1.41384	0.214682	6.58574	4.52614e-11	4.17861e-10	1212.98	1220.09	1760.44	1784.23	1067.1	1094.49	1163.46	1211.19	1691.73	1648.01	1833.21	1810.54	731.838	813.523	622.608	3333.7	2839.65	3467.06	2974.44	4853.95	3544.63	3965.13	3398.57	3715.32	4211.39	3131.1	3897.03	1877.29	2967.39	3659.84	4433.17	2041.19	2499.47	3197.49	2780.41
Cdca2	2420.59	1.03786	0.295479	3.51246	0.000443978	0.00139639	1339.01	1246.12	2033.28	2014.56	938.035	917.094	1343.19	1253.11	1564.58	1545.38	1735.15	1705.93	436.682	444.367	248.308	2654.94	2613.28	2727.38	2404.81	2444.13	2435.25	2446.23	2554.25	2407.42	2580.24	4926.49	4416.64	6522.8	5323.19	3667.38	2129.5	4419.81	2932.76	2360.19	3989.18
Cdca5	2182.32	1.04329	0.18028	5.78704	7.16376e-09	5.01712e-08	1219.04	1220.09	1494.19	1579.12	996.859	985.94	1041.46	1039.72	1423.26	1405.87	1413.03	1375.15	950.334	989.014	1235.1	2602.73	2267.87	2793.71	2162.56	2790.33	3020.03	3746.21	2780.29	2524.91	3165.01	1370.4	1125.81	1034.1	860.77	2089.9	2679.95	4046.74	2733.9	9211.76	5005.91
Cdca8	3336.24	1.51002	0.233276	6.47309	9.60189e-11	8.52603e-10	1977.22	1981.29	2509.51	2504.43	1341.8	1344.58	1657.71	1673.35	2079.02	2093.33	2337.57	2290.83	914.952	887.48	583.063	4919.37	4650.64	5611.48	4222.36	5450.63	4733.06	5240.51	5401.69	4251.78	4734.06	5047.92	6928.06	4677.33	4620.98	1165.52	1260.28	1257.03	3548.74	8233.76	4637.15
Cdcp1	545.811	-4.36839	0.572361	-7.63222	2.30738e-14	3.09449e-13	1752.85	1678.98	1255.42	1378.66	1614.79	1597.55	1927.3	1885.1	1112.74	1122.67	1212.95	1291.91	403.162	421.804	121.395	44.3444	8.2568	96.192	104.238	51.0523	0	0	10.6372	0	11.3849	0	0	0	0	0	0	0	0	0	0
Cdh15	19.5891	-6.50069	0.872575	-7.45001	9.33362e-14	1.18018e-12	42.9705	34.1936	24.2729	30.5337	54.5402	70.127	51.1805	48.992	28.607	37.4818	43.6221	39.9786	57.7277	41.9923	77.2513	2.1457	0	0	0	0	0	0	0	0	0	0	0	0	0	0	0	0	0	0	0
Cdh2	8.36959	-6.94644	1.17507	-5.91152	3.38956e-09	2.48723e-08	22.2063	11.2683	17.8754	18.5857	18.2753	17.2916	25.2927	22.3186	25.9175	28.8551	31.1844	36.6926	6.51764	10.6548	0	0	0	0	0	0	0	0	0	0	0	0	0	0	0	0	0	0	0	0	0
Cdh22	8.34393	-4.79143	1.35027	-3.54848	0.000387457	0.00123404	21.0527	21.7596	8.8436	3.98266	43.6893	38.1055	52.9659	51.7138	5.6236	6.54445	15.3218	9.31007	5.58655	3.13376	0	0	0	0	4.40441	0	0	0	0	0	0	0	0	0	0	0	0	0	0	0	0
Cdh23	144.572	-4.49761	0.436395	-10.3063	6.60036e-25	2.42754e-23	263.303	253.732	292.215	273.476	227.87	242.723	299.644	332.601	287.537	312.944	417.113	420.596	434.199	513.936	152.663	2.1457	30.2749	21.5603	5.87254	8.77461	32.3383	12.2988	11.9668	35.4684	3.10498	0	0	0	0	30.1428	27.9332	0	32.3347	40.0032	41.2349
Cdh4	1.98426	-4.86588	1.86844	-2.60424	0.0092078	0.0213608	8.075	4.2742	0	1.99133	9.70873	5.12343	5.05854	7.62098	0	0	3.42487	5.47651	6.828	10.028	1.83932	0	0	0	0	0	0	0	0	0	0	0	0	0	0	0	0	0	0	0	0
Cdh5	22.6514	-4.93459	1.48196	-3.32977	0.000869163	0.00257764	25.0902	26.8109	13.1713	16.5944	5.42547	4.16279	6.24879	1.63307	7.82415	11.304	13.8797	14.7866	302.915	605.442	286.933	7.86756	0	0	0	0	0	0	0	13.3007	22.7699	0	0	0	0	0	0	0	0	0	7.06883
Cdipt	2360.62	-1.71918	0.294722	-5.83323	5.43653e-09	3.86569e-08	2844.71	2848.56	2683.19	2659.09	3207.59	3247.61	2743.52	2845.35	2600.55	2637.41	2787.31	2789.74	7458.04	7262.17	10616.5	1285.27	1231.64	1066.4	1140.74	1271.52	1512.71	1575.47	1543.05	1172.67	1337.21	407.65	259.802	413.641	588.948	1564.92	2537	2457.03	507.655	1111.81	405.28
Cdk12	6904.51	1.00327	0.182725	5.49057	4.00646e-08	2.53472e-07	3128.77	3188.55	3513.36	3480.84	2328.1	2265.52	3323.76	3189.38	3311.08	3238.01	3496.07	3436.51	4128.77	5013.38	2148.32	6199.63	6726.54	6027.76	7273.15	6642.38	5987.97	5769.36	6043.24	7036.05	5331.26	4484.15	10940.6	10452.4	7905.5	4297.86	6945.52	5415.45	26674.5	14928.1	37385.9
Cdk14	485.341	-3.03917	0.331265	-9.17445	4.53896e-20	1.10027e-18	1262.87	1286.92	785.199	764.007	1165.33	1169.74	1084.31	1017.95	934.741	888.855	888.484	983.582	664.178	722.018	762.396	109.431	127.98	145.947	129.196	70.9946	6.28799	40.586	34.5708	53.2026	34.1548	95.4074	0	0	430.385	17.5833	0	0	326.581	518.662	465.365
Cdk17	5130.12	-1.29947	0.169425	-7.66988	1.72164e-14	2.33833e-13	7256.25	7114.21	6494.97	6576.03	7245	7044.72	7027.51	7027.09	6592.82	6505.18	6733.3	6903.69	11302.2	11028.9	14734.8	3235	2999.97	3025.07	4091.69	2845.37	1707.64	1680.01	2113.47	2307.66	1800.89	2133.66	1645.41	2609.12	1404.41	2489.3	2088.42	2661.39	7265.61	5189.38	6674.16
Cdk18	842.965	-2.92417	0.311197	-9.3965	5.64108e-21	1.49121e-19	1465.9	1549.98	1572.09	1482.21	1543.97	1484.19	1904.09	1873.13	1247.71	1251.77	1629.88	1696.08	2615.12	3099.29	1269.13	244.61	213.301	250.431	345.012	76.5784	205.707	148.815	164.211	332.517	93.1495	0	0	206.821	0	447.119	404.21	686.733	0	0	0
Cdk5r1	269.591	1.02947	0.209698	4.90931	9.13951e-07	4.65368e-06	50.1804	49.3476	85.2373	85.6272	51.1136	59.2397	53.561	55.5243	83.1315	82.9955	84.9008	92.5531	69.5215	78.3439	63.4564	175.232	193.347	63.0224	146.814	131.619	426.685	543.606	480.002	461.09	337.408	398.976	519.604	429.55	407.733	1007.27	1454.17	712.872	129.339	139.321	233.271
Cdk6	12402.7	3.01459	0.289295	10.4205	1.99966e-25	7.58533e-24	3008.8	3125.22	5899.62	5688.56	3081.38	3042.04	3511.22	3437.61	4878.6	4982.11	4398.98	4368.07	905.952	1217.78	979.436	28088.6	31624.2	27442.1	30487.3	23859	18890.9	17509.8	22032.9	22382.8	17412.7	10087.2	9987.95	9513.75	7475.11	29708.3	25554	26611.5	5112.12	10100.1	7688.53
Cdk8	2006.61	1.37235	0.142777	9.61179	7.1302e-22	2.05214e-20	860.276	842.406	1223.62	1306.31	1055.4	1072.08	1223.27	1268.89	1235.48	1195.55	1165.9	1173.07	755.425	848.621	755.039	2682.84	2530.02	2861.71	2679.35	3040.8	2943.68	3532.21	3103.39	3584.53	3015.97	3252.52	1732.01	2545.48	1789.5	1409.18	2141	1240.4	3815.5	3009.89	3340.02
Cdkl2	29.82	-2.9641	0.685365	-4.32484	1.52641e-05	6.35959e-05	40.375	35.3593	18.4399	15.2669	78.241	79.4132	75.283	83.8308	19.5604	16.0636	28.841	20.8108	22.0358	20.6828	28.5094	0	10.321	4.97545	10.277	0	0	0	0	0	0	0	0	0	0	0	0	0	113.172	60.6945	261.547
Cdkl4	25.6606	-1.25507	0.485237	-2.58651	0.00969542	0.0223576	45.2777	48.1819	33.4928	33.8526	52.2558	40.0268	33.0293	48.4477	32.2746	31.8298	38.5749	21.9061	9.31091	10.6548	0.919658	10.0133	8.2568	9.12166	19.0858	21.5377	24.2537	15.9884	30.5819	44.3355	37.2598	0	0	0	0	0	0	0	67.9029	97.9388	31.8097
Cdkn1b	1396.52	-1.81753	0.307928	-5.90246	3.58129e-09	2.61733e-08	1164.53	1073.21	1713.21	1802.15	1574.53	1553.04	1664.26	1654.84	1612.75	1686.09	1645.74	1559.16	3526.35	3329.93	6345.64	629.405	646.095	412.962	660.661	667.668	413.211	330.837	412.855	336.95	394.333	980.094	1212.41	413.641	1449.72	1032.39	1199.49	2010.3	1341.89	717.298	1710.66
Cdkn1c	569.534	-6.4002	0.362174	-17.6716	6.93888e-70	2.67693e-67	1324.88	1359.58	836.379	808.48	1555.11	1589.22	1361.34	1272.16	877.038	890.937	997.359	976.463	2221.89	1873.99	1831.04	21.457	15.1375	9.12166	8.80882	22.3354	2.69485	0	7.97787	11.0839	11.3849	0	0	0	0	0	0	0	24.251	0	23.5628
Cdkn2d	1285.62	-1.28499	0.260883	-4.92555	8.4124e-07	4.31373e-06	1582.12	1591.17	1250.15	1226.66	1545.69	1624.13	1360.15	1378.31	1243.06	1270.81	1261.07	1243.72	3035.67	2720.1	2884.05	720.954	798.846	627.736	672.406	628.581	603.647	570.664	478.672	381.286	698.621	86.734	0	31.8186	0	195.928	558.665	577.426	2353.97	6361.88	3431.92
Cdo1	23.7616	2.14074	0.752756	2.84387	0.00445687	0.0111742	0.865179	2.33138	5.83302	10.6204	7.42433	6.08407	9.81952	9.25405	3.91207	2.97475	7.03	0	7.13837	10.028	8.27692	37.9073	35.0914	15.7556	38.1715	7.17923	56.5919	78.7122	20.6095	79.804	77.6246	0	0	0	0	0	39.4352	0	134.189	0	118.992
Cdr2l	67.6326	-2.80875	0.584994	-4.80134	1.57609e-06	7.73206e-06	96.3232	106.078	105.935	114.17	150.485	167.152	249.356	203.045	62.8377	66.3369	113.381	87.6242	127.249	167.969	33.1077	30.755	25.4585	11.6094	11.7451	7.97692	19.7623	0	37.8949	77.5872	18.6299	0	0	0	0	115.548	85.4428	0	12.9339	20.6913	40.0567
Cebpa	2602.77	2.04166	0.423333	4.82284	1.41531e-06	6.97916e-06	173.036	160.865	164.83	162.625	190.748	185.404	131.82	140.444	369.446	430.446	131.587	133.079	1112.34	1181.43	364.185	1961.17	2168.1	1068.06	916.117	789.715	2702.94	2588.89	2542.28	2502.74	2499.51	5230.06	6870.33	6872.81	5934.79	9663.29	12021.2	8582.98	3425.86	3924.45	3799.5
Cebpb	1022.2	-4.95687	0.59358	-8.3508	6.77999e-17	1.19123e-15	639.655	612.765	194.183	205.107	406.054	401.869	314.82	324.98	380.694	409.325	196.66	191.678	4517.96	4155.36	2344.21	27.8941	59.8618	22.3895	32.299	21.5377	108.692	102.08	45.208	62.0697	83.8346	1491.82	2049.55	1479.56	1676.24	1728.19	2302.03	2960.8	1999.9	2376.74	1850.86
Cebpe	590.115	-1.69145	0.699662	-2.41753	0.0156262	0.0339648	29.1277	24.0909	122.681	120.144	35.6939	44.83	13.9854	16.875	113.695	96.9768	41.9997	38.8833	695.525	703.842	178.414	65.0862	65.3664	29.0235	58.7254	16.7515	1764.23	996.202	1416.07	1414.3	1166.44	1240.3	2049.55	1097.74	1336.46	864.094	1869.88	2732.68	0	104.836	89.5385
Cela1	284.003	1.38876	0.491216	2.8272	0.00469573	0.0117196	327.038	308.131	315.924	306.665	404.911	433.891	365.405	363.085	310.276	343.583	324.101	335.71	205.15	224.377	362.345	448.451	355.731	1041.53	623.958	1833.89	100.608	57.8043	82.438	155.174	110.744	147.448	0	0	0	35.1666	0	0	0	16.553	0
Celf3	13.0629	3.43134	0.80241	4.2763	1.90028e-05	7.77434e-05	0	0	2.4461	0	3.71216	0.960643	4.76098	2.17742	2.93405	6.24697	7.21026	2.73826	0	3.76051	0	27.8941	20.642	14.0971	42.5759	31.11	8.98285	9.83903	5.31858	28.8181	3.10498	0	0	0	0	25.119	27.9332	0	40.4184	81.3858	53.0162
Celf5	52.2444	-2.36192	0.703865	-3.35565	0.000791795	0.00236951	97.1884	112.683	110.263	94.92	171.616	186.685	251.142	239.517	84.1096	87.1601	102.205	90.9101	32.8986	21.3095	9.19658	14.3046	15.8255	19.0726	52.8529	8.77461	0	0	0	0	0	0	0	0	0	0	0	0	0	0	25.919
Celsr1	2271.94	-1.63094	0.229583	-7.10393	1.21254e-12	1.34113e-11	2513.34	2503.9	2512.15	2355.74	2379.21	2379.51	2867	2929.72	2133.79	2160.56	2437.43	2356	1363.74	1790.63	864.478	606.517	1013.52	553.104	892.627	546.419	1555.83	1347.95	1538.4	1458.64	1043.27	1049.48	1385.61	1161.38	453.037	11019.7	10325.4	9963.57	40.4184	4.13826	11.7814
Celsr3	356.95	2.35537	0.483827	4.86821	1.12615e-06	5.65635e-06	4.90268	4.66276	29.5414	20.5771	10.2798	15.3703	12.7951	10.3428	25.184	17.551	8.65231	3.28591	9.62128	11.2815	0	83.6822	161.008	29.8527	16.1495	24.7284	909.064	787.122	825.71	1268	735.881	0	0	0	45.3037	2243.13	2389.11	912.476	675.796	576.597	625.592
Cenpb	4080.87	-1.89125	0.158636	-11.922	9.09356e-33	5.76519e-31	6981.7	7087.79	6428.92	6114.04	7017.42	7204.82	6588.9	6365.15	5555.14	5547.01	6122.41	5635.33	7161.64	6702.48	3551.72	1770.2	2037.37	1490.15	1654.59	1499.66	1105.79	830.168	833.688	917.746	990.49	2211.72	3925.9	3468.22	3216.56	5528.7	5308.96	6482.38	1083.21	2936.78	1473.85
Cenpe	11697.3	1.72694	0.442918	3.899	9.65924e-05	0.000345242	2104.69	1996.05	3944.62	3921.59	1189.89	1212.01	2790.83	2801.25	3078.56	3104.15	3347.36	3402.56	319.364	558.435	55.1795	7524.96	7405.67	8285.78	7365.64	6744.48	6274.52	6781.55	6680.8	6637.03	5331.26	34849.7	35362	33075.4	35133	3207.7	2329.96	2404.76	73569.6	25181.3	61435.2
Cenph	1329.19	1.34592	0.244971	5.49421	3.92453e-08	2.48809e-07	633.311	684.649	871.565	871.538	533.98	531.876	632.318	646.15	782.904	805.562	755.274	776.57	338.296	248.194	410.167	1441.19	1458.01	1838.43	1516.58	1816.34	1949.28	2333.08	2038.35	2265.55	2406.36	4258.64	2944.43	2418.21	4620.98	258.726	635.892	156.832	735.615	666.26	1240.58
Cenpn	877.138	1.24176	0.294088	4.2224	2.41714e-05	9.71788e-05	619.468	605.771	840.519	808.48	496.859	485.765	565.962	599.336	821.78	751.719	776.725	728.924	231.842	243.18	230.834	1323.9	1248.84	1346.69	1664.87	1361.66	1280.06	1561.95	1203.99	1192.63	1383.79	815.299	0	302.276	498.341	1298.65	1265.21	1946.14	578.792	675.916	943.689
Cenpo	1654.29	1.02273	0.14941	6.84511	7.64146e-12	7.76219e-11	1070.51	1016.87	1249.58	1200.11	855.796	868.422	904.586	885.667	1190.49	1167.29	1145.35	1171.43	758.839	797.228	680.547	1952.58	1991.27	2117.88	1995.2	2080.38	1916.04	1934.6	2341.51	1968.5	2102.07	1491.82	1587.68	1925.02	1359.11	2197.91	1643.13	4099.01	2657.91	2476.06	3099.68
Cep290	1439.31	1.12062	0.483978	2.31544	0.020589	0.0436172	770.874	719.231	1249.77	1320.92	597.658	604.565	1208.4	1218.27	1211.03	1168.48	1256.93	1314.36	181.873	315.883	11.9556	1697.96	1652.05	1993.5	2268.27	1920.84	1742.67	1987.48	1677.35	1828.84	1779.16	4414.76	923.741	731.827	2876.79	319.012	297.407	106.931	4538.18	953.179	3515.57
Cep76	1155.6	1.06857	0.20723	5.15644	2.51687e-07	1.41638e-06	808.365	767.413	855.76	896.762	739.292	710.236	676.654	737.058	976.307	985.237	825.034	842.288	629.728	558.435	979.436	1625.01	1283.24	1692.48	1597.33	2182.48	1579.18	1943.21	1980.51	1715.79	1675.66	988.767	1587.68	2275.03	770.163	1183.11	1140.33	382.575	1369.38	543.491	942.511
Cept1	1576.7	-1.77228	0.144691	-12.2487	1.70726e-34	1.19062e-32	2260.71	2161.97	1884.44	2030.49	2848.37	2773.7	2401.91	2260.17	2183.91	2155.21	1826.18	1957.85	1631.27	1422.73	2909.8	585.06	551.142	728.903	806.007	525.679	805.761	996.202	1116.24	917.746	988.42	884.687	1096.94	1129.56	1313.81	620.44	882.362	494.258	2488.16	2706.42	2838.14
Cercam	872.479	1.29687	0.262367	4.94297	7.69399e-07	3.97231e-06	728.48	746.042	736.465	753.386	657.624	667.007	627.557	622.199	747.939	731.788	745	769.45	619.796	544.647	405.569	1095.74	1559.16	1505.9	1770.57	2345.21	781.508	646.916	805.1	988.682	816.611	294.896	259.802	0	339.778	1394.11	1657.92	3338.62	85.687	513.144	234.45
Cerk	3062.41	-2.49484	0.23609	-10.5673	4.22434e-26	1.68713e-24	3461.87	3438.79	2868.9	2792.51	3182.75	3170.12	3015.78	2934.08	3148.97	3121.7	3198.83	3083.83	7917.38	8056.89	5269.64	730.968	1091.27	641.004	593.127	410.811	1897.18	1665.26	2051.64	1855.44	1554.56	3347.93	3319.7	2068.21	3171.26	7809.5	5428.91	6228.13	1951.4	1259.41	1446.75
Ces1d	12.5761	-4.88035	1.48319	-3.29043	0.00100033	0.00291701	1.73036	3.10851	4.32772	3.98266	3.99771	1.92129	2.08293	0	1.22252	2.3798	0	0	19.2426	26.3236	0	0	0	0	0	0	36.8297	46.7354	73.1305	135.223	43.4698	0	0	0	0	0	0	0	0	26.209	8.24697
Ces2e	6.30517	-6.53654	1.64586	-3.97151	7.14198e-05	0.000261719	16.15	18.2625	2.25794	3.31888	42.2616	34.2629	39.5757	31.0283	9.53568	7.73435	8.83256	0	6.20727	1.2535	0	0	0	0	0	0	0	0	0	0	0	0	0	0	0	0	0	0	0	0	0
Ces2g	2055.33	1.87595	0.369561	5.07616	3.85132e-07	2.09895e-06	2398.85	2319.72	1798.07	1889.11	2363.22	2311.63	2157.32	2211.72	2736.01	2718.92	2097.28	2116.13	1768.14	1631.43	1393.28	2576.27	2199.06	8693.77	8174.58	17400.8	56.5919	46.7354	197.452	135.223	104.534	0	0	0	0	241.143	106.804	78.4159	0	0	14.1377
Cetn3	5026.31	1.26915	0.149869	8.46841	2.48773e-17	4.5841e-16	2449.61	2501.96	2128.67	2262.15	2768.13	2694.92	2141.85	2193.75	2304.46	2277.47	2135.14	2001.67	1527.92	1121.88	2936.47	4676.91	4968.53	6277.36	4909.45	6036.93	6826.07	7938.87	7433.38	7791.97	7892.87	8760.13	5282.65	9497.84	8041.41	524.988	570.167	375.446	15806.8	12417.5	16445.6
Cfb	124.29	1.05492	0.443675	2.37768	0.0174219	0.0374816	69.5027	53.2332	60.2118	57.0848	62.8212	73.9695	72.0098	69.6775	70.4173	65.4445	94.4544	93.6484	55.2447	73.9567	2.75897	108.715	89.4487	139.313	237.838	102.105	116.777	140.206	195.458	106.405	138.689	0	0	0	0	128.107	169.243	0	499.572	539.353	664.47
Cfc1	8.52869	-2.30797	0.817017	-2.82487	0.00473	0.0117938	26.8205	23.3138	26.719	32.525	10.5654	14.0894	12.2	12.5202	26.162	22.3106	25.4162	28.4779	6.51764	6.26751	6.43761	7.15232	11.0091	0	0	0	0	0	0	0	0	0	0	0	0	0	0	0	0	0	0
Cfdp1	5132.09	1.10953	0.348928	3.17981	0.00147372	0.00413056	2616.88	2570.74	1995.27	2011.91	2039.41	2056.42	2118.93	2108.83	2152.13	2203.69	2207.6	2246.47	1995.64	1659.01	2012.21	3721.35	4200.65	5686.11	3651.25	5752.95	4002.76	4607.13	4160.46	4229.61	4626.43	16522.8	19109.9	22288.9	22402.7	751.059	787.06	0	6122.58	7949.6	7054.69
Cfp	1313.41	1.0644	0.329826	3.22716	0.00125026	0.00356834	162.077	166.305	317.993	299.363	333.238	361.202	243.108	237.339	602.948	585.43	336.358	307.78	972.059	1055.45	834.13	1142.23	1345.86	660.905	1023.29	575.933	2286.13	2062.51	1763.11	1465.29	2182.8	919.38	923.741	1081.83	792.815	1680.46	2122.93	2768.32	5095.95	4302.41	4958.79
Cftr	52.1679	-6.86523	1.07156	-6.40675	1.4865e-10	1.29086e-09	142.178	163.197	82.603	108.196	160.765	174.517	191.332	222.097	79.7085	74.3687	106.892	105.149	68.9007	63.9286	26.6701	0	0	4.97545	0	0	0	0	0	42.1188	8.27996	0	0	0	0	0	0	0	0	0	0
Cgn	7.03974	-3.25173	1.06551	-3.05181	0.00227462	0.00613468	3.46071	6.99414	8.09096	14.6031	15.9909	17.932	26.1854	30.4839	9.53568	6.84192	15.6823	20.8108	33.5193	19.4293	3.67863	0	0	0	0	7.97692	0	0	0	0	5.17497	0	0	0	0	0	0	0	0	0	0
Cgref1	23.1565	-1.199	0.483243	-2.48114	0.0130961	0.0290683	36.3375	42.742	38.9495	31.1975	46.2593	56.678	55.0488	68.5888	49.1454	45.5136	50.8323	49.2886	41.2784	34.4713	5.51795	21.457	26.1465	8.29242	20.5539	18.3469	23.3554	7.37927	11.302	0	7.24496	0	0	0	0	0	0	0	14.5506	0	0
Cgrrf1	459.209	-1.29066	0.364353	-3.54234	0.000396587	0.0012609	482.77	518.344	433.337	420.834	608.509	609.368	483.537	471.412	476.784	484.289	435.86	461.123	1165.11	1074.88	1768.5	276.08	255.273	263.699	286.287	266.429	384.466	399.711	269.918	469.957	401.578	26.0202	461.871	0	0	313.988	277.689	458.614	358.915	564.183	442.98
Ch25h	2.46782	-5.17534	1.80724	-2.86366	0.00418774	0.0105681	9.51696	6.60558	0.376324	1.99133	1.42776	1.92129	0	0	2.93405	4.7596	0.540769	2.73826	20.7944	12.535	20.2325	0	0	0	0	0	0	0	0	0	0	0	0	0	0	0	0	0	0	0	0
Chac1	176.14	-5.53768	1.35919	-4.07425	4.6163e-05	0.00017522	5.19107	2.33138	17.499	13.2755	13.7064	9.92665	16.3659	14.1532	8.80216	6.24697	11.3562	13.6913	2145.23	2453.1	926.096	7.86756	0	18.2433	14.6814	0	114.98	29.5171	65.8175	8.86711	57.9597	0	0	0	0	55.2618	134.737	0	0	0	0
Chad	125.168	-2.85579	0.685975	-4.16311	3.13937e-05	0.000123558	271.666	287.148	160.69	146.695	214.163	202.376	219.005	217.742	160.15	143.68	181.338	179.082	4431.99	4064.48	1520.19	25.7484	26.8346	19.9018	91.0244	24.7284	5.38971	0	7.97787	0	3.10498	0	0	0	0	67.8214	32.8626	0	9.70042	0	0
Chchd10	429.31	1.27902	0.476452	2.68447	0.00726442	0.0172904	306.273	322.896	302.564	274.803	331.239	339.427	327.02	273.267	313.21	328.71	373.311	328.043	1000.61	852.382	417.525	659.444	586.921	893.093	951.352	1836.29	942.301	755.145	628.922	523.159	877.675	0	0	0	0	0	261.258	19.0099	0	0	0
Chd5	33.1272	2.42107	0.694657	3.48527	0.000491642	0.0015338	4.32589	12.434	18.0635	13.9393	7.13878	11.2075	30.6488	42.4597	13.2032	5.05707	18.3862	15.3342	2.79327	6.89427	0	72.9537	94.9532	27.365	117.451	48.6592	40.4228	15.9884	13.9613	50.9859	25.8749	17.3468	173.201	0	0	133.131	50.9371	0	42.0351	27.5884	4.71255
Chd7	2714.15	-1.28412	0.241099	-5.32612	1.00334e-07	5.95501e-07	745.496	706.797	938.739	840.341	809.252	810.463	1365.81	1413.15	651.849	645.52	855.677	830.24	1361.57	1986.18	467.186	478.491	581.417	267.845	425.759	220.961	4204.87	2965.24	3795.47	3886.01	2413.61	8985.64	7996.14	9084.2	8539.75	4516.4	5741.1	4861.79	3770.23	4738.31	3093.79
Chdh	4854.08	5.12787	0.454144	11.2913	1.44924e-29	7.44411e-28	79.0196	95.5866	183.646	175.237	111.936	120.401	110.395	103.428	284.359	291.228	72.4631	73.9329	112.662	129.111	43.2239	6009.38	7472.41	3504.37	3980.12	2204.82	10664.4	9916.51	10646.5	10746.9	10123.3	3720.89	10825.1	13841.1	5436.44	18721.2	18307.8	20865.8	24.251	852.481	42.413
Chek1	1425.06	1.13419	0.225928	5.02016	5.16297e-07	2.75014e-06	1148.96	1136.16	1569.08	1599.04	1090.8	1072.72	1035.81	1014.13	1397.1	1394.86	1332.09	1343.94	554.93	505.162	698.94	2676.4	2283.01	2555.72	2268.27	2578.94	2082.22	2456.07	2201.23	2573.68	2616.47	789.279	923.741	222.73	1427.07	997.225	859.358	1209.51	737.232	706.263	818.806
Chi3l1	138.652	-4.50558	1.30392	-3.4554	0.000549477	0.00169961	10.6705	11.2683	110.451	100.23	11.1365	16.0107	0	0	37.1647	27.9626	21.2703	13.6913	1126.93	1202.11	742.164	8.58279	3.44034	12.4386	20.5539	5.58384	334.162	60.2641	281.885	199.51	298.078	0	0	0	0	0	0	0	0	197.257	0
Chi3l3	13403.5	-4.40705	0.927691	-4.75056	2.02858e-06	9.73848e-06	546.216	579.348	2844.63	3032.79	1509.71	1619.64	93.7318	81.109	1551.14	1530.81	396.744	464.408	14634	17488.2	23297.7	410.543	104.586	126.874	136.537	315.886	17513.9	3850.75	8665.3	8093.45	9921.46	1214.28	1356.74	6379.62	2423.75	67.8214	678.613	0	95583.1	112143	130467
Chi3l4	912.585	-22.8819	3.29158	-6.95164	3.61052e-12	3.80174e-11	0	0	15.4293	29.8699	0	0	0	0	0	0	0	3.28591	0	1301.14	0	0	0	0	0	0	209.3	0	101.718	104.189	110.744	0	0	0	0	0	0	0	7883.21	11825.8	10355.8
Chic1	218.415	-2.88493	0.451254	-6.39313	1.6252e-10	1.40458e-09	296.756	320.176	477.366	501.151	579.954	621.536	674.869	684.255	419.814	466.143	479.843	486.314	279.327	283.292	622.608	71.5232	70.1828	69.6563	79.2793	34.3007	0	0	9.30752	0	0	0	0	0	0	0	0	0	90.5372	2.75884	23.5628
Chic2	1095.68	-1.34824	0.53871	-2.50273	0.012324	0.0275942	795.676	850.177	636.551	635.898	846.373	854.012	645.708	672.824	819.824	760.048	640.812	659.372	4226.22	3202.7	5812.24	524.981	684.627	486.765	587.254	603.853	757.254	741.617	674.795	895.578	779.351	1691.31	0	190.911	883.422	261.238	371.348	80.7922	1537.52	2509.16	2028.75
Chit1	8.46812	-5.30369	2.07688	-2.55369	0.0106588	0.0242674	0	0	3.38691	0	0	0.960643	0	0	3.66757	1.78485	0	0	25.4498	40.7388	18.3932	0	0	0	0	0	56.5919	27.0573	12.6316	53.2026	28.9798	0	0	0	0	0	0	0	19.4008	4.13826	0
Chmp1a	2227.88	-1.67291	0.0920189	-18.18	7.42864e-74	3.54463e-71	3577.8	3668.43	3042.01	3037.44	3987.15	3879.4	3293.11	3493.13	3083.45	3093.44	3294.55	3265.1	2911.83	2991.48	3500.22	959.842	994.945	1102.06	851.519	1324.17	918.047	928.558	1021.83	906.662	914.935	355.609	259.802	779.555	294.474	2210.47	2053.91	2209.9	3380.6	3455.45	2934.74
Chmp2b	2166.95	-1.71881	0.216326	-7.94549	1.93422e-15	2.93975e-14	3294.6	3287.25	2140.9	2226.97	3110.79	3193.82	2541.47	2520.91	2368.76	2273.6	2110.26	2162.68	4141.49	3363.15	7545.79	979.153	993.569	942.018	886.754	883.843	1477.68	1436.5	1271.14	1392.14	1445.89	1205.6	519.604	1606.84	951.378	346.643	295.764	304.159	4361.95	3699.6	4560.57
Chmp4b	4323.96	-1.97857	0.189817	-10.4236	1.93566e-25	7.35795e-24	4226.97	4339.09	3933.52	3920.26	3904.62	3878.12	4093.25	3863.29	3805.71	3813.92	3966.54	3869.16	9063.86	8392.83	7169.65	1168.69	1257.1	1189.13	1413.81	1082.47	1843.28	2017	2014.41	1675.88	1825.73	6591.78	8255.94	9863.75	10193.3	2589.77	3167.96	3923.17	5844.5	7534.39	5645.64
Chmp6	1020.16	-1.1644	0.180653	-6.44549	1.15227e-10	1.01331e-09	1220.77	1199.11	1175.63	1098.55	1155.05	1198.56	1140.85	1115.93	1029.61	1045.62	1159.59	1170.88	1177.52	1093.68	873.675	453.457	602.747	437.84	333.267	675.645	562.326	569.434	475.348	434.488	572.352	962.747	1356.74	2656.85	1698.89	1419.22	1528.11	3210.3	187.541	398.652	314.563
Chn1	28.7998	-2.11834	0.366003	-5.78778	7.13234e-09	5.00091e-08	45.8545	53.2332	44.4062	33.8526	98.5151	91.2611	92.8391	88.73	53.0575	52.3556	41.0985	51.4792	55.5551	35.7248	61.6171	25.7484	12.3852	8.29242	8.80882	12.7631	12.576	7.37927	1.99447	6.65033	8.27996	0	0	0	0	0	0	0	0	0	3.53442
Chpf	123.898	-2.56018	0.441502	-5.79879	6.67956e-09	4.69798e-08	196.684	176.796	113.085	106.204	182.753	199.173	161.576	174.194	119.074	129.996	132.308	155.533	602.106	561.569	368.783	14.3046	50.2289	23.2188	29.3627	73.3876	2.69485	7.37927	9.97234	17.7342	11.3849	0	0	0	0	150.714	349.987	216.238	0	0	0
Chpf2	1765.31	-1.70068	0.231849	-7.33529	2.21234e-13	2.67606e-12	2453.36	2508.18	2733.05	2572.8	2802.68	2919.4	3002.1	2975.45	2231.84	2238.5	2798.12	2607.92	2251.07	2435.56	1224.06	908.345	912.377	635.199	810.411	605.448	865.946	618.629	789.81	682.767	777.281	806.626	635.072	684.099	90.6074	3227.79	4988.55	5051.89	336.281	106.215	498.353
Chpt1	543.315	-1.8769	0.349086	-5.37662	7.58958e-08	4.58714e-07	637.348	681.54	619.052	535.668	740.148	758.268	583.518	554.154	597.814	568.772	588.177	596.392	585.346	549.034	1512.84	218.146	174.081	173.311	186.453	165.122	653.951	564.514	640.889	642.865	622.032	615.811	635.072	190.911	90.6074	208.488	1414.74	104.555	512.505	326.922	766.968
Chrdl1	13.8304	-7.66937	1.15322	-6.65038	2.9234e-11	2.76511e-10	24.225	13.9883	20.886	19.2495	21.9874	39.7066	41.9561	40.8267	44.2553	23.203	81.6562	84.3383	4.96582	6.26751	16.5538	0	0	0	0	0	0	0	0	0	0	0	0	0	0	0	0	0	0	0	0
Chrm1	21.5656	-3.4745	0.945656	-3.67417	0.00023862	0.000792139	40.9518	27.588	30.294	33.8526	35.6939	39.7066	30.3513	29.9396	26.162	34.2096	40.1972	42.1692	21.7255	31.9643	11.9556	10.0133	0	0	4.40441	0	9.88113	0	19.2799	0	0	0	57.7338	0	0	135.643	41.0783	0	0	0	0
Chrm3	165.21	-5.63203	1.16254	-4.84461	1.26863e-06	6.31251e-06	748.668	739.825	172.356	204.443	803.255	834.479	751.045	778.973	134.967	153.497	135.913	112.816	52.1411	64.5554	5.51795	0	37.8437	0	0	0	0	0	0	0	0	52.0404	0	0	0	0	0	0	0	0	0
Chrna7	17.3017	-7.99211	1.33178	-6.00107	1.96017e-09	1.48835e-08	55.9482	55.176	30.4822	21.2408	103.655	95.4239	73.7952	76.7542	25.673	12.1965	21.6308	12.0483	9.00055	12.535	0	0	0	0	0	0	0	0	0	0	0	0	0	0	0	0	0	0	0	0	0
Chrnb1	583.331	-3.72246	0.590995	-6.29863	3.0029e-10	2.50799e-09	996.974	1054.17	1178.65	1170.24	1405.77	1434.56	1590.76	1620	999.29	1050.38	1277.48	1276.03	1348.84	1359.42	1818.16	60.0795	71.559	134.337	186.453	43.0754	15.2708	27.0573	42.5487	22.1678	11.3849	0	0	0	113.259	80.3809	0	0	0	0	28.2753
Chrnb4	13.4687	-4.64566	1.37218	-3.38561	0.000710202	0.00214802	13.8429	19.0396	2.25794	0	15.4198	10.2469	6.84391	19.5968	6.11261	6.54445	6.48923	12.0483	105.524	116.576	93.8051	0	5.50454	0	0	0	16.1691	3.68964	1.99447	0	0	0	0	0	0	0	0	0	9.70042	0	0
Chst10	203.441	-1.58765	0.568359	-2.79339	0.00521591	0.0128804	499.208	515.624	306.139	323.259	571.673	555.252	479.966	486.654	362.6	371.546	477.499	417.858	343.573	324.657	302.567	40.053	57.7976	163.361	129.196	312.695	0	0	9.30752	24.3845	0	0	0	0	0	15.0714	0	0	0	15.1736	15.3158
Chst12	1653.02	-1.05713	0.199392	-5.30178	1.14676e-07	6.73568e-07	2229.85	2291.75	1569.08	1545.27	1958.31	2005.82	1597.01	1581.35	1794.42	1824.71	1692.79	1675.27	1147.73	1128.78	700.779	867.577	1025.91	663.393	798.666	608.639	2209.78	2037.91	1897.4	1569.48	1700.5	615.811	1154.68	1256.83	838.119	3190.12	4001.03	6724.76	531.906	764.198	656.223
Chst13	207.496	-1.33163	0.526882	-2.52738	0.0114918	0.0259226	12.9777	14.3769	17.1227	21.2408	36.8361	39.7066	13.6878	17.4194	55.5025	53.5455	7.57077	11.5007	65.1764	62.6751	27.5897	7.86756	13.0733	26.5357	0	11.9654	417.702	557.135	508.589	432.271	536.127	78.0606	461.871	63.6371	0	866.606	1238.92	1280.79	71.1364	184.842	48.3037
Chst2	222.876	-5.71123	0.790355	-7.22616	4.96848e-13	5.78603e-12	661.285	683.483	349.981	309.984	856.653	883.792	703.733	758.832	292.672	279.626	346.273	360.902	457.476	516.443	261.183	2.1457	0	13.2679	23.4902	11.1677	0	28.2872	0	0	0	0	0	0	0	0	0	0	0	0	0
Chst7	46.2287	-3.9006	0.710008	-5.49375	3.93498e-08	2.49385e-07	110.454	118.512	64.5395	72.3516	112.222	123.283	94.9221	88.1856	86.0656	102.629	120.592	108.983	135.629	124.724	95.6444	0	10.321	12.4386	7.34068	4.78615	0	0	0	24.3845	0	0	0	0	0	0	0	0	0	0	0
Chsy1	4316.01	1.3042	0.299056	4.36105	1.29441e-05	5.46836e-05	1307.28	1291.2	1212.33	1199.44	1090.8	1119.47	953.089	940.102	1448.44	1385.94	1155.62	1119.4	4356.27	4073.26	3232.6	5228.35	5391.69	3771.39	3778.98	3132.54	5621.47	5661.13	6003.35	4646.36	5894.29	4137.21	3002.16	5631.88	4802.19	8507.81	8309.32	10486.3	9197.61	11254.7	10716.3
Chsy3	17.364	-1.15644	0.511924	-2.259	0.0238832	0.049776	28.5509	58.2845	18.4399	12.6118	26.2707	26.2576	27.6732	26.1291	32.2746	44.9187	23.9741	25.7396	63.6246	65.8089	40.465	8.58279	29.5869	4.14621	24.9583	11.1677	0	0	0	0	0	0	0	0	0	0	0	0	0	8.27652	0
Cib2	33.279	-2.81797	0.5336	-5.28105	1.28445e-07	7.49331e-07	32.0116	49.3476	31.0467	11.948	49.9714	43.5492	32.7317	35.3831	36.6757	40.4566	30.2831	32.8591	118.249	111.562	171.056	12.8742	11.6971	0	5.87254	7.97692	26.9485	17.2183	14.6261	17.7342	18.6299	0	0	0	0	0	0	0	61.436	73.1092	69.5102
Cinp	851.43	1.32673	0.246875	5.3741	7.69681e-08	4.64885e-07	335.978	402.94	444.438	802.506	390.634	359.921	723.372	365.807	422.993	396.534	450.1	482.481	333.641	399.867	720.092	1157.25	934.395	753.781	1313.98	1716.63	1727.4	1303.67	1449.31	2028.35	830.066	936.727	750.54	2004.57	1744.19	901.773	673.684	1252.28	370.233	273.125	646.798
Cirbp	1855.42	-2.05057	0.174123	-11.7765	5.15783e-32	3.1174e-30	3328.34	3464.82	3521.26	3475.53	4190.18	4117	3706.72	3839.34	3273.67	3347.78	3438.93	3331.36	2449.08	2341.54	3011.88	859.709	1130.49	763.731	640.107	693.194	565.919	590.342	535.182	456.656	618.927	468.364	519.604	1415.93	1087.29	1055	892.22	1290.3	100.238	240.019	179.077
Cish	954.926	-3.79426	0.569541	-6.66195	2.70217e-11	2.57037e-10	2304.55	2322.83	1215.15	1270.47	1555.4	1599.15	1264.64	1321.7	1355.29	1400.21	1410.87	1339.01	4895.37	4770.2	4107.19	134.464	176.145	124.386	186.453	150.764	68.2696	38.1262	23.2688	17.7342	35.1898	0	86.6007	0	0	165.786	54.2233	0	0	28.9678	0
Cit	2708.94	1.39111	0.412766	3.37023	0.000751067	0.00225993	964.963	972.186	1923.01	1830.7	593.661	604.565	1084.31	1108.85	1312.99	1334.17	1673.5	1610.1	256.05	458.782	22.9914	2512.61	2854.79	2558.21	3241.64	2605.26	2132.53	1933.37	1884.77	2201.26	1404.49	6262.19	9901.35	5234.15	9309.91	4810.29	5616.22	3642.78	2961.86	4534.15	3460.19
Cks1b	3083.96	1.88955	0.155362	12.1622	4.93966e-34	3.29287e-32	1441.1	1399.99	1587.9	1544.61	1300.97	1359.63	1148.59	1050.61	1635.98	1570.67	1450.7	1512.07	1475.16	1349.4	2094.98	5296.3	5488.02	6271.55	4508.65	5503.28	6809	8264.78	6990.61	6907.48	7493.36	728.565	346.403	318.186	566.296	1027.37	1468.96	2537.82	3841.37	6305.33	5342.86
Clca1	1669.8	-2.35886	0.8722	-2.7045	0.00684082	0.0163852	3292.29	3222.75	2882.26	2912.65	7817.53	7916.66	9483.28	9660.14	1520.57	1555.5	1454.49	1513.71	577.587	547.154	378.899	292.53	247.704	831.729	835.369	1349.69	0	3.68964	44.5431	28.8181	14.4899	0	0	0	0	0	0	0	0	0	58.9069
Clca2	37.8364	-3.3197	0.944211	-3.51584	0.000438357	0.00138183	36.0491	40.7992	115.908	57.0848	129.64	85.8175	366.298	324.436	24.695	14.5763	20.1887	18.6201	24.8291	16.9223	5.51795	0	4.1284	11.6094	8.80882	18.3469	0	0	0	0	0	0	0	0	0	0	0	0	0	0	0
Clcf1	180.494	-1.94281	0.421808	-4.60591	4.10673e-06	1.88276e-05	116.511	134.832	392.505	400.921	256.996	249.767	403.196	387.037	273.845	312.349	468.306	461.67	487.892	646.807	465.347	111.576	127.292	75.461	79.2793	78.9715	41.3211	39.3561	15.9557	59.853	18.6299	0	0	0	0	113.036	98.5879	0	0	0	0
Clcn5	442.929	-1.08723	0.216822	-5.01441	5.31958e-07	2.82692e-06	610.816	605.771	479.436	456.014	744.717	734.252	636.781	661.937	530.086	509.277	497.327	470.98	608.003	690.68	538.92	362.623	275.227	219.749	308.309	211.388	292.841	269.343	290.528	188.426	274.274	26.0202	433.004	15.9093	113.259	218.535	243.183	99.8021	1044.41	616.601	1224.09
Cldn10	43.6332	-2.55486	0.689761	-3.70398	0.000212243	0.000710823	70.3679	59.8388	40.8311	36.5077	99.0862	119.76	71.4147	74.0324	43.2773	39.8616	55.3387	39.4309	175.355	130.991	352.229	17.1656	5.50454	3.31697	20.5539	33.5031	0	0	5.98341	26.6013	6.20997	0	0	0	0	0	0	0	0	0	0
Cldn12	1243.36	-2.97715	0.483945	-6.15183	7.65954e-10	6.09402e-09	1879.74	1902.02	1523.73	1575.81	2761.85	706.713	2323.36	2382.1	1419.84	1443.05	1506.58	1538.35	4044.66	3913.44	7716.85	396.239	196.099	390.573	303.904	264.036	388.059	301.32	460.057	390.153	350.863	537.751	692.806	0	0	231.095	151.168	64.1585	197.242	593.15	970.786
Cldn13	146.665	2.23169	0.570858	3.90935	9.2544e-05	0.000331688	65.1768	71.8843	81.8504	84.2996	77.3843	60.2003	113.371	114.859	228.367	229.948	332.393	308.328	74.7977	57.6611	93.8051	236.742	143.806	572.177	386.12	1784.44	2.69485	0	0	0	3.10498	0	0	0	0	0	9.85879	0	0	0	0
Cldn2	13.5776	-5.85421	1.97291	-2.96729	0.00300437	0.00787329	4.61429	5.82845	1.50529	0	5.13992	4.16279	6.84391	4.8992	0	1.48737	1.44205	0	85.6604	68.3159	33.1077	0	0	0	0	0	0	0	0	0	0	0	317.536	0	0	0	0	0	19.4008	0	0
Cldn23	5.76835	-3.23071	1.41703	-2.27992	0.0226123	0.0474049	3.46071	5.43989	0.564485	1.99133	3.99771	3.52236	2.08293	3.26613	1.46703	1.78485	0.540769	1.64295	46.5546	27.5771	39.5453	0	4.81647	0	0	0	0	0	0	0	0	0	0	0	0	12.5595	41.0783	0	0	0	0
Cldn26	5.55165	-4.60568	1.52837	-3.01346	0.00258283	0.00687598	3.17232	3.10851	37.0679	35.8439	8.56653	7.36493	19.639	26.6734	11.4917	13.9813	12.0772	10.953	0	1.88025	0	0	0	2.48772	0	0	0	0	0	0	0	0	0	0	0	0	0	0	0	0	0
Cldn4	12.7916	-4.95117	1.19205	-4.15348	3.27456e-05	0.000128128	20.1875	9.71409	11.8542	15.2669	22.273	22.7352	21.4244	15.7863	15.8928	31.2349	17.8454	17.5248	688.076	563.449	190.369	4.29139	0	0	0	0	0	0	0	0	0	0	0	0	0	17.5833	0	0	0	0	0
Cldn5	249.055	-9.28885	1.06725	-8.70357	3.21613e-18	6.53755e-17	381.544	390.506	252.701	242.278	1625.93	1643.34	1311.35	1309.72	100.002	114.528	151.956	161.01	233.394	272.01	384.417	2.1457	2.0642	0	0	0	0	0	0	0	0	0	28.8669	0	0	0	49.2939	0	22.6343	37.2443	0
Cldn7	20.0894	-3.08515	0.397675	-7.75795	8.63131e-15	1.22172e-13	41.817	42.742	25.2137	27.2148	62.8212	62.762	38.683	59.8791	36.4312	41.6465	49.21	41.0739	68.9007	38.8586	33.1077	6.43709	3.44034	8.29242	7.34068	1.59538	3.59314	0	0	0	2.06999	0	0	0	0	0	0	0	0	0	0
Clec10a	84.9575	1.35084	0.524207	2.57692	0.00996863	0.0229234	22.2063	21.371	38.7613	43.1455	21.1308	27.8587	14.8781	14.6976	55.747	55.9253	35.6908	24.0967	50.5893	54.5274	10.1162	115.152	123.164	69.6563	63.1298	46.2661	149.115	191.861	140.278	124.139	130.409	95.4074	317.536	0	0	218.535	254.685	0	137.423	135.183	170.83
Clec12a	7900.09	2.59104	0.417843	6.20098	5.61112e-10	4.53998e-09	209.373	238.189	417.343	429.463	430.04	458.867	161.873	187.258	1041.83	1028.37	192.334	176.344	1189	1250.37	1493.52	4848.56	5434.35	2303.63	3334.14	1956.74	22039.4	20095	19139.6	18716.2	19883.3	20295.8	19109.9	16084.3	15878.9	9452.29	6736.84	15666.6	16280.5	16641.3	13701.8
Clec12b	15.4668	-4.99152	0.994459	-5.01933	5.18515e-07	2.76034e-06	12.1125	17.4854	24.2729	13.2755	43.4038	45.1502	80.044	99.6171	22.4944	23.203	29.7423	29.5732	3.72436	5.64076	4.59829	0	0	2.48772	2.93627	0	19.7623	0	11.9668	0	4.13998	0	0	0	0	0	0	0	9.70042	20.6913	15.3158
Clec14a	275.676	-11.9398	1.174	-10.1702	2.69381e-24	9.39311e-23	491.71	524.172	303.129	262.855	629.354	646.193	578.757	577.561	280.447	258.506	297.603	347.211	1075.1	876.825	2203.5	0	0	0	0	0	0	0	0	0	0	0	288.669	0	0	0	0	0	0	0	7.06883
Clec1a	1098.5	-5.03779	0.782196	-6.44057	1.19024e-10	1.04511e-09	3958.48	4046.11	1871.65	1857.91	4387.49	4384.06	4342.01	4468.07	1584.39	1601.6	1590.76	1544.92	671.006	577.865	676.868	30.755	42.6602	54.7299	189.39	64.613	2.69485	0	41.219	68.7201	32.0848	0	0	0	0	50.238	0	0	129.339	0	177.899
Clec1b	45.4646	-2.75425	0.625602	-4.40256	1.06982e-05	4.57499e-05	96.3232	76.1585	75.0766	67.7052	156.196	148.259	135.688	179.093	66.5052	62.7672	82.3772	75.0283	63.3142	97.1465	63.4564	30.0398	16.5136	18.2433	0	5.58384	0	0	0	6.65033	4.13998	0	0	0	0	0	0	0	48.5021	0	16.4939
Clec2g	35.5816	3.95023	1.06348	3.71444	0.000203651	0.000684701	0	0	2.82243	5.31021	0	1.92129	1.78537	0	0	0	0	0	0	0	0	17.1656	6.1926	14.0971	14.6814	7.97692	33.2365	25.8275	9.30752	42.1188	41.3998	0	0	0	0	17.5833	34.5058	0	446.219	251.054	272.15
Clec2i	244.921	2.70396	0.466935	5.79088	7.00197e-09	4.9133e-08	21.6295	14.3769	15.6174	20.5771	7.13878	3.52236	12.2	4.8992	20.7829	29.7475	9.01282	8.21477	22.6566	22.563	11.9556	149.484	149.999	85.4119	61.6617	41.48	88.9302	45.5055	89.0863	104.189	112.814	0	0	0	0	160.762	78.8703	0	2667.61	2707.8	1803.73
Clec3b	2.50906	-5.20857	1.95658	-2.66208	0.00776602	0.0183279	0	2.33138	2.06978	5.31021	7.70988	6.7245	1.19025	0	21.7609	24.3929	7.21026	6.02417	0	1.2535	1.83932	0	0	0	0	0	0	0	0	0	0	0	0	0	0	0	0	0	0	0	0
Clec4a1	3599.17	-2.77012	0.516053	-5.36791	7.96562e-08	4.79843e-07	17.592	19.8167	50.9918	57.0848	31.9817	30.7406	22.0195	19.5968	93.6452	64.8495	16.9441	21.3584	67.0386	94.0127	107.6	7.86756	11.0091	9.12166	0	5.58384	34.1348	8.60915	29.917	13.3007	24.8399	0	0	0	0	0	19.7176	0	47501.3	42246.1	35344.2
Clec4a2	814.302	-3.08609	0.677983	-4.55187	5.31715e-06	2.40066e-05	43.8357	48.959	115.155	87.6185	131.353	134.49	38.683	37.5605	202.694	201.39	39.6564	38.8833	350.401	405.508	539.839	40.053	0	29.8527	23.4902	1.59538	2700.24	2020.69	2066.27	2170.22	2195.22	433.67	0	143.183	0	336.595	412.426	767.526	3961	3758.92	5023.58
Clec4a3	1996.02	-3.1797	0.647485	-4.91084	9.0688e-07	4.62267e-06	13.5545	4.66276	47.0404	65.0501	33.695	42.2683	5.65366	4.35485	76.7744	84.1854	11.8969	18.0725	38.1747	47.6331	66.2154	2.1457	5.50454	6.63393	0	5.58384	45.8125	9.83903	40.5542	124.139	27.9449	0	0	47.7278	0	0	0	0	26776.4	21203.1	21006.2
Clec4b2	68.7604	-5.25174	1.36646	-3.84333	0.000121378	0.000424132	1.73036	4.2742	6.96199	0	1.71331	4.16279	0	0	4.15658	4.7596	2.34333	2.19061	15.2078	17.549	26.6701	0	0	0	0	0	372.788	140.206	166.871	106.405	245.294	0	0	0	181.215	15.0714	0	0	54.969	831.79	200.284
Clec4g	7.75287	-2.38174	0.696783	-3.41819	0.000630389	0.00192623	14.1313	17.4854	11.4779	1.99133	22.5585	16.0107	10.7122	17.4194	12.2252	16.0636	8.65231	7.66712	7.44873	7.52102	5.51795	5.00663	5.50454	0	0	0	0	0	0	0	0	0	0	0	0	0	0	0	22.6343	16.553	44.7693
Clic5	612.96	-2.45438	0.514145	-4.77372	1.80854e-06	8.78212e-06	1892.43	1957.19	1317.89	1338.84	1794.69	1828.1	1331.88	1328.77	1467.03	1471.31	1255.31	1296.84	409.99	480.092	646.52	198.835	244.952	309.307	196.73	255.261	38.6262	17.2183	27.9226	39.902	100.394	0	0	0	0	20.0952	0	0	156.823	0	30.6316
Clic6	5.2303	-6.24015	1.04534	-5.96952	2.37953e-09	1.77994e-08	3.17232	9.32553	10.7252	16.5944	15.4198	16.9714	13.3903	17.4194	6.35712	8.92424	10.6351	6.02417	13.9664	11.9083	20.2325	0	0	0	0	0	0	0	1.99447	0	0	0	0	0	0	0	0	0	0	0	0
Clip2	1416.36	-1.9279	0.311019	-6.19867	5.69429e-10	4.60521e-09	2965.54	3015.64	2331.7	3011.55	2208.45	2201.15	2766.13	2125.71	2616.2	1861.3	2313.23	2256.87	4457.44	5191.38	1236.02	798.199	819.488	784.462	694.428	456.28	208.402	164.804	291.192	146.307	169.739	581.118	577.338	190.911	249.17	1293.63	1087.75	211.485	151.973	102.077	35.3442
Clip3	388.367	-9.01583	0.613946	-14.6851	8.03631e-49	1.22449e-46	1008.51	998.608	496.559	509.116	984.865	1016.36	930.772	982.562	592.19	644.033	628.915	660.468	1768.45	1554.34	795.504	0	5.50454	0	0	2.39308	0	0	3.98894	0	0	0	0	0	0	0	0	0	9.70042	0	0
Clnk	136.724	1.21167	0.443661	2.73108	0.00631278	0.0152618	118.241	144.934	303.129	307.328	75.3855	73.3291	104.742	97.984	244.994	235.6	197.381	163.748	162.941	209.335	78.1709	424.848	295.869	471.838	544.678	207.4	69.1679	18.4482	97.729	33.2517	70.3796	0	0	0	0	0	34.5058	0	0	0	0
Clstn1	1309.63	-2.39112	0.467177	-5.11822	3.08425e-07	1.71072e-06	3034.47	3099.18	2307.05	2327.86	2958.88	2942.77	3008.05	3052.75	2218.88	2238.8	2662.39	2501.12	2567.02	2702.55	1325.23	315.418	401.143	470.18	452.186	835.981	62.8799	84.8616	115.014	82.0207	120.059	234.182	317.536	0	0	1552.36	1007.24	712.872	121.255	0	4.71255
Cltb	1136.93	-2.18131	0.405433	-5.3802	7.44032e-08	4.50594e-07	1542.04	1634.3	1412.34	1385.97	1789.26	1834.51	1690.15	1614.56	1229.61	1251.77	1544.44	1413.49	4654.52	3788.09	3623.45	439.868	465.821	480.96	320.054	527.274	183.25	205.39	205.43	305.915	265.994	1075.5	750.54	1829.57	0	454.654	315.481	624.951	98.6209	634.533	200.284
Clu	895.012	-5.20558	0.493252	-10.5536	4.88904e-26	1.94404e-24	2530.36	2514.78	1397.85	1413.18	3914.05	3922.95	3983.75	3936.24	765.788	776.409	827.197	761.236	1513.95	1387.63	631.805	56.5034	46.7886	44.779	60.1936	65.4107	128.455	151.275	74.4602	90.8878	135.584	0	0	0	0	50.238	141.309	0	0	0	2.35628
Cmah	139.928	3.20243	0.477955	6.70027	2.08028e-11	2.00636e-10	31.4348	32.6393	36.6915	54.4297	23.1296	30.4204	39.5757	20.1412	56.7251	55.9253	40.5577	43.8121	112.041	193.666	18.3932	417.696	255.961	720.611	598.999	427.563	26.0503	8.60915	33.2411	55.4194	96.2545	52.0404	230.935	63.6371	67.9556	7.53571	13.1451	4.75248	554.541	92.4211	380.539
Cmklr1	52.6021	-1.18559	0.461776	-2.56746	0.0102447	0.0234542	63.158	68.7757	52.309	51.7746	68.2467	67.5652	78.5562	72.9437	43.5218	44.0263	37.1328	31.2161	105.213	93.386	22.0718	10.0133	30.2749	49.7545	33.7671	8.77461	19.7623	41.8159	39.8894	26.6013	63.1347	0	0	0	0	105.5	96.9448	0	177.841	82.7652	154.336
Cmtm4	1366.96	-3.23524	0.388976	-8.31734	8.99574e-17	1.56236e-15	1886.67	1860.05	2010.32	2023.85	2677.04	2700.69	2427.8	2331.48	1763.61	1715.54	1850.69	1915.68	6222.17	7024.63	5084.79	334.729	357.107	283.601	337.671	226.544	111.387	104.54	214.738	133.007	218.384	0	173.201	0	0	211	207.035	26.1386	557.774	297.955	553.725
Cmtm8	81.8323	-1.61807	0.400774	-4.03736	5.4057e-05	0.000201931	125.739	114.626	134.912	118.816	127.641	126.164	135.688	120.847	124.208	125.534	153.578	125.96	312.536	256.341	300.728	32.9007	52.9812	81.2657	63.1298	31.11	28.7451	30.747	31.2467	0	33.1198	0	0	0	0	42.7023	32.8626	0	0	0	0
Cngb1	320.85	-1.70892	0.309872	-5.51491	3.48958e-08	2.22871e-07	713.772	706.797	752.647	744.757	627.927	627.3	835.255	895.465	712.975	647.305	704.442	734.948	343.262	322.777	255.665	183.1	211.925	223.895	233.434	130.024	83.5405	76.2525	178.837	97.5382	57.9597	43.367	0	0	0	45.2142	36.1489	0	3.23347	0	0
Cnksr1	16.7611	-5.29153	1.1777	-4.4931	7.01938e-06	3.1005e-05	28.5509	36.1364	26.5308	9.95665	69.96	77.4919	96.7074	102.883	10.0247	11.6015	29.5621	27.3826	18.3115	33.2178	0	0	0	0	0	4.78615	0	0	0	0	0	0	0	0	0	0	0	0	0	0	3.53442
Cnksr2	5.91225	-4.74654	0.986503	-4.81148	1.49814e-06	7.36758e-06	17.0152	16.7082	17.499	13.9393	5.71102	9.60643	9.2244	3.26613	22.9834	19.9308	14.2403	14.2389	15.5182	20.056	4.59829	0	0	0	0	2.39308	0	0	0	0	0	0	0	0	0	0	0	0	0	0	0
Cnksr3	922.607	-1.56764	0.174308	-8.99349	2.39501e-19	5.37455e-18	1784	1871.32	1348.93	1337.51	1544.83	1442.89	1272.07	1183.43	1534.27	1551.63	1387.07	1365.3	1603.34	1504.83	1298.56	318.994	468.574	511.642	640.107	542.43	220.08	223.838	206.095	210.594	257.714	329.589	202.068	286.367	135.911	1140.4	1220.85	1219.01	475.32	1251.13	400.567
Cnn2	4743.89	-1.56766	0.237186	-6.60938	3.8592e-11	3.60882e-10	5461.87	5554.52	4937.74	4967.04	5278.13	5426.67	5283.8	5458.8	4926.28	4851.52	5283.32	5141.35	15081.5	13762.8	10389.4	2296.61	2819.7	2344.27	2310.85	1675.95	3304.79	2296.18	2724.44	2682.3	2581.28	1899.47	2482.55	1972.75	3261.87	4616.88	6674.4	5484.36	4100.04	4480.35	4222.45
Cnnm1	44.6942	-2.44055	0.839265	-2.90796	0.00363797	0.00932613	90.267	88.2039	105.559	98.9027	146.202	159.787	181.215	186.17	57.2141	65.7419	114.463	111.173	25.7602	25.0701	9.19658	2.1457	15.8255	14.9263	0	56.6361	0	9.83903	0	0	0	0	0	0	0	0	0	0	0	0	0
Cno	379.332	-1.25619	0.266704	-4.71004	2.47674e-06	1.17258e-05	408.076	377.295	305.198	327.242	380.64	382.976	287.147	327.702	342.551	353.698	339.964	355.973	831.154	658.716	827.692	201.696	223.622	194.872	110.11	174.695	288.349	215.229	196.123	152.958	172.844	130.101	317.536	63.6371	430.385	308.964	456.791	240	1168.9	929.729	794.065
Cnot4	3354.55	1.06709	0.155076	6.88105	5.94134e-12	6.12093e-11	1726.61	1682.87	1666.36	1620.28	1635.64	1672.8	1628.26	1551.96	1804.93	1892.24	1660.52	1680.74	2003.71	1788.12	1752.87	3618.36	3423.13	3078.14	4232.64	3647.05	3235.62	3218.59	2858.74	3810.64	3206.41	4397.41	2424.82	2450.03	3216.56	1851.27	2239.59	689.11	17215	9879.4	12948.9
Cnr1	51.2122	-5.65617	0.991785	-5.70301	1.17707e-08	8.02053e-08	154.579	137.163	139.428	135.41	115.363	113.996	137.771	137.722	125.92	111.851	166.917	173.606	31.3467	33.2178	29.4291	0	11.0091	0	0	0	0	0	0	0	0	0	0	0	0	0	0	0	0	0	37.7004
Cnr2	549.952	1.10422	0.329209	3.35417	0.000796034	0.0023814	468.062	469.773	471.157	494.513	376.642	402.51	313.927	319.537	626.176	624.697	463.98	453.455	147.423	214.349	108.52	536.424	470.638	1074.7	820.688	1367.24	432.075	320.998	614.961	489.908	430.558	190.815	115.468	493.188	0	776.178	971.091	1235.64	902.139	1031.81	1019.09
Cnrip1	213.071	-1.21958	0.395305	-3.08517	0.00203437	0.00553047	464.601	434.025	324.015	360.431	368.646	343.59	285.064	290.686	424.704	420.034	445.053	454.003	467.097	421.177	819.415	256.768	131.421	175.799	246.647	94.9253	14.3726	19.6781	37.2301	26.6013	67.2746	0	0	0	0	50.238	0	0	8.08368	0	5.89069
Cntf	51.0016	2.69903	0.932201	2.89533	0.00378762	0.00966602	17.3036	10.1027	20.5096	25.2235	19.9886	14.7299	14.8781	29.9396	15.1593	21.4182	26.8582	33.4067	0	18.8025	0	95.8411	258.025	44.779	96.897	85.353	0	135.287	133.629	108.622	61.0647	0	0	79.5464	0	72.8452	55.8665	0	248.977	40.0032	0
Cntn1	30.8356	-8.82506	1.49536	-5.90161	3.59966e-09	2.6297e-08	109.589	113.072	16.5582	6.63776	212.164	203.977	158.898	164.395	19.3159	19.0384	18.2059	18.0725	11.1731	8.14777	0	0	0	0	0	0	0	0	0	0	0	0	0	0	0	0	0	0	0	0	0
Cntn2	15.9457	6.2321	1.07443	5.8004	6.6158e-09	4.66217e-08	0	0	0.376324	0	0.856653	0	0	1.63307	0	0	1.08154	1.64295	0	1.2535	0	20.0265	50.2289	35.6574	19.0858	39.8846	36.8297	27.0573	35.9004	0	0	60.7138	0	0	0	10.0476	23.0038	0	79.2201	84.1446	29.4535
Cobl	6.83924	-6.65715	1.12191	-5.93377	2.96059e-09	2.18587e-08	26.8205	29.5308	7.52647	7.30154	18.8464	15.6905	35.4098	23.9517	12.7142	12.1965	17.4849	12.596	8.69018	8.77452	1.83932	0	0	0	0	0	0	0	0	0	0	0	0	0	0	0	0	0	0	0	0
Cobll1	1003.94	-2.01363	0.463094	-4.34821	1.37251e-05	5.77946e-05	2265.9	2351.98	1919.25	1956.15	1545.69	1531.91	1841.61	1799.1	1937.45	1944.59	2040.5	2147.89	2947.52	3130	1671.94	564.318	582.105	555.592	616.617	243.296	122.167	132.827	152.909	146.307	225.629	0	0	175.002	0	205.976	105.16	0	169.757	9.65594	98.9636
Cobra1	2938.01	-1.18543	0.129196	-9.17543	4.49793e-20	1.09179e-18	4358.77	4376.39	4000.88	3927.56	4571.67	4468.59	4098.61	4291.16	3969.29	3919.23	4407.99	4266.75	5433.23	5559.91	5524.39	1641.46	2189.43	1859.16	1780.85	2371.54	1346.53	1384.84	1414.08	1414.3	1392.07	1274.99	1125.81	2068.21	1291.16	2954	3305.98	3806.74	787.351	1506.33	741.049
Coch	15.7031	4.02038	1.33983	3.00065	0.00269401	0.00713836	0	0	0.564485	1.99133	1.71331	0	0	3.26613	0	0	0.721026	1.64295	13.3456	18.1758	0	29.3245	29.5869	18.2433	145.345	0	17.0674	31.9768	19.9447	37.6852	15.5249	0	0	0	0	0	46.0077	0	32.3347	34.4855	50.66
Cog7	1125.87	-1.77367	0.29988	-5.91459	3.32697e-09	2.44697e-08	1407.93	1321.5	1281.38	1261.84	1162.48	1154.69	1217.92	1255.83	1153.33	1164.32	1307.04	1282.05	660.764	614.216	536.161	312.557	305.502	229.7	480.08	310.302	417.702	554.675	461.387	412.32	284.623	876.013	1847.48	1336.38	0	3594.53	3049.65	4013.47	1212.55	1387.7	1537.47
Col10a1	61.6145	4.07679	0.939944	4.33726	1.44269e-05	6.04837e-05	0	4.2742	6.20934	3.31888	1.99886	3.84257	1.48781	0	26.8955	22.0131	5.76821	0	2.17255	5.01401	0	62.2252	64.6783	88.7288	158.559	98.1161	67.3714	39.3561	31.9115	201.727	37.2598	147.448	0	0	0	145.69	287.548	0	261.911	124.148	256.834
Col11a1	17.0388	-7.95831	1.31347	-6.05898	1.36987e-09	1.0642e-08	62.5813	47.4048	26.5308	11.948	41.4049	50.2737	55.0488	60.4235	70.4173	90.4323	24.3346	30.1208	4.03473	0	16.5538	0	0	0	0	0	0	0	0	0	0	0	0	0	0	0	0	0	4.85021	0	0
Col11a2	162.211	-1.74516	0.637505	-2.73749	0.00619108	0.0149976	144.773	138.717	415.649	406.895	171.616	182.842	278.517	279.799	344.507	330.792	407.92	379.522	173.183	300.214	45.0632	145.907	94.9532	51.413	57.2573	47.8615	40.4228	15.9884	46.5376	46.5523	26.9099	0	0	143.183	0	359.202	588.241	0	0	0	12.9595
Col14a1	15.962	-2.38074	0.794424	-2.99682	0.00272816	0.0072183	27.6857	14.7654	22.3913	22.5684	16.8475	17.932	11.3073	11.4315	66.7497	58.0076	35.3303	19.1678	8.06946	12.535	8.27692	5.72186	8.94487	4.97545	0	2.39308	8.08456	1.22988	4.65376	19.951	0	0	0	143.183	0	0	0	0	6.46695	0	0
Col16a1	2077.01	-7.35162	0.441238	-16.6614	2.50274e-62	7.20311e-60	5673.26	5809.41	4851.38	4963.06	5587.09	5694.37	7825.27	8164.79	3251.91	3289.77	4389.96	4345.07	3626.6	4080.15	954.605	32.1855	35.0914	40.6328	22.022	17.5492	0	3.68964	7.31305	0	0	0	0	0	0	30.1428	0	0	0	0	0
Col17a1	26.1783	4.74133	0.734667	6.45372	1.09138e-10	9.62499e-10	2.88393	0	6.20934	2.65511	0	3.52236	3.8683	0	2.44505	1.1899	7.75103	2.19061	5.58655	3.76051	0	44.3444	38.5318	70.4855	189.39	43.0754	32.3383	84.8616	33.906	48.7691	19.6649	0	0	0	0	45.2142	95.3016	0	46.8854	33.1061	48.3037
Col18a1	317.427	-4.57563	0.603502	-7.5818	3.40791e-14	4.49398e-13	988.611	1035.13	689.425	716.215	1172.19	1261.97	1054.26	1090.89	402.943	456.029	366.822	357.069	543.136	485.106	115.877	35.0464	8.2568	58.0469	26.4264	22.3354	14.3726	0	3.32411	6.65033	0	0	0	0	0	140.667	59.1527	0	0	0	0
Col19a1	33.633	5.82232	1.57439	3.69814	0.000217183	0.000725222	0	0	0	0	0	0	0	0	1.22252	0	3.78538	0	0	0	0.919658	40.7683	25.4585	18.2433	8.80882	23.9308	21.5588	3.68964	8.6427	0	6.20997	0	115.468	0	860.77	37.6785	0	0	0	0	0
Col1a1	125.153	-7.49336	1.28859	-5.81518	6.05685e-09	4.2866e-08	29.4161	26.4223	28.4124	18.5857	43.9749	39.3864	47.0147	51.7138	1297.34	1328.52	671.635	686.755	29.4846	42.6191	14.7145	1.43046	0	0	7.34068	0	2.69485	0	4.65376	0	0	0	0	0	0	0	0	0	0	0	8.24697
Col1a2	382.25	-3.84917	0.49444	-7.78491	6.97624e-15	9.97581e-14	650.038	636.856	342.643	333.216	616.79	619.935	624.879	602.602	1838.92	1941.62	1114.53	1105.71	1135	1203.36	273.138	60.0795	40.596	63.0224	77.8112	60.6246	5.38971	0	5.31858	6.65033	0	0	0	0	0	0	0	0	0	0	20.0284
Col23a1	68.7241	1.78591	0.60949	2.93017	0.00338772	0.00875266	27.1089	32.2508	28.2243	16.5944	11.7076	11.8479	17.8537	17.9637	27.14	29.45	29.2015	27.3826	15.2078	11.2815	11.0359	25.0331	152.751	35.6574	95.4288	53.4454	11.6777	73.7927	3.98894	13.3007	6.20997	407.65	433.004	0	362.43	113.036	162.67	0	14.5506	59.315	67.1539
Col3a1	16.9063	-4.5202	1.97197	-2.29223	0.0218925	0.0460879	4.0375	11.6569	0.564485	0	29.6973	27.2182	13.6878	7.07662	125.675	117.503	112.841	123.769	0	0	0	0	0	8.29242	0	0	0	0	0	0	0	0	0	0	0	0	0	0	9.70042	0	0
Col4a1	1307.65	-5.77365	0.478962	-12.0545	1.83616e-33	1.20192e-31	3605.78	3710.78	3116.15	3181.48	1577.38	1618.68	2096.62	2052.77	2920.61	2891.16	3696.7	3701.58	4471.72	5416.39	1394.2	32.1855	72.247	100.338	51.3848	20.74	0	0	15.9557	0	13.4549	0	0	0	0	0	0	0	0	0	9.42511
Col4a2	1459.36	-5.10942	0.525414	-9.72456	2.36935e-22	7.08928e-21	3653.36	3797.04	3388.42	3334.15	1635.35	1644.94	1836.25	1882.38	3143.59	3232.06	3853.7	3684.05	5882.01	7185.7	2335.93	110.146	109.403	62.1931	133.6	72.59	11.6777	0	9.97234	0	50.7147	0	0	0	0	0	24.647	0	0	0	3.53442
Col4a3	15.8979	-3.92638	1.46554	-2.67913	0.00738138	0.017532	2.88393	3.10851	6.3975	10.6204	4.28327	4.80322	2.08293	0	8.06865	5.65202	3.24462	7.11947	57.7277	51.3936	129.672	0	0	0	0	6.38153	0	0	2.65929	0	0	0	0	0	0	0	0	0	42.0351	208.292	0
Col4a5	57.2041	-6.47435	0.658363	-9.83402	8.0346e-23	2.50746e-21	142.178	144.546	134.912	152.005	153.912	162.349	203.234	206.311	104.159	105.009	131.767	158.271	60.2106	73.3299	44.1436	0	2.0642	4.97545	0	0	5.38971	0	1.99447	0	11.3849	0	0	0	0	0	0	0	0	0	0
Col4a6	37.2302	-4.31511	0.765066	-5.64018	1.69868e-08	1.13487e-07	134.103	147.654	68.4909	79.6532	100.514	101.828	123.488	117.581	58.1921	66.9318	79.1326	78.3142	12.4145	24.4433	15.6342	3.57616	2.75227	0	4.40441	9.5723	0	3.68964	0	35.4684	6.20997	0	0	0	0	0	0	0	3.23347	15.1736	10.6032
Col5a1	187.649	3.45247	0.660464	5.22734	1.71971e-07	9.88954e-07	71.233	83.1526	105.559	93.5925	54.8258	43.2289	80.9367	88.73	181.667	198.118	197.381	147.318	17.6907	16.2955	5.51795	287.523	270.41	956.115	1090.83	2454.5	15.2708	0	10.6372	26.6013	12.4199	0	0	0	0	35.1666	23.0038	0	0	0	0
Col5a2	9.44085	-4.44999	1.87244	-2.37657	0.0174746	0.0375814	1.44196	7.77127	2.06978	0	2.85551	3.20214	5.95123	13.6089	81.6645	81.5081	57.8623	65.1705	0	2.50701	0	0	4.81647	0	0	0	0	0	0	0	0	0	0	0	0	0	0	0	0	0	0
Col5a3	27.6891	-2.43554	0.992549	-2.45382	0.0141347	0.0311109	4.90268	4.2742	12.2305	24.5597	8.56653	8.64579	18.4488	13.0645	19.3159	15.7662	39.2959	37.2403	244.567	178.624	27.5897	7.15232	7.56874	18.2433	0	7.17923	37.728	7.37927	9.97234	90.8878	0	69.3872	0	0	0	35.1666	21.3607	0	0	0	0
Col6a1	13.0446	-7.58443	1.56298	-4.85256	1.21879e-06	6.08792e-06	23.0714	25.6452	15.9938	12.6118	20.5597	19.8533	19.9366	32.117	46.4559	63.9571	87.2441	85.9813	0	3.13376	0	0	0	0	0	0	0	0	0	0	0	0	0	0	0	0	0	0	0	0	0
Col6a3	9.99091	-7.18764	1.36712	-5.2575	1.46029e-07	8.45403e-07	8.65179	3.10851	7.33831	3.98266	3.42661	10.2469	3.27317	10.3428	16.1373	16.6586	32.4462	33.9544	37.2436	137.885	22.9914	0	0	0	0	0	0	0	1.99447	0	0	0	0	0	0	0	0	0	0	0	0
Col8a1	3.6722	-5.75782	1.54642	-3.72333	0.000196613	0.000662759	10.3821	6.21702	2.63426	2.65511	7.70988	8.32558	9.52196	8.70969	9.04667	11.6015	24.3346	23.0014	0	4.38726	0	0	0	0	0	0	0	0	0	0	0	0	0	0	0	0	0	0	0	0	0
Col8a2	7.23443	-4.75907	1.1814	-4.02833	5.61749e-05	0.000209194	17.8804	16.7082	9.59625	4.64643	20.8452	16.9714	18.1512	16.3307	11.0027	11.304	8.11154	9.85773	59.5898	29.4573	0	0	2.75227	0	0	0	0	0	0	0	0	0	0	0	0	0	0	0	0	0	0
Colec12	9.3233	-3.89007	1.05001	-3.70478	0.000211577	0.00070896	17.592	13.2112	7.15015	6.63776	21.7019	8.00536	23.2098	7.07662	13.6923	14.8737	29.9226	38.8833	4.34509	13.1618	0	0	0	0	0	4.78615	0	9.83903	9.97234	8.86711	0	0	0	0	0	0	0	0	17.7841	9.65594	45.9474
Commd10	635.866	-1.14672	0.349514	-3.28091	0.00103474	0.0030096	1034.18	1031.25	668.915	694.974	1055.68	1027.89	732.298	752.3	755.275	761.833	666.588	709.209	545.309	532.739	1111.87	445.59	416.281	301.844	361.161	293.551	635.087	456.285	571.083	483.257	441.943	563.771	721.673	700.008	0	517.452	678.613	68.911	394.484	1605.64	518.381
Commd4	1061.54	1.03828	0.34584	3.0022	0.0026804	0.0071054	941.603	939.935	1144.4	1028.19	1061.68	1068.24	1033.13	958.066	993.666	963.818	1067.84	1034.51	714.457	770.277	850.684	2016.24	1960.99	1740.58	2086.22	2171.32	1540.56	1346.72	1519.12	1633.76	1521.44	754.586	0	0	0	1027.37	757.484	2328.72	50.1188	53.7974	74.2227
[truncated: 4,489 more rows]

## Sheet: diff_GMP_vs_CMP
Row.names	baseMean	log2FoldChange	lfcSE	stat	pvalue	padj	HSC1	HSC2	HSC3	HSC4	HSC5	HSC6	HSC7	HSC8	HSC9	HSC10	HSC11	HSC12	HSC13	HSC14	HSC15	CMP1	CMP2	CMP3	CMP4	CMP5	GMP1	GMP2	GMP3	GMP4	GMP5	GMP6	GMP7	GMP8	GMP9	GMP10	GMP11	GMP12	Monocyte1	Monocyte2	Monocyte3
[truncated: 2,471 more rows]

[truncated: 1 more sheets: diff_Mono_vs_GMP]
