# Supplementary material for: Central gene transcriptional regulatory networks shaping monocyte development in bone marrow
Source: Front Immunol. 2022 Oct 11;13:1011279. doi: 10.3389/fimmu.2022.1011279 (PMC9595600; doi:10.3389/fimmu.2022.1011279)
Supplement: Supplementary file 8 [file DataSheet_6.xlsx]

## Sheet: cluster-1-kegg
##Databases: BioCyc, Gene Ontology, KEGG PATHWAY, PANTHER, Gene Ontology Slim, Reactome
##Statistical test method: hypergeometric test / Fisher's exact test
##FDR correction method: Benjamini and Hochberg
#Term	Database	ID	Input number	Background number	P-Value	Corrected P-Value	Input	Hyperlink
Metabolism	Reactome	R-MMU-1430728	24	1716	9.69007e-11	1.12388e-08	18453|67092|18648|56386|67800|11565|212032|13063|14733|73724|15186|16993|66071|15485|21452|14701|110826|13371|13070|14421|14936|211666|71797|11655	http://www.reactome.org/cgi-bin/eventbrowser_st_id?ST_ID=R-MMU-1430728
Metabolic pathways	KEGG PATHWAY	mmu01100	16	1298	9.65027e-07	3.43942e-05	212032|13070|13063|16993|14421|67092|18648|11881|56386|15485|73724|75456|67800|15186|11565|11655	http://www.genome.jp/kegg-bin/show_pathway?mmu01100/mmu:16993%09red/mmu:212032%09red/mmu:14421%09red/mmu:67800%09red/mmu:15186%09red/mmu:67092%09red/mmu:15485%09red/mmu:11655%09red/mmu:13063%09red/mmu:11565%09red/mmu:56386%09red/mmu:11881%09red/mmu:73724%09red/mmu:18648%09red/mmu:13070%09red/mmu:75456%09red
Cargo recognition for clathrin-mediated endocytosis	Reactome	R-MMU-8856825	4	74	7.43739e-05	0.00132192	30931|73094|108800|13132	http://www.reactome.org/cgi-bin/eventbrowser_st_id?ST_ID=R-MMU-8856825
Metabolism of carbohydrates	Reactome	R-MMU-71387	6	256	0.000106956	0.00173435	212032|14733|18648|56386|14936|71797	http://www.reactome.org/cgi-bin/eventbrowser_st_id?ST_ID=R-MMU-71387
Protein processing in endoplasmic reticulum	KEGG PATHWAY	mmu04141	5	167	0.000136098	0.0020618	18453|12304|69608|14828|75744	http://www.genome.jp/kegg-bin/show_pathway?mmu04141/mmu:12304%09red/mmu:18453%09red/mmu:69608%09red/mmu:75744%09red/mmu:14828%09red
Membrane Trafficking	Reactome	R-MMU-199991	7	431	0.000261949	0.00333181	108800|105522|30931|69608|66111|13132|73094	http://www.reactome.org/cgi-bin/eventbrowser_st_id?ST_ID=R-MMU-199991
Glycine, serine and threonine metabolism	KEGG PATHWAY	mmu00260	3	41	0.000270232	0.00339302	67092|18648|11655	http://www.genome.jp/kegg-bin/show_pathway?mmu00260/mmu:67092%09red/mmu:18648%09red/mmu:11655%09red
Clathrin-mediated endocytosis	Reactome	R-MMU-8856828	4	107	0.000290638	0.00353885	30931|73094|108800|13132	http://www.reactome.org/cgi-bin/eventbrowser_st_id?ST_ID=R-MMU-8856828
Vesicle-mediated transport	Reactome	R-MMU-5653656	7	465	0.000410135	0.00441977	108800|105522|30931|69608|66111|13132|73094	http://www.reactome.org/cgi-bin/eventbrowser_st_id?ST_ID=R-MMU-5653656
Carbon metabolism	KEGG PATHWAY	mmu01200	4	118	0.000416184	0.0044576	212032|75456|73724|18648	http://www.genome.jp/kegg-bin/show_pathway?mmu01200/mmu:212032%09red/mmu:18648%09red/mmu:75456%09red/mmu:73724%09red
Platelet degranulation	Reactome	R-MMU-114608	4	130	0.000592798	0.00580332	239273|19073|14828|11537	http://www.reactome.org/cgi-bin/eventbrowser_st_id?ST_ID=R-MMU-114608
biosynthesis of estrogens	BioCyc	PWY3DJ-2	2	11	0.000609375	0.00585039	13070|15485	http://biocyc.org/MOUSE/NEW-IMAGE?type=NIL&object=PWY3DJ-2
Sulfur metabolism	KEGG PATHWAY	mmu00920	2	11	0.000609375	0.00585039	13063|66071	http://www.genome.jp/kegg-bin/show_pathway?mmu00920/mmu:66071%09red/mmu:13063%09red
Response to elevated platelet cytosolic Ca2+	Reactome	R-MMU-76005	4	135	0.000680065	0.00639242	239273|19073|14828|11537	http://www.reactome.org/cgi-bin/eventbrowser_st_id?ST_ID=R-MMU-76005
Transport to the Golgi and subsequent modification	Reactome	R-MMU-948021	4	142	0.000817011	0.00719772	69608|56386|66111|105522	http://www.reactome.org/cgi-bin/eventbrowser_st_id?ST_ID=R-MMU-948021
Glucose metabolism	Reactome	R-MMU-70326	3	66	0.00101543	0.00843271	212032|18648|14936	http://www.reactome.org/cgi-bin/eventbrowser_st_id?ST_ID=R-MMU-70326
Platinum drug resistance	KEGG PATHWAY	mmu01524	3	78	0.00161329	0.0120475	211666|13063|14862	http://www.genome.jp/kegg-bin/show_pathway?mmu01524/mmu:13063%09red/mmu:14862%09red/mmu:211666%09red
phosphate acquisition II	BioCyc	PWY-6355	2	19	0.00161649	0.0120475	17523|13861	http://biocyc.org/MOUSE/NEW-IMAGE?type=NIL&object=PWY-6355
Transmembrane transport of small molecules	Reactome	R-MMU-382551	7	591	0.00162293	0.0120583	212032|239273|246049|14701|226025|20276|30805	http://www.reactome.org/cgi-bin/eventbrowser_st_id?ST_ID=R-MMU-382551
Transcriptional misregulation in cancer	KEGG PATHWAY	mmu05202	4	180	0.00191481	0.013855	110794|50701|17523|19126	http://www.genome.jp/kegg-bin/show_pathway?mmu05202/mmu:19126%09red/mmu:17523%09red/mmu:50701%09red/mmu:110794%09red
Immune System	Reactome	R-MMU-168256	10	1176	0.00204537	0.0144146	14130|100042150|14125|11537|17972|12550|52855|69608|16803|20112	http://www.reactome.org/cgi-bin/eventbrowser_st_id?ST_ID=R-MMU-168256
Metabolism of lipids and lipoproteins	Reactome	R-MMU-556833	7	628	0.00227389	0.0155472	13070|16993|18453|14421|15485|73724|67800	http://www.reactome.org/cgi-bin/eventbrowser_st_id?ST_ID=R-MMU-556833
Hemostasis	Reactome	R-MMU-109582	6	485	0.0028267	0.0186832	239273|19073|14828|228139|11537|20720	http://www.reactome.org/cgi-bin/eventbrowser_st_id?ST_ID=R-MMU-109582
Asthma	KEGG PATHWAY	mmu05310	2	26	0.00287225	0.0186832	14125|13861	http://www.genome.jp/kegg-bin/show_pathway?mmu05310/mmu:14125%09red/mmu:13861%09red
Glycolysis	Reactome	R-MMU-70171	2	27	0.00307931	0.0195289	212032|18648	http://www.reactome.org/cgi-bin/eventbrowser_st_id?ST_ID=R-MMU-70171
@@Glycolysis	PANTHER	P00024	1	19	0.0552432	0.114903	18648	http://www.pantherdb.org/pathway/pathwayDiagram.jsp?catAccession=P00024
Metabolism of amino acids and derivatives	Reactome	R-MMU-71291	4	217	0.00369968	0.0224839	15186|67092|66071|13371	http://www.reactome.org/cgi-bin/eventbrowser_st_id?ST_ID=R-MMU-71291
Detoxification of Reactive Oxygen Species	Reactome	R-MMU-3299685	2	30	0.00374112	0.0225193	18453|13063	http://www.reactome.org/cgi-bin/eventbrowser_st_id?ST_ID=R-MMU-3299685
Glycosaminoglycan metabolism	Reactome	R-MMU-1630316	3	110	0.00414634	0.0243758	14733|71797|56386	http://www.reactome.org/cgi-bin/eventbrowser_st_id?ST_ID=R-MMU-1630316
ER to Golgi Anterograde Transport	Reactome	R-MMU-199977	3	112	0.00435463	0.0254473	69608|66111|105522	http://www.reactome.org/cgi-bin/eventbrowser_st_id?ST_ID=R-MMU-199977
Metabolism of steroid hormones	Reactome	R-MMU-196071	2	33	0.00446305	0.0257741	13070|15485	http://www.reactome.org/cgi-bin/eventbrowser_st_id?ST_ID=R-MMU-196071
Asparagine N-linked glycosylation	Reactome	R-MMU-446203	4	244	0.00555232	0.0306655	69608|56386|66111|105522	http://www.reactome.org/cgi-bin/eventbrowser_st_id?ST_ID=R-MMU-446203
Platelet activation, signaling and aggregation	Reactome	R-MMU-76002	4	253	0.00628603	0.033711	239273|19073|14828|11537	http://www.reactome.org/cgi-bin/eventbrowser_st_id?ST_ID=R-MMU-76002
Chondroitin sulfate/dermatan sulfate metabolism	Reactome	R-MMU-1793185	2	46	0.00826074	0.0413521	14733|71797	http://www.reactome.org/cgi-bin/eventbrowser_st_id?ST_ID=R-MMU-1793185
Innate Immune System	Reactome	R-MMU-168249	6	612	0.00848818	0.0423975	14130|11537|14125|100042150|16803|20112	http://www.reactome.org/cgi-bin/eventbrowser_st_id?ST_ID=R-MMU-168249
Activation of Matrix Metalloproteinases	Reactome	R-MMU-1592389	2	47	0.00859643	0.0425346	13035|50701	http://www.reactome.org/cgi-bin/eventbrowser_st_id?ST_ID=R-MMU-1592389
Staphylococcus aureus infection	KEGG PATHWAY	mmu05150	2	53	0.0107361	0.0513038	14130|11537	http://www.genome.jp/kegg-bin/show_pathway?mmu05150/mmu:14130%09red/mmu:11537%09red
Starch and sucrose metabolism	KEGG PATHWAY	mmu00500	2	54	0.0111133	0.0527746	212032|14936	http://www.genome.jp/kegg-bin/show_pathway?mmu00500/mmu:14936%09red/mmu:212032%09red
Glutathione metabolism	KEGG PATHWAY	mmu00480	2	57	0.0122795	0.0569298	211666|14862	http://www.genome.jp/kegg-bin/show_pathway?mmu00480/mmu:14862%09red/mmu:211666%09red
Ovarian steroidogenesis	KEGG PATHWAY	mmu04913	2	58	0.0126796	0.0580206	13070|15485	http://www.genome.jp/kegg-bin/show_pathway?mmu04913/mmu:13070%09red/mmu:15485%09red
COPII (Coat Protein 2) Mediated Vesicle Transport	Reactome	R-MMU-204005	2	58	0.0126796	0.0580206	69608|105522	http://www.reactome.org/cgi-bin/eventbrowser_st_id?ST_ID=R-MMU-204005
Tuberculosis	KEGG PATHWAY	mmu05152	3	179	0.0152086	0.0668415	14130|16803|13063	http://www.genome.jp/kegg-bin/show_pathway?mmu05152/mmu:16803%09red/mmu:14130%09red/mmu:13063%09red
Metabolism of xenobiotics by cytochrome P450	KEGG PATHWAY	mmu00980	2	65	0.0156367	0.0681541	211666|14862	http://www.genome.jp/kegg-bin/show_pathway?mmu00980/mmu:14862%09red/mmu:211666%09red
Glycolysis / Gluconeogenesis	KEGG PATHWAY	mmu00010	2	66	0.0160811	0.0688406	212032|18648	http://www.genome.jp/kegg-bin/show_pathway?mmu00010/mmu:212032%09red/mmu:18648%09red
Central carbon metabolism in cancer	KEGG PATHWAY	mmu05230	2	66	0.0160811	0.0688406	212032|18648	http://www.genome.jp/kegg-bin/show_pathway?mmu05230/mmu:212032%09red/mmu:18648%09red
Drug metabolism - cytochrome P450	KEGG PATHWAY	mmu00982	2	67	0.0165308	0.0688406	211666|14862	http://www.genome.jp/kegg-bin/show_pathway?mmu00982/mmu:14862%09red/mmu:211666%09red
glycogen biosynthesis II (from UDP-D-Glucose)	BioCyc	PWY-5067	1	5	0.0169008	0.0688406	14936	http://biocyc.org/MOUSE/NEW-IMAGE?type=NIL&object=PWY-5067
sucrose degradation	BioCyc	PWY3DJ-5523	1	5	0.0169008	0.0688406	212032	http://biocyc.org/MOUSE/NEW-IMAGE?type=NIL&object=PWY3DJ-5523
tetrapyrrole biosynthesis II	BioCyc	PWY-5189	1	5	0.0169008	0.0688406	11655	http://biocyc.org/MOUSE/NEW-IMAGE?type=NIL&object=PWY-5189
Butirosin and neomycin biosynthesis	KEGG PATHWAY	mmu00524	1	5	0.0169008	0.0688406	212032	http://www.genome.jp/kegg-bin/show_pathway?mmu00524/mmu:212032%09red
ATP synthesis	PANTHER	P02721	1	5	0.0169008	0.0688406	13063	http://www.pantherdb.org/pathway/pathwayDiagram.jsp?catAccession=P02721
VLDL biosynthesis	Reactome	R-MMU-8866423	1	5	0.0169008	0.0688406	18453	http://www.reactome.org/cgi-bin/eventbrowser_st_id?ST_ID=R-MMU-8866423
Activation of caspases through apoptosome-mediated cleavage	Reactome	R-MMU-111459	1	5	0.0169008	0.0688406	13063	http://www.reactome.org/cgi-bin/eventbrowser_st_id?ST_ID=R-MMU-111459
GRB7 events in ERBB2 signaling	Reactome	R-MMU-1306955	1	5	0.0169008	0.0688406	100042150	http://www.reactome.org/cgi-bin/eventbrowser_st_id?ST_ID=R-MMU-1306955
Cytochrome c-mediated apoptotic response	Reactome	R-MMU-111461	1	5	0.0169008	0.0688406	13063	http://www.reactome.org/cgi-bin/eventbrowser_st_id?ST_ID=R-MMU-111461
Propionyl-CoA catabolism	Reactome	R-MMU-71032	1	5	0.0169008	0.0688406	73724	http://www.reactome.org/cgi-bin/eventbrowser_st_id?ST_ID=R-MMU-71032
Role of Abl in Robo-Slit signaling	Reactome	R-MMU-428890	1	5	0.0169008	0.0688406	14733	http://www.reactome.org/cgi-bin/eventbrowser_st_id?ST_ID=R-MMU-428890
Respiratory electron transport	Reactome	R-MMU-611105	2	70	0.0179118	0.0713866	110826|13063	http://www.reactome.org/cgi-bin/eventbrowser_st_id?ST_ID=R-MMU-611105
Phagosome	KEGG PATHWAY	mmu04145	3	192	0.0182403	0.0725689	14130|17523|17972	http://www.genome.jp/kegg-bin/show_pathway?mmu04145/mmu:17972%09red/mmu:17523%09red/mmu:14130%09red
Thyroid hormone synthesis	KEGG PATHWAY	mmu04918	2	71	0.0183827	0.072839	12304|14828	http://www.genome.jp/kegg-bin/show_pathway?mmu04918/mmu:12304%09red/mmu:14828%09red
biosynthesis of corticosteroids	BioCyc	PWY3DJ-4	1	6	0.0196899	0.0731478	13070	http://biocyc.org/MOUSE/NEW-IMAGE?type=NIL&object=PWY3DJ-4
RSK activation	Reactome	R-MMU-444257	1	6	0.0196899	0.0731478	20112	http://www.reactome.org/cgi-bin/eventbrowser_st_id?ST_ID=R-MMU-444257
Neurofascin interactions	Reactome	R-MMU-447043	1	6	0.0196899	0.0731478	53321	http://www.reactome.org/cgi-bin/eventbrowser_st_id?ST_ID=R-MMU-447043
Adaptive Immune System	Reactome	R-MMU-1280218	5	556	0.0220781	0.0773106	12550|52855|69608|100042150|17972	http://www.reactome.org/cgi-bin/eventbrowser_st_id?ST_ID=R-MMU-1280218
Biosynthesis of amino acids	KEGG PATHWAY	mmu01230	2	79	0.0223345	0.0773106	75456|18648	http://www.genome.jp/kegg-bin/show_pathway?mmu01230/mmu:18648%09red/mmu:75456%09red
Apoptotic factor-mediated response	Reactome	R-MMU-111471	1	7	0.0224713	0.0773106	13063	http://www.reactome.org/cgi-bin/eventbrowser_st_id?ST_ID=R-MMU-111471
Histidine catabolism	Reactome	R-MMU-70921	1	7	0.0224713	0.0773106	15186	http://www.reactome.org/cgi-bin/eventbrowser_st_id?ST_ID=R-MMU-70921
CREB phosphorylation	Reactome	R-MMU-199920	1	7	0.0224713	0.0773106	20112	http://www.reactome.org/cgi-bin/eventbrowser_st_id?ST_ID=R-MMU-199920
Acyl chain remodeling of DAG and TAG	Reactome	R-MMU-1482883	1	7	0.0224713	0.0773106	67800	http://www.reactome.org/cgi-bin/eventbrowser_st_id?ST_ID=R-MMU-1482883
Pregnenolone biosynthesis	Reactome	R-MMU-196108	1	7	0.0224713	0.0773106	13070	http://www.reactome.org/cgi-bin/eventbrowser_st_id?ST_ID=R-MMU-196108
Creatine metabolism	Reactome	R-MMU-71288	1	7	0.0224713	0.0773106	67092	http://www.reactome.org/cgi-bin/eventbrowser_st_id?ST_ID=R-MMU-71288
Degradation of cysteine and homocysteine	Reactome	R-MMU-1614558	1	7	0.0224713	0.0773106	66071	http://www.reactome.org/cgi-bin/eventbrowser_st_id?ST_ID=R-MMU-1614558
Parkinson disease	PANTHER	P00049	2	84	0.0249663	0.0819108	14828|30931	http://www.pantherdb.org/pathway/pathwayDiagram.jsp?catAccession=P00049
GDP-mannose metabolism	BioCyc	MANGDPMET-PWY	1	8	0.0252447	0.0819108	212032	http://biocyc.org/MOUSE/NEW-IMAGE?type=NIL&object=MANGDPMET-PWY
heme biosynthesis II	BioCyc	PWY-5920	1	8	0.0252447	0.0819108	11655	http://biocyc.org/MOUSE/NEW-IMAGE?type=NIL&object=PWY-5920
biosynthesis of androgens	BioCyc	PWY3DJ-8	1	8	0.0252447	0.0819108	13070	http://biocyc.org/MOUSE/NEW-IMAGE?type=NIL&object=PWY3DJ-8
mannitol degradation II	BioCyc	PWY-3861	1	8	0.0252447	0.0819108	212032	http://biocyc.org/MOUSE/NEW-IMAGE?type=NIL&object=PWY-3861
Estrogen biosynthesis	Reactome	R-MMU-193144	1	8	0.0252447	0.0819108	15485	http://www.reactome.org/cgi-bin/eventbrowser_st_id?ST_ID=R-MMU-193144
Organic cation transport	Reactome	R-MMU-549127	1	8	0.0252447	0.0819108	30805	http://www.reactome.org/cgi-bin/eventbrowser_st_id?ST_ID=R-MMU-549127
Cross-presentation of particulate exogenous antigens (phagosomes)	Reactome	R-MMU-1236973	1	8	0.0252447	0.0819108	17972	http://www.reactome.org/cgi-bin/eventbrowser_st_id?ST_ID=R-MMU-1236973
Steroid hormone biosynthesis	KEGG PATHWAY	mmu00140	2	87	0.0266032	0.0853071	13070|15485	http://www.genome.jp/kegg-bin/show_pathway?mmu00140/mmu:13070%09red/mmu:15485%09red
Taste transduction	KEGG PATHWAY	mmu04742	2	89	0.0277179	0.0863403	228139|20276	http://www.genome.jp/kegg-bin/show_pathway?mmu04742/mmu:20276%09red/mmu:228139%09red
Toll Like Receptor 4 (TLR4) Cascade	Reactome	R-MMU-166016	2	89	0.0277179	0.0863403	16803|20112	http://www.reactome.org/cgi-bin/eventbrowser_st_id?ST_ID=R-MMU-166016
glycolysis V (Pyrococcus)	BioCyc	P341-PWY	1	9	0.0280104	0.0863403	18648	http://biocyc.org/MOUSE/NEW-IMAGE?type=NIL&object=P341-PWY
Thyroxine biosynthesis	Reactome	R-MMU-209968	1	9	0.0280104	0.0863403	13371	http://www.reactome.org/cgi-bin/eventbrowser_st_id?ST_ID=R-MMU-209968
Downregulation of ERBB2:ERBB3 signaling	Reactome	R-MMU-1358803	1	9	0.0280104	0.0863403	100042150	http://www.reactome.org/cgi-bin/eventbrowser_st_id?ST_ID=R-MMU-1358803
Formation of annular gap junctions	Reactome	R-MMU-196025	1	9	0.0280104	0.0863403	13132	http://www.reactome.org/cgi-bin/eventbrowser_st_id?ST_ID=R-MMU-196025
Chemical carcinogenesis	KEGG PATHWAY	mmu05204	2	93	0.0300029	0.0885027	211666|14862	http://www.genome.jp/kegg-bin/show_pathway?mmu05204/mmu:14862%09red/mmu:211666%09red
Respiratory electron transport, ATP synthesis by chemiosmotic coupling, and heat production by uncoupling proteins.	Reactome	R-MMU-163200	2	93	0.0300029	0.0885027	110826|13063	http://www.reactome.org/cgi-bin/eventbrowser_st_id?ST_ID=R-MMU-163200
Gap junction degradation	Reactome	R-MMU-190873	1	10	0.0307684	0.0885027	13132	http://www.reactome.org/cgi-bin/eventbrowser_st_id?ST_ID=R-MMU-190873
Formyl peptide receptors bind formyl peptides and many other ligands	Reactome	R-MMU-444473	1	10	0.0307684	0.0885027	16952	http://www.reactome.org/cgi-bin/eventbrowser_st_id?ST_ID=R-MMU-444473
Sperm Motility And Taxes	Reactome	R-MMU-1300642	1	10	0.0307684	0.0885027	74096	http://www.reactome.org/cgi-bin/eventbrowser_st_id?ST_ID=R-MMU-1300642
Organic cation/anion/zwitterion transport	Reactome	R-MMU-549132	1	10	0.0307684	0.0885027	30805	http://www.reactome.org/cgi-bin/eventbrowser_st_id?ST_ID=R-MMU-549132
Signaling by Robo receptor	Reactome	R-MMU-376176	1	10	0.0307684	0.0885027	14733	http://www.reactome.org/cgi-bin/eventbrowser_st_id?ST_ID=R-MMU-376176
Stimuli-sensing channels	Reactome	R-MMU-2672351	2	97	0.0323602	0.0910737	226025|20276	http://www.reactome.org/cgi-bin/eventbrowser_st_id?ST_ID=R-MMU-2672351
Axon guidance	Reactome	R-MMU-422475	4	420	0.0329279	0.0910737	12569|14733|100042150|53321	http://www.reactome.org/cgi-bin/eventbrowser_st_id?ST_ID=R-MMU-422475
Glycogen synthesis	Reactome	R-MMU-3322077	1	11	0.0335185	0.0910737	14936	http://www.reactome.org/cgi-bin/eventbrowser_st_id?ST_ID=R-MMU-3322077
SHC1 events in ERBB2 signaling	Reactome	R-MMU-1250196	1	11	0.0335185	0.0910737	100042150	http://www.reactome.org/cgi-bin/eventbrowser_st_id?ST_ID=R-MMU-1250196
Heme biosynthesis	Reactome	R-MMU-189451	1	11	0.0335185	0.0910737	11655	http://www.reactome.org/cgi-bin/eventbrowser_st_id?ST_ID=R-MMU-189451
Wnt signaling pathway	PANTHER	P00057	3	247	0.0345233	0.093119	12550|11565|14701	http://www.pantherdb.org/pathway/pathwayDiagram.jsp?catAccession=P00057
Glucagon signaling pathway	KEGG PATHWAY	mmu04922	2	102	0.0354056	0.0933886	18648|14936	http://www.genome.jp/kegg-bin/show_pathway?mmu04922/mmu:14936%09red/mmu:18648%09red
SLC-mediated transmembrane transport	Reactome	R-MMU-425407	3	250	0.0355715	0.0933886	212032|246049|30805	http://www.reactome.org/cgi-bin/eventbrowser_st_id?ST_ID=R-MMU-425407
Extracellular matrix organization	Reactome	R-MMU-1474244	3	251	0.0359245	0.0933886	18453|13035|50701	http://www.reactome.org/cgi-bin/eventbrowser_st_id?ST_ID=R-MMU-1474244
Metabolism of Angiotensinogen to Angiotensins	Reactome	R-MMU-2022377	1	12	0.0362609	0.0933886	13035	http://www.reactome.org/cgi-bin/eventbrowser_st_id?ST_ID=R-MMU-2022377
ERBB2 Activates PTK6 Signaling	Reactome	R-MMU-8847993	1	12	0.0362609	0.0933886	100042150	http://www.reactome.org/cgi-bin/eventbrowser_st_id?ST_ID=R-MMU-8847993
Purine ribonucleoside monophosphate biosynthesis	Reactome	R-MMU-73817	1	12	0.0362609	0.0933886	11565	http://www.reactome.org/cgi-bin/eventbrowser_st_id?ST_ID=R-MMU-73817
Apoptosis signaling pathway	PANTHER	P00006	2	105	0.0372842	0.0950225	14828|13063	http://www.pantherdb.org/pathway/pathwayDiagram.jsp?catAccession=P00006
Immunoregulatory interactions between a Lymphoid and a non-Lymphoid cell	Reactome	R-MMU-198933	2	105	0.0372842	0.0950225	12550|52855	http://www.reactome.org/cgi-bin/eventbrowser_st_id?ST_ID=R-MMU-198933
isoleucine degradation	BioCyc	PWY3DJ-0	1	13	0.0389957	0.0956785	73724	http://biocyc.org/MOUSE/NEW-IMAGE?type=NIL&object=PWY3DJ-0
Androgen/estrogene/progesterone biosynthesis	PANTHER	P02727	1	13	0.0389957	0.0956785	15485	http://www.pantherdb.org/pathway/pathwayDiagram.jsp?catAccession=P02727
Elevation of cytosolic Ca2+ levels	Reactome	R-MMU-139853	1	13	0.0389957	0.0956785	228139	http://www.reactome.org/cgi-bin/eventbrowser_st_id?ST_ID=R-MMU-139853
RHO GTPases Activate NADPH Oxidases	Reactome	R-MMU-5668599	1	13	0.0389957	0.0956785	17972	http://www.reactome.org/cgi-bin/eventbrowser_st_id?ST_ID=R-MMU-5668599
Gap junction trafficking	Reactome	R-MMU-190828	1	13	0.0389957	0.0956785	13132	http://www.reactome.org/cgi-bin/eventbrowser_st_id?ST_ID=R-MMU-190828
Transcriptional activation of mitochondrial biogenesis	Reactome	R-MMU-2151201	1	13	0.0389957	0.0956785	13063	http://www.reactome.org/cgi-bin/eventbrowser_st_id?ST_ID=R-MMU-2151201
Role of LAT2/NTAL/LAB on calcium mobilization	Reactome	R-MMU-2730905	2	110	0.0404981	0.0987628	14125|100042150	http://www.reactome.org/cgi-bin/eventbrowser_st_id?ST_ID=R-MMU-2730905
Developmental Biology	Reactome	R-MMU-1266738	5	659	0.0410654	0.0996041	12569|14733|100042150|108098|53321	http://www.reactome.org/cgi-bin/eventbrowser_st_id?ST_ID=R-MMU-1266738
Insulin resistance	KEGG PATHWAY	mmu04931	2	111	0.0411531	0.0996041	14936|20112	http://www.genome.jp/kegg-bin/show_pathway?mmu04931/mmu:14936%09red/mmu:20112%09red
Amoebiasis	KEGG PATHWAY	mmu05146	2	111	0.0411531	0.0996041	13035|66222	http://www.genome.jp/kegg-bin/show_pathway?mmu05146/mmu:66222%09red/mmu:13035%09red
valine degradation	BioCyc	PWY3DJ-86	1	14	0.0417227	0.0996041	73724	http://biocyc.org/MOUSE/NEW-IMAGE?type=NIL&object=PWY3DJ-86
glycolysis III	BioCyc	ANAGLYCOLYSIS-PWY	1	14	0.0417227	0.0996041	18648	http://biocyc.org/MOUSE/NEW-IMAGE?type=NIL&object=ANAGLYCOLYSIS-PWY
Synthesis of Leukotrienes (LT) and Eoxins (EX)	Reactome	R-MMU-2142691	1	14	0.0417227	0.0996041	16993	http://www.reactome.org/cgi-bin/eventbrowser_st_id?ST_ID=R-MMU-2142691
ERBB2 Regulates Cell Motility	Reactome	R-MMU-6785631	1	14	0.0417227	0.0996041	100042150	http://www.reactome.org/cgi-bin/eventbrowser_st_id?ST_ID=R-MMU-6785631
glycolysis I	BioCyc	GLYCOLYSIS	1	15	0.044442	0.10257	18648	http://biocyc.org/MOUSE/NEW-IMAGE?type=NIL&object=GLYCOLYSIS
Glycosphingolipid biosynthesis - ganglio series	KEGG PATHWAY	mmu00604	1	15	0.044442	0.10257	14421	http://www.genome.jp/kegg-bin/show_pathway?mmu00604/mmu:14421%09red
PI3K events in ERBB2 signaling	Reactome	R-MMU-1963642	1	15	0.044442	0.10257	100042150	http://www.reactome.org/cgi-bin/eventbrowser_st_id?ST_ID=R-MMU-1963642
N-Glycan antennae elongation	Reactome	R-MMU-975577	1	15	0.044442	0.10257	56386	http://www.reactome.org/cgi-bin/eventbrowser_st_id?ST_ID=R-MMU-975577
Gap junction trafficking and regulation	Reactome	R-MMU-157858	1	15	0.044442	0.10257	13132	http://www.reactome.org/cgi-bin/eventbrowser_st_id?ST_ID=R-MMU-157858
starch degradation	BioCyc	PWY-842	1	16	0.0471538	0.105933	212032	http://biocyc.org/MOUSE/NEW-IMAGE?type=NIL&object=PWY-842
Role of phospholipids in phagocytosis	Reactome	R-MMU-2029485	1	16	0.0471538	0.105933	14130	http://www.reactome.org/cgi-bin/eventbrowser_st_id?ST_ID=R-MMU-2029485
Mitochondrial Fatty Acid Beta-Oxidation	Reactome	R-MMU-77289	1	16	0.0471538	0.105933	73724	http://www.reactome.org/cgi-bin/eventbrowser_st_id?ST_ID=R-MMU-77289
CRMPs in Sema3A signaling	Reactome	R-MMU-399956	1	16	0.0471538	0.105933	12569	http://www.reactome.org/cgi-bin/eventbrowser_st_id?ST_ID=R-MMU-399956
Initial triggering of complement	Reactome	R-MMU-166663	1	16	0.0471538	0.105933	11537	http://www.reactome.org/cgi-bin/eventbrowser_st_id?ST_ID=R-MMU-166663
Amine-derived hormones	Reactome	R-MMU-209776	1	16	0.0471538	0.105933	13371	http://www.reactome.org/cgi-bin/eventbrowser_st_id?ST_ID=R-MMU-209776
Degradation of the extracellular matrix	Reactome	R-MMU-1474228	2	122	0.0486161	0.1084	13035|50701	http://www.reactome.org/cgi-bin/eventbrowser_st_id?ST_ID=R-MMU-1474228
gluconeogenesis I	BioCyc	GLUCONEO-PWY	1	17	0.0498578	0.109072	18648	http://biocyc.org/MOUSE/NEW-IMAGE?type=NIL&object=GLUCONEO-PWY
Lysosome	KEGG PATHWAY	mmu04142	2	124	0.0500222	0.109257	13035|11881	http://www.genome.jp/kegg-bin/show_pathway?mmu04142/mmu:11881%09red/mmu:13035%09red
Toll-Like Receptors Cascades	Reactome	R-MMU-168898	2	125	0.0507308	0.110628	16803|20112	http://www.reactome.org/cgi-bin/eventbrowser_st_id?ST_ID=R-MMU-168898
Metabolism of porphyrins	Reactome	R-MMU-189445	1	18	0.0525543	0.11179	11655	http://www.reactome.org/cgi-bin/eventbrowser_st_id?ST_ID=R-MMU-189445
Fatty acid, triacylglycerol, and ketone body metabolism	Reactome	R-MMU-535734	2	128	0.0528781	0.112304	67800|73724	http://www.reactome.org/cgi-bin/eventbrowser_st_id?ST_ID=R-MMU-535734
Cellular responses to stress	Reactome	R-MMU-2262752	3	297	0.0540891	0.114556	18453|13063|20112	http://www.reactome.org/cgi-bin/eventbrowser_st_id?ST_ID=R-MMU-2262752
triacylglycerol biosynthesis	BioCyc	TRIGLSYN-PWY	1	19	0.0552432	0.114903	67800	http://biocyc.org/MOUSE/NEW-IMAGE?type=NIL&object=TRIGLSYN-PWY
Chondroitin sulfate biosynthesis	Reactome	R-MMU-2022870	1	19	0.0552432	0.114903	71797	http://www.reactome.org/cgi-bin/eventbrowser_st_id?ST_ID=R-MMU-2022870
Regulation of TLR by endogenous ligand	Reactome	R-MMU-5686938	1	19	0.0552432	0.114903	16803	http://www.reactome.org/cgi-bin/eventbrowser_st_id?ST_ID=R-MMU-5686938
ERK/MAPK targets	Reactome	R-MMU-198753	1	19	0.0552432	0.114903	20112	http://www.reactome.org/cgi-bin/eventbrowser_st_id?ST_ID=R-MMU-198753
Osteoclast differentiation	KEGG PATHWAY	mmu04380	2	133	0.0565277	0.117076	14130|17972	http://www.genome.jp/kegg-bin/show_pathway?mmu04380/mmu:17972%09red/mmu:14130%09red
Neurotransmitter Receptor Binding And Downstream Transmission In The Postsynaptic Cell	Reactome	R-MMU-112314	2	133	0.0565277	0.117076	14701|20112	http://www.reactome.org/cgi-bin/eventbrowser_st_id?ST_ID=R-MMU-112314
superpathway of methionine degradation	BioCyc	PWY-5328	1	20	0.0579246	0.118351	73724	http://biocyc.org/MOUSE/NEW-IMAGE?type=NIL&object=PWY-5328
Glycosaminoglycan biosynthesis - chondroitin sulfate / dermatan sulfate	KEGG PATHWAY	mmu00532	1	20	0.0579246	0.118351	71797	http://www.genome.jp/kegg-bin/show_pathway?mmu00532/mmu:71797%09red
HS-GAG degradation	Reactome	R-MMU-2024096	1	20	0.0579246	0.118351	14733	http://www.reactome.org/cgi-bin/eventbrowser_st_id?ST_ID=R-MMU-2024096
adenosine nucleotides de novo biosynthesis	BioCyc	PWY-6126	1	21	0.0605984	0.12182	11565	http://biocyc.org/MOUSE/NEW-IMAGE?type=NIL&object=PWY-6126
Glycosaminoglycan degradation	KEGG PATHWAY	mmu00531	1	21	0.0605984	0.12182	11881	http://www.genome.jp/kegg-bin/show_pathway?mmu00531/mmu:11881%09red
Endogenous sterols	Reactome	R-MMU-211976	1	21	0.0605984	0.12182	13070	http://www.reactome.org/cgi-bin/eventbrowser_st_id?ST_ID=R-MMU-211976
Sulfur amino acid metabolism	Reactome	R-MMU-1614635	1	21	0.0605984	0.12182	66071	http://www.reactome.org/cgi-bin/eventbrowser_st_id?ST_ID=R-MMU-1614635
Aflatoxin activation and detoxification	Reactome	R-MMU-5423646	1	21	0.0605984	0.12182	211666	http://www.reactome.org/cgi-bin/eventbrowser_st_id?ST_ID=R-MMU-5423646
The citric acid (TCA) cycle and respiratory electron transport	Reactome	R-MMU-1428517	2	139	0.0610199	0.122497	110826|13063	http://www.reactome.org/cgi-bin/eventbrowser_st_id?ST_ID=R-MMU-1428517
Cobalamin (Cbl, vitamin B12) transport and metabolism	Reactome	R-MMU-196741	1	22	0.0632646	0.1241	21452	http://www.reactome.org/cgi-bin/eventbrowser_st_id?ST_ID=R-MMU-196741
Nuclear Events (kinase and transcription factor activation)	Reactome	R-MMU-198725	1	22	0.0632646	0.1241	20112	http://www.reactome.org/cgi-bin/eventbrowser_st_id?ST_ID=R-MMU-198725
VLDL interactions	Reactome	R-MMU-8855121	1	22	0.0632646	0.1241	18453	http://www.reactome.org/cgi-bin/eventbrowser_st_id?ST_ID=R-MMU-8855121
Mitochondrial biogenesis	Reactome	R-MMU-1592230	1	22	0.0632646	0.1241	13063	http://www.reactome.org/cgi-bin/eventbrowser_st_id?ST_ID=R-MMU-1592230
Common Pathway of Fibrin Clot Formation	Reactome	R-MMU-140875	1	22	0.0632646	0.1241	20720	http://www.reactome.org/cgi-bin/eventbrowser_st_id?ST_ID=R-MMU-140875
Insulin signaling pathway	KEGG PATHWAY	mmu04910	2	142	0.0633106	0.1241	212032|14936	http://www.genome.jp/kegg-bin/show_pathway?mmu04910/mmu:14936%09red/mmu:212032%09red
Heterotrimeric G-protein signaling pathway-Gi alpha and Gs alpha mediated pathway	PANTHER	P00026	2	143	0.0640806	0.12543	14701|14936	http://www.pantherdb.org/pathway/pathwayDiagram.jsp?catAccession=P00026
Metabolism of vitamins and cofactors	Reactome	R-MMU-196854	2	145	0.0656301	0.127218	14733|21452	http://www.reactome.org/cgi-bin/eventbrowser_st_id?ST_ID=R-MMU-196854
Histamine H2 receptor mediated signaling pathway	PANTHER	P04386	1	23	0.0659234	0.127218	14701	http://www.pantherdb.org/pathway/pathwayDiagram.jsp?catAccession=P04386
Reproduction	Reactome	R-MMU-1474165	1	23	0.0659234	0.127218	74096	http://www.reactome.org/cgi-bin/eventbrowser_st_id?ST_ID=R-MMU-1474165
Chylomicron-mediated lipid transport	Reactome	R-MMU-174800	1	23	0.0659234	0.127218	18453	http://www.reactome.org/cgi-bin/eventbrowser_st_id?ST_ID=R-MMU-174800
Intrinsic Pathway of Fibrin Clot Formation	Reactome	R-MMU-140837	1	23	0.0659234	0.127218	20720	http://www.reactome.org/cgi-bin/eventbrowser_st_id?ST_ID=R-MMU-140837
Fertilization	Reactome	R-MMU-1187000	1	23	0.0659234	0.127218	74096	http://www.reactome.org/cgi-bin/eventbrowser_st_id?ST_ID=R-MMU-1187000
glutathione-mediated detoxification	BioCyc	PWY-4061	1	24	0.0685747	0.129844	14862	http://biocyc.org/MOUSE/NEW-IMAGE?type=NIL&object=PWY-4061
Vitamin digestion and absorption	KEGG PATHWAY	mmu04977	1	24	0.0685747	0.129844	21452	http://www.genome.jp/kegg-bin/show_pathway?mmu04977/mmu:21452%09red
De novo purine biosynthesis	PANTHER	P02738	1	24	0.0685747	0.129844	11565	http://www.pantherdb.org/pathway/pathwayDiagram.jsp?catAccession=P02738
A tetrasaccharide linker sequence is required for GAG synthesis	Reactome	R-MMU-1971475	1	24	0.0685747	0.129844	14733	http://www.reactome.org/cgi-bin/eventbrowser_st_id?ST_ID=R-MMU-1971475
Systemic lupus erythematosus	KEGG PATHWAY	mmu05322	2	149	0.0687665	0.130171	13035|50701	http://www.genome.jp/kegg-bin/show_pathway?mmu05322/mmu:50701%09red/mmu:13035%09red
Phase 1 - inactivation of fast Na+ channels	Reactome	R-MMU-5576894	1	25	0.0712185	0.13236	56461	http://www.reactome.org/cgi-bin/eventbrowser_st_id?ST_ID=R-MMU-5576894
Adrenaline,noradrenaline inhibits insulin secretion	Reactome	R-MMU-400042	1	25	0.0712185	0.13236	14701	http://www.reactome.org/cgi-bin/eventbrowser_st_id?ST_ID=R-MMU-400042
HS-GAG biosynthesis	Reactome	R-MMU-2022928	1	25	0.0712185	0.13236	14733	http://www.reactome.org/cgi-bin/eventbrowser_st_id?ST_ID=R-MMU-2022928
N-glycan antennae elongation in the medial/trans-Golgi	Reactome	R-MMU-975576	1	25	0.0712185	0.13236	56386	http://www.reactome.org/cgi-bin/eventbrowser_st_id?ST_ID=R-MMU-975576
Keratan sulfate biosynthesis	Reactome	R-MMU-2022854	1	25	0.0712185	0.13236	56386	http://www.reactome.org/cgi-bin/eventbrowser_st_id?ST_ID=R-MMU-2022854
Muscle contraction	Reactome	R-MMU-397014	2	154	0.0727552	0.134449	16952|56461	http://www.reactome.org/cgi-bin/eventbrowser_st_id?ST_ID=R-MMU-397014
Histidine metabolism	KEGG PATHWAY	mmu00340	1	26	0.073855	0.134806	15186	http://www.genome.jp/kegg-bin/show_pathway?mmu00340/mmu:15186%09red
FCERI mediated Ca+2 mobilization	Reactome	R-MMU-2871809	1	26	0.073855	0.134806	14125	http://www.reactome.org/cgi-bin/eventbrowser_st_id?ST_ID=R-MMU-2871809
Maturity onset diabetes of the young	KEGG PATHWAY	mmu04950	1	27	0.0764839	0.136867	17341	http://www.genome.jp/kegg-bin/show_pathway?mmu04950/mmu:17341%09red
Beta3 adrenergic receptor signaling pathway	PANTHER	P04379	1	27	0.0764839	0.136867	14701	http://www.pantherdb.org/pathway/pathwayDiagram.jsp?catAccession=P04379
Platelet calcium homeostasis	Reactome	R-MMU-418360	1	27	0.0764839	0.136867	228139	http://www.reactome.org/cgi-bin/eventbrowser_st_id?ST_ID=R-MMU-418360
TRP channels	Reactome	R-MMU-3295583	1	27	0.0764839	0.136867	226025	http://www.reactome.org/cgi-bin/eventbrowser_st_id?ST_ID=R-MMU-3295583
Inhibition of voltage gated Ca2+ channels via Gbeta/gamma subunits	Reactome	R-MMU-997272	1	27	0.0764839	0.136867	14701	http://www.reactome.org/cgi-bin/eventbrowser_st_id?ST_ID=R-MMU-997272
G protein gated Potassium channels	Reactome	R-MMU-1296059	1	27	0.0764839	0.136867	14701	http://www.reactome.org/cgi-bin/eventbrowser_st_id?ST_ID=R-MMU-1296059
Activation of G protein gated Potassium channels	Reactome	R-MMU-1296041	1	27	0.0764839	0.136867	14701	http://www.reactome.org/cgi-bin/eventbrowser_st_id?ST_ID=R-MMU-1296041
Insulin/IGF pathway-mitogen activated protein kinase kinase/MAP kinase cascade	PANTHER	P00032	1	28	0.0791055	0.140093	20112	http://www.pantherdb.org/pathway/pathwayDiagram.jsp?catAccession=P00032
CREB phosphorylation through the activation of Ras	Reactome	R-MMU-442742	1	28	0.0791055	0.140093	20112	http://www.reactome.org/cgi-bin/eventbrowser_st_id?ST_ID=R-MMU-442742
Glutathione conjugation	Reactome	R-MMU-156590	1	28	0.0791055	0.140093	211666	http://www.reactome.org/cgi-bin/eventbrowser_st_id?ST_ID=R-MMU-156590
MAPK targets/ Nuclear events mediated by MAP kinases	Reactome	R-MMU-450282	1	28	0.0791055	0.140093	20112	http://www.reactome.org/cgi-bin/eventbrowser_st_id?ST_ID=R-MMU-450282
Thyroid cancer	KEGG PATHWAY	mmu05216	1	29	0.0817198	0.142546	12550	http://www.genome.jp/kegg-bin/show_pathway?mmu05216/mmu:12550%09red
Regulation of Insulin-like Growth Factor (IGF) transport and uptake by Insulin-like Growth Factor Binding Proteins (IGFBPs)	Reactome	R-MMU-381426	1	29	0.0817198	0.142546	13035	http://www.reactome.org/cgi-bin/eventbrowser_st_id?ST_ID=R-MMU-381426
Cargo concentration in the ER	Reactome	R-MMU-5694530	1	29	0.0817198	0.142546	69608	http://www.reactome.org/cgi-bin/eventbrowser_st_id?ST_ID=R-MMU-5694530
Glyoxylate and dicarboxylate metabolism	KEGG PATHWAY	mmu00630	1	30	0.0843266	0.145242	73724	http://www.genome.jp/kegg-bin/show_pathway?mmu00630/mmu:73724%09red
Gluconeogenesis	Reactome	R-MMU-70263	1	30	0.0843266	0.145242	18648	http://www.reactome.org/cgi-bin/eventbrowser_st_id?ST_ID=R-MMU-70263
Intrinsic Pathway for Apoptosis	Reactome	R-MMU-109606	1	30	0.0843266	0.145242	13063	http://www.reactome.org/cgi-bin/eventbrowser_st_id?ST_ID=R-MMU-109606
Keratan sulfate/keratin metabolism	Reactome	R-MMU-1638074	1	30	0.0843266	0.145242	56386	http://www.reactome.org/cgi-bin/eventbrowser_st_id?ST_ID=R-MMU-1638074
Pentose phosphate pathway	KEGG PATHWAY	mmu00030	1	31	0.0869262	0.147932	75456	http://www.genome.jp/kegg-bin/show_pathway?mmu00030/mmu:75456%09red
Propanoate metabolism	KEGG PATHWAY	mmu00640	1	31	0.0869262	0.147932	73724	http://www.genome.jp/kegg-bin/show_pathway?mmu00640/mmu:73724%09red
Protein export	KEGG PATHWAY	mmu03060	1	31	0.0869262	0.147932	14828	http://www.genome.jp/kegg-bin/show_pathway?mmu03060/mmu:14828%09red
Enkephalin release	PANTHER	P05913	1	31	0.0869262	0.147932	14701	http://www.pantherdb.org/pathway/pathwayDiagram.jsp?catAccession=P05913
Galactose metabolism	KEGG PATHWAY	mmu00052	1	32	0.0895184	0.150067	212032	http://www.genome.jp/kegg-bin/show_pathway?mmu00052/mmu:212032%09red
Apoptosis - multiple species	KEGG PATHWAY	mmu04215	1	32	0.0895184	0.150067	13063	http://www.genome.jp/kegg-bin/show_pathway?mmu04215/mmu:13063%09red
Opioid prodynorphin pathway	PANTHER	P05916	1	32	0.0895184	0.150067	14701	http://www.pantherdb.org/pathway/pathwayDiagram.jsp?catAccession=P05916
5HT4 type receptor mediated signaling pathway	PANTHER	P04376	1	32	0.0895184	0.150067	14701	http://www.pantherdb.org/pathway/pathwayDiagram.jsp?catAccession=P04376
Cortocotropin releasing factor receptor signaling pathway	PANTHER	P04380	1	32	0.0895184	0.150067	14701	http://www.pantherdb.org/pathway/pathwayDiagram.jsp?catAccession=P04380
Glucagon-type ligand receptors	Reactome	R-MMU-420092	1	32	0.0895184	0.150067	14701	http://www.reactome.org/cgi-bin/eventbrowser_st_id?ST_ID=R-MMU-420092
Amino acid transport across the plasma membrane	Reactome	R-MMU-352230	1	32	0.0895184	0.150067	246049	http://www.reactome.org/cgi-bin/eventbrowser_st_id?ST_ID=R-MMU-352230
Gastrin-CREB signalling pathway via PKC and MAPK	Reactome	R-MMU-881907	3	371	0.0906873	0.151249	16952|100042150|20112	http://www.reactome.org/cgi-bin/eventbrowser_st_id?ST_ID=R-MMU-881907
Cell adhesion molecules (CAMs)	KEGG PATHWAY	mmu04514	2	176	0.0911364	0.151739	12550|53321	http://www.genome.jp/kegg-bin/show_pathway?mmu04514/mmu:53321%09red/mmu:12550%09red
Alzheimer's disease	KEGG PATHWAY	mmu05010	2	177	0.0920017	0.151907	12569|13063	http://www.genome.jp/kegg-bin/show_pathway?mmu05010/mmu:13063%09red/mmu:12569%09red
Opioid proenkephalin pathway	PANTHER	P05915	1	33	0.0921033	0.151907	14701	http://www.pantherdb.org/pathway/pathwayDiagram.jsp?catAccession=P05915
Inwardly rectifying K+ channels	Reactome	R-MMU-1296065	1	33	0.0921033	0.151907	14701	http://www.reactome.org/cgi-bin/eventbrowser_st_id?ST_ID=R-MMU-1296065
ROS, RNS production in response to bacteria	Reactome	R-MMU-1222556	1	33	0.0921033	0.151907	17972	http://www.reactome.org/cgi-bin/eventbrowser_st_id?ST_ID=R-MMU-1222556
Smooth Muscle Contraction	Reactome	R-MMU-445355	1	33	0.0921033	0.151907	16952	http://www.reactome.org/cgi-bin/eventbrowser_st_id?ST_ID=R-MMU-445355
Purine metabolism	KEGG PATHWAY	mmu00230	2	179	0.0937397	0.154079	75456|11565	http://www.genome.jp/kegg-bin/show_pathway?mmu00230/mmu:11565%09red/mmu:75456%09red
@@Purine metabolism	Reactome	R-MMU-73847	1	35	0.0972514	0.156594	11565	http://www.reactome.org/cgi-bin/eventbrowser_st_id?ST_ID=R-MMU-73847
Prion diseases	KEGG PATHWAY	mmu05020	1	34	0.094681	0.154079	14828	http://www.genome.jp/kegg-bin/show_pathway?mmu05020/mmu:14828%09red
Opioid proopiomelanocortin pathway	PANTHER	P05917	1	34	0.094681	0.154079	14701	http://www.pantherdb.org/pathway/pathwayDiagram.jsp?catAccession=P05917
Heterotrimeric G-protein signaling pathway-rod outer segment phototransduction	PANTHER	P00028	1	34	0.094681	0.154079	14701	http://www.pantherdb.org/pathway/pathwayDiagram.jsp?catAccession=P00028
Glucagon signaling in metabolic regulation	Reactome	R-MMU-163359	1	34	0.094681	0.154079	14701	http://www.reactome.org/cgi-bin/eventbrowser_st_id?ST_ID=R-MMU-163359
Post NMDA receptor activation events	Reactome	R-MMU-438064	1	34	0.094681	0.154079	20112	http://www.reactome.org/cgi-bin/eventbrowser_st_id?ST_ID=R-MMU-438064
Fructose and mannose metabolism	KEGG PATHWAY	mmu00051	1	35	0.0972514	0.156594	212032	http://www.genome.jp/kegg-bin/show_pathway?mmu00051/mmu:212032%09red
Signaling by ERBB2	Reactome	R-MMU-1227986	1	35	0.0972514	0.156594	100042150	http://www.reactome.org/cgi-bin/eventbrowser_st_id?ST_ID=R-MMU-1227986
Ion channel transport	Reactome	R-MMU-983712	2	184	0.098126	0.157809	226025|20276	http://www.reactome.org/cgi-bin/eventbrowser_st_id?ST_ID=R-MMU-983712
Renin-angiotensin system	KEGG PATHWAY	mmu04614	1	36	0.0998145	0.158918	13035	http://www.genome.jp/kegg-bin/show_pathway?mmu04614/mmu:13035%09red
Complement cascade	Reactome	R-MMU-166658	1	36	0.0998145	0.158918	11537	http://www.reactome.org/cgi-bin/eventbrowser_st_id?ST_ID=R-MMU-166658
Glycosphingolipid metabolism	Reactome	R-MMU-1660662	1	36	0.0998145	0.158918	14421	http://www.reactome.org/cgi-bin/eventbrowser_st_id?ST_ID=R-MMU-1660662
Activation of NMDA receptor upon glutamate binding and postsynaptic events	Reactome	R-MMU-442755	1	37	0.10237	0.161113	20112	http://www.reactome.org/cgi-bin/eventbrowser_st_id?ST_ID=R-MMU-442755
Glucagon-like Peptide-1 (GLP1) regulates insulin secretion	Reactome	R-MMU-381676	1	37	0.10237	0.161113	14701	http://www.reactome.org/cgi-bin/eventbrowser_st_id?ST_ID=R-MMU-381676
Alanine, aspartate and glutamate metabolism	KEGG PATHWAY	mmu00250	1	38	0.104919	0.163881	11565	http://www.genome.jp/kegg-bin/show_pathway?mmu00250/mmu:11565%09red
Pathways in cancer	KEGG PATHWAY	mmu05200	3	398	0.106058	0.165447	12550|13063|14701	http://www.genome.jp/kegg-bin/show_pathway?mmu05200/mmu:14701%09red/mmu:13063%09red/mmu:12550%09red
Transmission across Chemical Synapses	Reactome	R-MMU-112315	2	193	0.106164	0.165447	14701|20112	http://www.reactome.org/cgi-bin/eventbrowser_st_id?ST_ID=R-MMU-112315
Beta2 adrenergic receptor signaling pathway	PANTHER	P04378	1	39	0.107461	0.166709	14701	http://www.pantherdb.org/pathway/pathwayDiagram.jsp?catAccession=P04378
Beta1 adrenergic receptor signaling pathway	PANTHER	P04377	1	39	0.107461	0.166709	14701	http://www.pantherdb.org/pathway/pathwayDiagram.jsp?catAccession=P04377
Glucose transport	Reactome	R-MMU-70153	1	39	0.107461	0.166709	212032	http://www.reactome.org/cgi-bin/eventbrowser_st_id?ST_ID=R-MMU-70153
Formation of Fibrin Clot (Clotting Cascade)	Reactome	R-MMU-140877	1	39	0.107461	0.166709	20720	http://www.reactome.org/cgi-bin/eventbrowser_st_id?ST_ID=R-MMU-140877
Aldosterone-regulated sodium reabsorption	KEGG PATHWAY	mmu04960	1	40	0.109995	0.168313	20276	http://www.genome.jp/kegg-bin/show_pathway?mmu04960/mmu:20276%09red
Fat digestion and absorption	KEGG PATHWAY	mmu04975	1	40	0.109995	0.168313	67800	http://www.genome.jp/kegg-bin/show_pathway?mmu04975/mmu:67800%09red
Histidine, lysine, phenylalanine, tyrosine, proline and tryptophan catabolism	Reactome	R-MMU-6788656	1	40	0.109995	0.168313	15186	http://www.reactome.org/cgi-bin/eventbrowser_st_id?ST_ID=R-MMU-6788656
Porphyrin and chlorophyll metabolism	KEGG PATHWAY	mmu00860	1	41	0.112523	0.170596	11655	http://www.genome.jp/kegg-bin/show_pathway?mmu00860/mmu:11655%09red
Bladder cancer	KEGG PATHWAY	mmu05219	1	41	0.112523	0.170596	12550	http://www.genome.jp/kegg-bin/show_pathway?mmu05219/mmu:12550%09red
Hexose transport	Reactome	R-MMU-189200	1	41	0.112523	0.170596	212032	http://www.reactome.org/cgi-bin/eventbrowser_st_id?ST_ID=R-MMU-189200
GABA B receptor activation	Reactome	R-MMU-977444	1	41	0.112523	0.170596	14701	http://www.reactome.org/cgi-bin/eventbrowser_st_id?ST_ID=R-MMU-977444
Activation of GABAB receptors	Reactome	R-MMU-991365	1	41	0.112523	0.170596	14701	http://www.reactome.org/cgi-bin/eventbrowser_st_id?ST_ID=R-MMU-991365
Class I MHC mediated antigen processing & presentation	Reactome	R-MMU-983169	2	200	0.112534	0.170596	69608|17972	http://www.reactome.org/cgi-bin/eventbrowser_st_id?ST_ID=R-MMU-983169
5HT1 type receptor mediated signaling pathway	PANTHER	P04373	1	42	0.115043	0.172981	14701	http://www.pantherdb.org/pathway/pathwayDiagram.jsp?catAccession=P04373
Antigen Presentation: Folding, assembly and peptide loading of class I MHC	Reactome	R-MMU-983170	1	43	0.117556	0.175679	69608	http://www.reactome.org/cgi-bin/eventbrowser_st_id?ST_ID=R-MMU-983170
Vasopressin regulates renal water homeostasis via Aquaporins	Reactome	R-MMU-432040	1	43	0.117556	0.175679	14701	http://www.reactome.org/cgi-bin/eventbrowser_st_id?ST_ID=R-MMU-432040
Histamine H1 receptor mediated signaling pathway	PANTHER	P04385	1	44	0.120062	0.177828	14701	http://www.pantherdb.org/pathway/pathwayDiagram.jsp?catAccession=P04385
Post-translational protein modification	Reactome	R-MMU-597592	4	661	0.121062	0.179119	69608|56386|66111|105522	http://www.reactome.org/cgi-bin/eventbrowser_st_id?ST_ID=R-MMU-597592
Carbohydrate digestion and absorption	KEGG PATHWAY	mmu04973	1	45	0.122561	0.180362	212032	http://www.genome.jp/kegg-bin/show_pathway?mmu04973/mmu:212032%09red
Biological oxidations	Reactome	R-MMU-211859	2	212	0.123677	0.181888	211666|13070	http://www.reactome.org/cgi-bin/eventbrowser_st_id?ST_ID=R-MMU-211859
ABC transporters	KEGG PATHWAY	mmu02010	1	46	0.125053	0.182772	239273	http://www.genome.jp/kegg-bin/show_pathway?mmu02010/mmu:239273%09red
Heparan sulfate/heparin (HS-GAG) metabolism	Reactome	R-MMU-1638091	1	47	0.127538	0.185138	14733	http://www.reactome.org/cgi-bin/eventbrowser_st_id?ST_ID=R-MMU-1638091
Retinoid metabolism and transport	Reactome	R-MMU-975634	1	47	0.127538	0.185138	14733	http://www.reactome.org/cgi-bin/eventbrowser_st_id?ST_ID=R-MMU-975634
Mus musculus biological processes	Reactome	R-MMU-5334727	2	217	0.128397	0.186267	64009|108098	http://www.reactome.org/cgi-bin/eventbrowser_st_id?ST_ID=R-MMU-5334727
Sphingolipid metabolism	KEGG PATHWAY	mmu00600	1	48	0.130016	0.187621	56386	http://www.genome.jp/kegg-bin/show_pathway?mmu00600/mmu:56386%09red
@@Sphingolipid metabolism	Reactome	R-MMU-428157	1	79	0.203468	0.254399	14421	http://www.reactome.org/cgi-bin/eventbrowser_st_id?ST_ID=R-MMU-428157
Transcriptional Regulation of Adipocyte Differentiation in 3T3-L1 Pre-adipocytes	Reactome	R-MMU-442533	1	48	0.130016	0.187621	108098	http://www.reactome.org/cgi-bin/eventbrowser_st_id?ST_ID=R-MMU-442533
Regulation of actin dynamics for phagocytic cup formation	Reactome	R-MMU-2029482	1	48	0.130016	0.187621	14130	http://www.reactome.org/cgi-bin/eventbrowser_st_id?ST_ID=R-MMU-2029482
Metabolism of proteins	Reactome	R-MMU-392499	5	941	0.131944	0.189905	13035|69608|56386|66111|105522	http://www.reactome.org/cgi-bin/eventbrowser_st_id?ST_ID=R-MMU-392499
FCERI mediated MAPK activation	Reactome	R-MMU-2871796	2	221	0.132203	0.189905	14125|100042150	http://www.reactome.org/cgi-bin/eventbrowser_st_id?ST_ID=R-MMU-2871796
Cocaine addiction	KEGG PATHWAY	mmu05030	1	49	0.132487	0.189905	12569	http://www.genome.jp/kegg-bin/show_pathway?mmu05030/mmu:12569%09red
Amino sugar and nucleotide sugar metabolism	KEGG PATHWAY	mmu00520	1	49	0.132487	0.189905	212032	http://www.genome.jp/kegg-bin/show_pathway?mmu00520/mmu:212032%09red
Transcriptional regulation of white adipocyte differentiation	Reactome	R-MMU-381340	1	49	0.132487	0.189905	108098	http://www.reactome.org/cgi-bin/eventbrowser_st_id?ST_ID=R-MMU-381340
Aquaporin-mediated transport	Reactome	R-MMU-445717	1	49	0.132487	0.189905	14701	http://www.reactome.org/cgi-bin/eventbrowser_st_id?ST_ID=R-MMU-445717
Type II diabetes mellitus	KEGG PATHWAY	mmu04930	1	50	0.134951	0.19187	212032	http://www.genome.jp/kegg-bin/show_pathway?mmu04930/mmu:212032%09red
Arginine and proline metabolism	KEGG PATHWAY	mmu00330	1	51	0.137408	0.194273	67092	http://www.genome.jp/kegg-bin/show_pathway?mmu00330/mmu:67092%09red
Endometrial cancer	KEGG PATHWAY	mmu05213	1	52	0.139858	0.19685	12550	http://www.genome.jp/kegg-bin/show_pathway?mmu05213/mmu:12550%09red
Amyotrophic lateral sclerosis (ALS)	KEGG PATHWAY	mmu05014	1	52	0.139858	0.19685	13063	http://www.genome.jp/kegg-bin/show_pathway?mmu05014/mmu:13063%09red
COPI-dependent Golgi-to-ER retrograde traffic	Reactome	R-MMU-6811434	1	52	0.139858	0.19685	66111	http://www.reactome.org/cgi-bin/eventbrowser_st_id?ST_ID=R-MMU-6811434
Platelet homeostasis	Reactome	R-MMU-418346	1	53	0.142301	0.199094	228139	http://www.reactome.org/cgi-bin/eventbrowser_st_id?ST_ID=R-MMU-418346
Class B/2 (Secretin family receptors)	Reactome	R-MMU-373080	1	53	0.142301	0.199094	14701	http://www.reactome.org/cgi-bin/eventbrowser_st_id?ST_ID=R-MMU-373080
MAP kinase activation in TLR cascade	Reactome	R-MMU-450294	1	54	0.144738	0.201444	20112	http://www.reactome.org/cgi-bin/eventbrowser_st_id?ST_ID=R-MMU-450294
Metabolism of fat-soluble vitamins	Reactome	R-MMU-6806667	1	54	0.144738	0.201444	14733	http://www.reactome.org/cgi-bin/eventbrowser_st_id?ST_ID=R-MMU-6806667
Semaphorin interactions	Reactome	R-MMU-373755	1	55	0.147167	0.203942	12569	http://www.reactome.org/cgi-bin/eventbrowser_st_id?ST_ID=R-MMU-373755
Valine, leucine and isoleucine degradation	KEGG PATHWAY	mmu00280	1	56	0.14959	0.20686	73724	http://www.genome.jp/kegg-bin/show_pathway?mmu00280/mmu:73724%09red
Signaling by PTK6	Reactome	R-MMU-8848021	1	56	0.14959	0.20686	100042150	http://www.reactome.org/cgi-bin/eventbrowser_st_id?ST_ID=R-MMU-8848021
Oxytocin receptor mediated signaling pathway	PANTHER	P04391	1	57	0.152006	0.208913	14701	http://www.pantherdb.org/pathway/pathwayDiagram.jsp?catAccession=P04391
Fcgamma receptor (FCGR) dependent phagocytosis	Reactome	R-MMU-2029480	1	57	0.152006	0.208913	14130	http://www.reactome.org/cgi-bin/eventbrowser_st_id?ST_ID=R-MMU-2029480
Lipoprotein metabolism	Reactome	R-MMU-174824	1	57	0.152006	0.208913	18453	http://www.reactome.org/cgi-bin/eventbrowser_st_id?ST_ID=R-MMU-174824
Hedgehog ligand biogenesis	Reactome	R-MMU-5358346	1	57	0.152006	0.208913	18453	http://www.reactome.org/cgi-bin/eventbrowser_st_id?ST_ID=R-MMU-5358346
GABA receptor activation	Reactome	R-MMU-977443	1	57	0.152006	0.208913	14701	http://www.reactome.org/cgi-bin/eventbrowser_st_id?ST_ID=R-MMU-977443
Legionellosis	KEGG PATHWAY	mmu05134	1	58	0.154415	0.211079	13063	http://www.genome.jp/kegg-bin/show_pathway?mmu05134/mmu:13063%09red
Glycerolipid metabolism	KEGG PATHWAY	mmu00561	1	59	0.156817	0.213552	67800	http://www.genome.jp/kegg-bin/show_pathway?mmu00561/mmu:67800%09red
Thyrotropin-releasing hormone receptor signaling pathway	PANTHER	P04394	1	60	0.159213	0.215784	14701	http://www.pantherdb.org/pathway/pathwayDiagram.jsp?catAccession=P04394
Collagen biosynthesis and modifying enzymes	Reactome	R-MMU-1650814	1	60	0.159213	0.215784	18453	http://www.reactome.org/cgi-bin/eventbrowser_st_id?ST_ID=R-MMU-1650814
L1CAM interactions	Reactome	R-MMU-373760	1	61	0.161601	0.218114	53321	http://www.reactome.org/cgi-bin/eventbrowser_st_id?ST_ID=R-MMU-373760
Ras Pathway	PANTHER	P04393	1	62	0.163984	0.220157	20112	http://www.pantherdb.org/pathway/pathwayDiagram.jsp?catAccession=P04393
MAPK signaling pathway	KEGG PATHWAY	mmu04010	2	254	0.164495	0.2208	14701|20112	http://www.genome.jp/kegg-bin/show_pathway?mmu04010/mmu:14701%09red/mmu:20112%09red
Colorectal cancer	KEGG PATHWAY	mmu05210	1	64	0.168728	0.22485	13063	http://www.genome.jp/kegg-bin/show_pathway?mmu05210/mmu:13063%09red
5HT2 type receptor mediated signaling pathway	PANTHER	P04374	1	65	0.17109	0.226366	14701	http://www.pantherdb.org/pathway/pathwayDiagram.jsp?catAccession=P04374
Long-term potentiation	KEGG PATHWAY	mmu04720	1	66	0.173445	0.227984	20112	http://www.genome.jp/kegg-bin/show_pathway?mmu04720/mmu:20112%09red
TRIF-mediated TLR3/TLR4 signaling	Reactome	R-MMU-937061	1	66	0.173445	0.227984	20112	http://www.reactome.org/cgi-bin/eventbrowser_st_id?ST_ID=R-MMU-937061
Senescence-Associated Secretory Phenotype (SASP)	Reactome	R-MMU-2559582	1	66	0.173445	0.227984	20112	http://www.reactome.org/cgi-bin/eventbrowser_st_id?ST_ID=R-MMU-2559582
Triglyceride Biosynthesis	Reactome	R-MMU-75109	1	66	0.173445	0.227984	67800	http://www.reactome.org/cgi-bin/eventbrowser_st_id?ST_ID=R-MMU-75109
Leishmaniasis	KEGG PATHWAY	mmu05140	1	67	0.175794	0.230407	17972	http://www.genome.jp/kegg-bin/show_pathway?mmu05140/mmu:17972%09red
COPI-mediated anterograde transport	Reactome	R-MMU-6807878	1	67	0.175794	0.230407	66111	http://www.reactome.org/cgi-bin/eventbrowser_st_id?ST_ID=R-MMU-6807878
Peptide hormone metabolism	Reactome	R-MMU-2980736	1	67	0.175794	0.230407	13035	http://www.reactome.org/cgi-bin/eventbrowser_st_id?ST_ID=R-MMU-2980736
p53 signaling pathway	KEGG PATHWAY	mmu04115	1	68	0.178136	0.232986	13063	http://www.genome.jp/kegg-bin/show_pathway?mmu04115/mmu:13063%09red
Fc epsilon RI signaling pathway	KEGG PATHWAY	mmu04664	1	69	0.180471	0.234963	14125	http://www.genome.jp/kegg-bin/show_pathway?mmu04664/mmu:14125%09red
MyD88:Mal cascade initiated on plasma membrane	Reactome	R-MMU-166058	1	69	0.180471	0.234963	20112	http://www.reactome.org/cgi-bin/eventbrowser_st_id?ST_ID=R-MMU-166058
Toll Like Receptor TLR1:TLR2 Cascade	Reactome	R-MMU-168179	1	69	0.180471	0.234963	20112	http://www.reactome.org/cgi-bin/eventbrowser_st_id?ST_ID=R-MMU-168179
Toll Like Receptor 10 (TLR10) Cascade	Reactome	R-MMU-168142	1	69	0.180471	0.234963	20112	http://www.reactome.org/cgi-bin/eventbrowser_st_id?ST_ID=R-MMU-168142
Toll Like Receptor 5 (TLR5) Cascade	Reactome	R-MMU-168176	1	69	0.180471	0.234963	20112	http://www.reactome.org/cgi-bin/eventbrowser_st_id?ST_ID=R-MMU-168176
Toll Like Receptor TLR6:TLR2 Cascade	Reactome	R-MMU-168188	1	69	0.180471	0.234963	20112	http://www.reactome.org/cgi-bin/eventbrowser_st_id?ST_ID=R-MMU-168188
Toll Like Receptor 2 (TLR2) Cascade	Reactome	R-MMU-181438	1	69	0.180471	0.234963	20112	http://www.reactome.org/cgi-bin/eventbrowser_st_id?ST_ID=R-MMU-181438
MyD88 cascade initiated on plasma membrane	Reactome	R-MMU-975871	1	69	0.180471	0.234963	20112	http://www.reactome.org/cgi-bin/eventbrowser_st_id?ST_ID=R-MMU-975871
Bile secretion	KEGG PATHWAY	mmu04976	1	71	0.185122	0.23956	239273	http://www.genome.jp/kegg-bin/show_pathway?mmu04976/mmu:239273%09red
Nicotinic acetylcholine receptor signaling pathway	PANTHER	P00044	1	71	0.185122	0.23956	17912	http://www.pantherdb.org/pathway/pathwayDiagram.jsp?catAccession=P00044
Toll Like Receptor 3 (TLR3) Cascade	Reactome	R-MMU-168164	1	71	0.185122	0.23956	20112	http://www.reactome.org/cgi-bin/eventbrowser_st_id?ST_ID=R-MMU-168164
MyD88-independent TLR3/TLR4 cascade	Reactome	R-MMU-166166	1	71	0.185122	0.23956	20112	http://www.reactome.org/cgi-bin/eventbrowser_st_id?ST_ID=R-MMU-166166
VEGFA-VEGFR2 Pathway	Reactome	R-MMU-4420097	2	276	0.186726	0.241407	100042150|17972	http://www.reactome.org/cgi-bin/eventbrowser_st_id?ST_ID=R-MMU-4420097
Melanoma	KEGG PATHWAY	mmu05218	1	72	0.187438	0.241825	12550	http://www.genome.jp/kegg-bin/show_pathway?mmu05218/mmu:12550%09red
TRAF6 mediated induction of NFkB and MAP kinases upon TLR7/8 or 9 activation	Reactome	R-MMU-975138	1	73	0.189748	0.243656	20112	http://www.reactome.org/cgi-bin/eventbrowser_st_id?ST_ID=R-MMU-975138
Adherens junction	KEGG PATHWAY	mmu04520	1	74	0.19205	0.245212	12550	http://www.genome.jp/kegg-bin/show_pathway?mmu04520/mmu:12550%09red
Regulation of insulin secretion	Reactome	R-MMU-422356	1	74	0.19205	0.245212	14701	http://www.reactome.org/cgi-bin/eventbrowser_st_id?ST_ID=R-MMU-422356
Signaling by VEGF	Reactome	R-MMU-194138	2	283	0.193888	0.246967	100042150|17972	http://www.reactome.org/cgi-bin/eventbrowser_st_id?ST_ID=R-MMU-194138
B cell receptor signaling pathway	KEGG PATHWAY	mmu04662	1	75	0.194347	0.246967	14130	http://www.genome.jp/kegg-bin/show_pathway?mmu04662/mmu:14130%09red
Toll Like Receptor 7/8 (TLR7/8) Cascade	Reactome	R-MMU-168181	1	75	0.194347	0.246967	20112	http://www.reactome.org/cgi-bin/eventbrowser_st_id?ST_ID=R-MMU-168181
MyD88 dependent cascade initiated on endosome	Reactome	R-MMU-975155	1	75	0.194347	0.246967	20112	http://www.reactome.org/cgi-bin/eventbrowser_st_id?ST_ID=R-MMU-975155
Neuroactive ligand-receptor interaction	KEGG PATHWAY	mmu04080	2	285	0.195942	0.248854	13035|228139	http://www.genome.jp/kegg-bin/show_pathway?mmu04080/mmu:228139%09red/mmu:13035%09red
FCERI mediated NF-kB activation	Reactome	R-MMU-2871837	1	76	0.196637	0.248998	14125	http://www.reactome.org/cgi-bin/eventbrowser_st_id?ST_ID=R-MMU-2871837
Arachidonic acid metabolism	Reactome	R-MMU-2142753	1	76	0.196637	0.248998	16993	http://www.reactome.org/cgi-bin/eventbrowser_st_id?ST_ID=R-MMU-2142753
@@Arachidonic acid metabolism	KEGG PATHWAY	mmu00590	1	90	0.228025	0.276514	16993	http://www.genome.jp/kegg-bin/show_pathway?mmu00590/mmu:16993%09red
Activated TLR4 signalling	Reactome	R-MMU-166054	1	76	0.196637	0.248998	20112	http://www.reactome.org/cgi-bin/eventbrowser_st_id?ST_ID=R-MMU-166054
Phase II conjugation	Reactome	R-MMU-156580	1	76	0.196637	0.248998	211666	http://www.reactome.org/cgi-bin/eventbrowser_st_id?ST_ID=R-MMU-156580
Bacterial invasion of epithelial cells	KEGG PATHWAY	mmu05100	1	78	0.201197	0.252206	12550	http://www.genome.jp/kegg-bin/show_pathway?mmu05100/mmu:12550%09red
Salmonella infection	KEGG PATHWAY	mmu05132	1	78	0.201197	0.252206	16803	http://www.genome.jp/kegg-bin/show_pathway?mmu05132/mmu:16803%09red
Metabolism of polyamines	Reactome	R-MMU-351202	1	78	0.201197	0.252206	67092	http://www.reactome.org/cgi-bin/eventbrowser_st_id?ST_ID=R-MMU-351202
Toll Like Receptor 9 (TLR9) Cascade	Reactome	R-MMU-168138	1	78	0.201197	0.252206	20112	http://www.reactome.org/cgi-bin/eventbrowser_st_id?ST_ID=R-MMU-168138
PI5P, PP2A and IER3 Regulate PI3K/AKT Signaling	Reactome	R-MMU-6811558	1	78	0.201197	0.252206	100042150	http://www.reactome.org/cgi-bin/eventbrowser_st_id?ST_ID=R-MMU-6811558
Golgi-to-ER retrograde transport	Reactome	R-MMU-8856688	1	79	0.203468	0.254399	66111	http://www.reactome.org/cgi-bin/eventbrowser_st_id?ST_ID=R-MMU-8856688
EGFR tyrosine kinase inhibitor resistance	KEGG PATHWAY	mmu01521	1	82	0.210241	0.261103	100042150	http://www.genome.jp/kegg-bin/show_pathway?mmu01521/mmu:100042150%09red
Fc epsilon receptor (FCERI) signaling	Reactome	R-MMU-2454202	2	301	0.212459	0.263366	14125|100042150	http://www.reactome.org/cgi-bin/eventbrowser_st_id?ST_ID=R-MMU-2454202
Interleukin signaling pathway	PANTHER	P00036	1	83	0.212486	0.263366	20112	http://www.pantherdb.org/pathway/pathwayDiagram.jsp?catAccession=P00036
Negative regulation of the PI3K/AKT network	Reactome	R-MMU-199418	1	83	0.212486	0.263366	100042150	http://www.reactome.org/cgi-bin/eventbrowser_st_id?ST_ID=R-MMU-199418
Neuronal System	Reactome	R-MMU-112316	2	302	0.213496	0.26457	14701|20112	http://www.reactome.org/cgi-bin/eventbrowser_st_id?ST_ID=R-MMU-112316
NGF signalling via TRKA from the plasma membrane	Reactome	R-MMU-187037	2	303	0.214534	0.265712	100042150|20112	http://www.reactome.org/cgi-bin/eventbrowser_st_id?ST_ID=R-MMU-187037
Small cell lung cancer	KEGG PATHWAY	mmu05222	1	85	0.216957	0.26731	13063	http://www.genome.jp/kegg-bin/show_pathway?mmu05222/mmu:13063%09red
Aldosterone synthesis and secretion	KEGG PATHWAY	mmu04925	1	86	0.219183	0.269374	13070	http://www.genome.jp/kegg-bin/show_pathway?mmu04925/mmu:13070%09red
Collagen formation	Reactome	R-MMU-1474290	1	86	0.219183	0.269374	18453	http://www.reactome.org/cgi-bin/eventbrowser_st_id?ST_ID=R-MMU-1474290
ErbB signaling pathway	KEGG PATHWAY	mmu04012	1	87	0.221403	0.271371	100042150	http://www.genome.jp/kegg-bin/show_pathway?mmu04012/mmu:100042150%09red
Complement and coagulation cascades	KEGG PATHWAY	mmu04610	1	87	0.221403	0.271371	11537	http://www.genome.jp/kegg-bin/show_pathway?mmu04610/mmu:11537%09red
Apoptosis	Reactome	R-MMU-109581	1	87	0.221403	0.271371	13063	http://www.reactome.org/cgi-bin/eventbrowser_st_id?ST_ID=R-MMU-109581
@@Apoptosis	KEGG PATHWAY	mmu04210	1	139	0.328615	0.365525	13063	http://www.genome.jp/kegg-bin/show_pathway?mmu04210/mmu:13063%09red
Regulation of TP53 Activity through Phosphorylation	Reactome	R-MMU-6804756	1	88	0.223617	0.273154	12569	http://www.reactome.org/cgi-bin/eventbrowser_st_id?ST_ID=R-MMU-6804756
GABAergic synapse	KEGG PATHWAY	mmu04727	1	89	0.225824	0.27496	14701	http://www.genome.jp/kegg-bin/show_pathway?mmu04727/mmu:14701%09red
Lipid digestion, mobilization, and transport	Reactome	R-MMU-73923	1	89	0.225824	0.27496	18453	http://www.reactome.org/cgi-bin/eventbrowser_st_id?ST_ID=R-MMU-73923
MHC class II antigen presentation	Reactome	R-MMU-2132295	1	89	0.225824	0.27496	69608	http://www.reactome.org/cgi-bin/eventbrowser_st_id?ST_ID=R-MMU-2132295
Visual phototransduction	Reactome	R-MMU-2187338	1	89	0.225824	0.27496	14733	http://www.reactome.org/cgi-bin/eventbrowser_st_id?ST_ID=R-MMU-2187338
Progesterone-mediated oocyte maturation	KEGG PATHWAY	mmu04914	1	90	0.228025	0.276514	20112	http://www.genome.jp/kegg-bin/show_pathway?mmu04914/mmu:20112%09red
Fc gamma R-mediated phagocytosis	KEGG PATHWAY	mmu04666	1	90	0.228025	0.276514	14130	http://www.genome.jp/kegg-bin/show_pathway?mmu04666/mmu:14130%09red
Antigen processing-Cross presentation	Reactome	R-MMU-1236975	1	90	0.228025	0.276514	17972	http://www.reactome.org/cgi-bin/eventbrowser_st_id?ST_ID=R-MMU-1236975
ABC-family proteins mediated transport	Reactome	R-MMU-382556	1	92	0.232409	0.280341	239273	http://www.reactome.org/cgi-bin/eventbrowser_st_id?ST_ID=R-MMU-382556
Metabolism of water-soluble vitamins and cofactors	Reactome	R-MMU-196849	1	92	0.232409	0.280341	21452	http://www.reactome.org/cgi-bin/eventbrowser_st_id?ST_ID=R-MMU-196849
Programmed Cell Death	Reactome	R-MMU-5357801	1	92	0.232409	0.280341	13063	http://www.reactome.org/cgi-bin/eventbrowser_st_id?ST_ID=R-MMU-5357801
Morphine addiction	KEGG PATHWAY	mmu05032	1	93	0.234592	0.282377	14701	http://www.genome.jp/kegg-bin/show_pathway?mmu05032/mmu:14701%09red
Transport of glucose and other sugars, bile salts and organic acids, metal ions and amine compounds	Reactome	R-MMU-425366	1	93	0.234592	0.282377	30805	http://www.reactome.org/cgi-bin/eventbrowser_st_id?ST_ID=R-MMU-425366
Metabolism of nucleotides	Reactome	R-MMU-15869	1	94	0.236768	0.284446	11565	http://www.reactome.org/cgi-bin/eventbrowser_st_id?ST_ID=R-MMU-15869
Transport of inorganic cations/anions and amino acids/oligopeptides	Reactome	R-MMU-425393	1	95	0.238939	0.286199	246049	http://www.reactome.org/cgi-bin/eventbrowser_st_id?ST_ID=R-MMU-425393
Cytochrome P450 - arranged by substrate type	Reactome	R-MMU-211897	1	95	0.238939	0.286199	13070	http://www.reactome.org/cgi-bin/eventbrowser_st_id?ST_ID=R-MMU-211897
Potassium Channels	Reactome	R-MMU-1296071	1	95	0.238939	0.286199	14701	http://www.reactome.org/cgi-bin/eventbrowser_st_id?ST_ID=R-MMU-1296071
Viral myocarditis	KEGG PATHWAY	mmu05416	1	96	0.241103	0.288438	13063	http://www.genome.jp/kegg-bin/show_pathway?mmu05416/mmu:13063%09red
Glycerophospholipid biosynthesis	Reactome	R-MMU-1483206	1	97	0.243261	0.290631	67800	http://www.reactome.org/cgi-bin/eventbrowser_st_id?ST_ID=R-MMU-1483206
Antigen processing and presentation	KEGG PATHWAY	mmu04612	1	98	0.245413	0.292572	14828	http://www.genome.jp/kegg-bin/show_pathway?mmu04612/mmu:14828%09red
Circadian entrainment	KEGG PATHWAY	mmu04713	1	98	0.245413	0.292572	14701	http://www.genome.jp/kegg-bin/show_pathway?mmu04713/mmu:14701%09red
Cardiac conduction	Reactome	R-MMU-5576891	1	98	0.245413	0.292572	56461	http://www.reactome.org/cgi-bin/eventbrowser_st_id?ST_ID=R-MMU-5576891
Integration of energy metabolism	Reactome	R-MMU-163685	1	99	0.247559	0.294156	14701	http://www.reactome.org/cgi-bin/eventbrowser_st_id?ST_ID=R-MMU-163685
Meiotic Synapsis	Reactome	R-MMU-1221633	1	100	0.249699	0.295672	64009	http://www.reactome.org/cgi-bin/eventbrowser_st_id?ST_ID=R-MMU-1221633
@@Meiotic synapsis	Reactome	R-MMU-1221632	1	100	0.249699	0.295672	64009	http://www.reactome.org/cgi-bin/eventbrowser_st_id?ST_ID=R-MMU-1221632
Toll-like receptor signaling pathway	KEGG PATHWAY	mmu04620	1	101	0.251833	0.29789	16803	http://www.genome.jp/kegg-bin/show_pathway?mmu04620/mmu:16803%09red
Choline metabolism in cancer	KEGG PATHWAY	mmu05231	1	101	0.251833	0.29789	30805	http://www.genome.jp/kegg-bin/show_pathway?mmu05231/mmu:30805%09red
PIP3 activates AKT signaling	Reactome	R-MMU-1257604	1	102	0.253961	0.299785	100042150	http://www.reactome.org/cgi-bin/eventbrowser_st_id?ST_ID=R-MMU-1257604
PI-3K cascade:FGFR1	Reactome	R-MMU-5654689	1	102	0.253961	0.299785	100042150	http://www.reactome.org/cgi-bin/eventbrowser_st_id?ST_ID=R-MMU-5654689
PI3K events in ERBB4 signaling	Reactome	R-MMU-1250342	1	102	0.253961	0.299785	100042150	http://www.reactome.org/cgi-bin/eventbrowser_st_id?ST_ID=R-MMU-1250342
PI-3K cascade:FGFR3	Reactome	R-MMU-5654710	1	102	0.253961	0.299785	100042150	http://www.reactome.org/cgi-bin/eventbrowser_st_id?ST_ID=R-MMU-5654710
PI-3K cascade:FGFR2	Reactome	R-MMU-5654695	1	102	0.253961	0.299785	100042150	http://www.reactome.org/cgi-bin/eventbrowser_st_id?ST_ID=R-MMU-5654695
PI-3K cascade:FGFR4	Reactome	R-MMU-5654720	1	102	0.253961	0.299785	100042150	http://www.reactome.org/cgi-bin/eventbrowser_st_id?ST_ID=R-MMU-5654720
Retrograde endocannabinoid signaling	KEGG PATHWAY	mmu04723	1	103	0.256083	0.30151	14701	http://www.genome.jp/kegg-bin/show_pathway?mmu04723/mmu:14701%09red
NF-kappa B signaling pathway	KEGG PATHWAY	mmu04064	1	104	0.258199	0.30374	16803	http://www.genome.jp/kegg-bin/show_pathway?mmu04064/mmu:16803%09red
PI3K/AKT activation	Reactome	R-MMU-198203	1	105	0.260309	0.305068	100042150	http://www.reactome.org/cgi-bin/eventbrowser_st_id?ST_ID=R-MMU-198203
GAB1 signalosome	Reactome	R-MMU-180292	1	105	0.260309	0.305068	100042150	http://www.reactome.org/cgi-bin/eventbrowser_st_id?ST_ID=R-MMU-180292
PI3K-Akt signaling pathway	KEGG PATHWAY	mmu04151	2	350	0.26368	0.308543	14701|14936	http://www.genome.jp/kegg-bin/show_pathway?mmu04151/mmu:14701%09red/mmu:14936%09red
HIF-1 signaling pathway	KEGG PATHWAY	mmu04066	1	110	0.270769	0.315329	212032	http://www.genome.jp/kegg-bin/show_pathway?mmu04066/mmu:212032%09red
Alzheimer disease-presenilin pathway	PANTHER	P00004	1	110	0.270769	0.315329	12550	http://www.pantherdb.org/pathway/pathwayDiagram.jsp?catAccession=P00004
Cholinergic synapse	KEGG PATHWAY	mmu04725	1	113	0.276976	0.320647	14701	http://www.genome.jp/kegg-bin/show_pathway?mmu04725/mmu:14701%09red
Toxoplasmosis	KEGG PATHWAY	mmu05145	1	113	0.276976	0.320647	13063	http://www.genome.jp/kegg-bin/show_pathway?mmu05145/mmu:13063%09red
PDGF signaling pathway	PANTHER	P00047	1	113	0.276976	0.320647	20112	http://www.pantherdb.org/pathway/pathwayDiagram.jsp?catAccession=P00047
Heterotrimeric G-protein signaling pathway-Gq alpha and Go alpha mediated pathway	PANTHER	P00027	1	114	0.279033	0.322211	14701	http://www.pantherdb.org/pathway/pathwayDiagram.jsp?catAccession=P00027
Glutamatergic synapse	KEGG PATHWAY	mmu04724	1	115	0.281084	0.324306	14701	http://www.genome.jp/kegg-bin/show_pathway?mmu04724/mmu:14701%09red
Cadherin signaling pathway	PANTHER	P00012	1	115	0.281084	0.324306	12550	http://www.pantherdb.org/pathway/pathwayDiagram.jsp?catAccession=P00012
Meiosis	Reactome	R-MMU-1500620	1	115	0.281084	0.324306	64009	http://www.reactome.org/cgi-bin/eventbrowser_st_id?ST_ID=R-MMU-1500620
Oocyte meiosis	KEGG PATHWAY	mmu04114	1	116	0.283129	0.32628	20112	http://www.genome.jp/kegg-bin/show_pathway?mmu04114/mmu:20112%09red
Thyroid hormone signaling pathway	KEGG PATHWAY	mmu04919	1	117	0.285169	0.328023	13371	http://www.genome.jp/kegg-bin/show_pathway?mmu04919/mmu:13371%09red
Leukocyte transendothelial migration	KEGG PATHWAY	mmu04670	1	121	0.29327	0.335481	17972	http://www.genome.jp/kegg-bin/show_pathway?mmu04670/mmu:17972%09red
Neurotrophin signaling pathway	KEGG PATHWAY	mmu04722	1	122	0.295281	0.337162	20112	http://www.genome.jp/kegg-bin/show_pathway?mmu04722/mmu:20112%09red
Signalling by NGF	Reactome	R-MMU-166520	2	385	0.300383	0.341563	100042150|20112	http://www.reactome.org/cgi-bin/eventbrowser_st_id?ST_ID=R-MMU-166520
Sphingolipid signaling pathway	KEGG PATHWAY	mmu04071	1	125	0.301281	0.342298	14125	http://www.genome.jp/kegg-bin/show_pathway?mmu04071/mmu:14125%09red
GPCR ligand binding	Reactome	R-MMU-500792	2	391	0.306655	0.347309	16952|14701	http://www.reactome.org/cgi-bin/eventbrowser_st_id?ST_ID=R-MMU-500792
Cellular Senescence	Reactome	R-MMU-2559583	1	128	0.307229	0.347672	20112	http://www.reactome.org/cgi-bin/eventbrowser_st_id?ST_ID=R-MMU-2559583
AMPK signaling pathway	KEGG PATHWAY	mmu04152	1	129	0.309201	0.349267	14936	http://www.genome.jp/kegg-bin/show_pathway?mmu04152/mmu:14936%09red
Serotonergic synapse	KEGG PATHWAY	mmu04726	1	133	0.317032	0.356407	14701	http://www.genome.jp/kegg-bin/show_pathway?mmu04726/mmu:14701%09red
Phase 1 - Functionalization of compounds	Reactome	R-MMU-211945	1	134	0.318976	0.357946	13070	http://www.reactome.org/cgi-bin/eventbrowser_st_id?ST_ID=R-MMU-211945
Dopaminergic synapse	KEGG PATHWAY	mmu04728	1	135	0.320915	0.359558	14701	http://www.genome.jp/kegg-bin/show_pathway?mmu04728/mmu:14701%09red
Intra-Golgi and retrograde Golgi-to-ER traffic	Reactome	R-MMU-6811442	1	135	0.320915	0.359558	66111	http://www.reactome.org/cgi-bin/eventbrowser_st_id?ST_ID=R-MMU-6811442
Measles	KEGG PATHWAY	mmu05162	1	139	0.328615	0.365525	14130	http://www.genome.jp/kegg-bin/show_pathway?mmu05162/mmu:14130%09red
Regulation of TP53 Activity	Reactome	R-MMU-5633007	1	140	0.330526	0.367422	12569	http://www.reactome.org/cgi-bin/eventbrowser_st_id?ST_ID=R-MMU-5633007
Angiogenesis	PANTHER	P00005	1	144	0.338118	0.374756	27261	http://www.pantherdb.org/pathway/pathwayDiagram.jsp?catAccession=P00005
Phospholipase D signaling pathway	KEGG PATHWAY	mmu04072	1	146	0.341882	0.378315	14125	http://www.genome.jp/kegg-bin/show_pathway?mmu04072/mmu:14125%09red
Hepatitis B	KEGG PATHWAY	mmu05161	1	146	0.341882	0.378315	13063	http://www.genome.jp/kegg-bin/show_pathway?mmu05161/mmu:13063%09red
Signaling by Hedgehog	Reactome	R-MMU-5358351	1	148	0.345624	0.3819	18453	http://www.reactome.org/cgi-bin/eventbrowser_st_id?ST_ID=R-MMU-5358351
Parkinson's disease	KEGG PATHWAY	mmu05012	1	149	0.347488	0.383897	13063	http://www.genome.jp/kegg-bin/show_pathway?mmu05012/mmu:13063%09red
Phospholipid metabolism	Reactome	R-MMU-1483257	1	153	0.354889	0.390372	67800	http://www.reactome.org/cgi-bin/eventbrowser_st_id?ST_ID=R-MMU-1483257
Hippo signaling pathway	KEGG PATHWAY	mmu04390	1	154	0.356726	0.392204	12550	http://www.genome.jp/kegg-bin/show_pathway?mmu04390/mmu:12550%09red
mTOR signaling pathway	KEGG PATHWAY	mmu04150	1	156	0.360385	0.395782	20112	http://www.genome.jp/kegg-bin/show_pathway?mmu04150/mmu:20112%09red
Non-alcoholic fatty liver disease (NAFLD)	KEGG PATHWAY	mmu04932	1	157	0.362207	0.397464	13063	http://www.genome.jp/kegg-bin/show_pathway?mmu04932/mmu:13063%09red
Jak-STAT signaling pathway	KEGG PATHWAY	mmu04630	1	161	0.369443	0.404043	53603	http://www.genome.jp/kegg-bin/show_pathway?mmu04630/mmu:53603%09red
G alpha (q) signalling events	Reactome	R-MMU-416476	1	165	0.376597	0.409576	16952	http://www.reactome.org/cgi-bin/eventbrowser_st_id?ST_ID=R-MMU-416476
Downstream signaling events of B Cell Receptor (BCR)	Reactome	R-MMU-1168372	1	169	0.383671	0.415355	100042150	http://www.reactome.org/cgi-bin/eventbrowser_st_id?ST_ID=R-MMU-1168372
Influenza A	KEGG PATHWAY	mmu05164	1	172	0.388924	0.420311	13063	http://www.genome.jp/kegg-bin/show_pathway?mmu05164/mmu:13063%09red
Calcium signaling pathway	KEGG PATHWAY	mmu04020	1	182	0.406116	0.435657	228139	http://www.genome.jp/kegg-bin/show_pathway?mmu04020/mmu:228139%09red
Peptide ligand-binding receptors	Reactome	R-MMU-375276	1	188	0.416201	0.445149	16952	http://www.reactome.org/cgi-bin/eventbrowser_st_id?ST_ID=R-MMU-375276
Signaling by the B Cell Receptor (BCR)	Reactome	R-MMU-983705	1	191	0.421179	0.44956	100042150	http://www.reactome.org/cgi-bin/eventbrowser_st_id?ST_ID=R-MMU-983705
Chemokine signaling pathway	KEGG PATHWAY	mmu04062	1	198	0.432632	0.45942	14701	http://www.genome.jp/kegg-bin/show_pathway?mmu04062/mmu:14701%09red
cAMP signaling pathway	KEGG PATHWAY	mmu04024	1	198	0.432632	0.45942	239273	http://www.genome.jp/kegg-bin/show_pathway?mmu04024/mmu:239273%09red
G alpha (i) signalling events	Reactome	R-MMU-418594	1	198	0.432632	0.45942	16952	http://www.reactome.org/cgi-bin/eventbrowser_st_id?ST_ID=R-MMU-418594
Huntington's disease	KEGG PATHWAY	mmu05016	1	199	0.43425	0.46021	13063	http://www.genome.jp/kegg-bin/show_pathway?mmu05016/mmu:13063%09red
SHC1 events in ERBB4 signaling	Reactome	R-MMU-1250347	1	199	0.43425	0.46021	100042150	http://www.reactome.org/cgi-bin/eventbrowser_st_id?ST_ID=R-MMU-1250347
SOS-mediated signalling	Reactome	R-MMU-112412	1	199	0.43425	0.46021	100042150	http://www.reactome.org/cgi-bin/eventbrowser_st_id?ST_ID=R-MMU-112412
SHC1 events in EGFR signaling	Reactome	R-MMU-180336	1	199	0.43425	0.46021	100042150	http://www.reactome.org/cgi-bin/eventbrowser_st_id?ST_ID=R-MMU-180336
Signalling to p38 via RIT and RIN	Reactome	R-MMU-187706	1	199	0.43425	0.46021	100042150	http://www.reactome.org/cgi-bin/eventbrowser_st_id?ST_ID=R-MMU-187706
GRB2 events in EGFR signaling	Reactome	R-MMU-179812	1	199	0.43425	0.46021	100042150	http://www.reactome.org/cgi-bin/eventbrowser_st_id?ST_ID=R-MMU-179812
RAF/MAP kinase cascade	Reactome	R-MMU-5673001	1	199	0.43425	0.46021	100042150	http://www.reactome.org/cgi-bin/eventbrowser_st_id?ST_ID=R-MMU-5673001
FRS-mediated FGFR2 signaling	Reactome	R-MMU-5654700	1	200	0.435863	0.461348	100042150	http://www.reactome.org/cgi-bin/eventbrowser_st_id?ST_ID=R-MMU-5654700
FRS-mediated FGFR4 signaling	Reactome	R-MMU-5654712	1	200	0.435863	0.461348	100042150	http://www.reactome.org/cgi-bin/eventbrowser_st_id?ST_ID=R-MMU-5654712
FRS-mediated FGFR3 signaling	Reactome	R-MMU-5654706	1	200	0.435863	0.461348	100042150	http://www.reactome.org/cgi-bin/eventbrowser_st_id?ST_ID=R-MMU-5654706
FRS-mediated FGFR1 signaling	Reactome	R-MMU-5654693	1	200	0.435863	0.461348	100042150	http://www.reactome.org/cgi-bin/eventbrowser_st_id?ST_ID=R-MMU-5654693
Alcoholism	KEGG PATHWAY	mmu05034	1	204	0.44227	0.46719	14701	http://www.genome.jp/kegg-bin/show_pathway?mmu05034/mmu:14701%09red
Frs2-mediated activation	Reactome	R-MMU-170968	1	204	0.44227	0.46719	100042150	http://www.reactome.org/cgi-bin/eventbrowser_st_id?ST_ID=R-MMU-170968
Signalling to RAS	Reactome	R-MMU-167044	1	204	0.44227	0.46719	100042150	http://www.reactome.org/cgi-bin/eventbrowser_st_id?ST_ID=R-MMU-167044
MAPK1/MAPK3 signaling	Reactome	R-MMU-5684996	1	204	0.44227	0.46719	100042150	http://www.reactome.org/cgi-bin/eventbrowser_st_id?ST_ID=R-MMU-5684996
ARMS-mediated activation	Reactome	R-MMU-170984	1	204	0.44227	0.46719	100042150	http://www.reactome.org/cgi-bin/eventbrowser_st_id?ST_ID=R-MMU-170984
Signaling by Leptin	Reactome	R-MMU-2586552	1	206	0.445447	0.469603	100042150	http://www.reactome.org/cgi-bin/eventbrowser_st_id?ST_ID=R-MMU-2586552
Interleukin receptor SHC signaling	Reactome	R-MMU-912526	1	207	0.447028	0.470401	100042150	http://www.reactome.org/cgi-bin/eventbrowser_st_id?ST_ID=R-MMU-912526
Prolonged ERK activation events	Reactome	R-MMU-169893	1	207	0.447028	0.470401	100042150	http://www.reactome.org/cgi-bin/eventbrowser_st_id?ST_ID=R-MMU-169893
Proteoglycans in cancer	KEGG PATHWAY	mmu05205	1	208	0.448605	0.471915	14733	http://www.genome.jp/kegg-bin/show_pathway?mmu05205/mmu:14733%09red
VEGFR2 mediated cell proliferation	Reactome	R-MMU-5218921	1	208	0.448605	0.471915	100042150	http://www.reactome.org/cgi-bin/eventbrowser_st_id?ST_ID=R-MMU-5218921
Signalling to ERKs	Reactome	R-MMU-187687	1	212	0.454869	0.47799	100042150	http://www.reactome.org/cgi-bin/eventbrowser_st_id?ST_ID=R-MMU-187687
Interleukin-2 signaling	Reactome	R-MMU-451927	1	214	0.457975	0.480736	100042150	http://www.reactome.org/cgi-bin/eventbrowser_st_id?ST_ID=R-MMU-451927
Rap1 signaling pathway	KEGG PATHWAY	mmu04015	1	215	0.459521	0.482137	12550	http://www.genome.jp/kegg-bin/show_pathway?mmu04015/mmu:12550%09red
Regulation of actin cytoskeleton	KEGG PATHWAY	mmu04810	1	218	0.464133	0.486082	14701	http://www.genome.jp/kegg-bin/show_pathway?mmu04810/mmu:14701%09red
Inflammation mediated by chemokine and cytokine signaling pathway	PANTHER	P00031	1	218	0.464133	0.486082	14701	http://www.pantherdb.org/pathway/pathwayDiagram.jsp?catAccession=P00031
Interleukin-3, 5 and GM-CSF signaling	Reactome	R-MMU-512988	1	218	0.464133	0.486082	100042150	http://www.reactome.org/cgi-bin/eventbrowser_st_id?ST_ID=R-MMU-512988
RET signaling	Reactome	R-MMU-8853659	1	218	0.464133	0.486082	100042150	http://www.reactome.org/cgi-bin/eventbrowser_st_id?ST_ID=R-MMU-8853659
Herpes simplex infection	KEGG PATHWAY	mmu05168	1	224	0.473241	0.493882	13063	http://www.genome.jp/kegg-bin/show_pathway?mmu05168/mmu:13063%09red
NCAM signaling for neurite out-growth	Reactome	R-MMU-375165	1	226	0.476242	0.496939	100042150	http://www.reactome.org/cgi-bin/eventbrowser_st_id?ST_ID=R-MMU-375165
MAPK family signaling cascades	Reactome	R-MMU-5683057	1	227	0.477737	0.498119	100042150	http://www.reactome.org/cgi-bin/eventbrowser_st_id?ST_ID=R-MMU-5683057
RHO GTPase Effectors	Reactome	R-MMU-195258	1	230	0.482195	0.502537	17972	http://www.reactome.org/cgi-bin/eventbrowser_st_id?ST_ID=R-MMU-195258
Ras signaling pathway	KEGG PATHWAY	mmu04014	1	231	0.483672	0.503694	14701	http://www.genome.jp/kegg-bin/show_pathway?mmu04014/mmu:14701%09red
Signaling by GPCR	Reactome	R-MMU-372790	4	1269	0.489472	0.509501	16952|100042150|14701|20112	http://www.reactome.org/cgi-bin/eventbrowser_st_id?ST_ID=R-MMU-372790
IRS-mediated signalling	Reactome	R-MMU-112399	1	248	0.508162	0.526155	100042150	http://www.reactome.org/cgi-bin/eventbrowser_st_id?ST_ID=R-MMU-112399
Signaling by Type 1 Insulin-like Growth Factor 1 Receptor (IGF1R)	Reactome	R-MMU-2404192	1	252	0.513755	0.530821	100042150	http://www.reactome.org/cgi-bin/eventbrowser_st_id?ST_ID=R-MMU-2404192
IGF1R signaling cascade	Reactome	R-MMU-2428924	1	252	0.513755	0.530821	100042150	http://www.reactome.org/cgi-bin/eventbrowser_st_id?ST_ID=R-MMU-2428924
IRS-related events triggered by IGF1R	Reactome	R-MMU-2428928	1	252	0.513755	0.530821	100042150	http://www.reactome.org/cgi-bin/eventbrowser_st_id?ST_ID=R-MMU-2428928
Insulin receptor signalling cascade	Reactome	R-MMU-74751	1	252	0.513755	0.530821	100042150	http://www.reactome.org/cgi-bin/eventbrowser_st_id?ST_ID=R-MMU-74751
Transcriptional Regulation by TP53	Reactome	R-MMU-3700989	1	253	0.515144	0.532175	12569	http://www.reactome.org/cgi-bin/eventbrowser_st_id?ST_ID=R-MMU-3700989
Signal Transduction	Reactome	R-MMU-162582	7	2393	0.525425	0.542059	18453|14733|100042150|17972|16952|14701|20112	http://www.reactome.org/cgi-bin/eventbrowser_st_id?ST_ID=R-MMU-162582
Cytokine-cytokine receptor interaction	KEGG PATHWAY	mmu04060	1	265	0.531501	0.54775	53603	http://www.genome.jp/kegg-bin/show_pathway?mmu04060/mmu:53603%09red
Downstream signaling of activated FGFR2	Reactome	R-MMU-5654696	1	272	0.540789	0.556149	100042150	http://www.reactome.org/cgi-bin/eventbrowser_st_id?ST_ID=R-MMU-5654696
Downstream signaling of activated FGFR4	Reactome	R-MMU-5654716	1	272	0.540789	0.556149	100042150	http://www.reactome.org/cgi-bin/eventbrowser_st_id?ST_ID=R-MMU-5654716
Downstream signaling of activated FGFR3	Reactome	R-MMU-5654708	1	272	0.540789	0.556149	100042150	http://www.reactome.org/cgi-bin/eventbrowser_st_id?ST_ID=R-MMU-5654708
Signaling by SCF-KIT	Reactome	R-MMU-1433557	1	272	0.540789	0.556149	100042150	http://www.reactome.org/cgi-bin/eventbrowser_st_id?ST_ID=R-MMU-1433557
Downstream signaling of activated FGFR1	Reactome	R-MMU-5654687	1	275	0.544713	0.559681	100042150	http://www.reactome.org/cgi-bin/eventbrowser_st_id?ST_ID=R-MMU-5654687
Signaling by FGFR4	Reactome	R-MMU-5654743	1	275	0.544713	0.559681	100042150	http://www.reactome.org/cgi-bin/eventbrowser_st_id?ST_ID=R-MMU-5654743
Signaling by Insulin receptor	Reactome	R-MMU-74752	1	276	0.546014	0.56068	100042150	http://www.reactome.org/cgi-bin/eventbrowser_st_id?ST_ID=R-MMU-74752
Signaling by FGFR3	Reactome	R-MMU-5654741	1	276	0.546014	0.56068	100042150	http://www.reactome.org/cgi-bin/eventbrowser_st_id?ST_ID=R-MMU-5654741
Organelle biogenesis and maintenance	Reactome	R-MMU-1852241	1	280	0.55118	0.565476	13063	http://www.reactome.org/cgi-bin/eventbrowser_st_id?ST_ID=R-MMU-1852241
Signaling by FGFR1	Reactome	R-MMU-5654736	1	280	0.55118	0.565476	100042150	http://www.reactome.org/cgi-bin/eventbrowser_st_id?ST_ID=R-MMU-5654736
Downstream signal transduction	Reactome	R-MMU-186763	1	284	0.556288	0.570289	100042150	http://www.reactome.org/cgi-bin/eventbrowser_st_id?ST_ID=R-MMU-186763
DAP12 signaling	Reactome	R-MMU-2424491	1	289	0.562592	0.576148	100042150	http://www.reactome.org/cgi-bin/eventbrowser_st_id?ST_ID=R-MMU-2424491
Endocytosis	KEGG PATHWAY	mmu04144	1	294	0.568808	0.582164	13132	http://www.genome.jp/kegg-bin/show_pathway?mmu04144/mmu:13132%09red
Signaling by EGFR	Reactome	R-MMU-177929	1	294	0.568808	0.582164	100042150	http://www.reactome.org/cgi-bin/eventbrowser_st_id?ST_ID=R-MMU-177929
Class A/1 (Rhodopsin-like receptors)	Reactome	R-MMU-373076	1	295	0.57004	0.583164	16952	http://www.reactome.org/cgi-bin/eventbrowser_st_id?ST_ID=R-MMU-373076
DAP12 interactions	Reactome	R-MMU-2172127	1	298	0.573717	0.586662	100042150	http://www.reactome.org/cgi-bin/eventbrowser_st_id?ST_ID=R-MMU-2172127
Signaling by ERBB4	Reactome	R-MMU-1236394	1	300	0.576151	0.589063	100042150	http://www.reactome.org/cgi-bin/eventbrowser_st_id?ST_ID=R-MMU-1236394
Signaling by FGFR2	Reactome	R-MMU-5654738	1	302	0.578571	0.591449	100042150	http://www.reactome.org/cgi-bin/eventbrowser_st_id?ST_ID=R-MMU-5654738
Signaling by FGFR	Reactome	R-MMU-190236	1	308	0.585749	0.59834	100042150	http://www.reactome.org/cgi-bin/eventbrowser_st_id?ST_ID=R-MMU-190236
Signaling by PDGF	Reactome	R-MMU-186797	1	309	0.586933	0.599461	100042150	http://www.reactome.org/cgi-bin/eventbrowser_st_id?ST_ID=R-MMU-186797
Signaling by Rho GTPases	Reactome	R-MMU-194315	1	340	0.622035	0.632949	17972	http://www.reactome.org/cgi-bin/eventbrowser_st_id?ST_ID=R-MMU-194315
Signaling by Interleukins	Reactome	R-MMU-449147	1	362	0.645136	0.654025	100042150	http://www.reactome.org/cgi-bin/eventbrowser_st_id?ST_ID=R-MMU-449147
Generic Transcription Pathway	Reactome	R-MMU-212436	1	385	0.667792	0.675492	12569	http://www.reactome.org/cgi-bin/eventbrowser_st_id?ST_ID=R-MMU-212436
Cytokine Signaling in Immune system	Reactome	R-MMU-1280215	1	484	0.750031	0.754552	100042150	http://www.reactome.org/cgi-bin/eventbrowser_st_id?ST_ID=R-MMU-1280215
Cell Cycle	Reactome	R-MMU-1640170	1	570	0.80487	0.80652	64009	http://www.reactome.org/cgi-bin/eventbrowser_st_id?ST_ID=R-MMU-1640170
GPCR downstream signaling	Reactome	R-MMU-388396	1	1016	0.946472	0.946611	16952	http://www.reactome.org/cgi-bin/eventbrowser_st_id?ST_ID=R-MMU-388396
Gene Expression	Reactome	R-MMU-74160	1	1106	0.958846	0.958846	12569	http://www.reactome.org/cgi-bin/eventbrowser_st_id?ST_ID=R-MMU-74160
--------------------
#Term	Database	ID	Input number	Background number	P-Value	Corrected P-Value	Input	Hyperlink
--------------------
#Term	Database	ID	Input number	Background number	P-Value	Corrected P-Value	Input	Hyperlink
extracellular region	Gene Ontology	GO:0005576	48	3679	1.0834e-20	3.70686e-17	21946|53603|14130|67092|20720|18648|11881|20568|50701|20276|170834|19073|110826|11745|16993|14733|14190|30931|17912|75019|53856|18453|56431|76737|75744|19152|14828|14862|497106|13132|319670|12550|16952|21452|14701|17523|15216|246049|52855|11537|16803|19126|13861|319804|13011|13035|73712|66222	http://amigo.geneontology.org/cgi-bin/amigo/term_details?term=GO:0005576
extracellular region	Gene Ontology Slim	GO:0005576	48	3679	1.0834e-20	3.70686e-17	21946|53603|14130|67092|20720|18648|11881|20568|50701|20276|170834|19073|110826|11745|16993|14733|14190|30931|17912|75019|53856|18453|56431|76737|75744|19152|14828|14862|497106|13132|319670|12550|16952|21452|14701|17523|15216|246049|52855|11537|16803|19126|13861|319804|13011|13035|73712|66222	http://amigo.geneontology.org/cgi-bin/amigo/term_details?term=GO:0005576
membrane-bounded vesicle	Gene Ontology	GO:0031988	40	2808	3.23977e-18	5.54244e-15	21946|108800|18453|67092|20720|18648|11881|20568|50701|20276|19073|110826|11745|14733|14190|30931|17523|56431|75744|19152|14828|66111|16993|319670|12550|16952|21452|14701|17912|246049|52855|11537|16803|19126|13861|13132|13035|73094|73712|66222	http://amigo.geneontology.org/cgi-bin/amigo/term_details?term=GO:0031988
membrane-bounded vesicle	Gene Ontology Slim	GO:0031988	40	2808	3.23977e-18	5.54244e-15	21946|108800|18453|67092|20720|18648|11881|20568|50701|20276|19073|110826|11745|14733|14190|30931|17523|56431|75744|19152|14828|66111|16993|319670|12550|16952|21452|14701|17912|246049|52855|11537|16803|19126|13861|13132|13035|73094|73712|66222	http://amigo.geneontology.org/cgi-bin/amigo/term_details?term=GO:0031988
membrane-bounded organelle	Gene Ontology	GO:0043227	71	9907	1.26501e-17	8.46482e-15	15485|228139|108800|14130|67092|20720|64009|17341|75744|11881|56386|20568|108098|20276|67800|20112|212032|19073|110826|11745|16993|14733|14190|30931|17912|381038|18453|218630|56431|76737|66357|19152|110794|15216|14828|66111|231507|105522|66071|319670|12550|16952|18648|14701|13035|52837|14373|30805|14581|17523|56461|13070|246049|14421|52855|12569|73724|11537|16803|19126|17972|13861|12304|21452|131…	http://amigo.geneontology.org/cgi-bin/amigo/term_details?term=GO:0043227
membrane-bounded organelle	Gene Ontology Slim	GO:0043227	71	9907	1.26501e-17	8.46482e-15	15485|228139|108800|14130|67092|20720|64009|17341|75744|11881|56386|20568|108098|20276|67800|20112|212032|19073|110826|11745|16993|14733|14190|30931|17912|381038|18453|218630|56431|76737|66357|19152|110794|15216|14828|66111|231507|105522|66071|319670|12550|16952|18648|14701|13035|52837|14373|30805|14581|17523|56461|13070|246049|14421|52855|12569|73724|11537|16803|19126|17972|13861|12304|21452|131…	http://amigo.geneontology.org/cgi-bin/amigo/term_details?term=GO:0043227
vesicle	Gene Ontology	GO:0031982	41	3096	1.35386e-17	8.46482e-15	21946|108800|18453|67092|20720|18648|11881|20568|50701|20276|19073|110826|11745|14733|14190|30931|17523|56431|75744|19152|14828|66111|16993|319670|12550|16952|21452|14701|17912|15216|246049|52855|11537|16803|19126|13861|13132|13035|73094|73712|66222	http://amigo.geneontology.org/cgi-bin/amigo/term_details?term=GO:0031982
vesicle	Gene Ontology Slim	GO:0031982	41	3096	1.35386e-17	8.46482e-15	21946|108800|18453|67092|20720|18648|11881|20568|50701|20276|19073|110826|11745|14733|14190|30931|17523|56431|75744|19152|14828|66111|16993|319670|12550|16952|21452|14701|17912|15216|246049|52855|11537|16803|19126|13861|13132|13035|73094|73712|66222	http://amigo.geneontology.org/cgi-bin/amigo/term_details?term=GO:0031982
extracellular vesicle	Gene Ontology	GO:1903561	36	2297	1.40599e-17	8.46482e-15	21946|18453|67092|20720|18648|11881|20568|19126|20276|110826|11745|14733|14190|30931|17523|56431|75744|19152|14828|16993|319670|12550|16952|21452|14701|17912|246049|52855|11537|16803|50701|13861|13132|13035|73712|66222	http://amigo.geneontology.org/cgi-bin/amigo/term_details?term=GO:1903561
extracellular vesicle	Gene Ontology Slim	GO:1903561	36	2297	1.40599e-17	8.46482e-15	21946|18453|67092|20720|18648|11881|20568|19126|20276|110826|11745|14733|14190|30931|17523|56431|75744|19152|14828|16993|319670|12550|16952|21452|14701|17912|246049|52855|11537|16803|50701|13861|13132|13035|73712|66222	http://amigo.geneontology.org/cgi-bin/amigo/term_details?term=GO:1903561
extracellular organelle	Gene Ontology	GO:0043230	36	2301	1.48441e-17	8.46482e-15	21946|18453|67092|20720|18648|11881|20568|19126|20276|110826|11745|14733|14190|30931|17523|56431|75744|19152|14828|16993|319670|12550|16952|21452|14701|17912|246049|52855|11537|16803|50701|13861|13132|13035|73712|66222	http://amigo.geneontology.org/cgi-bin/amigo/term_details?term=GO:0043230
extracellular organelle	Gene Ontology Slim	GO:0043230	36	2301	1.48441e-17	8.46482e-15	21946|18453|67092|20720|18648|11881|20568|19126|20276|110826|11745|14733|14190|30931|17523|56431|75744|19152|14828|16993|319670|12550|16952|21452|14701|17912|246049|52855|11537|16803|50701|13861|13132|13035|73712|66222	http://amigo.geneontology.org/cgi-bin/amigo/term_details?term=GO:0043230
extracellular exosome	Gene Ontology	GO:0070062	35	2285	9.05563e-17	3.97445e-14	21946|18453|67092|18648|11881|20568|19126|20276|110826|11745|14733|14190|30931|17523|56431|75744|19152|14828|16993|319670|12550|16952|21452|14701|17912|246049|52855|11537|16803|50701|13861|13132|13035|73712|66222	http://amigo.geneontology.org/cgi-bin/amigo/term_details?term=GO:0070062
extracellular exosome	Gene Ontology Slim	GO:0070062	35	2285	9.05563e-17	3.97445e-14	21946|18453|67092|18648|11881|20568|19126|20276|110826|11745|14733|14190|30931|17523|56431|75744|19152|14828|16993|319670|12550|16952|21452|14701|17912|246049|52855|11537|16803|50701|13861|13132|13035|73712|66222	http://amigo.geneontology.org/cgi-bin/amigo/term_details?term=GO:0070062
cellular process	Gene Ontology	GO:0009987	76	11766	9.29288e-17	3.97445e-14	15485|228139|108800|14130|20720|64009|17341|11881|56386|20568|50701|230751|71862|381038|67800|11565|20112|212032|19073|110826|11745|16993|14733|170813|30931|17912|75019|53856|53321|218630|56431|11655|75744|27261|19152|110794|15216|14828|14862|73724|231507|14190|14125|13132|66071|13861|12550|16952|80910|108098|14701|52837|14373|18648|30805|14581|17523|13371|56461|13070|74096|14421|12569|11537|1680…	http://amigo.geneontology.org/cgi-bin/amigo/term_details?term=GO:0009987
cellular process	Gene Ontology Slim	GO:0009987	76	11766	9.29288e-17	3.97445e-14	15485|228139|108800|14130|20720|64009|17341|11881|56386|20568|50701|230751|71862|381038|67800|11565|20112|212032|19073|110826|11745|16993|14733|170813|30931|17912|75019|53856|53321|218630|56431|11655|75744|27261|19152|110794|15216|14828|14862|73724|231507|14190|14125|13132|66071|13861|12550|16952|80910|108098|14701|52837|14373|18648|30805|14581|17523|13371|56461|13070|74096|14421|12569|11537|1680…	http://amigo.geneontology.org/cgi-bin/amigo/term_details?term=GO:0009987
single-organism process	Gene Ontology	GO:0044699	71	10338	1.44813e-16	5.50532e-14	15485|228139|108800|14130|20720|64009|17341|11881|56386|50701|20276|71862|381038|67800|11565|20112|212032|19073|110826|11745|14733|170813|30931|17912|75019|53856|53321|56431|11655|75744|27261|19152|110794|15216|14828|218630|231507|16993|14125|66071|13861|12550|16952|74096|108098|14701|52837|14373|18648|30805|14581|17523|13371|56461|13070|246049|14421|12569|11537|16803|19126|12304|80910|14936|1313…	http://amigo.geneontology.org/cgi-bin/amigo/term_details?term=GO:0044699
single-organism process	Gene Ontology Slim	GO:0044699	71	10338	1.44813e-16	5.50532e-14	15485|228139|108800|14130|20720|64009|17341|11881|56386|50701|20276|71862|381038|67800|11565|20112|212032|19073|110826|11745|14733|170813|30931|17912|75019|53856|53321|56431|11655|75744|27261|19152|110794|15216|14828|218630|231507|16993|14125|66071|13861|12550|16952|74096|108098|14701|52837|14373|18648|30805|14581|17523|13371|56461|13070|246049|14421|12569|11537|16803|19126|12304|80910|14936|1313…	http://amigo.geneontology.org/cgi-bin/amigo/term_details?term=GO:0044699
cell	Gene Ontology	GO:0005623	78	12774	5.94943e-16	1.85054e-13	15485|228139|108800|20276|14130|67092|20720|64009|17341|75744|11881|56386|50701|230751|71862|67800|11565|20112|212032|19073|110826|11745|16993|12304|14733|170813|30931|17912|381038|53321|218630|66111|11655|76737|66357|27261|19152|110794|15216|14828|14862|73724|231507|105522|14125|66071|319670|12550|16952|74096|108098|14701|52837|14373|18648|30805|14581|17523|56461|13070|246049|14421|52855|12569|1…	http://amigo.geneontology.org/cgi-bin/amigo/term_details?term=GO:0005623
cell part	Gene Ontology	GO:0044464	78	12774	5.94943e-16	1.85054e-13	15485|228139|108800|20276|14130|67092|20720|64009|17341|75744|11881|56386|50701|230751|71862|67800|11565|20112|212032|19073|110826|11745|16993|12304|14733|170813|30931|17912|381038|53321|218630|66111|11655|76737|66357|27261|19152|110794|15216|14828|14862|73724|231507|105522|14125|66071|319670|12550|16952|74096|108098|14701|52837|14373|18648|30805|14581|17523|56461|13070|246049|14421|52855|12569|1…	http://amigo.geneontology.org/cgi-bin/amigo/term_details?term=GO:0044464
cell part	Gene Ontology Slim	GO:0044464	78	12774	5.94943e-16	1.85054e-13	15485|228139|108800|20276|14130|67092|20720|64009|17341|75744|11881|56386|50701|230751|71862|67800|11565|20112|212032|19073|110826|11745|16993|12304|14733|170813|30931|17912|381038|53321|218630|66111|11655|76737|66357|27261|19152|110794|15216|14828|14862|73724|231507|105522|14125|66071|319670|12550|16952|74096|108098|14701|52837|14373|18648|30805|14581|17523|56461|13070|246049|14421|52855|12569|1…	http://amigo.geneontology.org/cgi-bin/amigo/term_details?term=GO:0044464
cell	Gene Ontology Slim	GO:0005623	78	12774	5.94943e-16	1.85054e-13	15485|228139|108800|20276|14130|67092|20720|64009|17341|75744|11881|56386|50701|230751|71862|67800|11565|20112|212032|19073|110826|11745|16993|12304|14733|170813|30931|17912|381038|53321|218630|66111|11655|76737|66357|27261|19152|110794|15216|14828|14862|73724|231507|105522|14125|66071|319670|12550|16952|74096|108098|14701|52837|14373|18648|30805|14581|17523|56461|13070|246049|14421|52855|12569|1…	http://amigo.geneontology.org/cgi-bin/amigo/term_details?term=GO:0005623
organelle	Gene Ontology	GO:0043226	71	10657	8.08178e-16	2.30432e-13	15485|228139|108800|14130|67092|20720|64009|17341|75744|11881|56386|20568|108098|20276|67800|20112|212032|19073|110826|11745|16993|14733|14190|30931|17912|381038|18453|218630|56431|76737|66357|19152|110794|15216|14828|66111|231507|105522|66071|319670|12550|16952|18648|14701|13035|52837|14373|30805|14581|17523|56461|13070|246049|14421|52855|12569|73724|11537|16803|19126|17972|13861|12304|21452|131…	http://amigo.geneontology.org/cgi-bin/amigo/term_details?term=GO:0043226
organelle	Gene Ontology Slim	GO:0043226	71	10657	8.08178e-16	2.30432e-13	15485|228139|108800|14130|67092|20720|64009|17341|75744|11881|56386|20568|108098|20276|67800|20112|212032|19073|110826|11745|16993|14733|14190|30931|17912|381038|18453|218630|56431|76737|66357|19152|110794|15216|14828|66111|231507|105522|66071|319670|12550|16952|18648|14701|13035|52837|14373|30805|14581|17523|56461|13070|246049|14421|52855|12569|73724|11537|16803|19126|17972|13861|12304|21452|131…	http://amigo.geneontology.org/cgi-bin/amigo/term_details?term=GO:0043226
extracellular region part	Gene Ontology	GO:0044421	39	3181	1.417e-15	3.72943e-13	21946|53603|18453|67092|20720|18648|11881|20568|50701|20276|110826|11745|14733|14190|30931|17523|56431|76737|75744|19152|14828|16993|319670|12550|16952|21452|14701|17912|15216|246049|52855|11537|16803|19126|13861|13132|13035|73712|66222	http://amigo.geneontology.org/cgi-bin/amigo/term_details?term=GO:0044421
extracellular region part	Gene Ontology Slim	GO:0044421	39	3181	1.417e-15	3.72943e-13	21946|53603|18453|67092|20720|18648|11881|20568|50701|20276|110826|11745|14733|14190|30931|17523|56431|76737|75744|19152|14828|16993|319670|12550|16952|21452|14701|17912|15216|246049|52855|11537|16803|19126|13861|13132|13035|73712|66222	http://amigo.geneontology.org/cgi-bin/amigo/term_details?term=GO:0044421
single-organism cellular process	Gene Ontology	GO:0044763	65	9244	4.18212e-15	1.02208e-12	15485|228139|108800|14130|20720|64009|17341|11881|56386|50701|381038|71862|67800|11565|20112|212032|19073|110826|11745|14733|170813|30931|17912|75019|53856|53321|56431|75744|27261|19152|110794|15216|14828|218630|231507|16993|14125|13861|12550|16952|80910|18648|14701|52837|14373|30805|14581|17523|13371|56461|13070|14421|12569|11537|16803|19126|12304|14936|13132|21946|15186|73094|73712|18453|11655	http://amigo.geneontology.org/cgi-bin/amigo/term_details?term=GO:0044763
single-organism cellular process	Gene Ontology Slim	GO:0044763	65	9244	4.18212e-15	1.02208e-12	15485|228139|108800|14130|20720|64009|17341|11881|56386|50701|381038|71862|67800|11565|20112|212032|19073|110826|11745|14733|170813|30931|17912|75019|53856|53321|56431|75744|27261|19152|110794|15216|14828|218630|231507|16993|14125|13861|12550|16952|80910|18648|14701|52837|14373|30805|14581|17523|13371|56461|13070|14421|12569|11537|16803|19126|12304|14936|13132|21946|15186|73094|73712|18453|11655	http://amigo.geneontology.org/cgi-bin/amigo/term_details?term=GO:0044763
biological regulation	Gene Ontology	GO:0065007	63	8772	6.35382e-15	1.44931e-12	15485|228139|108800|20276|14130|20720|64009|17341|11881|21946|20568|19126|230751|71862|381038|67800|20112|212032|19073|11745|14733|170813|30931|75019|53856|53321|75744|27261|19152|110794|15216|14828|231507|14125|13132|13861|12550|16952|74096|18648|14701|13035|52837|14373|14581|17523|13371|56461|13070|246049|14421|12569|11537|16803|108098|12304|80910|13011|50701|73094|56431|18453|66222	http://amigo.geneontology.org/cgi-bin/amigo/term_details?term=GO:0065007
biological regulation	Gene Ontology Slim	GO:0065007	63	8772	6.35382e-15	1.44931e-12	15485|228139|108800|20276|14130|20720|64009|17341|11881|21946|20568|19126|230751|71862|381038|67800|20112|212032|19073|11745|14733|170813|30931|75019|53856|53321|75744|27261|19152|110794|15216|14828|231507|14125|13132|13861|12550|16952|74096|18648|14701|13035|52837|14373|14581|17523|13371|56461|13070|246049|14421|12569|11537|16803|108098|12304|80910|13011|50701|73094|56431|18453|66222	http://amigo.geneontology.org/cgi-bin/amigo/term_details?term=GO:0065007
cytoplasm	Gene Ontology	GO:0005737	63	8926	1.49562e-14	3.1983e-12	15485|228139|108800|14130|67092|20720|64009|12569|11881|56386|50701|20276|67800|11565|20112|212032|19073|110826|11745|12304|14733|170813|30931|17912|18453|218630|66111|11655|76737|66357|27261|19152|15216|14828|14862|73724|16993|66071|319670|12550|16952|18648|52837|14373|30805|17523|56461|13070|246049|14421|381038|75744|19126|17972|319804|14936|13132|21946|13035|15186|73094|56431|66222	http://amigo.geneontology.org/cgi-bin/amigo/term_details?term=GO:0005737
cytoplasm	Gene Ontology Slim	GO:0005737	63	8926	1.49562e-14	3.1983e-12	15485|228139|108800|14130|67092|20720|64009|12569|11881|56386|50701|20276|67800|11565|20112|212032|19073|110826|11745|12304|14733|170813|30931|17912|18453|218630|66111|11655|76737|66357|27261|19152|15216|14828|14862|73724|16993|66071|319670|12550|16952|18648|52837|14373|30805|17523|56461|13070|246049|14421|381038|75744|19126|17972|319804|14936|13132|21946|13035|15186|73094|56431|66222	http://amigo.geneontology.org/cgi-bin/amigo/term_details?term=GO:0005737
intracellular part	Gene Ontology	GO:0044424	70	11150	4.4487e-14	8.95367e-12	15485|228139|108800|14130|67092|20720|64009|17341|11881|56386|108098|20276|67800|11565|20112|212032|19073|110826|11745|16993|12304|14733|170813|30931|17912|381038|18453|218630|66111|11655|76737|66357|27261|19152|110794|15216|14828|14862|73724|231507|105522|66071|319670|12550|16952|18648|14701|13035|52837|14373|30805|14581|17523|56461|13070|246049|14421|12569|75744|19126|17972|319804|14936|13132|2…	http://amigo.geneontology.org/cgi-bin/amigo/term_details?term=GO:0044424
intracellular part	Gene Ontology Slim	GO:0044424	70	11150	4.4487e-14	8.95367e-12	15485|228139|108800|14130|67092|20720|64009|17341|11881|56386|108098|20276|67800|11565|20112|212032|19073|110826|11745|16993|12304|14733|170813|30931|17912|381038|18453|218630|66111|11655|76737|66357|27261|19152|110794|15216|14828|14862|73724|231507|105522|66071|319670|12550|16952|18648|14701|13035|52837|14373|30805|14581|17523|56461|13070|246049|14421|12569|75744|19126|17972|319804|14936|13132|2…	http://amigo.geneontology.org/cgi-bin/amigo/term_details?term=GO:0044424
intracellular	Gene Ontology	GO:0005622	70	11244	6.99413e-14	1.32947e-11	15485|228139|108800|14130|67092|20720|64009|17341|11881|56386|108098|20276|67800|11565|20112|212032|19073|110826|11745|16993|12304|14733|170813|30931|17912|381038|18453|218630|66111|11655|76737|66357|27261|19152|110794|15216|14828|14862|73724|231507|105522|66071|319670|12550|16952|18648|14701|13035|52837|14373|30805|14581|17523|56461|13070|246049|14421|12569|75744|19126|17972|319804|14936|13132|2…	http://amigo.geneontology.org/cgi-bin/amigo/term_details?term=GO:0005622
intracellular	Gene Ontology Slim	GO:0005622	70	11244	6.99413e-14	1.32947e-11	15485|228139|108800|14130|67092|20720|64009|17341|11881|56386|108098|20276|67800|11565|20112|212032|19073|110826|11745|16993|12304|14733|170813|30931|17912|381038|18453|218630|66111|11655|76737|66357|27261|19152|110794|15216|14828|14862|73724|231507|105522|66071|319670|12550|16952|18648|14701|13035|52837|14373|30805|14581|17523|56461|13070|246049|14421|12569|75744|19126|17972|319804|14936|13132|2…	http://amigo.geneontology.org/cgi-bin/amigo/term_details?term=GO:0005622
cytoplasmic part	Gene Ontology	GO:0044444	50	5940	8.42167e-14	1.51657e-11	228139|108800|14130|67092|20720|64009|12569|11881|56386|50701|20276|67800|212032|19073|110826|11745|14733|30931|17912|18453|66111|76737|66357|19152|15216|14828|73724|66071|15485|12550|16952|18648|52837|14373|30805|17523|56461|13070|14421|381038|75744|19126|17972|12304|13132|13035|15186|73094|56431|11655	http://amigo.geneontology.org/cgi-bin/amigo/term_details?term=GO:0044444
cytoplasmic part	Gene Ontology Slim	GO:0044444	50	5940	8.42167e-14	1.51657e-11	228139|108800|14130|67092|20720|64009|12569|11881|56386|50701|20276|67800|212032|19073|110826|11745|14733|30931|17912|18453|66111|76737|66357|19152|15216|14828|73724|66071|15485|12550|16952|18648|52837|14373|30805|17523|56461|13070|14421|381038|75744|19126|17972|12304|13132|13035|15186|73094|56431|11655	http://amigo.geneontology.org/cgi-bin/amigo/term_details?term=GO:0044444
membrane	Gene Ontology	GO:0016020	55	7244	1.54217e-13	2.63826e-11	228139|108800|20276|14130|67092|20720|64009|75744|56386|230751|67800|11565|20112|12569|19073|11745|14733|170813|30931|381038|53321|66111|66357|27261|19152|15216|14828|16993|14125|15485|12550|16952|74096|18648|14701|52837|71862|30805|17912|13371|56461|13070|246049|14421|52855|16803|19126|17972|80910|14936|13132|13035|73094|18453|66222	http://amigo.geneontology.org/cgi-bin/amigo/term_details?term=GO:0016020
membrane	Gene Ontology Slim	GO:0016020	55	7244	1.54217e-13	2.63826e-11	228139|108800|20276|14130|67092|20720|64009|75744|56386|230751|67800|11565|20112|12569|19073|11745|14733|170813|30931|381038|53321|66111|66357|27261|19152|15216|14828|16993|14125|15485|12550|16952|74096|18648|14701|52837|71862|30805|17912|13371|56461|13070|246049|14421|52855|16803|19126|17972|80910|14936|13132|13035|73094|18453|66222	http://amigo.geneontology.org/cgi-bin/amigo/term_details?term=GO:0016020
endomembrane system	Gene Ontology	GO:0012505	35	3095	6.77483e-13	1.10381e-10	228139|108800|14130|20720|64009|11881|56386|50701|67800|20112|19073|11745|14733|30931|17523|18453|66111|76737|66357|14828|15485|12550|16952|52837|17912|56461|15216|14421|75744|19126|17972|12304|13132|13035|73094	http://amigo.geneontology.org/cgi-bin/amigo/term_details?term=GO:0012505
endomembrane system	Gene Ontology Slim	GO:0012505	35	3095	6.77483e-13	1.10381e-10	228139|108800|14130|20720|64009|11881|56386|50701|67800|20112|19073|11745|14733|30931|17523|18453|66111|76737|66357|14828|15485|12550|16952|52837|17912|56461|15216|14421|75744|19126|17972|12304|13132|13035|73094	http://amigo.geneontology.org/cgi-bin/amigo/term_details?term=GO:0012505
binding	Gene Ontology	GO:0005488	66	10612	1.01609e-12	1.58025e-10	228139|53603|108800|14130|20720|64009|17341|11881|56386|20568|108098|20276|67800|11565|20112|212032|19073|11745|16993|14733|170813|30931|17912|75019|53856|53321|73724|11655|76737|75744|27261|19152|110794|15216|14828|14862|231507|497106|14125|66071|13861|12550|16952|18648|14701|13035|30805|14581|17523|13371|56461|13070|12569|16803|19126|17972|12304|14936|13132|21946|50701|15186|73094|56431|18453|2…	http://amigo.geneontology.org/cgi-bin/amigo/term_details?term=GO:0005488
binding	Gene Ontology Slim	GO:0005488	66	10612	1.01609e-12	1.58025e-10	228139|53603|108800|14130|20720|64009|17341|11881|56386|20568|108098|20276|67800|11565|20112|212032|19073|11745|16993|14733|170813|30931|17912|75019|53856|53321|73724|11655|76737|75744|27261|19152|110794|15216|14828|14862|231507|497106|14125|66071|13861|12550|16952|18648|14701|13035|30805|14581|17523|13371|56461|13070|12569|16803|19126|17972|12304|14936|13132|21946|50701|15186|73094|56431|18453|2…	http://amigo.geneontology.org/cgi-bin/amigo/term_details?term=GO:0005488
regulation of biological process	Gene Ontology	GO:0050789	57	8342	3.66484e-12	5.45185e-10	228139|108800|14130|20720|64009|17341|11881|21946|20568|19126|230751|71862|67800|20112|212032|19073|11745|14733|170813|30931|75019|53856|18453|75744|27261|19152|110794|12569|14828|231507|14125|13132|13861|12550|16952|74096|18648|14701|13035|52837|14373|14581|17523|56461|15216|246049|381038|11537|16803|108098|12304|80910|13011|50701|73094|56431|66222	http://amigo.geneontology.org/cgi-bin/amigo/term_details?term=GO:0050789
regulation of biological process	Gene Ontology Slim	GO:0050789	57	8342	3.66484e-12	5.45185e-10	228139|108800|14130|20720|64009|17341|11881|21946|20568|19126|230751|71862|67800|20112|212032|19073|11745|14733|170813|30931|75019|53856|18453|75744|27261|19152|110794|12569|14828|231507|14125|13132|13861|12550|16952|74096|18648|14701|13035|52837|14373|14581|17523|56461|15216|246049|381038|11537|16803|108098|12304|80910|13011|50701|73094|56431|66222	http://amigo.geneontology.org/cgi-bin/amigo/term_details?term=GO:0050789
response to stimulus	Gene Ontology	GO:0050896	48	6204	8.20358e-12	1.16952e-09	228139|14130|67092|20720|17341|11881|21946|20568|20276|71862|67800|20112|212032|11745|14733|30931|381038|53856|18453|218630|75744|27261|110794|15216|14828|14862|231507|14125|13861|12550|16952|80910|14701|52837|14373|14581|17523|13371|56461|13070|74096|12569|11537|16803|50701|12304|13132|13035	http://amigo.geneontology.org/cgi-bin/amigo/term_details?term=GO:0050896
response to stimulus	Gene Ontology Slim	GO:0050896	48	6204	8.20358e-12	1.16952e-09	228139|14130|67092|20720|17341|11881|21946|20568|20276|71862|67800|20112|212032|11745|14733|30931|381038|53856|18453|218630|75744|27261|110794|15216|14828|14862|231507|14125|13861|12550|16952|80910|14701|52837|14373|14581|17523|13371|56461|13070|74096|12569|11537|16803|50701|12304|13132|13035	http://amigo.geneontology.org/cgi-bin/amigo/term_details?term=GO:0050896
localization	Gene Ontology	GO:0051179	41	4823	3.46549e-11	4.74287e-09	228139|20276|14130|20720|64009|17341|11881|230751|67800|108800|12569|19073|110826|11745|16803|30931|75019|53321|66111|19152|110794|14828|14125|13861|12550|16952|74096|21452|52837|30805|17912|13371|56461|15216|246049|14421|381038|75744|50701|13132|73094	http://amigo.geneontology.org/cgi-bin/amigo/term_details?term=GO:0051179
localization	Gene Ontology Slim	GO:0051179	41	4823	3.46549e-11	4.74287e-09	228139|20276|14130|20720|64009|17341|11881|230751|67800|108800|12569|19073|110826|11745|16803|30931|75019|53321|66111|19152|110794|14828|14125|13861|12550|16952|74096|21452|52837|30805|17912|13371|56461|15216|246049|14421|381038|75744|50701|13132|73094	http://amigo.geneontology.org/cgi-bin/amigo/term_details?term=GO:0051179
metabolic process	Gene Ontology	GO:0008152	56	8586	4.63719e-11	6.10237e-09	21946|18453|67092|20720|18648|17341|11881|56386|20568|108098|67800|11565|20112|212032|19073|110826|11745|14733|30931|381038|53856|73724|11655|75744|19152|110794|15216|14828|14862|218630|231507|16993|14125|13132|66071|13861|12550|16952|15485|52837|30805|14581|17523|13371|56461|13070|14421|12569|11537|16803|50701|14936|13011|13035|15186|66222	http://amigo.geneontology.org/cgi-bin/amigo/term_details?term=GO:0008152
metabolic process	Gene Ontology Slim	GO:0008152	56	8586	4.63719e-11	6.10237e-09	21946|18453|67092|20720|18648|17341|11881|56386|20568|108098|67800|11565|20112|212032|19073|110826|11745|14733|30931|381038|53856|73724|11655|75744|19152|110794|15216|14828|14862|218630|231507|16993|14125|13132|66071|13861|12550|16952|15485|52837|30805|14581|17523|13371|56461|13070|14421|12569|11537|16803|50701|14936|13011|13035|15186|66222	http://amigo.geneontology.org/cgi-bin/amigo/term_details?term=GO:0008152
cell periphery	Gene Ontology	GO:0071944	36	3858	7.00806e-11	8.88077e-09	228139|20276|14130|20720|64009|75744|56431|230751|12569|11745|14733|53321|27261|19152|14828|16993|14125|12550|16952|246049|14701|71862|30805|17912|56461|15216|74096|14421|52855|19126|17972|80910|13132|13035|73094|18453	http://amigo.geneontology.org/cgi-bin/amigo/term_details?term=GO:0071944
cell periphery	Gene Ontology Slim	GO:0071944	36	3858	7.00806e-11	8.88077e-09	228139|20276|14130|20720|64009|75744|56431|230751|12569|11745|14733|53321|27261|19152|14828|16993|14125|12550|16952|246049|14701|71862|30805|17912|56461|15216|74096|14421|52855|19126|17972|80910|13132|13035|73094|18453	http://amigo.geneontology.org/cgi-bin/amigo/term_details?term=GO:0071944
response to stress	Gene Ontology	GO:0006950	30	2721	8.84249e-11	1.08052e-08	228139|14130|20720|17341|75744|21946|20568|212032|11745|16803|30931|18453|218630|110794|14828|231507|14125|13861|16952|52837|14581|17523|13371|56461|13070|11537|50701|12304|13132|13035	http://amigo.geneontology.org/cgi-bin/amigo/term_details?term=GO:0006950
response to stress	Gene Ontology Slim	GO:0006950	30	2721	8.84249e-11	1.08052e-08	228139|14130|20720|17341|75744|21946|20568|212032|11745|16803|30931|18453|218630|110794|14828|231507|14125|13861|16952|52837|14581|17523|13371|56461|13070|11537|50701|12304|13132|13035	http://amigo.geneontology.org/cgi-bin/amigo/term_details?term=GO:0006950
transport	Gene Ontology	GO:0006810	35	3692	9.28021e-11	1.0949e-08	228139|230751|14130|20720|64009|17341|75744|20276|108800|12569|19073|110826|11745|16803|30931|381038|66111|19152|110794|14828|14125|12550|16952|246049|21452|52837|30805|17912|13371|56461|15216|74096|50701|13132|73094	http://amigo.geneontology.org/cgi-bin/amigo/term_details?term=GO:0006810
transport	Gene Ontology Slim	GO:0006810	35	3692	9.28021e-11	1.0949e-08	228139|230751|14130|20720|64009|17341|75744|20276|108800|12569|19073|110826|11745|16803|30931|381038|66111|19152|110794|14828|14125|12550|16952|246049|21452|52837|30805|17912|13371|56461|15216|74096|50701|13132|73094	http://amigo.geneontology.org/cgi-bin/amigo/term_details?term=GO:0006810
plasma membrane	Gene Ontology	GO:0005886	35	3764	1.56768e-10	1.75863e-08	228139|20276|14130|20720|64009|75744|230751|12569|11745|14733|53321|27261|19152|14828|16993|14125|12550|16952|246049|14701|71862|30805|17912|56461|15216|74096|14421|52855|19126|17972|80910|13132|13035|73094|18453	http://amigo.geneontology.org/cgi-bin/amigo/term_details?term=GO:0005886
plasma membrane	Gene Ontology Slim	GO:0005886	35	3764	1.56768e-10	1.75863e-08	228139|20276|14130|20720|64009|75744|230751|12569|11745|14733|53321|27261|19152|14828|16993|14125|12550|16952|246049|14701|71862|30805|17912|56461|15216|74096|14421|52855|19126|17972|80910|13132|13035|73094|18453	http://amigo.geneontology.org/cgi-bin/amigo/term_details?term=GO:0005886
protein binding	Gene Ontology	GO:0005515	49	7009	1.72959e-10	1.87867e-08	21946|53603|108800|14130|20720|64009|17341|75744|20568|50701|20276|67800|11565|20112|212032|19073|11745|14733|170813|30931|53321|27261|19152|110794|12569|14828|14862|231507|16993|14125|12550|16952|108098|14701|18648|30805|14581|17912|13371|56461|15216|16803|19126|17972|14936|13132|73094|56431|18453	http://amigo.geneontology.org/cgi-bin/amigo/term_details?term=GO:0005515
protein binding	Gene Ontology Slim	GO:0005515	49	7009	1.72959e-10	1.87867e-08	21946|53603|108800|14130|20720|64009|17341|75744|20568|50701|20276|67800|11565|20112|212032|19073|11745|14733|170813|30931|53321|27261|19152|110794|12569|14828|14862|231507|16993|14125|12550|16952|108098|14701|18648|30805|14581|17912|13371|56461|15216|16803|19126|17972|14936|13132|73094|56431|18453	http://amigo.geneontology.org/cgi-bin/amigo/term_details?term=GO:0005515
intracellular organelle	Gene Ontology	GO:0043229	59	9729	1.84191e-10	1.9391e-08	15485|228139|108800|14130|67092|20720|64009|17341|11881|56386|108098|20276|67800|20112|212032|19073|110826|11745|16993|14733|30931|17912|381038|18453|66111|76737|66357|110794|15216|14828|73724|231507|105522|66071|319670|12550|16952|18648|14701|13035|52837|14373|30805|14581|17523|56461|13070|14421|12569|75744|19126|17972|12304|13132|50701|218630|73094|56431|11655	http://amigo.geneontology.org/cgi-bin/amigo/term_details?term=GO:0043229
intracellular organelle	Gene Ontology Slim	GO:0043229	59	9729	1.84191e-10	1.9391e-08	15485|228139|108800|14130|67092|20720|64009|17341|11881|56386|108098|20276|67800|20112|212032|19073|110826|11745|16993|14733|30931|17912|381038|18453|66111|76737|66357|110794|15216|14828|73724|231507|105522|66071|319670|12550|16952|18648|14701|13035|52837|14373|30805|14581|17523|56461|13070|14421|12569|75744|19126|17972|12304|13132|50701|218630|73094|56431|11655	http://amigo.geneontology.org/cgi-bin/amigo/term_details?term=GO:0043229
positive regulation of biological process	Gene Ontology	GO:0048518	38	4457	2.31721e-10	2.31664e-08	228139|14130|20720|64009|17341|11881|50701|230751|67800|20112|12569|11745|14733|30931|75019|53856|18453|75744|110794|14828|231507|14125|13861|12550|16952|108098|14373|14581|15216|246049|11537|16803|19126|12304|13132|13035|73094|56431	http://amigo.geneontology.org/cgi-bin/amigo/term_details?term=GO:0048518
positive regulation of biological process	Gene Ontology Slim	GO:0048518	38	4457	2.31721e-10	2.31664e-08	228139|14130|20720|64009|17341|11881|50701|230751|67800|20112|12569|11745|14733|30931|75019|53856|18453|75744|110794|14828|231507|14125|13861|12550|16952|108098|14373|14581|15216|246049|11537|16803|19126|12304|13132|13035|73094|56431	http://amigo.geneontology.org/cgi-bin/amigo/term_details?term=GO:0048518
establishment of localization	Gene Ontology	GO:0051234	35	3820	2.33593e-10	2.31664e-08	228139|230751|14130|20720|64009|17341|75744|20276|108800|12569|19073|110826|11745|16803|30931|381038|66111|19152|110794|14828|14125|12550|16952|246049|21452|52837|30805|17912|13371|56461|15216|74096|50701|13132|73094	http://amigo.geneontology.org/cgi-bin/amigo/term_details?term=GO:0051234
establishment of localization	Gene Ontology Slim	GO:0051234	35	3820	2.33593e-10	2.31664e-08	228139|230751|14130|20720|64009|17341|75744|20276|108800|12569|19073|110826|11745|16803|30931|381038|66111|19152|110794|14828|14125|12550|16952|246049|21452|52837|30805|17912|13371|56461|15216|74096|50701|13132|73094	http://amigo.geneontology.org/cgi-bin/amigo/term_details?term=GO:0051234
regulation of cellular process	Gene Ontology	GO:0050794	52	7892	2.86114e-10	2.70201e-08	228139|108800|14130|20720|64009|17341|11881|21946|20568|50701|230751|71862|67800|20112|212032|19073|11745|14733|170813|30931|75019|53856|18453|75744|27261|19152|110794|12569|14828|231507|14125|13132|12550|16952|80910|108098|14701|52837|14373|18648|14581|381038|56461|15216|11537|16803|19126|12304|13011|73094|56431|66222	http://amigo.geneontology.org/cgi-bin/amigo/term_details?term=GO:0050794
regulation of cellular process	Gene Ontology Slim	GO:0050794	52	7892	2.86114e-10	2.70201e-08	228139|108800|14130|20720|64009|17341|11881|21946|20568|50701|230751|71862|67800|20112|212032|19073|11745|14733|170813|30931|75019|53856|18453|75744|27261|19152|110794|12569|14828|231507|14125|13132|12550|16952|80910|108098|14701|52837|14373|18648|14581|381038|56461|15216|11537|16803|19126|12304|13011|73094|56431|66222	http://amigo.geneontology.org/cgi-bin/amigo/term_details?term=GO:0050794
regulation of biological quality	Gene Ontology	GO:0065008	30	2859	2.88246e-10	2.70201e-08	228139|14130|20720|64009|17341|50701|20276|67800|20112|212032|19073|16803|30931|53321|15216|14828|15485|12550|16952|52837|13371|13070|14421|12569|19126|12304|13132|13035|56431|18453	http://amigo.geneontology.org/cgi-bin/amigo/term_details?term=GO:0065008
regulation of biological quality	Gene Ontology Slim	GO:0065008	30	2859	2.88246e-10	2.70201e-08	228139|14130|20720|64009|17341|50701|20276|67800|20112|212032|19073|16803|30931|53321|15216|14828|15485|12550|16952|52837|13371|13070|14421|12569|19126|12304|13132|13035|56431|18453	http://amigo.geneontology.org/cgi-bin/amigo/term_details?term=GO:0065008
organic substance metabolic process	Gene Ontology	GO:0071704	53	8202	3.48595e-10	3.18058e-08	21946|18453|67092|20720|18648|17341|75744|56386|20568|108098|67800|11565|20112|212032|19073|110826|11745|14733|30931|381038|53856|73724|11655|19152|110794|15216|14828|14862|218630|231507|16993|14125|13132|66071|15485|12550|16952|30805|14581|17523|13371|56461|13070|14421|12569|11537|16803|50701|14936|13011|13035|15186|66222	http://amigo.geneontology.org/cgi-bin/amigo/term_details?term=GO:0071704
organic substance metabolic process	Gene Ontology Slim	GO:0071704	53	8202	3.48595e-10	3.18058e-08	21946|18453|67092|20720|18648|17341|75744|56386|20568|108098|67800|11565|20112|212032|19073|110826|11745|14733|30931|381038|53856|73724|11655|19152|110794|15216|14828|14862|218630|231507|16993|14125|13132|66071|15485|12550|16952|30805|14581|17523|13371|56461|13070|14421|12569|11537|16803|50701|14936|13011|13035|15186|66222	http://amigo.geneontology.org/cgi-bin/amigo/term_details?term=GO:0071704
regulation of localization	Gene Ontology	GO:0032879	26	2205	5.28131e-10	4.69351e-08	108800|14130|20720|64009|11881|230751|12569|19073|11745|16803|30931|75019|19152|14828|14125|12550|16952|74096|381038|56461|15216|246049|75744|50701|13132|73094	http://amigo.geneontology.org/cgi-bin/amigo/term_details?term=GO:0032879
regulation of localization	Gene Ontology Slim	GO:0032879	26	2205	5.28131e-10	4.69351e-08	108800|14130|20720|64009|11881|230751|12569|19073|11745|16803|30931|75019|19152|14828|14125|12550|16952|74096|381038|56461|15216|246049|75744|50701|13132|73094	http://amigo.geneontology.org/cgi-bin/amigo/term_details?term=GO:0032879
intracellular membrane-bounded organelle	Gene Ontology	GO:0043231	55	8876	6.1555e-10	5.33191e-08	228139|108800|14130|67092|20720|64009|17341|11881|56386|108098|381038|67800|20112|212032|19073|110826|11745|16993|14733|30931|17912|18453|66111|76737|66357|110794|15216|14828|73724|231507|105522|66071|15485|12550|16952|18648|13035|52837|14373|30805|14581|17523|56461|13070|14421|12569|75744|19126|17972|12304|13132|50701|218630|73094|11655	http://amigo.geneontology.org/cgi-bin/amigo/term_details?term=GO:0043231
intracellular membrane-bounded organelle	Gene Ontology Slim	GO:0043231	55	8876	6.1555e-10	5.33191e-08	228139|108800|14130|67092|20720|64009|17341|11881|56386|108098|381038|67800|20112|212032|19073|110826|11745|16993|14733|30931|17912|18453|66111|76737|66357|110794|15216|14828|73724|231507|105522|66071|15485|12550|16952|18648|13035|52837|14373|30805|14581|17523|56461|13070|14421|12569|75744|19126|17972|12304|13132|50701|218630|73094|11655	http://amigo.geneontology.org/cgi-bin/amigo/term_details?term=GO:0043231
endocytosis	Gene Ontology	GO:0006897	13	442	6.36923e-10	5.38082e-08	110794|15216|108800|11745|14130|16803|30931|50701|16952|64009|13132|73094|19152	http://amigo.geneontology.org/cgi-bin/amigo/term_details?term=GO:0006897
endocytosis	Gene Ontology Slim	GO:0006897	13	442	6.36923e-10	5.38082e-08	110794|15216|108800|11745|14130|16803|30931|50701|16952|64009|13132|73094|19152	http://amigo.geneontology.org/cgi-bin/amigo/term_details?term=GO:0006897
catalytic activity	Gene Ontology	GO:0003824	39	4870	7.55047e-10	6.22505e-08	21946|18453|67092|18648|11881|56386|108098|67800|11565|20112|212032|12304|14190|30931|17912|73724|19152|12569|14828|14862|218630|16993|66071|13861|16952|15485|52837|17523|13371|13070|14421|381038|11537|50701|319804|14936|13035|15186|11655	http://amigo.geneontology.org/cgi-bin/amigo/term_details?term=GO:0003824
catalytic activity	Gene Ontology Slim	GO:0003824	39	4870	7.55047e-10	6.22505e-08	21946|18453|67092|18648|11881|56386|108098|67800|11565|20112|212032|12304|14190|30931|17912|73724|19152|12569|14828|14862|218630|16993|66071|13861|16952|15485|52837|17523|13371|13070|14421|381038|11537|50701|319804|14936|13035|15186|11655	http://amigo.geneontology.org/cgi-bin/amigo/term_details?term=GO:0003824
organelle part	Gene Ontology	GO:0044422	41	5563	2.71069e-09	2.18226e-07	228139|108800|18453|67092|64009|75744|108098|20276|67800|20112|12569|19073|110826|11745|30931|381038|66111|66357|110794|15216|14828|218630|16993|66071|319670|12550|16952|15485|14701|14581|17912|13070|14421|19126|17972|12304|13132|13035|73094|56431|11655	http://amigo.geneontology.org/cgi-bin/amigo/term_details?term=GO:0044422
organelle part	Gene Ontology Slim	GO:0044422	41	5563	2.71069e-09	2.18226e-07	228139|108800|18453|67092|64009|75744|108098|20276|67800|20112|12569|19073|110826|11745|30931|381038|66111|66357|110794|15216|14828|218630|16993|66071|319670|12550|16952|15485|14701|14581|17912|13070|14421|19126|17972|12304|13132|13035|73094|56431|11655	http://amigo.geneontology.org/cgi-bin/amigo/term_details?term=GO:0044422
regulation of transport	Gene Ontology	GO:0051049	21	1580	4.19265e-09	3.27274e-07	15216|19073|20720|246049|108800|14130|16803|14125|30931|75744|64009|12569|12550|16952|74096|230751|13132|56461|73094|381038|19152	http://amigo.geneontology.org/cgi-bin/amigo/term_details?term=GO:0051049
regulation of transport	Gene Ontology Slim	GO:0051049	21	1580	4.19265e-09	3.27274e-07	15216|19073|20720|246049|108800|14130|16803|14125|30931|75744|64009|12569|12550|16952|74096|230751|13132|56461|73094|381038|19152	http://amigo.geneontology.org/cgi-bin/amigo/term_details?term=GO:0051049
intracellular organelle part	Gene Ontology	GO:0044446	40	5409	4.25652e-09	3.27274e-07	228139|108800|18453|67092|64009|75744|56431|20276|67800|20112|12569|19073|110826|11745|30931|381038|66111|66357|110794|15216|14828|218630|16993|66071|319670|12550|16952|15485|14701|14581|17912|13070|14421|108098|17972|12304|13132|13035|73094|11655	http://amigo.geneontology.org/cgi-bin/amigo/term_details?term=GO:0044446
intracellular organelle part	Gene Ontology Slim	GO:0044446	40	5409	4.25652e-09	3.27274e-07	228139|108800|18453|67092|64009|75744|56431|20276|67800|20112|12569|19073|110826|11745|30931|381038|66111|66357|110794|15216|14828|218630|16993|66071|319670|12550|16952|15485|14701|14581|17912|13070|14421|108098|17972|12304|13132|13035|73094|11655	http://amigo.geneontology.org/cgi-bin/amigo/term_details?term=GO:0044446
regulation of endocytosis	Gene Ontology	GO:0030100	9	185	4.89554e-09	3.68134e-07	15216|108800|14130|16803|30931|64009|13132|73094|19152	http://amigo.geneontology.org/cgi-bin/amigo/term_details?term=GO:0030100
regulation of endocytosis	Gene Ontology Slim	GO:0030100	9	185	4.89554e-09	3.68134e-07	15216|108800|14130|16803|30931|64009|13132|73094|19152	http://amigo.geneontology.org/cgi-bin/amigo/term_details?term=GO:0030100
cellular metabolic process	Gene Ontology	GO:0044237	49	7760	6.0618e-09	4.46031e-07	18453|20720|18648|17341|75744|56386|20568|108098|67800|11565|20112|212032|110826|11745|14733|30931|381038|53856|73724|11655|110794|15216|14828|14862|218630|231507|16993|14125|13132|66071|13861|12550|16952|15485|30805|14581|17523|13371|56461|13070|14421|12569|16803|50701|14936|13011|13035|15186|66222	http://amigo.geneontology.org/cgi-bin/amigo/term_details?term=GO:0044237
cellular metabolic process	Gene Ontology Slim	GO:0044237	49	7760	6.0618e-09	4.46031e-07	18453|20720|18648|17341|75744|56386|20568|108098|67800|11565|20112|212032|110826|11745|14733|30931|381038|53856|73724|11655|110794|15216|14828|14862|218630|231507|16993|14125|13132|66071|13861|12550|16952|15485|30805|14581|17523|13371|56461|13070|14421|12569|16803|50701|14936|13011|13035|15186|66222	http://amigo.geneontology.org/cgi-bin/amigo/term_details?term=GO:0044237
response to external stimulus	Gene Ontology	GO:0009605	21	1626	6.87407e-09	4.9515e-07	110794|12569|14828|228139|11745|231507|14130|16803|14125|67092|20720|50701|17341|11881|21946|20568|13861|16952|13035|14581|17523	http://amigo.geneontology.org/cgi-bin/amigo/term_details?term=GO:0009605
response to external stimulus	Gene Ontology Slim	GO:0009605	21	1626	6.87407e-09	4.9515e-07	110794|12569|14828|228139|11745|231507|14130|16803|14125|67092|20720|50701|17341|11881|21946|20568|13861|16952|13035|14581|17523	http://amigo.geneontology.org/cgi-bin/amigo/term_details?term=GO:0009605
response to chemical	Gene Ontology	GO:0042221	27	2722	9.17488e-09	6.47254e-07	228139|14130|67092|17341|11881|20568|67800|20112|212032|14733|30931|18453|75744|12569|14828|14862|12550|16952|15216|14581|17523|13070|74096|16803|50701|13132|13035	http://amigo.geneontology.org/cgi-bin/amigo/term_details?term=GO:0042221
response to chemical	Gene Ontology Slim	GO:0042221	27	2722	9.17488e-09	6.47254e-07	228139|14130|67092|17341|11881|20568|67800|20112|212032|14733|30931|18453|75744|12569|14828|14862|12550|16952|15216|14581|17523|13070|74096|16803|50701|13132|13035	http://amigo.geneontology.org/cgi-bin/amigo/term_details?term=GO:0042221
single-organism metabolic process	Gene Ontology	GO:0044710	29	3158	1.23873e-08	8.56222e-07	18453|18648|75744|56386|67800|11565|212032|110826|16803|30931|53856|19152|15186|16993|14125|66071|13861|16952|15485|52837|30805|14581|17523|13371|13070|14421|14936|13132|11655	http://amigo.geneontology.org/cgi-bin/amigo/term_details?term=GO:0044710
single-organism metabolic process	Gene Ontology Slim	GO:0044710	29	3158	1.23873e-08	8.56222e-07	18453|18648|75744|56386|67800|11565|212032|110826|16803|30931|53856|19152|15186|16993|14125|66071|13861|16952|15485|52837|30805|14581|17523|13371|13070|14421|14936|13132|11655	http://amigo.geneontology.org/cgi-bin/amigo/term_details?term=GO:0044710
positive regulation of cellular process	Gene Ontology	GO:0048522	33	4034	1.52328e-08	1.03206e-06	14130|20720|64009|17341|11881|19126|230751|67800|20112|12569|11745|14733|30931|75019|53856|18453|75744|110794|14828|231507|14125|12550|16952|108098|14373|14581|15216|16803|56431|12304|13132|50701|73094	http://amigo.geneontology.org/cgi-bin/amigo/term_details?term=GO:0048522
positive regulation of cellular process	Gene Ontology Slim	GO:0048522	33	4034	1.52328e-08	1.03206e-06	14130|20720|64009|17341|11881|19126|230751|67800|20112|12569|11745|14733|30931|75019|53856|18453|75744|110794|14828|231507|14125|12550|16952|108098|14373|14581|15216|16803|56431|12304|13132|50701|73094	http://amigo.geneontology.org/cgi-bin/amigo/term_details?term=GO:0048522
cell surface	Gene Ontology	GO:0009986	14	702	1.69607e-08	1.12682e-06	15216|14828|14130|16803|14125|20720|50701|12550|12304|11881|19126|20276|16952|18453	http://amigo.geneontology.org/cgi-bin/amigo/term_details?term=GO:0009986
cell surface	Gene Ontology Slim	GO:0009986	14	702	1.69607e-08	1.12682e-06	15216|14828|14130|16803|14125|20720|50701|12550|12304|11881|19126|20276|16952|18453	http://amigo.geneontology.org/cgi-bin/amigo/term_details?term=GO:0009986
organelle membrane	Gene Ontology	GO:0031090	19	1399	1.81379e-08	1.16187e-06	13070|19073|228139|67092|11745|14421|381038|30931|19126|17972|16952|64009|20276|13132|66111|15485|73094|17912|20112	http://amigo.geneontology.org/cgi-bin/amigo/term_details?term=GO:0031090
organelle membrane	Gene Ontology Slim	GO:0031090	19	1399	1.81379e-08	1.16187e-06	13070|19073|228139|67092|11745|14421|381038|30931|19126|17972|16952|64009|20276|13132|66111|15485|73094|17912|20112	http://amigo.geneontology.org/cgi-bin/amigo/term_details?term=GO:0031090
growth of symbiont involved in interaction with host	Gene Ontology	GO:0044116	5	24	1.88466e-08	1.16187e-06	13035|21946|17523|50701|16803	http://amigo.geneontology.org/cgi-bin/amigo/term_details?term=GO:0044116
growth involved in symbiotic interaction	Gene Ontology	GO:0044110	5	24	1.88466e-08	1.16187e-06	13035|21946|17523|50701|16803	http://amigo.geneontology.org/cgi-bin/amigo/term_details?term=GO:0044110
growth of symbiont in host	Gene Ontology	GO:0044117	5	24	1.88466e-08	1.16187e-06	13035|21946|17523|50701|16803	http://amigo.geneontology.org/cgi-bin/amigo/term_details?term=GO:0044117
growth of symbiont involved in interaction with host	Gene Ontology Slim	GO:0044116	5	24	1.88466e-08	1.16187e-06	13035|21946|17523|50701|16803	http://amigo.geneontology.org/cgi-bin/amigo/term_details?term=GO:0044116
growth of symbiont in host	Gene Ontology Slim	GO:0044117	5	24	1.88466e-08	1.16187e-06	13035|21946|17523|50701|16803	http://amigo.geneontology.org/cgi-bin/amigo/term_details?term=GO:0044117
growth involved in symbiotic interaction	Gene Ontology Slim	GO:0044110	5	24	1.88466e-08	1.16187e-06	13035|21946|17523|50701|16803	http://amigo.geneontology.org/cgi-bin/amigo/term_details?term=GO:0044110
regulation of vesicle-mediated transport	Gene Ontology	GO:0060627	11	389	2.09849e-08	1.27079e-06	15216|108800|14130|16803|14125|30931|64009|16952|13132|73094|19152	http://amigo.geneontology.org/cgi-bin/amigo/term_details?term=GO:0060627
regulation of vesicle-mediated transport	Gene Ontology Slim	GO:0060627	11	389	2.09849e-08	1.27079e-06	15216|108800|14130|16803|14125|30931|64009|16952|13132|73094|19152	http://amigo.geneontology.org/cgi-bin/amigo/term_details?term=GO:0060627
single-organism localization	Gene Ontology	GO:1902578	24	2285	2.52834e-08	1.50448e-06	108800|14130|20720|64009|12569|19073|11745|16803|30931|19152|110794|14828|14125|12550|16952|74096|21452|30805|13371|56461|15216|246049|50701|13132	http://amigo.geneontology.org/cgi-bin/amigo/term_details?term=GO:1902578
single-organism localization	Gene Ontology Slim	GO:1902578	24	2285	2.52834e-08	1.50448e-06	108800|14130|20720|64009|12569|19073|11745|16803|30931|19152|110794|14828|14125|12550|16952|74096|21452|30805|13371|56461|15216|246049|50701|13132	http://amigo.geneontology.org/cgi-bin/amigo/term_details?term=GO:1902578
extracellular space	Gene Ontology	GO:0005615	17	1136	2.83057e-08	1.65552e-06	15216|20720|21946|53603|16803|11537|16952|50701|73712|21452|20568|19126|13035|76737|66222|17523|19152	http://amigo.geneontology.org/cgi-bin/amigo/term_details?term=GO:0005615
extracellular space	Gene Ontology Slim	GO:0005615	17	1136	2.83057e-08	1.65552e-06	15216|20720|21946|53603|16803|11537|16952|50701|73712|21452|20568|19126|13035|76737|66222|17523|19152	http://amigo.geneontology.org/cgi-bin/amigo/term_details?term=GO:0005615
single-organism biosynthetic process	Gene Ontology	GO:0044711	16	1015	3.74914e-08	2.15591e-06	13070|14421|14125|16993|18648|11565|53856|16952|56386|15485|14936|13132|67800|14581|17523|11655	http://amigo.geneontology.org/cgi-bin/amigo/term_details?term=GO:0044711
single-organism biosynthetic process	Gene Ontology Slim	GO:0044711	16	1015	3.74914e-08	2.15591e-06	13070|14421|14125|16993|18648|11565|53856|16952|56386|15485|14936|13132|67800|14581|17523|11655	http://amigo.geneontology.org/cgi-bin/amigo/term_details?term=GO:0044711
proteolysis	Gene Ontology	GO:0006508	18	1332	4.8521e-08	2.74404e-06	15216|19073|14828|30931|16993|13132|11537|20720|50701|66222|12550|75744|20568|13011|13035|19152|381038|20112	http://amigo.geneontology.org/cgi-bin/amigo/term_details?term=GO:0006508
proteolysis	Gene Ontology Slim	GO:0006508	18	1332	4.8521e-08	2.74404e-06	15216|19073|14828|30931|16993|13132|11537|20720|50701|66222|12550|75744|20568|13011|13035|19152|381038|20112	http://amigo.geneontology.org/cgi-bin/amigo/term_details?term=GO:0006508
positive regulation of endocytosis	Gene Ontology	GO:0045807	7	111	4.95666e-08	2.74908e-06	15216|14130|16803|30931|64009|13132|73094	http://amigo.geneontology.org/cgi-bin/amigo/term_details?term=GO:0045807
positive regulation of endocytosis	Gene Ontology Slim	GO:0045807	7	111	4.95666e-08	2.74908e-06	15216|14130|16803|30931|64009|13132|73094	http://amigo.geneontology.org/cgi-bin/amigo/term_details?term=GO:0045807
response to organic substance	Gene Ontology	GO:0010033	22	2004	5.0217e-08	2.74908e-06	228139|14130|67092|17341|11881|20568|67800|20112|12569|14733|30931|15216|14828|13132|12550|16952|14581|13070|75744|50701|16803|13035	http://amigo.geneontology.org/cgi-bin/amigo/term_details?term=GO:0010033
response to organic substance	Gene Ontology Slim	GO:0010033	22	2004	5.0217e-08	2.74908e-06	228139|14130|67092|17341|11881|20568|67800|20112|12569|14733|30931|15216|14828|13132|12550|16952|14581|13070|75744|50701|16803|13035	http://amigo.geneontology.org/cgi-bin/amigo/term_details?term=GO:0010033
membrane part	Gene Ontology	GO:0044425	37	5211	6.2128e-08	3.34757e-06	228139|14130|20720|64009|75744|56386|20276|67800|56461|14733|170813|30931|53321|66111|66357|15216|14828|14125|12550|16952|246049|14701|52837|71862|30805|381038|13371|13070|74096|14421|52855|19126|17972|80910|13132|73094|18453	http://amigo.geneontology.org/cgi-bin/amigo/term_details?term=GO:0044425
membrane part	Gene Ontology Slim	GO:0044425	37	5211	6.2128e-08	3.34757e-06	228139|14130|20720|64009|75744|56386|20276|67800|56461|14733|170813|30931|53321|66111|66357|15216|14828|14125|12550|16952|246049|14701|52837|71862|30805|381038|13371|13070|74096|14421|52855|19126|17972|80910|13132|73094|18453	http://amigo.geneontology.org/cgi-bin/amigo/term_details?term=GO:0044425
multi-organism process	Gene Ontology	GO:0051704	19	1529	7.2009e-08	3.77285e-06	13070|110794|20720|21946|11745|231507|14421|14130|16803|50701|75019|12550|18453|20568|13861|13035|14581|17523|20112	http://amigo.geneontology.org/cgi-bin/amigo/term_details?term=GO:0051704
multi-organism process	Gene Ontology Slim	GO:0051704	19	1529	7.2009e-08	3.77285e-06	13070|110794|20720|21946|11745|231507|14421|14130|16803|50701|75019|12550|18453|20568|13861|13035|14581|17523|20112	http://amigo.geneontology.org/cgi-bin/amigo/term_details?term=GO:0051704
single-multicellular organism process	Gene Ontology	GO:0044707	36	5002	7.22261e-08	3.77285e-06	228139|108800|14130|20720|64009|11881|21946|19126|20276|67800|20112|12569|19073|11745|14733|30931|75019|53856|53321|19152|110794|14828|231507|14125|13861|12550|16952|14581|17523|56461|15216|16803|108098|14936|13132|50701	http://amigo.geneontology.org/cgi-bin/amigo/term_details?term=GO:0044707
single-multicellular organism process	Gene Ontology Slim	GO:0044707	36	5002	7.22261e-08	3.77285e-06	228139|108800|14130|20720|64009|11881|21946|19126|20276|67800|20112|12569|19073|11745|14733|30931|75019|53856|53321|19152|110794|14828|231507|14125|13861|12550|16952|14581|17523|56461|15216|16803|108098|14936|13132|50701	http://amigo.geneontology.org/cgi-bin/amigo/term_details?term=GO:0044707
negative regulation of cytokine production	Gene Ontology	GO:0001818	8	181	7.35629e-08	3.78489e-06	15216|19073|21946|14130|16803|13861|16952|50701	http://amigo.geneontology.org/cgi-bin/amigo/term_details?term=GO:0001818
negative regulation of cytokine production	Gene Ontology Slim	GO:0001818	8	181	7.35629e-08	3.78489e-06	15216|19073|21946|14130|16803|13861|16952|50701	http://amigo.geneontology.org/cgi-bin/amigo/term_details?term=GO:0001818
multicellular organismal process	Gene Ontology	GO:0032501	38	5518	8.50504e-08	4.31111e-06	228139|108800|14130|20720|64009|11881|21946|19126|20276|67800|20112|12569|19073|11745|14733|30931|75019|53856|53321|19152|110794|15216|14828|231507|14125|13861|12550|16952|14581|17523|56461|13070|14421|16803|108098|14936|13132|50701	http://amigo.geneontology.org/cgi-bin/amigo/term_details?term=GO:0032501
multicellular organismal process	Gene Ontology Slim	GO:0032501	38	5518	8.50504e-08	4.31111e-06	228139|108800|14130|20720|64009|11881|21946|19126|20276|67800|20112|12569|19073|11745|14733|30931|75019|53856|53321|19152|110794|15216|14828|231507|14125|13861|12550|16952|14581|17523|56461|13070|14421|16803|108098|14936|13132|50701	http://amigo.geneontology.org/cgi-bin/amigo/term_details?term=GO:0032501
response to biotic stimulus	Gene Ontology	GO:0009607	13	682	9.5036e-08	4.74694e-06	110794|14828|21946|11745|231507|14130|16803|50701|20568|13861|13035|14581|17523	http://amigo.geneontology.org/cgi-bin/amigo/term_details?term=GO:0009607
response to biotic stimulus	Gene Ontology Slim	GO:0009607	13	682	9.5036e-08	4.74694e-06	110794|14828|21946|11745|231507|14130|16803|50701|20568|13861|13035|14581|17523	http://amigo.geneontology.org/cgi-bin/amigo/term_details?term=GO:0009607
single-organism transport	Gene Ontology	GO:0044765	22	2108	1.20025e-07	5.90888e-06	108800|14130|12569|19073|11745|16803|30931|19152|110794|20720|14125|12550|16952|74096|21452|30805|13371|56461|15216|246049|50701|13132	http://amigo.geneontology.org/cgi-bin/amigo/term_details?term=GO:0044765
single-organism transport	Gene Ontology Slim	GO:0044765	22	2108	1.20025e-07	5.90888e-06	108800|14130|12569|19073|11745|16803|30931|19152|110794|20720|14125|12550|16952|74096|21452|30805|13371|56461|15216|246049|50701|13132	http://amigo.geneontology.org/cgi-bin/amigo/term_details?term=GO:0044765
lipid biosynthetic process	Gene Ontology	GO:0008610	11	466	1.24214e-07	6.02836e-06	13070|14421|14125|16993|15485|53856|16952|56386|13132|67800|14581	http://amigo.geneontology.org/cgi-bin/amigo/term_details?term=GO:0008610
lipid biosynthetic process	Gene Ontology Slim	GO:0008610	11	466	1.24214e-07	6.02836e-06	13070|14421|14125|16993|15485|53856|16952|56386|13132|67800|14581	http://amigo.geneontology.org/cgi-bin/amigo/term_details?term=GO:0008610
defense response to bacterium	Gene Ontology	GO:0042742	8	198	1.4259e-07	6.82337e-06	110794|21946|11745|231507|16803|50701|20568|13035	http://amigo.geneontology.org/cgi-bin/amigo/term_details?term=GO:0042742
defense response to bacterium	Gene Ontology Slim	GO:0042742	8	198	1.4259e-07	6.82337e-06	110794|21946|11745|231507|16803|50701|20568|13035	http://amigo.geneontology.org/cgi-bin/amigo/term_details?term=GO:0042742
vesicle-mediated transport	Gene Ontology	GO:0016192	15	985	1.60659e-07	7.58199e-06	110794|15216|108800|11745|14130|16803|14125|30931|50701|16952|64009|13132|73094|17912|19152	http://amigo.geneontology.org/cgi-bin/amigo/term_details?term=GO:0016192
vesicle-mediated transport	Gene Ontology Slim	GO:0016192	15	985	1.60659e-07	7.58199e-06	110794|15216|108800|11745|14130|16803|14125|30931|50701|16952|64009|13132|73094|17912|19152	http://amigo.geneontology.org/cgi-bin/amigo/term_details?term=GO:0016192
catabolic process	Gene Ontology	GO:0009056	18	1453	1.73731e-07	8.08738e-06	212032|15216|14828|21946|110826|16993|14733|30931|20720|18648|13861|75744|15186|13132|66222|17523|13371|19152	http://amigo.geneontology.org/cgi-bin/amigo/term_details?term=GO:0009056
catabolic process	Gene Ontology Slim	GO:0009056	18	1453	1.73731e-07	8.08738e-06	212032|15216|14828|21946|110826|16993|14733|30931|20720|18648|13861|75744|15186|13132|66222|17523|13371|19152	http://amigo.geneontology.org/cgi-bin/amigo/term_details?term=GO:0009056
positive regulation of receptor-mediated endocytosis	Gene Ontology	GO:0048260	5	41	2.09355e-07	9.61486e-06	15216|30931|73094|64009|13132	http://amigo.geneontology.org/cgi-bin/amigo/term_details?term=GO:0048260
positive regulation of receptor-mediated endocytosis	Gene Ontology Slim	GO:0048260	5	41	2.09355e-07	9.61486e-06	15216|30931|73094|64009|13132	http://amigo.geneontology.org/cgi-bin/amigo/term_details?term=GO:0048260
phagocytosis	Gene Ontology	GO:0006909	7	140	2.23745e-07	1.01396e-05	110794|11745|14130|16803|50701|16952|19152	http://amigo.geneontology.org/cgi-bin/amigo/term_details?term=GO:0006909
phagocytosis	Gene Ontology Slim	GO:0006909	7	140	2.23745e-07	1.01396e-05	110794|11745|14130|16803|50701|16952|19152	http://amigo.geneontology.org/cgi-bin/amigo/term_details?term=GO:0006909
small molecule biosynthetic process	Gene Ontology	GO:0044283	10	397	2.68122e-07	1.18906e-05	16993|14125|18648|53856|16952|15485|13132|67800|14581|17523	http://amigo.geneontology.org/cgi-bin/amigo/term_details?term=GO:0044283
small molecule biosynthetic process	Gene Ontology Slim	GO:0044283	10	397	2.68122e-07	1.18906e-05	16993|14125|18648|53856|16952|15485|13132|67800|14581|17523	http://amigo.geneontology.org/cgi-bin/amigo/term_details?term=GO:0044283
negative regulation of biological process	Gene Ontology	GO:0048519	30	3867	2.69333e-07	1.18906e-05	21946|14130|20720|17341|75744|20568|67800|20112|212032|19073|56461|14733|381038|53856|19152|12569|14828|231507|13011|13861|12550|16952|14581|17523|15216|16803|50701|13132|13035|66222	http://amigo.geneontology.org/cgi-bin/amigo/term_details?term=GO:0048519
negative regulation of biological process	Gene Ontology Slim	GO:0048519	30	3867	2.69333e-07	1.18906e-05	21946|14130|20720|17341|75744|20568|67800|20112|212032|19073|56461|14733|381038|53856|19152|12569|14828|231507|13011|13861|12550|16952|14581|17523|15216|16803|50701|13132|13035|66222	http://amigo.geneontology.org/cgi-bin/amigo/term_details?term=GO:0048519
regulation of multicellular organismal process	Gene Ontology	GO:0051239	23	2408	2.80965e-07	1.22461e-05	228139|14130|20720|64009|11881|21946|50701|12569|19073|11745|14733|53856|14828|231507|14125|13861|12550|16952|14581|15216|16803|19126|13132	http://amigo.geneontology.org/cgi-bin/amigo/term_details?term=GO:0051239
regulation of multicellular organismal process	Gene Ontology Slim	GO:0051239	23	2408	2.80965e-07	1.22461e-05	228139|14130|20720|64009|11881|21946|50701|12569|19073|11745|14733|53856|14828|231507|14125|13861|12550|16952|14581|15216|16803|19126|13132	http://amigo.geneontology.org/cgi-bin/amigo/term_details?term=GO:0051239
response to bacterium	Gene Ontology	GO:0009617	10	400	2.86762e-07	1.2295e-05	110794|21946|11745|231507|14130|16803|50701|20568|13035|14581	http://amigo.geneontology.org/cgi-bin/amigo/term_details?term=GO:0009617
response to bacterium	Gene Ontology Slim	GO:0009617	10	400	2.86762e-07	1.2295e-05	110794|21946|11745|231507|14130|16803|50701|20568|13035|14581	http://amigo.geneontology.org/cgi-bin/amigo/term_details?term=GO:0009617
hormone biosynthetic process	Gene Ontology	GO:0042446	5	44	2.89274e-07	1.2295e-05	13070|15216|15485|13371|13132	http://amigo.geneontology.org/cgi-bin/amigo/term_details?term=GO:0042446
hormone biosynthetic process	Gene Ontology Slim	GO:0042446	5	44	2.89274e-07	1.2295e-05	13070|15216|15485|13371|13132	http://amigo.geneontology.org/cgi-bin/amigo/term_details?term=GO:0042446
response to oxygen-containing compound	Gene Ontology	GO:1901700	15	1039	3.13451e-07	1.31592e-05	212032|13070|228139|16803|67092|50701|12569|12550|16952|20568|13035|67800|14581|17523|20112	http://amigo.geneontology.org/cgi-bin/amigo/term_details?term=GO:1901700
response to oxygen-containing compound	Gene Ontology Slim	GO:1901700	15	1039	3.13451e-07	1.31592e-05	212032|13070|228139|16803|67092|50701|12569|12550|16952|20568|13035|67800|14581|17523|20112	http://amigo.geneontology.org/cgi-bin/amigo/term_details?term=GO:1901700
negative regulation of growth	Gene Ontology	GO:0045926	8	225	3.64409e-07	1.5113e-05	12569|20720|231507|16803|50701|13132|13035|17523	http://amigo.geneontology.org/cgi-bin/amigo/term_details?term=GO:0045926
negative regulation of growth	Gene Ontology Slim	GO:0045926	8	225	3.64409e-07	1.5113e-05	12569|20720|231507|16803|50701|13132|13035|17523	http://amigo.geneontology.org/cgi-bin/amigo/term_details?term=GO:0045926
protein complex	Gene Ontology	GO:0043234	28	3499	4.0832e-07	1.65061e-05	228139|18453|64009|75744|50701|20276|212032|110826|56461|53321|66111|66357|12569|14828|14862|12550|16952|80910|14701|71862|14581|17912|15216|108098|17972|12304|13132|73094	http://amigo.geneontology.org/cgi-bin/amigo/term_details?term=GO:0043234
protein complex	Gene Ontology Slim	GO:0043234	28	3499	4.0832e-07	1.65061e-05	228139|18453|64009|75744|50701|20276|212032|110826|56461|53321|66111|66357|12569|14828|14862|12550|16952|80910|14701|71862|14581|17912|15216|108098|17972|12304|13132|73094	http://amigo.geneontology.org/cgi-bin/amigo/term_details?term=GO:0043234
response to other organism	Gene Ontology	GO:0051707	12	648	4.12473e-07	1.65061e-05	110794|21946|11745|231507|14130|16803|50701|20568|13861|13035|14581|17523	http://amigo.geneontology.org/cgi-bin/amigo/term_details?term=GO:0051707
response to external biotic stimulus	Gene Ontology	GO:0043207	12	648	4.12473e-07	1.65061e-05	110794|21946|11745|231507|14130|16803|50701|20568|13861|13035|14581|17523	http://amigo.geneontology.org/cgi-bin/amigo/term_details?term=GO:0043207
response to other organism	Gene Ontology Slim	GO:0051707	12	648	4.12473e-07	1.65061e-05	110794|21946|11745|231507|14130|16803|50701|20568|13861|13035|14581|17523	http://amigo.geneontology.org/cgi-bin/amigo/term_details?term=GO:0051707
response to external biotic stimulus	Gene Ontology Slim	GO:0043207	12	648	4.12473e-07	1.65061e-05	110794|21946|11745|231507|14130|16803|50701|20568|13861|13035|14581|17523	http://amigo.geneontology.org/cgi-bin/amigo/term_details?term=GO:0043207
negative regulation of growth of symbiont involved in interaction with host	Gene Ontology	GO:0044146	4	19	5.20578e-07	2.03561e-05	13035|17523|50701|16803	http://amigo.geneontology.org/cgi-bin/amigo/term_details?term=GO:0044146
negative regulation of growth of symbiont in host	Gene Ontology	GO:0044130	4	19	5.20578e-07	2.03561e-05	13035|17523|50701|16803	http://amigo.geneontology.org/cgi-bin/amigo/term_details?term=GO:0044130
negative regulation of growth of symbiont involved in interaction with host	Gene Ontology Slim	GO:0044146	4	19	5.20578e-07	2.03561e-05	13035|17523|50701|16803	http://amigo.geneontology.org/cgi-bin/amigo/term_details?term=GO:0044146
negative regulation of growth of symbiont in host	Gene Ontology Slim	GO:0044130	4	19	5.20578e-07	2.03561e-05	13035|17523|50701|16803	http://amigo.geneontology.org/cgi-bin/amigo/term_details?term=GO:0044130
cytokine production	Gene Ontology	GO:0001816	11	542	5.3684e-07	2.07548e-05	110794|19073|21946|14130|16803|14125|50701|53856|16952|13861|15216	http://amigo.geneontology.org/cgi-bin/amigo/term_details?term=GO:0001816
cytokine production	Gene Ontology Slim	GO:0001816	11	542	5.3684e-07	2.07548e-05	110794|19073|21946|14130|16803|14125|50701|53856|16952|13861|15216	http://amigo.geneontology.org/cgi-bin/amigo/term_details?term=GO:0001816
endomembrane system organization	Gene Ontology	GO:0010256	10	434	5.92268e-07	2.26419e-05	19073|20720|56461|30931|64009|17341|12550|13132|73094|73712	http://amigo.geneontology.org/cgi-bin/amigo/term_details?term=GO:0010256
endomembrane system organization	Gene Ontology Slim	GO:0010256	10	434	5.92268e-07	2.26419e-05	19073|20720|56461|30931|64009|17341|12550|13132|73094|73712	http://amigo.geneontology.org/cgi-bin/amigo/term_details?term=GO:0010256
defense response to other organism	Gene Ontology	GO:0098542	10	436	6.16874e-07	2.28099e-05	110794|21946|11745|231507|16803|50701|20568|13861|13035|17523	http://amigo.geneontology.org/cgi-bin/amigo/term_details?term=GO:0098542
defense response to other organism	Gene Ontology Slim	GO:0098542	10	436	6.16874e-07	2.28099e-05	110794|21946|11745|231507|16803|50701|20568|13861|13035|17523	http://amigo.geneontology.org/cgi-bin/amigo/term_details?term=GO:0098542
receptor-mediated endocytosis	Gene Ontology	GO:0006898	7	164	6.22671e-07	2.28099e-05	15216|108800|14130|30931|64009|13132|73094	http://amigo.geneontology.org/cgi-bin/amigo/term_details?term=GO:0006898
receptor-mediated endocytosis	Gene Ontology Slim	GO:0006898	7	164	6.22671e-07	2.28099e-05	15216|108800|14130|30931|64009|13132|73094	http://amigo.geneontology.org/cgi-bin/amigo/term_details?term=GO:0006898
regulation of growth of symbiont in host	Gene Ontology	GO:0044126	4	20	6.23329e-07	2.28099e-05	13035|17523|50701|16803	http://amigo.geneontology.org/cgi-bin/amigo/term_details?term=GO:0044126
modulation of growth of symbiont involved in interaction with host	Gene Ontology	GO:0044144	4	20	6.23329e-07	2.28099e-05	13035|17523|50701|16803	http://amigo.geneontology.org/cgi-bin/amigo/term_details?term=GO:0044144
regulation of growth of symbiont in host	Gene Ontology Slim	GO:0044126	4	20	6.23329e-07	2.28099e-05	13035|17523|50701|16803	http://amigo.geneontology.org/cgi-bin/amigo/term_details?term=GO:0044126
modulation of growth of symbiont involved in interaction with host	Gene Ontology Slim	GO:0044144	4	20	6.23329e-07	2.28099e-05	13035|17523|50701|16803	http://amigo.geneontology.org/cgi-bin/amigo/term_details?term=GO:0044144
plasma membrane part	Gene Ontology	GO:0044459	20	1951	6.51721e-07	2.35964e-05	15216|20720|74096|14701|80910|14130|14125|64009|17972|12550|53321|16952|228139|19126|20276|13132|30805|73094|18453|56461	http://amigo.geneontology.org/cgi-bin/amigo/term_details?term=GO:0044459
plasma membrane part	Gene Ontology Slim	GO:0044459	20	1951	6.51721e-07	2.35964e-05	15216|20720|74096|14701|80910|14130|14125|64009|17972|12550|53321|16952|228139|19126|20276|13132|30805|73094|18453|56461	http://amigo.geneontology.org/cgi-bin/amigo/term_details?term=GO:0044459
defense response	Gene Ontology	GO:0006952	15	1134	9.23947e-07	3.31025e-05	110794|21946|11745|231507|14130|16803|14125|11537|50701|16952|20568|13861|13035|14581|17523	http://amigo.geneontology.org/cgi-bin/amigo/term_details?term=GO:0006952
defense response	Gene Ontology Slim	GO:0006952	15	1134	9.23947e-07	3.31025e-05	110794|21946|11745|231507|14130|16803|14125|11537|50701|16952|20568|13861|13035|14581|17523	http://amigo.geneontology.org/cgi-bin/amigo/term_details?term=GO:0006952
immune effector process	Gene Ontology	GO:0002252	11	580	1.02647e-06	3.62067e-05	15216|21946|11745|14130|16803|14125|11537|50701|16952|13035|17523	http://amigo.geneontology.org/cgi-bin/amigo/term_details?term=GO:0002252
immune effector process	Gene Ontology Slim	GO:0002252	11	580	1.02647e-06	3.62067e-05	15216|21946|11745|14130|16803|14125|11537|50701|16952|13035|17523	http://amigo.geneontology.org/cgi-bin/amigo/term_details?term=GO:0002252
immune system process	Gene Ontology	GO:0002376	19	1832	1.09045e-06	3.80713e-05	110794|15216|21946|108800|11745|14130|16803|14125|11537|50701|53856|16952|20568|13861|13132|13035|14581|17523|19152	http://amigo.geneontology.org/cgi-bin/amigo/term_details?term=GO:0002376
immune system process	Gene Ontology Slim	GO:0002376	19	1832	1.09045e-06	3.80713e-05	110794|15216|21946|108800|11745|14130|16803|14125|11537|50701|53856|16952|20568|13861|13132|13035|14581|17523|19152	http://amigo.geneontology.org/cgi-bin/amigo/term_details?term=GO:0002376
organic acid metabolic process	Gene Ontology	GO:0006082	12	738	1.56689e-06	5.38933e-05	212032|15186|110826|16993|18453|14125|18648|11565|53856|16952|67800|17523	http://amigo.geneontology.org/cgi-bin/amigo/term_details?term=GO:0006082
organic acid metabolic process	Gene Ontology Slim	GO:0006082	12	738	1.56689e-06	5.38933e-05	212032|15186|110826|16993|18453|14125|18648|11565|53856|16952|67800|17523	http://amigo.geneontology.org/cgi-bin/amigo/term_details?term=GO:0006082
primary metabolic process	Gene Ontology	GO:0044238	44	7795	1.57514e-06	5.38933e-05	18453|20720|18648|17341|75744|56386|20568|108098|67800|11565|20112|212032|19073|110826|11745|16803|30931|53856|218630|19152|110794|15216|14828|231507|16993|14125|13132|15485|12550|16952|30805|14581|381038|56461|13070|14421|12569|11537|50701|14936|13011|13035|15186|66222	http://amigo.geneontology.org/cgi-bin/amigo/term_details?term=GO:0044238
primary metabolic process	Gene Ontology Slim	GO:0044238	44	7795	1.57514e-06	5.38933e-05	18453|20720|18648|17341|75744|56386|20568|108098|67800|11565|20112|212032|19073|110826|11745|16803|30931|53856|218630|19152|110794|15216|14828|231507|16993|14125|13132|15485|12550|16952|30805|14581|381038|56461|13070|14421|12569|11537|50701|14936|13011|13035|15186|66222	http://amigo.geneontology.org/cgi-bin/amigo/term_details?term=GO:0044238
positive regulation of transport	Gene Ontology	GO:0051050	13	880	1.59371e-06	5.3989e-05	15216|12569|246049|14130|16803|14125|30931|64009|12550|16952|230751|13132|73094	http://amigo.geneontology.org/cgi-bin/amigo/term_details?term=GO:0051050
positive regulation of transport	Gene Ontology Slim	GO:0051050	13	880	1.59371e-06	5.3989e-05	15216|12569|246049|14130|16803|14125|30931|64009|12550|16952|230751|13132|73094	http://amigo.geneontology.org/cgi-bin/amigo/term_details?term=GO:0051050
regulation of cytokine production	Gene Ontology	GO:0001817	10	490	1.72279e-06	5.7611e-05	15216|19073|21946|14130|16803|14125|50701|53856|16952|13861	http://amigo.geneontology.org/cgi-bin/amigo/term_details?term=GO:0001817
regulation of cytokine production	Gene Ontology Slim	GO:0001817	10	490	1.72279e-06	5.7611e-05	15216|19073|21946|14130|16803|14125|50701|53856|16952|13861	http://amigo.geneontology.org/cgi-bin/amigo/term_details?term=GO:0001817
cellular response to chemical stimulus	Gene Ontology	GO:0070887	19	1892	1.74573e-06	5.7611e-05	212032|13070|14828|74096|14862|18453|14733|12569|30931|16803|17341|12550|16952|13132|15216|67800|14581|17523|20112	http://amigo.geneontology.org/cgi-bin/amigo/term_details?term=GO:0070887
cellular response to chemical stimulus	Gene Ontology Slim	GO:0070887	19	1892	1.74573e-06	5.7611e-05	212032|13070|14828|74096|14862|18453|14733|12569|30931|16803|17341|12550|16952|13132|15216|67800|14581|17523|20112	http://amigo.geneontology.org/cgi-bin/amigo/term_details?term=GO:0070887
regulation of receptor-mediated endocytosis	Gene Ontology	GO:0048259	5	65	1.75115e-06	5.7611e-05	15216|30931|73094|64009|13132	http://amigo.geneontology.org/cgi-bin/amigo/term_details?term=GO:0048259
regulation of receptor-mediated endocytosis	Gene Ontology Slim	GO:0048259	5	65	1.75115e-06	5.7611e-05	15216|30931|73094|64009|13132	http://amigo.geneontology.org/cgi-bin/amigo/term_details?term=GO:0048259
response to endoplasmic reticulum stress	Gene Ontology	GO:0034976	7	193	1.77496e-06	5.78382e-05	14828|18453|30931|17341|12304|75744|52837	http://amigo.geneontology.org/cgi-bin/amigo/term_details?term=GO:0034976
response to endoplasmic reticulum stress	Gene Ontology Slim	GO:0034976	7	193	1.77496e-06	5.78382e-05	14828|18453|30931|17341|12304|75744|52837	http://amigo.geneontology.org/cgi-bin/amigo/term_details?term=GO:0034976
regulation of immune response	Gene Ontology	GO:0050776	10	495	1.88251e-06	6.07641e-05	15216|21946|14130|16803|14125|11537|50701|16952|13035|14581	http://amigo.geneontology.org/cgi-bin/amigo/term_details?term=GO:0050776
regulation of immune response	Gene Ontology Slim	GO:0050776	10	495	1.88251e-06	6.07641e-05	15216|21946|14130|16803|14125|11537|50701|16952|13035|14581	http://amigo.geneontology.org/cgi-bin/amigo/term_details?term=GO:0050776
biosynthetic process	Gene Ontology	GO:0009058	31	4571	2.88134e-06	9.21357e-05	67092|18648|17341|75744|56386|108098|67800|11565|12569|11745|16803|53856|110794|15216|231507|16993|14125|15485|12550|16952|14581|17523|13371|56461|13070|14421|50701|14936|13132|15186|11655	http://amigo.geneontology.org/cgi-bin/amigo/term_details?term=GO:0009058
biosynthetic process	Gene Ontology Slim	GO:0009058	31	4571	2.88134e-06	9.21357e-05	67092|18648|17341|75744|56386|108098|67800|11565|12569|11745|16803|53856|110794|15216|231507|16993|14125|15485|12550|16952|14581|17523|13371|56461|13070|14421|50701|14936|13132|15186|11655	http://amigo.geneontology.org/cgi-bin/amigo/term_details?term=GO:0009058
cellular response to stimulus	Gene Ontology	GO:0051716	33	5066	2.95755e-06	9.36969e-05	14130|20720|17341|75744|71862|67800|20112|212032|14733|30931|381038|18453|218630|27261|15216|14828|14862|14125|12550|16952|80910|14701|52837|14373|14581|17523|13070|74096|12569|11537|16803|12304|13132	http://amigo.geneontology.org/cgi-bin/amigo/term_details?term=GO:0051716
cellular response to stimulus	Gene Ontology Slim	GO:0051716	33	5066	2.95755e-06	9.36969e-05	14130|20720|17341|75744|71862|67800|20112|212032|14733|30931|381038|18453|218630|27261|15216|14828|14862|14125|12550|16952|80910|14701|52837|14373|14581|17523|13070|74096|12569|11537|16803|12304|13132	http://amigo.geneontology.org/cgi-bin/amigo/term_details?term=GO:0051716
intrinsic component of membrane	Gene Ontology	GO:0031224	30	4351	3.15524e-06	9.90426e-05	228139|14130|64009|75744|56386|20276|67800|56461|14733|170813|53321|66111|66357|14828|14125|12550|246049|52837|71862|30805|381038|13371|15216|74096|14421|52855|19126|17972|80910|13132	http://amigo.geneontology.org/cgi-bin/amigo/term_details?term=GO:0031224
intrinsic component of membrane	Gene Ontology Slim	GO:0031224	30	4351	3.15524e-06	9.90426e-05	228139|14130|64009|75744|56386|20276|67800|56461|14733|170813|53321|66111|66357|14828|14125|12550|246049|52837|71862|30805|381038|13371|15216|74096|14421|52855|19126|17972|80910|13132	http://amigo.geneontology.org/cgi-bin/amigo/term_details?term=GO:0031224
regulation of proteolysis	Gene Ontology	GO:0030162	10	535	3.69692e-06	0.000114991	15216|20720|13132|12550|75744|20568|13011|66222|381038|20112	http://amigo.geneontology.org/cgi-bin/amigo/term_details?term=GO:0030162
regulation of proteolysis	Gene Ontology Slim	GO:0030162	10	535	3.69692e-06	0.000114991	15216|20720|13132|12550|75744|20568|13011|66222|381038|20112	http://amigo.geneontology.org/cgi-bin/amigo/term_details?term=GO:0030162
side of membrane	Gene Ontology	GO:0098552	9	421	4.03224e-06	0.000123345	15216|20720|20276|14130|14125|12550|18453|16952|14701	http://amigo.geneontology.org/cgi-bin/amigo/term_details?term=GO:0098552
side of membrane	Gene Ontology Slim	GO:0098552	9	421	4.03224e-06	0.000123345	15216|20720|20276|14130|14125|12550|18453|16952|14701	http://amigo.geneontology.org/cgi-bin/amigo/term_details?term=GO:0098552
immune response	Gene Ontology	GO:0006955	13	960	4.05864e-06	0.000123345	15216|21946|11745|14130|16803|14125|11537|50701|53856|16952|20568|13035|14581	http://amigo.geneontology.org/cgi-bin/amigo/term_details?term=GO:0006955
immune response	Gene Ontology Slim	GO:0006955	13	960	4.05864e-06	0.000123345	15216|21946|11745|14130|16803|14125|11537|50701|53856|16952|20568|13035|14581	http://amigo.geneontology.org/cgi-bin/amigo/term_details?term=GO:0006955
response to inorganic substance	Gene Ontology	GO:0010035	8	314	4.07366e-06	0.000123345	212032|13070|74096|67092|12550|16952|15216|17523	http://amigo.geneontology.org/cgi-bin/amigo/term_details?term=GO:0010035
response to inorganic substance	Gene Ontology Slim	GO:0010035	8	314	4.07366e-06	0.000123345	212032|13070|74096|67092|12550|16952|15216|17523	http://amigo.geneontology.org/cgi-bin/amigo/term_details?term=GO:0010035
icosanoid biosynthetic process	Gene Ontology	GO:0046456	4	34	4.19958e-06	0.000126043	53856|14125|16952|16993	http://amigo.geneontology.org/cgi-bin/amigo/term_details?term=GO:0046456
icosanoid biosynthetic process	Gene Ontology Slim	GO:0046456	4	34	4.19958e-06	0.000126043	53856|14125|16952|16993	http://amigo.geneontology.org/cgi-bin/amigo/term_details?term=GO:0046456
oxoacid metabolic process	Gene Ontology	GO:0043436	11	676	4.34592e-06	0.000129301	212032|15186|110826|16993|14125|18648|11565|53856|16952|67800|17523	http://amigo.geneontology.org/cgi-bin/amigo/term_details?term=GO:0043436
oxoacid metabolic process	Gene Ontology Slim	GO:0043436	11	676	4.34592e-06	0.000129301	212032|15186|110826|16993|14125|18648|11565|53856|16952|67800|17523	http://amigo.geneontology.org/cgi-bin/amigo/term_details?term=GO:0043436
negative regulation of multicellular organismal process	Gene Ontology	GO:0051241	13	968	4.4334e-06	0.000130766	15216|19073|20720|21946|231507|14130|16803|50701|12569|16952|13861|13132|14581	http://amigo.geneontology.org/cgi-bin/amigo/term_details?term=GO:0051241
negative regulation of multicellular organismal process	Gene Ontology Slim	GO:0051241	13	968	4.4334e-06	0.000130766	15216|19073|20720|21946|231507|14130|16803|50701|12569|16952|13861|13132|14581	http://amigo.geneontology.org/cgi-bin/amigo/term_details?term=GO:0051241
neuron part	Gene Ontology	GO:0097458	15	1305	5.02336e-06	0.000146901	13070|12569|20720|228139|11745|14733|30931|19126|12550|53321|64009|56461|15186|73094|108800	http://amigo.geneontology.org/cgi-bin/amigo/term_details?term=GO:0097458
neuron part	Gene Ontology Slim	GO:0097458	15	1305	5.02336e-06	0.000146901	13070|12569|20720|228139|11745|14733|30931|19126|12550|53321|64009|56461|15186|73094|108800	http://amigo.geneontology.org/cgi-bin/amigo/term_details?term=GO:0097458
regulation of cellular component organization	Gene Ontology	GO:0051128	19	2039	5.11359e-06	0.000148272	15216|12569|20720|108800|14130|73094|30931|16803|64009|11881|56431|230751|13132|16952|75744|19152|14581|381038|20112	http://amigo.geneontology.org/cgi-bin/amigo/term_details?term=GO:0051128
regulation of cellular component organization	Gene Ontology Slim	GO:0051128	19	2039	5.11359e-06	0.000148272	15216|12569|20720|108800|14130|73094|30931|16803|64009|11881|56431|230751|13132|16952|75744|19152|14581|381038|20112	http://amigo.geneontology.org/cgi-bin/amigo/term_details?term=GO:0051128
small molecule metabolic process	Gene Ontology	GO:0044281	16	1488	5.43978e-06	0.000156405	212032|13070|110826|16993|18453|14125|18648|11565|53856|16952|15485|13132|67800|15186|14581|17523	http://amigo.geneontology.org/cgi-bin/amigo/term_details?term=GO:0044281
small molecule metabolic process	Gene Ontology Slim	GO:0044281	16	1488	5.43978e-06	0.000156405	212032|13070|110826|16993|18453|14125|18648|11565|53856|16952|15485|13132|67800|15186|14581|17523	http://amigo.geneontology.org/cgi-bin/amigo/term_details?term=GO:0044281
cytoplasmic vesicle	Gene Ontology	GO:0031410	13	991	5.68739e-06	0.000162162	15216|19073|20720|11745|30931|50701|16952|66111|13132|13035|73094|17523|108800	http://amigo.geneontology.org/cgi-bin/amigo/term_details?term=GO:0031410
cytoplasmic vesicle	Gene Ontology Slim	GO:0031410	13	991	5.68739e-06	0.000162162	15216|19073|20720|11745|30931|50701|16952|66111|13132|13035|73094|17523|108800	http://amigo.geneontology.org/cgi-bin/amigo/term_details?term=GO:0031410
intracellular vesicle	Gene Ontology	GO:0097708	13	993	5.80999e-06	0.000164288	15216|19073|20720|11745|30931|50701|16952|66111|13132|13035|73094|17523|108800	http://amigo.geneontology.org/cgi-bin/amigo/term_details?term=GO:0097708
intracellular vesicle	Gene Ontology Slim	GO:0097708	13	993	5.80999e-06	0.000164288	15216|19073|20720|11745|30931|50701|16952|66111|13132|13035|73094|17523|108800	http://amigo.geneontology.org/cgi-bin/amigo/term_details?term=GO:0097708
cytoplasmic, membrane-bounded vesicle	Gene Ontology	GO:0016023	11	700	6.00891e-06	0.00016852	19073|20720|11745|30931|50701|66111|13132|13035|73094|17523|108800	http://amigo.geneontology.org/cgi-bin/amigo/term_details?term=GO:0016023
cytoplasmic, membrane-bounded vesicle	Gene Ontology Slim	GO:0016023	11	700	6.00891e-06	0.00016852	19073|20720|11745|30931|50701|66111|13132|13035|73094|17523|108800	http://amigo.geneontology.org/cgi-bin/amigo/term_details?term=GO:0016023
leukotriene biosynthetic process	Gene Ontology	GO:0019370	3	10	6.22148e-06	0.000173063	53856|14125|16993	http://amigo.geneontology.org/cgi-bin/amigo/term_details?term=GO:0019370
leukotriene biosynthetic process	Gene Ontology Slim	GO:0019370	3	10	6.22148e-06	0.000173063	53856|14125|16993	http://amigo.geneontology.org/cgi-bin/amigo/term_details?term=GO:0019370
negative regulation of cellular process	Gene Ontology	GO:0048523	26	3598	7.57147e-06	0.000208651	21946|14130|20720|17341|75744|20568|67800|20112|212032|19073|56461|14733|53856|19152|12569|14828|231507|13011|12550|16952|14581|381038|15216|50701|13132|66222	http://amigo.geneontology.org/cgi-bin/amigo/term_details?term=GO:0048523
negative regulation of cellular process	Gene Ontology Slim	GO:0048523	26	3598	7.57147e-06	0.000208651	21946|14130|20720|17341|75744|20568|67800|20112|212032|19073|56461|14733|53856|19152|12569|14828|231507|13011|12550|16952|14581|381038|15216|50701|13132|66222	http://amigo.geneontology.org/cgi-bin/amigo/term_details?term=GO:0048523
unsaturated fatty acid biosynthetic process	Gene Ontology	GO:0006636	4	40	7.62278e-06	0.000208651	53856|14125|16952|16993	http://amigo.geneontology.org/cgi-bin/amigo/term_details?term=GO:0006636
unsaturated fatty acid biosynthetic process	Gene Ontology Slim	GO:0006636	4	40	7.62278e-06	0.000208651	53856|14125|16952|16993	http://amigo.geneontology.org/cgi-bin/amigo/term_details?term=GO:0006636
membrane protein complex	Gene Ontology	GO:0098796	12	866	7.7835e-06	0.000211359	15216|66111|17972|12550|53321|75744|14701|20276|13132|66357|73094|56461	http://amigo.geneontology.org/cgi-bin/amigo/term_details?term=GO:0098796
membrane protein complex	Gene Ontology Slim	GO:0098796	12	866	7.7835e-06	0.000211359	15216|66111|17972|12550|53321|75744|14701|20276|13132|66357|73094|56461	http://amigo.geneontology.org/cgi-bin/amigo/term_details?term=GO:0098796
negative regulation of proteolysis	Gene Ontology	GO:0045861	7	250	9.21335e-06	0.000247616	15216|20720|12550|75744|20568|13011|66222	http://amigo.geneontology.org/cgi-bin/amigo/term_details?term=GO:0045861
negative regulation of proteolysis	Gene Ontology Slim	GO:0045861	7	250	9.21335e-06	0.000247616	15216|20720|12550|75744|20568|13011|66222	http://amigo.geneontology.org/cgi-bin/amigo/term_details?term=GO:0045861
lipid metabolic process	Gene Ontology	GO:0006629	13	1038	9.26345e-06	0.000247616	13070|110826|14421|14125|16993|15485|53856|16952|56386|13132|67800|30805|14581	http://amigo.geneontology.org/cgi-bin/amigo/term_details?term=GO:0006629
lipid metabolic process	Gene Ontology Slim	GO:0006629	13	1038	9.26345e-06	0.000247616	13070|110826|14421|14125|16993|15485|53856|16952|56386|13132|67800|30805|14581	http://amigo.geneontology.org/cgi-bin/amigo/term_details?term=GO:0006629
macromolecular complex	Gene Ontology	GO:0032991	28	4117	9.63538e-06	0.000255562	228139|18453|64009|75744|50701|20276|212032|110826|56461|53321|66111|66357|12569|14828|14862|12550|16952|80910|14701|71862|14581|17912|15216|108098|17972|12304|13132|73094	http://amigo.geneontology.org/cgi-bin/amigo/term_details?term=GO:0032991
macromolecular complex	Gene Ontology Slim	GO:0032991	28	4117	9.63538e-06	0.000255562	228139|18453|64009|75744|50701|20276|212032|110826|56461|53321|66111|66357|12569|14828|14862|12550|16952|80910|14701|71862|14581|17912|15216|108098|17972|12304|13132|73094	http://amigo.geneontology.org/cgi-bin/amigo/term_details?term=GO:0032991
endoplasmic reticulum chaperone complex	Gene Ontology	GO:0034663	3	12	9.85693e-06	0.000259427	18453|12304|14828	http://amigo.geneontology.org/cgi-bin/amigo/term_details?term=GO:0034663
endoplasmic reticulum chaperone complex	Gene Ontology Slim	GO:0034663	3	12	9.85693e-06	0.000259427	18453|12304|14828	http://amigo.geneontology.org/cgi-bin/amigo/term_details?term=GO:0034663
cellular component organization	Gene Ontology	GO:0016043	31	4865	1.03364e-05	0.00026997	228139|108800|14130|64009|17341|11881|230751|20112|12569|19073|56461|14733|30931|75019|53321|218630|75744|19152|20720|12550|16952|14581|17912|15216|381038|16803|56431|17523|13132|73094|73712	http://amigo.geneontology.org/cgi-bin/amigo/term_details?term=GO:0016043
cellular component organization	Gene Ontology Slim	GO:0016043	31	4865	1.03364e-05	0.00026997	228139|108800|14130|64009|17341|11881|230751|20112|12569|19073|56461|14733|30931|75019|53321|218630|75744|19152|20720|12550|16952|14581|17912|15216|381038|16803|56431|17523|13132|73094|73712	http://amigo.geneontology.org/cgi-bin/amigo/term_details?term=GO:0016043
external side of plasma membrane	Gene Ontology	GO:0009897	7	256	1.06994e-05	0.000277334	15216|20720|14130|14125|18453|16952|20276	http://amigo.geneontology.org/cgi-bin/amigo/term_details?term=GO:0009897
external side of plasma membrane	Gene Ontology Slim	GO:0009897	7	256	1.06994e-05	0.000277334	15216|20720|14130|14125|18453|16952|20276	http://amigo.geneontology.org/cgi-bin/amigo/term_details?term=GO:0009897
protein complex binding	Gene Ontology	GO:0032403	11	747	1.09317e-05	0.000280855	19073|14130|14733|14125|64009|17912|18453|56431|13132|27261|11565	http://amigo.geneontology.org/cgi-bin/amigo/term_details?term=GO:0032403
protein complex binding	Gene Ontology Slim	GO:0032403	11	747	1.09317e-05	0.000280855	19073|14130|14733|14125|64009|17912|18453|56431|13132|27261|11565	http://amigo.geneontology.org/cgi-bin/amigo/term_details?term=GO:0032403
organic substance catabolic process	Gene Ontology	GO:1901575	15	1395	1.09994e-05	0.000280855	212032|15216|14828|21946|110826|16993|14733|30931|20720|18648|75744|13132|15186|13371|66222	http://amigo.geneontology.org/cgi-bin/amigo/term_details?term=GO:1901575
organic substance catabolic process	Gene Ontology Slim	GO:1901575	15	1395	1.09994e-05	0.000280855	212032|15216|14828|21946|110826|16993|14733|30931|20720|18648|75744|13132|15186|13371|66222	http://amigo.geneontology.org/cgi-bin/amigo/term_details?term=GO:1901575
leukotriene metabolic process	Gene Ontology	GO:0006691	3	13	1.21065e-05	0.000306833	53856|14125|16993	http://amigo.geneontology.org/cgi-bin/amigo/term_details?term=GO:0006691
leukotriene metabolic process	Gene Ontology Slim	GO:0006691	3	13	1.21065e-05	0.000306833	53856|14125|16993	http://amigo.geneontology.org/cgi-bin/amigo/term_details?term=GO:0006691
positive regulation of cellular component organization	Gene Ontology	GO:0051130	13	1075	1.33491e-05	0.000335838	15216|12569|20720|14130|16803|30931|16952|64009|11881|56431|230751|13132|73094	http://amigo.geneontology.org/cgi-bin/amigo/term_details?term=GO:0051130
positive regulation of cellular component organization	Gene Ontology Slim	GO:0051130	13	1075	1.33491e-05	0.000335838	15216|12569|20720|14130|16803|30931|16952|64009|11881|56431|230751|13132|73094	http://amigo.geneontology.org/cgi-bin/amigo/term_details?term=GO:0051130
integral component of membrane	Gene Ontology	GO:0016021	28	4218	1.51072e-05	0.000377294	228139|14130|64009|56386|20276|67800|56461|170813|53321|66111|66357|14828|14125|12550|246049|52837|71862|30805|381038|13371|15216|74096|14421|52855|19126|17972|80910|13132	http://amigo.geneontology.org/cgi-bin/amigo/term_details?term=GO:0016021
integral component of membrane	Gene Ontology Slim	GO:0016021	28	4218	1.51072e-05	0.000377294	228139|14130|64009|56386|20276|67800|56461|170813|53321|66111|66357|14828|14125|12550|246049|52837|71862|30805|381038|13371|15216|74096|14421|52855|19126|17972|80910|13132	http://amigo.geneontology.org/cgi-bin/amigo/term_details?term=GO:0016021
cytokine biosynthetic process	Gene Ontology	GO:0042089	5	104	1.54829e-05	0.000383875	110794|53856|14125|50701|16803	http://amigo.geneontology.org/cgi-bin/amigo/term_details?term=GO:0042089
cytokine biosynthetic process	Gene Ontology Slim	GO:0042089	5	104	1.54829e-05	0.000383875	110794|53856|14125|50701|16803	http://amigo.geneontology.org/cgi-bin/amigo/term_details?term=GO:0042089
organonitrogen compound metabolic process	Gene Ontology	GO:1901564	16	1628	1.64032e-05	0.000403767	212032|15186|21946|14862|16993|14421|18453|67092|66071|18648|53856|56386|30805|11565|13371|11655	http://amigo.geneontology.org/cgi-bin/amigo/term_details?term=GO:1901564
organonitrogen compound metabolic process	Gene Ontology Slim	GO:1901564	16	1628	1.64032e-05	0.000403767	212032|15186|21946|14862|16993|14421|18453|67092|66071|18648|53856|56386|30805|11565|13371|11655	http://amigo.geneontology.org/cgi-bin/amigo/term_details?term=GO:1901564
endoplasmic reticulum-Golgi intermediate compartment	Gene Ontology	GO:0005793	4	50	1.7375e-05	0.00042253	18453|14828|66111|19126	http://amigo.geneontology.org/cgi-bin/amigo/term_details?term=GO:0005793
endoplasmic reticulum-Golgi intermediate compartment	Gene Ontology Slim	GO:0005793	4	50	1.7375e-05	0.00042253	18453|14828|66111|19126	http://amigo.geneontology.org/cgi-bin/amigo/term_details?term=GO:0005793
organic substance biosynthetic process	Gene Ontology	GO:1901576	29	4496	1.74841e-05	0.00042253	67092|18648|17341|75744|56386|108098|67800|11565|15186|11745|16803|53856|110794|15216|231507|16993|14125|15485|12550|16952|14581|56461|13070|14421|12569|50701|14936|13132|11655	http://amigo.geneontology.org/cgi-bin/amigo/term_details?term=GO:1901576
organic substance biosynthetic process	Gene Ontology Slim	GO:1901576	29	4496	1.74841e-05	0.00042253	67092|18648|17341|75744|56386|108098|67800|11565|15186|11745|16803|53856|110794|15216|231507|16993|14125|15485|12550|16952|14581|56461|13070|14421|12569|50701|14936|13132|11655	http://amigo.geneontology.org/cgi-bin/amigo/term_details?term=GO:1901576
cell adhesion molecule binding	Gene Ontology	GO:0050839	8	386	1.7584e-05	0.00042253	12569|14828|18453|19126|12550|16952|13132|17912	http://amigo.geneontology.org/cgi-bin/amigo/term_details?term=GO:0050839
cell adhesion molecule binding	Gene Ontology Slim	GO:0050839	8	386	1.7584e-05	0.00042253	12569|14828|18453|19126|12550|16952|13132|17912	http://amigo.geneontology.org/cgi-bin/amigo/term_details?term=GO:0050839
cytokine metabolic process	Gene Ontology	GO:0042107	5	107	1.76594e-05	0.00042253	110794|53856|14125|50701|16803	http://amigo.geneontology.org/cgi-bin/amigo/term_details?term=GO:0042107
cytokine metabolic process	Gene Ontology Slim	GO:0042107	5	107	1.76594e-05	0.00042253	110794|53856|14125|50701|16803	http://amigo.geneontology.org/cgi-bin/amigo/term_details?term=GO:0042107
cellular component organization or biogenesis	Gene Ontology	GO:0071840	31	5009	1.85015e-05	0.000439604	228139|108800|14130|64009|17341|11881|230751|20112|12569|19073|56461|14733|30931|75019|53321|218630|75744|19152|20720|12550|16952|14581|17912|15216|381038|16803|56431|17523|13132|73094|73712	http://amigo.geneontology.org/cgi-bin/amigo/term_details?term=GO:0071840
cellular component organization or biogenesis	Gene Ontology Slim	GO:0071840	31	5009	1.85015e-05	0.000439604	228139|108800|14130|64009|17341|11881|230751|20112|12569|19073|56461|14733|30931|75019|53321|218630|75744|19152|20720|12550|16952|14581|17912|15216|381038|16803|56431|17523|13132|73094|73712	http://amigo.geneontology.org/cgi-bin/amigo/term_details?term=GO:0071840
cortical actin cytoskeleton	Gene Ontology	GO:0030864	4	51	1.86969e-05	0.000441182	15216|12550|20276|56431	http://amigo.geneontology.org/cgi-bin/amigo/term_details?term=GO:0030864
cortical actin cytoskeleton	Gene Ontology Slim	GO:0030864	4	51	1.86969e-05	0.000441182	15216|12550|20276|56431	http://amigo.geneontology.org/cgi-bin/amigo/term_details?term=GO:0030864
ion binding	Gene Ontology	GO:0043167	24	3333	1.95506e-05	0.000455948	21946|11881|56386|11565|20112|12569|11745|14733|73724|76737|15186|14862|16993|66071|13861|12550|16952|21452|14701|14581|17523|56461|13070|11655	http://amigo.geneontology.org/cgi-bin/amigo/term_details?term=GO:0043167
ion binding	Gene Ontology Slim	GO:0043167	24	3333	1.95506e-05	0.000455948	21946|11881|56386|11565|20112|12569|11745|14733|73724|76737|15186|14862|16993|66071|13861|12550|16952|21452|14701|14581|17523|56461|13070|11655	http://amigo.geneontology.org/cgi-bin/amigo/term_details?term=GO:0043167
plasma membrane protein complex	Gene Ontology	GO:0098797	8	392	1.95892e-05	0.000455948	15216|56461|17972|12550|53321|14701|13132|73094	http://amigo.geneontology.org/cgi-bin/amigo/term_details?term=GO:0098797
plasma membrane protein complex	Gene Ontology Slim	GO:0098797	8	392	1.95892e-05	0.000455948	15216|56461|17972|12550|53321|14701|13132|73094	http://amigo.geneontology.org/cgi-bin/amigo/term_details?term=GO:0098797
secretory granule	Gene Ontology	GO:0030141	7	283	2.0071e-05	0.000461356	19073|20720|11745|30931|50701|13035|17523	http://amigo.geneontology.org/cgi-bin/amigo/term_details?term=GO:0030141
secretory granule	Gene Ontology Slim	GO:0030141	7	283	2.0071e-05	0.000461356	19073|20720|11745|30931|50701|13035|17523	http://amigo.geneontology.org/cgi-bin/amigo/term_details?term=GO:0030141
regulation of interleukin-8 production	Gene Ontology	GO:0032677	4	52	2.00912e-05	0.000461356	53856|16803|16952|50701	http://amigo.geneontology.org/cgi-bin/amigo/term_details?term=GO:0032677
regulation of interleukin-8 production	Gene Ontology Slim	GO:0032677	4	52	2.00912e-05	0.000461356	53856|16803|16952|50701	http://amigo.geneontology.org/cgi-bin/amigo/term_details?term=GO:0032677
secretory vesicle	Gene Ontology	GO:0099503	8	399	2.21681e-05	0.000505655	19073|20720|11745|30931|50701|13035|17523|108800	http://amigo.geneontology.org/cgi-bin/amigo/term_details?term=GO:0099503
secretory vesicle	Gene Ontology Slim	GO:0099503	8	399	2.21681e-05	0.000505655	19073|20720|11745|30931|50701|13035|17523|108800	http://amigo.geneontology.org/cgi-bin/amigo/term_details?term=GO:0099503
carboxylic acid metabolic process	Gene Ontology	GO:0019752	10	670	2.50263e-05	0.000567069	212032|15186|110826|16993|14125|18648|53856|16952|67800|11565	http://amigo.geneontology.org/cgi-bin/amigo/term_details?term=GO:0019752
carboxylic acid metabolic process	Gene Ontology Slim	GO:0019752	10	670	2.50263e-05	0.000567069	212032|15186|110826|16993|14125|18648|53856|16952|67800|11565	http://amigo.geneontology.org/cgi-bin/amigo/term_details?term=GO:0019752
interleukin-8 production	Gene Ontology	GO:0032637	4	57	2.82365e-05	0.0006356	53856|16803|16952|50701	http://amigo.geneontology.org/cgi-bin/amigo/term_details?term=GO:0032637
interleukin-8 production	Gene Ontology Slim	GO:0032637	4	57	2.82365e-05	0.0006356	53856|16803|16952|50701	http://amigo.geneontology.org/cgi-bin/amigo/term_details?term=GO:0032637
protein processing	Gene Ontology	GO:0016485	6	203	3.06551e-05	0.000685533	19073|20720|12550|13035|381038|20112	http://amigo.geneontology.org/cgi-bin/amigo/term_details?term=GO:0016485
protein processing	Gene Ontology Slim	GO:0016485	6	203	3.06551e-05	0.000685533	19073|20720|12550|13035|381038|20112	http://amigo.geneontology.org/cgi-bin/amigo/term_details?term=GO:0016485
organic substance transport	Gene Ontology	GO:0071702	18	2114	3.08587e-05	0.000685603	15216|19073|246049|66111|16803|14125|30931|75744|12569|12550|16952|21452|230751|13132|30805|381038|13371|56461	http://amigo.geneontology.org/cgi-bin/amigo/term_details?term=GO:0071702
organic substance transport	Gene Ontology Slim	GO:0071702	18	2114	3.08587e-05	0.000685603	15216|19073|246049|66111|16803|14125|30931|75744|12569|12550|16952|21452|230751|13132|30805|381038|13371|56461	http://amigo.geneontology.org/cgi-bin/amigo/term_details?term=GO:0071702
protein metabolic process	Gene Ontology	GO:0019538	27	4153	3.23845e-05	0.000714861	18453|20720|75744|20568|50701|20112|12569|19073|16803|30931|53856|19152|110794|14828|16993|14125|13011|12550|16952|14581|381038|15216|11537|108098|13132|13035|66222	http://amigo.geneontology.org/cgi-bin/amigo/term_details?term=GO:0019538
protein metabolic process	Gene Ontology Slim	GO:0019538	27	4153	3.23845e-05	0.000714861	18453|20720|75744|20568|50701|20112|12569|19073|16803|30931|53856|19152|110794|14828|16993|14125|13011|12550|16952|14581|381038|15216|11537|108098|13132|13035|66222	http://amigo.geneontology.org/cgi-bin/amigo/term_details?term=GO:0019538
cellular response to oxygen-containing compound	Gene Ontology	GO:1901701	10	692	3.27447e-05	0.000718178	212032|13070|16803|12569|12550|16952|67800|14581|17523|20112	http://amigo.geneontology.org/cgi-bin/amigo/term_details?term=GO:1901701
cellular response to oxygen-containing compound	Gene Ontology Slim	GO:1901701	10	692	3.27447e-05	0.000718178	212032|13070|16803|12569|12550|16952|67800|14581|17523|20112	http://amigo.geneontology.org/cgi-bin/amigo/term_details?term=GO:1901701
positive regulation of cytokine biosynthetic process	Gene Ontology	GO:0042108	4	60	3.41547e-05	0.000744334	53856|16803|14125|50701	http://amigo.geneontology.org/cgi-bin/amigo/term_details?term=GO:0042108
positive regulation of cytokine biosynthetic process	Gene Ontology Slim	GO:0042108	4	60	3.41547e-05	0.000744334	53856|16803|14125|50701	http://amigo.geneontology.org/cgi-bin/amigo/term_details?term=GO:0042108
integral component of plasma membrane	Gene Ontology	GO:0005887	12	1014	3.60205e-05	0.000777661	74096|56461|80910|14130|14125|19126|17972|53321|228139|20276|13132|30805	http://amigo.geneontology.org/cgi-bin/amigo/term_details?term=GO:0005887
integral component of plasma membrane	Gene Ontology Slim	GO:0005887	12	1014	3.60205e-05	0.000777661	74096|56461|80910|14130|14125|19126|17972|53321|228139|20276|13132|30805	http://amigo.geneontology.org/cgi-bin/amigo/term_details?term=GO:0005887
cellular catabolic process	Gene Ontology	GO:0044248	13	1185	3.62881e-05	0.000777661	15216|15186|14828|110826|16993|14733|30931|18648|75744|13861|13132|17523|13371	http://amigo.geneontology.org/cgi-bin/amigo/term_details?term=GO:0044248
cellular catabolic process	Gene Ontology Slim	GO:0044248	13	1185	3.62881e-05	0.000777661	15216|15186|14828|110826|16993|14733|30931|18648|75744|13861|13132|17523|13371	http://amigo.geneontology.org/cgi-bin/amigo/term_details?term=GO:0044248
lipid binding	Gene Ontology	GO:0008289	9	559	3.64692e-05	0.000777661	13070|14862|11745|16803|17972|16952|13132|73094|17912	http://amigo.geneontology.org/cgi-bin/amigo/term_details?term=GO:0008289
lipid binding	Gene Ontology Slim	GO:0008289	9	559	3.64692e-05	0.000777661	13070|14862|11745|16803|17972|16952|13132|73094|17912	http://amigo.geneontology.org/cgi-bin/amigo/term_details?term=GO:0008289
endoplasmic reticulum	Gene Ontology	GO:0005783	14	1364	3.65931e-05	0.000777661	14828|228139|56461|18453|30931|75744|19126|12304|11881|66111|52837|76737|67800|66357	http://amigo.geneontology.org/cgi-bin/amigo/term_details?term=GO:0005783
endoplasmic reticulum	Gene Ontology Slim	GO:0005783	14	1364	3.65931e-05	0.000777661	14828|228139|56461|18453|30931|75744|19126|12304|11881|66111|52837|76737|67800|66357	http://amigo.geneontology.org/cgi-bin/amigo/term_details?term=GO:0005783
intramolecular oxidoreductase activity, transposing S-S bonds	Gene Ontology	GO:0016864	3	20	3.77367e-05	0.000787293	52837|12304|18453	http://amigo.geneontology.org/cgi-bin/amigo/term_details?term=GO:0016864
protein disulfide isomerase activity	Gene Ontology	GO:0003756	3	20	3.77367e-05	0.000787293	52837|12304|18453	http://amigo.geneontology.org/cgi-bin/amigo/term_details?term=GO:0003756
acute inflammatory response to antigenic stimulus	Gene Ontology	GO:0002438	3	20	3.77367e-05	0.000787293	14130|14125|50701	http://amigo.geneontology.org/cgi-bin/amigo/term_details?term=GO:0002438
acute inflammatory response to antigenic stimulus	Gene Ontology Slim	GO:0002438	3	20	3.77367e-05	0.000787293	14130|14125|50701	http://amigo.geneontology.org/cgi-bin/amigo/term_details?term=GO:0002438
intramolecular oxidoreductase activity, transposing S-S bonds	Gene Ontology Slim	GO:0016864	3	20	3.77367e-05	0.000787293	52837|12304|18453	http://amigo.geneontology.org/cgi-bin/amigo/term_details?term=GO:0016864
protein disulfide isomerase activity	Gene Ontology Slim	GO:0003756	3	20	3.77367e-05	0.000787293	52837|12304|18453	http://amigo.geneontology.org/cgi-bin/amigo/term_details?term=GO:0003756
response to oxidative stress	Gene Ontology	GO:0006979	7	316	3.9836e-05	0.000826055	212032|13070|18453|30931|13861|16952|17523	http://amigo.geneontology.org/cgi-bin/amigo/term_details?term=GO:0006979
response to oxidative stress	Gene Ontology Slim	GO:0006979	7	316	3.9836e-05	0.000826055	212032|13070|18453|30931|13861|16952|17523	http://amigo.geneontology.org/cgi-bin/amigo/term_details?term=GO:0006979
regulation of response to stimulus	Gene Ontology	GO:0048583	21	2804	4.07702e-05	0.000840332	212032|15216|14828|21946|14130|14733|14125|20720|11537|16803|50701|12569|12550|18453|14373|13132|16952|13035|75744|14581|381038	http://amigo.geneontology.org/cgi-bin/amigo/term_details?term=GO:0048583
regulation of response to stimulus	Gene Ontology Slim	GO:0048583	21	2804	4.07702e-05	0.000840332	212032|15216|14828|21946|14130|14733|14125|20720|11537|16803|50701|12569|12550|18453|14373|13132|16952|13035|75744|14581|381038	http://amigo.geneontology.org/cgi-bin/amigo/term_details?term=GO:0048583
respiratory burst	Gene Ontology	GO:0045730	3	21	4.30386e-05	0.000876527	16803|17523|18648	http://amigo.geneontology.org/cgi-bin/amigo/term_details?term=GO:0045730
defense response to fungus	Gene Ontology	GO:0050832	3	21	4.30386e-05	0.000876527	13035|17523|50701	http://amigo.geneontology.org/cgi-bin/amigo/term_details?term=GO:0050832
respiratory burst	Gene Ontology Slim	GO:0045730	3	21	4.30386e-05	0.000876527	16803|17523|18648	http://amigo.geneontology.org/cgi-bin/amigo/term_details?term=GO:0045730
defense response to fungus	Gene Ontology Slim	GO:0050832	3	21	4.30386e-05	0.000876527	13035|17523|50701	http://amigo.geneontology.org/cgi-bin/amigo/term_details?term=GO:0050832
negative regulation of multi-organism process	Gene Ontology	GO:0043901	5	130	4.33391e-05	0.000877425	13035|20568|17523|50701|16803	http://amigo.geneontology.org/cgi-bin/amigo/term_details?term=GO:0043901
negative regulation of multi-organism process	Gene Ontology Slim	GO:0043901	5	130	4.33391e-05	0.000877425	13035|20568|17523|50701|16803	http://amigo.geneontology.org/cgi-bin/amigo/term_details?term=GO:0043901
programmed cell death	Gene Ontology	GO:0012501	15	1581	4.60215e-05	0.000926249	212032|19073|14828|21946|56461|231507|14130|12569|12550|18453|16952|13132|14373|381038|20112	http://amigo.geneontology.org/cgi-bin/amigo/term_details?term=GO:0012501
programmed cell death	Gene Ontology Slim	GO:0012501	15	1581	4.60215e-05	0.000926249	212032|19073|14828|21946|56461|231507|14130|12569|12550|18453|16952|13132|14373|381038|20112	http://amigo.geneontology.org/cgi-bin/amigo/term_details?term=GO:0012501
mitochondrion	Gene Ontology	GO:0005739	15	1584	4.701e-05	0.000940612	212032|13070|14828|110826|16952|67092|66071|381038|11881|73724|14373|67800|30805|17523|11655	http://amigo.geneontology.org/cgi-bin/amigo/term_details?term=GO:0005739
mitochondrion	Gene Ontology Slim	GO:0005739	15	1584	4.701e-05	0.000940612	212032|13070|14828|110826|16952|67092|66071|381038|11881|73724|14373|67800|30805|17523|11655	http://amigo.geneontology.org/cgi-bin/amigo/term_details?term=GO:0005739
membrane organization	Gene Ontology	GO:0061024	10	724	4.75671e-05	0.000946225	12569|56461|14130|16803|30931|12550|16952|13132|73094|73712	http://amigo.geneontology.org/cgi-bin/amigo/term_details?term=GO:0061024
membrane organization	Gene Ontology Slim	GO:0061024	10	724	4.75671e-05	0.000946225	12569|56461|14130|16803|30931|12550|16952|13132|73094|73712	http://amigo.geneontology.org/cgi-bin/amigo/term_details?term=GO:0061024
macromolecule metabolic process	Gene Ontology	GO:0043170	37	6872	4.85874e-05	0.000959722	21946|18453|20720|18648|17341|75744|20568|108098|67800|20112|12569|19073|11745|14733|30931|53856|218630|19152|110794|14828|231507|16993|14125|13011|12550|16952|14581|381038|56461|15216|11537|16803|50701|14936|13132|13035|66222	http://amigo.geneontology.org/cgi-bin/amigo/term_details?term=GO:0043170
macromolecule metabolic process	Gene Ontology Slim	GO:0043170	37	6872	4.85874e-05	0.000959722	21946|18453|20720|18648|17341|75744|20568|108098|67800|20112|12569|19073|11745|14733|30931|53856|218630|19152|110794|14828|231507|16993|14125|13011|12550|16952|14581|381038|56461|15216|11537|16803|50701|14936|13132|13035|66222	http://amigo.geneontology.org/cgi-bin/amigo/term_details?term=GO:0043170
regulation of protein localization to cell surface	Gene Ontology	GO:2000008	3	22	4.88065e-05	0.000959722	15216|12550|30931	http://amigo.geneontology.org/cgi-bin/amigo/term_details?term=GO:2000008
regulation of protein localization to cell surface	Gene Ontology Slim	GO:2000008	3	22	4.88065e-05	0.000959722	15216|12550|30931	http://amigo.geneontology.org/cgi-bin/amigo/term_details?term=GO:2000008
hormone metabolic process	Gene Ontology	GO:0042445	5	134	4.98116e-05	0.000973887	13070|15216|15485|13371|13132	http://amigo.geneontology.org/cgi-bin/amigo/term_details?term=GO:0042445
hormone metabolic process	Gene Ontology Slim	GO:0042445	5	134	4.98116e-05	0.000973887	13070|15216|15485|13371|13132	http://amigo.geneontology.org/cgi-bin/amigo/term_details?term=GO:0042445
positive regulation of multicellular organismal process	Gene Ontology	GO:0051240	14	1408	5.13439e-05	0.000996305	14828|228139|11745|16952|14733|14125|20720|16803|50701|53856|11881|13861|19126|13132	http://amigo.geneontology.org/cgi-bin/amigo/term_details?term=GO:0051240
positive regulation of multicellular organismal process	Gene Ontology Slim	GO:0051240	14	1408	5.13439e-05	0.000996305	14828|228139|11745|16952|14733|14125|20720|16803|50701|53856|11881|13861|19126|13132	http://amigo.geneontology.org/cgi-bin/amigo/term_details?term=GO:0051240
isomerase activity	Gene Ontology	GO:0016853	5	135	5.15406e-05	0.000996305	52837|12304|73724|18648|18453	http://amigo.geneontology.org/cgi-bin/amigo/term_details?term=GO:0016853
isomerase activity	Gene Ontology Slim	GO:0016853	5	135	5.15406e-05	0.000996305	52837|12304|73724|18648|18453	http://amigo.geneontology.org/cgi-bin/amigo/term_details?term=GO:0016853
organic hydroxy compound metabolic process	Gene Ontology	GO:1901615	7	330	5.20457e-05	0.00100042	13070|15186|15485|13132|67800|14581|13371	http://amigo.geneontology.org/cgi-bin/amigo/term_details?term=GO:1901615
organic hydroxy compound metabolic process	Gene Ontology Slim	GO:1901615	7	330	5.20457e-05	0.00100042	13070|15186|15485|13132|67800|14581|13371	http://amigo.geneontology.org/cgi-bin/amigo/term_details?term=GO:1901615
neutrophil mediated immunity	Gene Ontology	GO:0002446	3	23	5.50587e-05	0.00105242	13035|11745|50701	http://amigo.geneontology.org/cgi-bin/amigo/term_details?term=GO:0002446
neutrophil mediated immunity	Gene Ontology Slim	GO:0002446	3	23	5.50587e-05	0.00105242	13035|11745|50701	http://amigo.geneontology.org/cgi-bin/amigo/term_details?term=GO:0002446
protein maturation	Gene Ontology	GO:0051604	6	227	5.6128e-05	0.0010669	19073|20720|12550|13035|381038|20112	http://amigo.geneontology.org/cgi-bin/amigo/term_details?term=GO:0051604
protein maturation	Gene Ontology Slim	GO:0051604	6	227	5.6128e-05	0.0010669	19073|20720|12550|13035|381038|20112	http://amigo.geneontology.org/cgi-bin/amigo/term_details?term=GO:0051604
cytoskeletal protein binding	Gene Ontology	GO:0008092	10	740	5.69126e-05	0.00107584	12569|20276|30931|64009|11565|12550|19126|56431|73094|17912	http://amigo.geneontology.org/cgi-bin/amigo/term_details?term=GO:0008092
cytoskeletal protein binding	Gene Ontology Slim	GO:0008092	10	740	5.69126e-05	0.00107584	12569|20276|30931|64009|11565|12550|19126|56431|73094|17912	http://amigo.geneontology.org/cgi-bin/amigo/term_details?term=GO:0008092
macromolecular complex binding	Gene Ontology	GO:0044877	13	1242	5.82439e-05	0.00109495	19073|14828|231507|14130|14733|14125|64009|17912|18453|56431|13132|27261|11565	http://amigo.geneontology.org/cgi-bin/amigo/term_details?term=GO:0044877
macromolecular complex binding	Gene Ontology Slim	GO:0044877	13	1242	5.82439e-05	0.00109495	19073|14828|231507|14130|14733|14125|64009|17912|18453|56431|13132|27261|11565	http://amigo.geneontology.org/cgi-bin/amigo/term_details?term=GO:0044877
myeloid leukocyte mediated immunity	Gene Ontology	GO:0002444	4	70	6.05187e-05	0.0011315	13035|14125|11745|50701	http://amigo.geneontology.org/cgi-bin/amigo/term_details?term=GO:0002444
myeloid leukocyte mediated immunity	Gene Ontology Slim	GO:0002444	4	70	6.05187e-05	0.0011315	13035|14125|11745|50701	http://amigo.geneontology.org/cgi-bin/amigo/term_details?term=GO:0002444
monocarboxylic acid metabolic process	Gene Ontology	GO:0032787	8	462	6.10946e-05	0.00113606	212032|110826|16993|14125|18648|53856|16952|67800	http://amigo.geneontology.org/cgi-bin/amigo/term_details?term=GO:0032787
monocarboxylic acid metabolic process	Gene Ontology Slim	GO:0032787	8	462	6.10946e-05	0.00113606	212032|110826|16993|14125|18648|53856|16952|67800	http://amigo.geneontology.org/cgi-bin/amigo/term_details?term=GO:0032787
intrinsic component of plasma membrane	Gene Ontology	GO:0031226	12	1073	6.15411e-05	0.00113818	74096|56461|80910|14130|14125|19126|17972|53321|228139|20276|13132|30805	http://amigo.geneontology.org/cgi-bin/amigo/term_details?term=GO:0031226
intrinsic component of plasma membrane	Gene Ontology Slim	GO:0031226	12	1073	6.15411e-05	0.00113818	74096|56461|80910|14130|14125|19126|17972|53321|228139|20276|13132|30805	http://amigo.geneontology.org/cgi-bin/amigo/term_details?term=GO:0031226
regulation of programmed cell death	Gene Ontology	GO:0043067	13	1253	6.36085e-05	0.00117009	212032|12569|14828|56461|231507|14130|12550|18453|16952|13132|14373|381038|20112	http://amigo.geneontology.org/cgi-bin/amigo/term_details?term=GO:0043067
regulation of programmed cell death	Gene Ontology Slim	GO:0043067	13	1253	6.36085e-05	0.00117009	212032|12569|14828|56461|231507|14130|12550|18453|16952|13132|14373|381038|20112	http://amigo.geneontology.org/cgi-bin/amigo/term_details?term=GO:0043067
apical part of cell	Gene Ontology	GO:0045177	7	343	6.59792e-05	0.00120295	15216|19126|12550|16952|20276|13132|30805	http://amigo.geneontology.org/cgi-bin/amigo/term_details?term=GO:0045177
apical part of cell	Gene Ontology Slim	GO:0045177	7	343	6.59792e-05	0.00120295	15216|19126|12550|16952|20276|13132|30805	http://amigo.geneontology.org/cgi-bin/amigo/term_details?term=GO:0045177
response to molecule of bacterial origin	Gene Ontology	GO:0002237	6	234	6.6098e-05	0.00120295	14130|16803|50701|20568|13035|14581	http://amigo.geneontology.org/cgi-bin/amigo/term_details?term=GO:0002237
response to molecule of bacterial origin	Gene Ontology Slim	GO:0002237	6	234	6.6098e-05	0.00120295	14130|16803|50701|20568|13035|14581	http://amigo.geneontology.org/cgi-bin/amigo/term_details?term=GO:0002237
response to transition metal nanoparticle	Gene Ontology	GO:1990267	4	72	6.71865e-05	0.00121629	15216|11881|74096|67092	http://amigo.geneontology.org/cgi-bin/amigo/term_details?term=GO:1990267
response to transition metal nanoparticle	Gene Ontology Slim	GO:1990267	4	72	6.71865e-05	0.00121629	15216|11881|74096|67092	http://amigo.geneontology.org/cgi-bin/amigo/term_details?term=GO:1990267
regulation of cellular protein localization	Gene Ontology	GO:1903827	8	470	6.87041e-05	0.00123722	15216|12569|30931|12550|75744|230751|13132|381038	http://amigo.geneontology.org/cgi-bin/amigo/term_details?term=GO:1903827
regulation of cellular protein localization	Gene Ontology Slim	GO:1903827	8	470	6.87041e-05	0.00123722	15216|12569|30931|12550|75744|230751|13132|381038	http://amigo.geneontology.org/cgi-bin/amigo/term_details?term=GO:1903827
nitrogen compound metabolic process	Gene Ontology	GO:0006807	30	5108	7.07296e-05	0.00126702	21946|18453|67092|18648|17341|56386|108098|11565|212032|11745|53856|218630|110794|12569|14828|14862|231507|16993|66071|12550|30805|14581|13371|56461|15216|14421|50701|13132|15186|11655	http://amigo.geneontology.org/cgi-bin/amigo/term_details?term=GO:0006807
nitrogen compound metabolic process	Gene Ontology Slim	GO:0006807	30	5108	7.07296e-05	0.00126702	21946|18453|67092|18648|17341|56386|108098|11565|212032|11745|53856|218630|110794|12569|14828|14862|231507|16993|66071|12550|30805|14581|13371|56461|15216|14421|50701|13132|15186|11655	http://amigo.geneontology.org/cgi-bin/amigo/term_details?term=GO:0006807
whole membrane	Gene Ontology	GO:0098805	11	922	7.21444e-05	0.00128563	228139|11745|14130|14733|14125|17972|12550|66111|13132|73094|17912	http://amigo.geneontology.org/cgi-bin/amigo/term_details?term=GO:0098805
whole membrane	Gene Ontology Slim	GO:0098805	11	922	7.21444e-05	0.00128563	228139|11745|14130|14733|14125|17972|12550|66111|13132|73094|17912	http://amigo.geneontology.org/cgi-bin/amigo/term_details?term=GO:0098805
single organism signaling	Gene Ontology	GO:0044700	27	4367	7.70676e-05	0.00136265	228139|108800|14130|20720|17341|14373|20112|12569|14733|30931|53321|27261|14828|14125|13132|12550|16952|80910|14701|71862|14581|381038|13371|15216|11537|16803|18453	http://amigo.geneontology.org/cgi-bin/amigo/term_details?term=GO:0044700
single organism signaling	Gene Ontology Slim	GO:0044700	27	4367	7.70676e-05	0.00136265	228139|108800|14130|20720|17341|14373|20112|12569|14733|30931|53321|27261|14828|14125|13132|12550|16952|80910|14701|71862|14581|381038|13371|15216|11537|16803|18453	http://amigo.geneontology.org/cgi-bin/amigo/term_details?term=GO:0044700
cation transport	Gene Ontology	GO:0006812	10	769	7.78692e-05	0.00136265	15216|20720|74096|56461|228139|17341|246049|21452|20276|30805	http://amigo.geneontology.org/cgi-bin/amigo/term_details?term=GO:0006812
cation transport	Gene Ontology Slim	GO:0006812	10	769	7.78692e-05	0.00136265	15216|20720|74096|56461|228139|17341|246049|21452|20276|30805	http://amigo.geneontology.org/cgi-bin/amigo/term_details?term=GO:0006812
negative regulation of cell activation	Gene Ontology	GO:0050866	5	148	7.85205e-05	0.00136265	14130|15216|20720|21946|16952	http://amigo.geneontology.org/cgi-bin/amigo/term_details?term=GO:0050866
negative regulation of cell activation	Gene Ontology Slim	GO:0050866	5	148	7.85205e-05	0.00136265	14130|15216|20720|21946|16952	http://amigo.geneontology.org/cgi-bin/amigo/term_details?term=GO:0050866
movement of cell or subcellular component	Gene Ontology	GO:0006928	14	1466	7.8602e-05	0.00136265	12569|14828|11745|16803|30931|16952|50701|75019|12550|11881|13861|56431|13132|17912	http://amigo.geneontology.org/cgi-bin/amigo/term_details?term=GO:0006928
movement of cell or subcellular component	Gene Ontology Slim	GO:0006928	14	1466	7.8602e-05	0.00136265	12569|14828|11745|16803|30931|16952|50701|75019|12550|11881|13861|56431|13132|17912	http://amigo.geneontology.org/cgi-bin/amigo/term_details?term=GO:0006928
membrane region	Gene Ontology	GO:0098589	7	353	7.86567e-05	0.00136265	228139|14130|14733|14125|12550|13132|73094	http://amigo.geneontology.org/cgi-bin/amigo/term_details?term=GO:0098589
membrane region	Gene Ontology Slim	GO:0098589	7	353	7.86567e-05	0.00136265	228139|14130|14733|14125|12550|13132|73094	http://amigo.geneontology.org/cgi-bin/amigo/term_details?term=GO:0098589
signaling	Gene Ontology	GO:0023052	27	4374	7.91927e-05	0.00136503	228139|108800|14130|20720|17341|14373|20112|12569|14733|30931|53321|27261|14828|14125|13132|12550|16952|80910|14701|71862|14581|381038|13371|15216|11537|16803|18453	http://amigo.geneontology.org/cgi-bin/amigo/term_details?term=GO:0023052
signaling	Gene Ontology Slim	GO:0023052	27	4374	7.91927e-05	0.00136503	228139|108800|14130|20720|17341|14373|20112|12569|14733|30931|53321|27261|14828|14125|13132|12550|16952|80910|14701|71862|14581|381038|13371|15216|11537|16803|18453	http://amigo.geneontology.org/cgi-bin/amigo/term_details?term=GO:0023052
icosanoid metabolic process	Gene Ontology	GO:0006690	4	76	8.21053e-05	0.00140814	53856|14125|16952|16993	http://amigo.geneontology.org/cgi-bin/amigo/term_details?term=GO:0006690
icosanoid metabolic process	Gene Ontology Slim	GO:0006690	4	76	8.21053e-05	0.00140814	53856|14125|16952|16993	http://amigo.geneontology.org/cgi-bin/amigo/term_details?term=GO:0006690
regulation of protein metabolic process	Gene Ontology	GO:0051246	17	2081	8.70829e-05	0.00148605	15216|53856|14828|16803|14125|13132|20720|50701|12569|12550|75744|20568|13011|66222|14581|381038|20112	http://amigo.geneontology.org/cgi-bin/amigo/term_details?term=GO:0051246
regulation of protein metabolic process	Gene Ontology Slim	GO:0051246	17	2081	8.70829e-05	0.00148605	15216|53856|14828|16803|14125|13132|20720|50701|12569|12550|75744|20568|13011|66222|14581|381038|20112	http://amigo.geneontology.org/cgi-bin/amigo/term_details?term=GO:0051246
regulation of multi-organism process	Gene Ontology	GO:0043900	7	360	8.86622e-05	0.00149849	18453|16803|50701|75019|20568|13035|17523	http://amigo.geneontology.org/cgi-bin/amigo/term_details?term=GO:0043900
regulation of multi-organism process	Gene Ontology Slim	GO:0043900	7	360	8.86622e-05	0.00149849	18453|16803|50701|75019|20568|13035|17523	http://amigo.geneontology.org/cgi-bin/amigo/term_details?term=GO:0043900
cellular ketone metabolic process	Gene Ontology	GO:0042180	5	152	8.86877e-05	0.00149849	13070|67800|16952|15485|13132	http://amigo.geneontology.org/cgi-bin/amigo/term_details?term=GO:0042180
cellular ketone metabolic process	Gene Ontology Slim	GO:0042180	5	152	8.86877e-05	0.00149849	13070|67800|16952|15485|13132	http://amigo.geneontology.org/cgi-bin/amigo/term_details?term=GO:0042180
cortical cytoskeleton	Gene Ontology	GO:0030863	4	78	9.04053e-05	0.00152001	15216|12550|20276|56431	http://amigo.geneontology.org/cgi-bin/amigo/term_details?term=GO:0030863
cortical cytoskeleton	Gene Ontology Slim	GO:0030863	4	78	9.04053e-05	0.00152001	15216|12550|20276|56431	http://amigo.geneontology.org/cgi-bin/amigo/term_details?term=GO:0030863
cellular protein localization	Gene Ontology	GO:0034613	13	1300	9.16739e-05	0.00152646	15216|19073|14828|56461|30931|64009|12569|12550|53321|75744|230751|13132|381038	http://amigo.geneontology.org/cgi-bin/amigo/term_details?term=GO:0034613
cellular protein localization	Gene Ontology Slim	GO:0034613	13	1300	9.16739e-05	0.00152646	15216|19073|14828|56461|30931|64009|12569|12550|53321|75744|230751|13132|381038	http://amigo.geneontology.org/cgi-bin/amigo/term_details?term=GO:0034613
cellular biosynthetic process	Gene Ontology	GO:0044249	27	4412	9.16811e-05	0.00152646	17341|75744|56386|108098|67800|11565|15186|11745|16803|53856|110794|15216|231507|16993|14125|15485|12550|16952|14581|56461|13070|14421|12569|50701|14936|13132|11655	http://amigo.geneontology.org/cgi-bin/amigo/term_details?term=GO:0044249
cellular biosynthetic process	Gene Ontology Slim	GO:0044249	27	4412	9.16811e-05	0.00152646	17341|75744|56386|108098|67800|11565|15186|11745|16803|53856|110794|15216|231507|16993|14125|15485|12550|16952|14581|56461|13070|14421|12569|50701|14936|13132|11655	http://amigo.geneontology.org/cgi-bin/amigo/term_details?term=GO:0044249
epithelial cell differentiation	Gene Ontology	GO:0030855	8	492	9.37959e-05	0.00155411	19126|17341|12550|16952|218630|13132|75019|14581	http://amigo.geneontology.org/cgi-bin/amigo/term_details?term=GO:0030855
epithelial cell differentiation	Gene Ontology Slim	GO:0030855	8	492	9.37959e-05	0.00155411	19126|17341|12550|16952|218630|13132|75019|14581	http://amigo.geneontology.org/cgi-bin/amigo/term_details?term=GO:0030855
cell communication	Gene Ontology	GO:0007154	27	4425	9.63453e-05	0.00158865	228139|108800|14130|20720|17341|14373|20112|12569|14733|30931|53321|27261|14828|14125|13132|12550|16952|80910|14701|71862|14581|381038|13371|15216|11537|16803|18453	http://amigo.geneontology.org/cgi-bin/amigo/term_details?term=GO:0007154
cell communication	Gene Ontology Slim	GO:0007154	27	4425	9.63453e-05	0.00158865	228139|108800|14130|20720|17341|14373|20112|12569|14733|30931|53321|27261|14828|14125|13132|12550|16952|80910|14701|71862|14581|381038|13371|15216|11537|16803|18453	http://amigo.geneontology.org/cgi-bin/amigo/term_details?term=GO:0007154
cellular macromolecule localization	Gene Ontology	GO:0070727	13	1311	9.96138e-05	0.00163467	15216|19073|14828|56461|30931|64009|12569|12550|53321|75744|230751|13132|381038	http://amigo.geneontology.org/cgi-bin/amigo/term_details?term=GO:0070727
cellular macromolecule localization	Gene Ontology Slim	GO:0070727	13	1311	9.96138e-05	0.00163467	15216|19073|14828|56461|30931|64009|12569|12550|53321|75744|230751|13132|381038	http://amigo.geneontology.org/cgi-bin/amigo/term_details?term=GO:0070727
cell death	Gene Ontology	GO:0008219	15	1699	0.000102158	0.00166841	212032|19073|14828|21946|56461|231507|14130|12569|12550|18453|16952|13132|14373|381038|20112	http://amigo.geneontology.org/cgi-bin/amigo/term_details?term=GO:0008219
cell death	Gene Ontology Slim	GO:0008219	15	1699	0.000102158	0.00166841	212032|19073|14828|21946|56461|231507|14130|12569|12550|18453|16952|13132|14373|381038|20112	http://amigo.geneontology.org/cgi-bin/amigo/term_details?term=GO:0008219
response to cold	Gene Ontology	GO:0009409	3	29	0.000103741	0.00168623	228139|231507|13371	http://amigo.geneontology.org/cgi-bin/amigo/term_details?term=GO:0009409
response to cold	Gene Ontology Slim	GO:0009409	3	29	0.000103741	0.00168623	228139|231507|13371	http://amigo.geneontology.org/cgi-bin/amigo/term_details?term=GO:0009409
carbohydrate derivative binding	Gene Ontology	GO:0097367	16	1910	0.000107841	0.00174046	212032|14828|228139|17912|14733|30931|20720|50701|11565|12550|21946|16803|13035|30805|17523|20112	http://amigo.geneontology.org/cgi-bin/amigo/term_details?term=GO:0097367
carbohydrate derivative binding	Gene Ontology Slim	GO:0097367	16	1910	0.000107841	0.00174046	212032|14828|228139|17912|14733|30931|20720|50701|11565|12550|21946|16803|13035|30805|17523|20112	http://amigo.geneontology.org/cgi-bin/amigo/term_details?term=GO:0097367
unsaturated fatty acid metabolic process	Gene Ontology	GO:0033559	4	83	0.000113806	0.00180895	53856|14125|16952|16993	http://amigo.geneontology.org/cgi-bin/amigo/term_details?term=GO:0033559
unsaturated fatty acid metabolic process	Gene Ontology Slim	GO:0033559	4	83	0.000113806	0.00180895	53856|14125|16952|16993	http://amigo.geneontology.org/cgi-bin/amigo/term_details?term=GO:0033559
leukocyte mediated immunity	Gene Ontology	GO:0002443	6	259	0.00011381	0.00180895	15216|11745|14130|14125|50701|13035	http://amigo.geneontology.org/cgi-bin/amigo/term_details?term=GO:0002443
leukocyte mediated immunity	Gene Ontology Slim	GO:0002443	6	259	0.00011381	0.00180895	15216|11745|14130|14125|50701|13035	http://amigo.geneontology.org/cgi-bin/amigo/term_details?term=GO:0002443
Golgi apparatus	Gene Ontology	GO:0005794	12	1147	0.000114567	0.00180895	19073|228139|56461|14421|75744|64009|12550|11881|56386|66111|76737|17912	http://amigo.geneontology.org/cgi-bin/amigo/term_details?term=GO:0005794
Golgi apparatus	Gene Ontology Slim	GO:0005794	12	1147	0.000114567	0.00180895	19073|228139|56461|14421|75744|64009|12550|11881|56386|66111|76737|17912	http://amigo.geneontology.org/cgi-bin/amigo/term_details?term=GO:0005794
macromolecule localization	Gene Ontology	GO:0033036	18	2344	0.000114868	0.00180895	15216|19073|14828|66111|14421|16803|30931|75744|64009|12569|12550|53321|16952|230751|13132|67800|381038|56461	http://amigo.geneontology.org/cgi-bin/amigo/term_details?term=GO:0033036
macromolecule localization	Gene Ontology Slim	GO:0033036	18	2344	0.000114868	0.00180895	15216|19073|14828|66111|14421|16803|30931|75744|64009|12569|12550|53321|16952|230751|13132|67800|381038|56461	http://amigo.geneontology.org/cgi-bin/amigo/term_details?term=GO:0033036
glycosaminoglycan binding	Gene Ontology	GO:0005539	5	161	0.000115257	0.00180895	13035|20720|21946|17523|50701	http://amigo.geneontology.org/cgi-bin/amigo/term_details?term=GO:0005539
serine-type endopeptidase activity	Gene Ontology	GO:0004252	5	161	0.000115257	0.00180895	13035|11537|381038|50701|19152	http://amigo.geneontology.org/cgi-bin/amigo/term_details?term=GO:0004252
serine-type endopeptidase activity	Gene Ontology Slim	GO:0004252	5	161	0.000115257	0.00180895	13035|11537|381038|50701|19152	http://amigo.geneontology.org/cgi-bin/amigo/term_details?term=GO:0004252
glycosaminoglycan binding	Gene Ontology Slim	GO:0005539	5	161	0.000115257	0.00180895	13035|20720|21946|17523|50701	http://amigo.geneontology.org/cgi-bin/amigo/term_details?term=GO:0005539
cadherin binding	Gene Ontology	GO:0045296	6	260	0.00011617	0.00181496	12569|14828|19126|12550|16952|17912	http://amigo.geneontology.org/cgi-bin/amigo/term_details?term=GO:0045296
cadherin binding	Gene Ontology Slim	GO:0045296	6	260	0.00011617	0.00181496	12569|14828|19126|12550|16952|17912	http://amigo.geneontology.org/cgi-bin/amigo/term_details?term=GO:0045296
cellular localization	Gene Ontology	GO:0051641	16	1926	0.000118629	0.00184495	15216|19073|14828|108800|14125|30931|64009|17341|12550|53321|75744|230751|13132|56461|381038|12569	http://amigo.geneontology.org/cgi-bin/amigo/term_details?term=GO:0051641
cellular localization	Gene Ontology Slim	GO:0051641	16	1926	0.000118629	0.00184495	15216|19073|14828|108800|14125|30931|64009|17341|12550|53321|75744|230751|13132|56461|381038|12569	http://amigo.geneontology.org/cgi-bin/amigo/term_details?term=GO:0051641
positive regulation of immune response	Gene Ontology	GO:0050778	7	383	0.000129097	0.00199867	16803|14125|11537|50701|16952|13035|14581	http://amigo.geneontology.org/cgi-bin/amigo/term_details?term=GO:0050778
positive regulation of immune response	Gene Ontology Slim	GO:0050778	7	383	0.000129097	0.00199867	16803|14125|11537|50701|16952|13035|14581	http://amigo.geneontology.org/cgi-bin/amigo/term_details?term=GO:0050778
cell differentiation	Gene Ontology	GO:0030154	22	3285	0.000134328	0.00205194	21946|108800|64009|17341|11881|20112|12569|14733|30931|75019|53321|218630|19152|110794|20720|231507|12550|16952|14581|19126|13132|73712	http://amigo.geneontology.org/cgi-bin/amigo/term_details?term=GO:0030154
cell differentiation	Gene Ontology Slim	GO:0030154	22	3285	0.000134328	0.00205194	21946|108800|64009|17341|11881|20112|12569|14733|30931|75019|53321|218630|19152|110794|20720|231507|12550|16952|14581|19126|13132|73712	http://amigo.geneontology.org/cgi-bin/amigo/term_details?term=GO:0030154
cell motility	Gene Ontology	GO:0048870	12	1167	0.000134337	0.00205194	12569|14828|11745|16803|30931|16952|50701|75019|12550|11881|13861|13132	http://amigo.geneontology.org/cgi-bin/amigo/term_details?term=GO:0048870
localization of cell	Gene Ontology	GO:0051674	12	1167	0.000134337	0.00205194	12569|14828|11745|16803|30931|16952|50701|75019|12550|11881|13861|13132	http://amigo.geneontology.org/cgi-bin/amigo/term_details?term=GO:0051674
cell motility	Gene Ontology Slim	GO:0048870	12	1167	0.000134337	0.00205194	12569|14828|11745|16803|30931|16952|50701|75019|12550|11881|13861|13132	http://amigo.geneontology.org/cgi-bin/amigo/term_details?term=GO:0048870
localization of cell	Gene Ontology Slim	GO:0051674	12	1167	0.000134337	0.00205194	12569|14828|11745|16803|30931|16952|50701|75019|12550|11881|13861|13132	http://amigo.geneontology.org/cgi-bin/amigo/term_details?term=GO:0051674
response to fungus	Gene Ontology	GO:0009620	3	32	0.000136047	0.0020618	13035|17523|50701	http://amigo.geneontology.org/cgi-bin/amigo/term_details?term=GO:0009620
response to fungus	Gene Ontology Slim	GO:0009620	3	32	0.000136047	0.0020618	13035|17523|50701	http://amigo.geneontology.org/cgi-bin/amigo/term_details?term=GO:0009620
regulation of symbiosis, encompassing mutualism through parasitism	Gene Ontology	GO:0043903	6	268	0.000136489	0.0020618	18453|16803|50701|20568|13035|17523	http://amigo.geneontology.org/cgi-bin/amigo/term_details?term=GO:0043903
regulation of symbiosis, encompassing mutualism through parasitism	Gene Ontology Slim	GO:0043903	6	268	0.000136489	0.0020618	18453|16803|50701|20568|13035|17523	http://amigo.geneontology.org/cgi-bin/amigo/term_details?term=GO:0043903
regulation of cell death	Gene Ontology	GO:0010941	13	1358	0.000140635	0.00211509	212032|12569|14828|56461|231507|14130|12550|18453|16952|13132|14373|381038|20112	http://amigo.geneontology.org/cgi-bin/amigo/term_details?term=GO:0010941
regulation of cell death	Gene Ontology Slim	GO:0010941	13	1358	0.000140635	0.00211509	212032|12569|14828|56461|231507|14130|12550|18453|16952|13132|14373|381038|20112	http://amigo.geneontology.org/cgi-bin/amigo/term_details?term=GO:0010941
apoptotic process	Gene Ontology	GO:0006915	14	1553	0.000143004	0.00214131	12569|19073|14828|21946|56461|231507|14130|12550|18453|16952|13132|14373|381038|20112	http://amigo.geneontology.org/cgi-bin/amigo/term_details?term=GO:0006915
apoptotic process	Gene Ontology Slim	GO:0006915	14	1553	0.000143004	0.00214131	12569|19073|14828|21946|56461|231507|14130|12550|18453|16952|13132|14373|381038|20112	http://amigo.geneontology.org/cgi-bin/amigo/term_details?term=GO:0006915
regulation of cell motility	Gene Ontology	GO:2000145	9	677	0.000152924	0.00227941	14828|11745|16803|16952|50701|75019|12550|11881|13132	http://amigo.geneontology.org/cgi-bin/amigo/term_details?term=GO:2000145
regulation of cell motility	Gene Ontology Slim	GO:2000145	9	677	0.000152924	0.00227941	14828|11745|16803|16952|50701|75019|12550|11881|13132	http://amigo.geneontology.org/cgi-bin/amigo/term_details?term=GO:2000145
negative regulation of immune effector process	Gene Ontology	GO:0002698	4	90	0.000153559	0.00227941	14130|15216|16952|21946	http://amigo.geneontology.org/cgi-bin/amigo/term_details?term=GO:0002698
negative regulation of immune effector process	Gene Ontology Slim	GO:0002698	4	90	0.000153559	0.00227941	14130|15216|16952|21946	http://amigo.geneontology.org/cgi-bin/amigo/term_details?term=GO:0002698
regulation of response to stress	Gene Ontology	GO:0080134	11	1008	0.000156219	0.00230886	212032|20720|21946|14130|16803|14125|75744|18453|16952|13132|14581	http://amigo.geneontology.org/cgi-bin/amigo/term_details?term=GO:0080134
regulation of response to stress	Gene Ontology Slim	GO:0080134	11	1008	0.000156219	0.00230886	212032|20720|21946|14130|16803|14125|75744|18453|16952|13132|14581	http://amigo.geneontology.org/cgi-bin/amigo/term_details?term=GO:0080134
neuron projection	Gene Ontology	GO:0043005	11	1009	0.000157551	0.00231854	12569|15186|228139|11745|30931|64009|12550|53321|56461|73094|108800	http://amigo.geneontology.org/cgi-bin/amigo/term_details?term=GO:0043005
neuron projection	Gene Ontology Slim	GO:0043005	11	1009	0.000157551	0.00231854	12569|15186|228139|11745|30931|64009|12550|53321|56461|73094|108800	http://amigo.geneontology.org/cgi-bin/amigo/term_details?term=GO:0043005
cell projection part	Gene Ontology	GO:0044463	10	840	0.000158445	0.00232171	12569|228139|56461|30931|64009|12550|53321|19126|20276|73094	http://amigo.geneontology.org/cgi-bin/amigo/term_details?term=GO:0044463
cell projection part	Gene Ontology Slim	GO:0044463	10	840	0.000158445	0.00232171	12569|228139|56461|30931|64009|12550|53321|19126|20276|73094	http://amigo.geneontology.org/cgi-bin/amigo/term_details?term=GO:0044463
regulation of intracellular transport	Gene Ontology	GO:0032386	7	399	0.000165204	0.0024031	12569|14125|12550|75744|230751|13132|381038	http://amigo.geneontology.org/cgi-bin/amigo/term_details?term=GO:0032386
regulation of intracellular transport	Gene Ontology Slim	GO:0032386	7	399	0.000165204	0.0024031	12569|14125|12550|75744|230751|13132|381038	http://amigo.geneontology.org/cgi-bin/amigo/term_details?term=GO:0032386
positive regulation of clathrin-dependent endocytosis	Gene Ontology	GO:2000370	2	5	0.000165899	0.0024031	30931|13132	http://amigo.geneontology.org/cgi-bin/amigo/term_details?term=GO:2000370
positive regulation of clathrin-dependent endocytosis	Gene Ontology Slim	GO:2000370	2	5	0.000165899	0.0024031	30931|13132	http://amigo.geneontology.org/cgi-bin/amigo/term_details?term=GO:2000370
bounding membrane of organelle	Gene Ontology	GO:0098588	10	845	0.000166106	0.0024031	19073|11745|14421|19126|17972|20276|13132|73094|17912|66111	http://amigo.geneontology.org/cgi-bin/amigo/term_details?term=GO:0098588
bounding membrane of organelle	Gene Ontology Slim	GO:0098588	10	845	0.000166106	0.0024031	19073|11745|14421|19126|17972|20276|13132|73094|17912|66111	http://amigo.geneontology.org/cgi-bin/amigo/term_details?term=GO:0098588
negative regulation of response to stimulus	Gene Ontology	GO:0048585	12	1198	0.00017076	0.00244079	212032|15216|14828|21946|14130|14733|20720|12550|16952|13132|75744|381038	http://amigo.geneontology.org/cgi-bin/amigo/term_details?term=GO:0048585
negative regulation of response to stimulus	Gene Ontology Slim	GO:0048585	12	1198	0.00017076	0.00244079	212032|15216|14828|21946|14130|14733|20720|12550|16952|13132|75744|381038	http://amigo.geneontology.org/cgi-bin/amigo/term_details?term=GO:0048585
negative regulation of protein metabolic process	Gene Ontology	GO:0051248	10	848	0.000170852	0.00244079	15216|53856|20720|13132|50701|12550|75744|20568|13011|66222	http://amigo.geneontology.org/cgi-bin/amigo/term_details?term=GO:0051248
regulation of protein localization	Gene Ontology	GO:0032880	10	848	0.000170852	0.00244079	15216|19073|30931|75744|12569|12550|16952|230751|13132|381038	http://amigo.geneontology.org/cgi-bin/amigo/term_details?term=GO:0032880
regulation of protein localization	Gene Ontology Slim	GO:0032880	10	848	0.000170852	0.00244079	15216|19073|30931|75744|12569|12550|16952|230751|13132|381038	http://amigo.geneontology.org/cgi-bin/amigo/term_details?term=GO:0032880
negative regulation of protein metabolic process	Gene Ontology Slim	GO:0051248	10	848	0.000170852	0.00244079	15216|53856|20720|13132|50701|12550|75744|20568|13011|66222	http://amigo.geneontology.org/cgi-bin/amigo/term_details?term=GO:0051248
cytoplasmic vesicle membrane	Gene Ontology	GO:0030659	5	176	0.000172631	0.00245582	30931|73094|11745|66111|13132	http://amigo.geneontology.org/cgi-bin/amigo/term_details?term=GO:0030659
cytoplasmic vesicle membrane	Gene Ontology Slim	GO:0030659	5	176	0.000172631	0.00245582	30931|73094|11745|66111|13132	http://amigo.geneontology.org/cgi-bin/amigo/term_details?term=GO:0030659
regulation of cytokine biosynthetic process	Gene Ontology	GO:0042035	4	93	0.000173339	0.00245582	53856|16803|14125|50701	http://amigo.geneontology.org/cgi-bin/amigo/term_details?term=GO:0042035
regulation of cytokine biosynthetic process	Gene Ontology Slim	GO:0042035	4	93	0.000173339	0.00245582	53856|16803|14125|50701	http://amigo.geneontology.org/cgi-bin/amigo/term_details?term=GO:0042035
cellular response to stress	Gene Ontology	GO:0033554	13	1393	0.000179989	0.00253951	212032|14828|18453|14125|30931|75744|17341|12304|16952|218630|13132|52837|17523	http://amigo.geneontology.org/cgi-bin/amigo/term_details?term=GO:0033554
cellular response to stress	Gene Ontology Slim	GO:0033554	13	1393	0.000179989	0.00253951	212032|14828|18453|14125|30931|75744|17341|12304|16952|218630|13132|52837|17523	http://amigo.geneontology.org/cgi-bin/amigo/term_details?term=GO:0033554
oxidation-reduction process	Gene Ontology	GO:0055114	10	856	0.000184069	0.00258641	13070|110826|66071|13861|15485|14936|52837|67800|17523|13371	http://amigo.geneontology.org/cgi-bin/amigo/term_details?term=GO:0055114
oxidation-reduction process	Gene Ontology Slim	GO:0055114	10	856	0.000184069	0.00258641	13070|110826|66071|13861|15485|14936|52837|67800|17523|13371	http://amigo.geneontology.org/cgi-bin/amigo/term_details?term=GO:0055114
single-organism developmental process	Gene Ontology	GO:0044767	28	4865	0.000187869	0.00262902	21946|108800|20720|64009|17341|11881|108098|67800|20112|12569|19073|11745|14733|30931|75019|53321|218630|19152|110794|14828|231507|12550|16952|14581|19126|14936|13132|73712	http://amigo.geneontology.org/cgi-bin/amigo/term_details?term=GO:0044767
single-organism developmental process	Gene Ontology Slim	GO:0044767	28	4865	0.000187869	0.00262902	21946|108800|20720|64009|17341|11881|108098|67800|20112|12569|19073|11745|14733|30931|75019|53321|218630|19152|110794|14828|231507|12550|16952|14581|19126|14936|13132|73712	http://amigo.geneontology.org/cgi-bin/amigo/term_details?term=GO:0044767
serine-type peptidase activity	Gene Ontology	GO:0008236	5	182	0.000200853	0.00279926	13035|11537|381038|50701|19152	http://amigo.geneontology.org/cgi-bin/amigo/term_details?term=GO:0008236
serine-type peptidase activity	Gene Ontology Slim	GO:0008236	5	182	0.000200853	0.00279926	13035|11537|381038|50701|19152	http://amigo.geneontology.org/cgi-bin/amigo/term_details?term=GO:0008236
metal ion binding	Gene Ontology	GO:0046872	21	3144	0.000203242	0.00282106	13070|12569|21946|14862|11745|16993|16952|14733|56461|66071|13861|11565|12550|11881|56386|21452|73724|76737|14581|17523|20112	http://amigo.geneontology.org/cgi-bin/amigo/term_details?term=GO:0046872
metal ion binding	Gene Ontology Slim	GO:0046872	21	3144	0.000203242	0.00282106	13070|12569|21946|14862|11745|16993|16952|14733|56461|66071|13861|11565|12550|11881|56386|21452|73724|76737|14581|17523|20112	http://amigo.geneontology.org/cgi-bin/amigo/term_details?term=GO:0046872
cell projection	Gene Ontology	GO:0042995	15	1817	0.000210985	0.00291671	12569|15186|228139|11745|30931|64009|12550|53321|16952|19126|20276|56461|73094|17912|108800	http://amigo.geneontology.org/cgi-bin/amigo/term_details?term=GO:0042995
cell projection	Gene Ontology Slim	GO:0042995	15	1817	0.000210985	0.00291671	12569|15186|228139|11745|30931|64009|12550|53321|16952|19126|20276|56461|73094|17912|108800	http://amigo.geneontology.org/cgi-bin/amigo/term_details?term=GO:0042995
phospholipid binding	Gene Ontology	GO:0005543	6	292	0.000214801	0.00293371	11745|17972|16952|13132|73094|17912	http://amigo.geneontology.org/cgi-bin/amigo/term_details?term=GO:0005543
phospholipid binding	Gene Ontology Slim	GO:0005543	6	292	0.000214801	0.00293371	11745|17972|16952|13132|73094|17912	http://amigo.geneontology.org/cgi-bin/amigo/term_details?term=GO:0005543
serine hydrolase activity	Gene Ontology	GO:0017171	5	185	0.000216218	0.00293371	13035|11537|381038|50701|19152	http://amigo.geneontology.org/cgi-bin/amigo/term_details?term=GO:0017171
serine hydrolase activity	Gene Ontology Slim	GO:0017171	5	185	0.000216218	0.00293371	13035|11537|381038|50701|19152	http://amigo.geneontology.org/cgi-bin/amigo/term_details?term=GO:0017171
negative regulation of cellular component organization	Gene Ontology	GO:0051129	8	558	0.000218304	0.00293371	12569|14130|75744|13132|20112|14581|381038|19152	http://amigo.geneontology.org/cgi-bin/amigo/term_details?term=GO:0051129
response to lipid	Gene Ontology	GO:0033993	8	558	0.000218304	0.00293371	16803|50701|16952|20568|13132|13035|67800|14581	http://amigo.geneontology.org/cgi-bin/amigo/term_details?term=GO:0033993
negative regulation of cellular component organization	Gene Ontology Slim	GO:0051129	8	558	0.000218304	0.00293371	12569|14130|75744|13132|20112|14581|381038|19152	http://amigo.geneontology.org/cgi-bin/amigo/term_details?term=GO:0051129
response to lipid	Gene Ontology Slim	GO:0033993	8	558	0.000218304	0.00293371	16803|50701|16952|20568|13132|13035|67800|14581	http://amigo.geneontology.org/cgi-bin/amigo/term_details?term=GO:0033993
positive regulation of interleukin-8 production	Gene Ontology	GO:0032757	3	38	0.000218858	0.00293371	53856|16803|50701	http://amigo.geneontology.org/cgi-bin/amigo/term_details?term=GO:0032757
positive regulation of interleukin-8 production	Gene Ontology Slim	GO:0032757	3	38	0.000218858	0.00293371	53856|16803|50701	http://amigo.geneontology.org/cgi-bin/amigo/term_details?term=GO:0032757
regulation of multicellular organismal development	Gene Ontology	GO:2000026	14	1620	0.000220023	0.00293371	12569|19073|14828|21946|11745|16952|14733|20720|19126|12550|11881|64009|13132|14581	http://amigo.geneontology.org/cgi-bin/amigo/term_details?term=GO:2000026
regulation of multicellular organismal development	Gene Ontology Slim	GO:2000026	14	1620	0.000220023	0.00293371	12569|19073|14828|21946|11745|16952|14733|20720|19126|12550|11881|64009|13132|14581	http://amigo.geneontology.org/cgi-bin/amigo/term_details?term=GO:2000026
regulation of neutrophil apoptotic process	Gene Ontology	GO:0033029	2	6	0.000220789	0.00293371	14130|16952	http://amigo.geneontology.org/cgi-bin/amigo/term_details?term=GO:0033029
response to yeast	Gene Ontology	GO:0001878	2	6	0.000220789	0.00293371	17523|50701	http://amigo.geneontology.org/cgi-bin/amigo/term_details?term=GO:0001878
phospholipase inhibitor activity	Gene Ontology	GO:0004859	2	6	0.000220789	0.00293371	16952|11745	http://amigo.geneontology.org/cgi-bin/amigo/term_details?term=GO:0004859
mast cell granule	Gene Ontology	GO:0042629	2	6	0.000220789	0.00293371	19073|16952	http://amigo.geneontology.org/cgi-bin/amigo/term_details?term=GO:0042629
phospholipase inhibitor activity	Gene Ontology Slim	GO:0004859	2	6	0.000220789	0.00293371	16952|11745	http://amigo.geneontology.org/cgi-bin/amigo/term_details?term=GO:0004859
mast cell granule	Gene Ontology Slim	GO:0042629	2	6	0.000220789	0.00293371	19073|16952	http://amigo.geneontology.org/cgi-bin/amigo/term_details?term=GO:0042629
response to yeast	Gene Ontology Slim	GO:0001878	2	6	0.000220789	0.00293371	17523|50701	http://amigo.geneontology.org/cgi-bin/amigo/term_details?term=GO:0001878
regulation of neutrophil apoptotic process	Gene Ontology Slim	GO:0033029	2	6	0.000220789	0.00293371	14130|16952	http://amigo.geneontology.org/cgi-bin/amigo/term_details?term=GO:0033029
developmental process	Gene Ontology	GO:0032502	28	4914	0.00022229	0.00294223	21946|108800|20720|64009|17341|11881|108098|67800|20112|12569|19073|11745|14733|30931|75019|53321|218630|19152|110794|14828|231507|12550|16952|14581|19126|14936|13132|73712	http://amigo.geneontology.org/cgi-bin/amigo/term_details?term=GO:0032502
developmental process	Gene Ontology Slim	GO:0032502	28	4914	0.00022229	0.00294223	21946|108800|20720|64009|17341|11881|108098|67800|20112|12569|19073|11745|14733|30931|75019|53321|218630|19152|110794|14828|231507|12550|16952|14581|19126|14936|13132|73712	http://amigo.geneontology.org/cgi-bin/amigo/term_details?term=GO:0032502
regulation of locomotion	Gene Ontology	GO:0040012	9	714	0.000225617	0.00297476	14828|11745|16803|16952|50701|75019|12550|11881|13132	http://amigo.geneontology.org/cgi-bin/amigo/term_details?term=GO:0040012
regulation of locomotion	Gene Ontology Slim	GO:0040012	9	714	0.000225617	0.00297476	14828|11745|16803|16952|50701|75019|12550|11881|13132	http://amigo.geneontology.org/cgi-bin/amigo/term_details?term=GO:0040012
acute inflammatory response	Gene Ontology	GO:0002526	4	100	0.000226561	0.00297573	14130|16803|14125|50701	http://amigo.geneontology.org/cgi-bin/amigo/term_details?term=GO:0002526
acute inflammatory response	Gene Ontology Slim	GO:0002526	4	100	0.000226561	0.00297573	14130|16803|14125|50701	http://amigo.geneontology.org/cgi-bin/amigo/term_details?term=GO:0002526
regulation of apoptotic process	Gene Ontology	GO:0042981	12	1239	0.000231689	0.00303144	12569|14828|56461|231507|14130|12550|18453|16952|13132|14373|381038|20112	http://amigo.geneontology.org/cgi-bin/amigo/term_details?term=GO:0042981
regulation of apoptotic process	Gene Ontology Slim	GO:0042981	12	1239	0.000231689	0.00303144	12569|14828|56461|231507|14130|12550|18453|16952|13132|14373|381038|20112	http://amigo.geneontology.org/cgi-bin/amigo/term_details?term=GO:0042981
cation binding	Gene Ontology	GO:0043169	21	3176	0.000233208	0.0030397	13070|12569|21946|14862|11745|16993|16952|14733|56461|66071|13861|11565|12550|11881|56386|21452|73724|76737|14581|17523|20112	http://amigo.geneontology.org/cgi-bin/amigo/term_details?term=GO:0043169
cation binding	Gene Ontology Slim	GO:0043169	21	3176	0.000233208	0.0030397	13070|12569|21946|14862|11745|16993|16952|14733|56461|66071|13861|11565|12550|11881|56386|21452|73724|76737|14581|17523|20112	http://amigo.geneontology.org/cgi-bin/amigo/term_details?term=GO:0043169
system development	Gene Ontology	GO:0048731	23	3664	0.00023803	0.00309077	21946|108800|20720|64009|11881|67800|20112|12569|19073|11745|14733|30931|75019|53321|19152|110794|14828|12550|16952|14581|19126|14936|13132	http://amigo.geneontology.org/cgi-bin/amigo/term_details?term=GO:0048731
system development	Gene Ontology Slim	GO:0048731	23	3664	0.00023803	0.00309077	21946|108800|20720|64009|11881|67800|20112|12569|19073|11745|14733|30931|75019|53321|19152|110794|14828|12550|16952|14581|19126|14936|13132	http://amigo.geneontology.org/cgi-bin/amigo/term_details?term=GO:0048731
regulation of cell activation	Gene Ontology	GO:0050865	7	425	0.000240995	0.00311745	15216|20720|21946|14130|16803|14125|16952	http://amigo.geneontology.org/cgi-bin/amigo/term_details?term=GO:0050865
regulation of cell activation	Gene Ontology Slim	GO:0050865	7	425	0.000240995	0.00311745	15216|20720|21946|14130|16803|14125|16952	http://amigo.geneontology.org/cgi-bin/amigo/term_details?term=GO:0050865
regulation of primary metabolic process	Gene Ontology	GO:0080090	26	4429	0.00024917	0.00320419	20720|18648|17341|75744|20568|108098|67800|20112|12569|11745|16803|53856|110794|14828|231507|14125|13011|12550|16952|14581|381038|56461|15216|50701|13132|66222	http://amigo.geneontology.org/cgi-bin/amigo/term_details?term=GO:0080090
regulation of primary metabolic process	Gene Ontology Slim	GO:0080090	26	4429	0.00024917	0.00320419	20720|18648|17341|75744|20568|108098|67800|20112|12569|11745|16803|53856|110794|14828|231507|14125|13011|12550|16952|14581|381038|56461|15216|50701|13132|66222	http://amigo.geneontology.org/cgi-bin/amigo/term_details?term=GO:0080090
regulation of cellular localization	Gene Ontology	GO:0060341	9	724	0.000249574	0.00320419	15216|12569|14125|30931|12550|75744|230751|13132|381038	http://amigo.geneontology.org/cgi-bin/amigo/term_details?term=GO:0060341
regulation of cellular localization	Gene Ontology Slim	GO:0060341	9	724	0.000249574	0.00320419	15216|12569|14125|30931|12550|75744|230751|13132|381038	http://amigo.geneontology.org/cgi-bin/amigo/term_details?term=GO:0060341
clathrin-dependent endocytosis	Gene Ontology	GO:0072583	3	40	0.000252327	0.00322743	30931|108800|13132	http://amigo.geneontology.org/cgi-bin/amigo/term_details?term=GO:0072583
clathrin-dependent endocytosis	Gene Ontology Slim	GO:0072583	3	40	0.000252327	0.00322743	30931|108800|13132	http://amigo.geneontology.org/cgi-bin/amigo/term_details?term=GO:0072583
cell migration	Gene Ontology	GO:0016477	11	1068	0.00025531	0.00325342	12569|14828|11745|16803|30931|16952|50701|12550|11881|13861|13132	http://amigo.geneontology.org/cgi-bin/amigo/term_details?term=GO:0016477
cell migration	Gene Ontology Slim	GO:0016477	11	1068	0.00025531	0.00325342	12569|14828|11745|16803|30931|16952|50701|12550|11881|13861|13132	http://amigo.geneontology.org/cgi-bin/amigo/term_details?term=GO:0016477
extracellular matrix	Gene Ontology	GO:0031012	7	432	0.000265579	0.00336548	14828|18453|14733|20720|20568|13035|19152	http://amigo.geneontology.org/cgi-bin/amigo/term_details?term=GO:0031012
extracellular matrix	Gene Ontology Slim	GO:0031012	7	432	0.000265579	0.00336548	14828|18453|14733|20720|20568|13035|19152	http://amigo.geneontology.org/cgi-bin/amigo/term_details?term=GO:0031012
leukocyte activation involved in immune response	Gene Ontology	GO:0002366	5	194	0.000267723	0.00338013	16952|16803|14125|21946|11745	http://amigo.geneontology.org/cgi-bin/amigo/term_details?term=GO:0002366
leukocyte activation involved in immune response	Gene Ontology Slim	GO:0002366	5	194	0.000267723	0.00338013	16952|16803|14125|21946|11745	http://amigo.geneontology.org/cgi-bin/amigo/term_details?term=GO:0002366
response to abiotic stimulus	Gene Ontology	GO:0009628	9	732	0.000270228	0.00339302	20720|74096|231507|18453|50701|11881|228139|14581|13371	http://amigo.geneontology.org/cgi-bin/amigo/term_details?term=GO:0009628
response to abiotic stimulus	Gene Ontology Slim	GO:0009628	9	732	0.000270228	0.00339302	20720|74096|231507|18453|50701|11881|228139|14581|13371	http://amigo.geneontology.org/cgi-bin/amigo/term_details?term=GO:0009628
intracellular organelle lumen	Gene Ontology	GO:0070013	19	2744	0.000273291	0.00340254	110794|12569|14828|67092|110826|108800|16993|30931|66071|64009|12304|16952|108098|218630|13132|15485|14581|11655|20112	http://amigo.geneontology.org/cgi-bin/amigo/term_details?term=GO:0070013
intracellular organelle lumen	Gene Ontology Slim	GO:0070013	19	2744	0.000273291	0.00340254	110794|12569|14828|67092|110826|108800|16993|30931|66071|64009|12304|16952|108098|218630|13132|15485|14581|11655|20112	http://amigo.geneontology.org/cgi-bin/amigo/term_details?term=GO:0070013
cell activation involved in immune response	Gene Ontology	GO:0002263	5	195	0.000273973	0.00340254	16952|16803|14125|21946|11745	http://amigo.geneontology.org/cgi-bin/amigo/term_details?term=GO:0002263
cytoplasmic vesicle part	Gene Ontology	GO:0044433	5	195	0.000273973	0.00340254	30931|73094|11745|66111|13132	http://amigo.geneontology.org/cgi-bin/amigo/term_details?term=GO:0044433
cytoplasmic vesicle part	Gene Ontology Slim	GO:0044433	5	195	0.000273973	0.00340254	30931|73094|11745|66111|13132	http://amigo.geneontology.org/cgi-bin/amigo/term_details?term=GO:0044433
cell activation involved in immune response	Gene Ontology Slim	GO:0002263	5	195	0.000273973	0.00340254	16952|16803|14125|21946|11745	http://amigo.geneontology.org/cgi-bin/amigo/term_details?term=GO:0002263
membrane-enclosed lumen	Gene Ontology	GO:0031974	19	2749	0.000279587	0.00344723	110794|12569|14828|67092|110826|108800|16993|30931|66071|64009|12304|16952|108098|218630|13132|15485|14581|11655|20112	http://amigo.geneontology.org/cgi-bin/amigo/term_details?term=GO:0031974
organelle lumen	Gene Ontology	GO:0043233	19	2749	0.000279587	0.00344723	110794|12569|14828|67092|110826|108800|16993|30931|66071|64009|12304|16952|108098|218630|13132|15485|14581|11655|20112	http://amigo.geneontology.org/cgi-bin/amigo/term_details?term=GO:0043233
organelle lumen	Gene Ontology Slim	GO:0043233	19	2749	0.000279587	0.00344723	110794|12569|14828|67092|110826|108800|16993|30931|66071|64009|12304|16952|108098|218630|13132|15485|14581|11655|20112	http://amigo.geneontology.org/cgi-bin/amigo/term_details?term=GO:0043233
membrane-enclosed lumen	Gene Ontology Slim	GO:0031974	19	2749	0.000279587	0.00344723	110794|12569|14828|67092|110826|108800|16993|30931|66071|64009|12304|16952|108098|218630|13132|15485|14581|11655|20112	http://amigo.geneontology.org/cgi-bin/amigo/term_details?term=GO:0031974
regulation of cellular component movement	Gene Ontology	GO:0051270	9	736	0.000281076	0.00345315	14828|11745|16803|16952|50701|75019|12550|11881|13132	http://amigo.geneontology.org/cgi-bin/amigo/term_details?term=GO:0051270
regulation of cellular component movement	Gene Ontology Slim	GO:0051270	9	736	0.000281076	0.00345315	14828|11745|16803|16952|50701|75019|12550|11881|13132	http://amigo.geneontology.org/cgi-bin/amigo/term_details?term=GO:0051270
extrinsic component of external side of plasma membrane	Gene Ontology	GO:0031232	2	7	0.000283345	0.00346857	20720|16952	http://amigo.geneontology.org/cgi-bin/amigo/term_details?term=GO:0031232
extrinsic component of external side of plasma membrane	Gene Ontology Slim	GO:0031232	2	7	0.000283345	0.00346857	20720|16952	http://amigo.geneontology.org/cgi-bin/amigo/term_details?term=GO:0031232
sulfur compound binding	Gene Ontology	GO:1901681	5	197	0.000286807	0.00349843	14733|20720|17523|50701|13035	http://amigo.geneontology.org/cgi-bin/amigo/term_details?term=GO:1901681
sulfur compound binding	Gene Ontology Slim	GO:1901681	5	197	0.000286807	0.00349843	14733|20720|17523|50701|13035	http://amigo.geneontology.org/cgi-bin/amigo/term_details?term=GO:1901681
somatodendritic compartment	Gene Ontology	GO:0036477	9	743	0.000300928	0.00365115	13070|12569|20720|228139|11745|14733|64009|15186|56461	http://amigo.geneontology.org/cgi-bin/amigo/term_details?term=GO:0036477
somatodendritic compartment	Gene Ontology Slim	GO:0036477	9	743	0.000300928	0.00365115	13070|12569|20720|228139|11745|14733|64009|15186|56461	http://amigo.geneontology.org/cgi-bin/amigo/term_details?term=GO:0036477
inflammatory response to antigenic stimulus	Gene Ontology	GO:0002437	3	43	0.00030846	0.00372931	14130|14125|50701	http://amigo.geneontology.org/cgi-bin/amigo/term_details?term=GO:0002437
inflammatory response to antigenic stimulus	Gene Ontology Slim	GO:0002437	3	43	0.00030846	0.00372931	14130|14125|50701	http://amigo.geneontology.org/cgi-bin/amigo/term_details?term=GO:0002437
axon	Gene Ontology	GO:0030424	7	444	0.000312396	0.00376361	12569|228139|11745|12550|53321|73094|56461	http://amigo.geneontology.org/cgi-bin/amigo/term_details?term=GO:0030424
axon	Gene Ontology Slim	GO:0030424	7	444	0.000312396	0.00376361	12569|228139|11745|12550|53321|73094|56461	http://amigo.geneontology.org/cgi-bin/amigo/term_details?term=GO:0030424
growth	Gene Ontology	GO:0040007	10	917	0.000316155	0.00376976	12569|20720|21946|231507|16803|50701|16952|13132|13035|17523	http://amigo.geneontology.org/cgi-bin/amigo/term_details?term=GO:0040007
growth	Gene Ontology Slim	GO:0040007	10	917	0.000316155	0.00376976	12569|20720|21946|231507|16803|50701|16952|13132|13035|17523	http://amigo.geneontology.org/cgi-bin/amigo/term_details?term=GO:0040007
hydrolase activity	Gene Ontology	GO:0016787	16	2103	0.000317708	0.00376976	14828|21946|218630|16993|14190|30931|11537|16952|50701|17912|11881|18648|381038|13035|11565|19152	http://amigo.geneontology.org/cgi-bin/amigo/term_details?term=GO:0016787
hydrolase activity	Gene Ontology Slim	GO:0016787	16	2103	0.000317708	0.00376976	14828|21946|218630|16993|14190|30931|11537|16952|50701|17912|11881|18648|381038|13035|11565|19152	http://amigo.geneontology.org/cgi-bin/amigo/term_details?term=GO:0016787
positive regulation of metabolic process	Gene Ontology	GO:0009893	18	2548	0.000318212	0.00376976	110794|15216|14828|11745|231507|53856|16803|14125|75744|108098|17341|12550|16952|50701|13132|67800|12569|20112	http://amigo.geneontology.org/cgi-bin/amigo/term_details?term=GO:0009893
positive regulation of metabolic process	Gene Ontology Slim	GO:0009893	18	2548	0.000318212	0.00376976	110794|15216|14828|11745|231507|53856|16803|14125|75744|108098|17341|12550|16952|50701|13132|67800|12569|20112	http://amigo.geneontology.org/cgi-bin/amigo/term_details?term=GO:0009893
enzyme binding	Gene Ontology	GO:0019899	14	1681	0.000319019	0.00376976	212032|12569|14828|14862|18453|50701|12550|75744|20568|64009|14936|18648|13371|19152	http://amigo.geneontology.org/cgi-bin/amigo/term_details?term=GO:0019899
enzyme binding	Gene Ontology Slim	GO:0019899	14	1681	0.000319019	0.00376976	212032|12569|14828|14862|18453|50701|12550|75744|20568|64009|14936|18648|13371|19152	http://amigo.geneontology.org/cgi-bin/amigo/term_details?term=GO:0019899
myelin sheath	Gene Ontology	GO:0043209	5	202	0.000320886	0.00376976	12550|53321|14828|14862|18648	http://amigo.geneontology.org/cgi-bin/amigo/term_details?term=GO:0043209
myelin sheath	Gene Ontology Slim	GO:0043209	5	202	0.000320886	0.00376976	12550|53321|14828|14862|18648	http://amigo.geneontology.org/cgi-bin/amigo/term_details?term=GO:0043209
actin filament binding	Gene Ontology	GO:0051015	4	110	0.000321722	0.00376976	56431|11565|64009|17912	http://amigo.geneontology.org/cgi-bin/amigo/term_details?term=GO:0051015
regulation of adaptive immune response based on somatic recombination of immune receptors built from immunoglobulin superfamily domains	Gene Ontology	GO:0002822	4	110	0.000321722	0.00376976	14130|15216|14125|16952	http://amigo.geneontology.org/cgi-bin/amigo/term_details?term=GO:0002822
cell cortex part	Gene Ontology	GO:0044448	4	110	0.000321722	0.00376976	15216|12550|20276|56431	http://amigo.geneontology.org/cgi-bin/amigo/term_details?term=GO:0044448
actin filament binding	Gene Ontology Slim	GO:0051015	4	110	0.000321722	0.00376976	56431|11565|64009|17912	http://amigo.geneontology.org/cgi-bin/amigo/term_details?term=GO:0051015
regulation of adaptive immune response based on somatic recombination of immune receptors built from immunoglobulin superfamily domains	Gene Ontology Slim	GO:0002822	4	110	0.000321722	0.00376976	14130|15216|14125|16952	http://amigo.geneontology.org/cgi-bin/amigo/term_details?term=GO:0002822
cell cortex part	Gene Ontology Slim	GO:0044448	4	110	0.000321722	0.00376976	15216|12550|20276|56431	http://amigo.geneontology.org/cgi-bin/amigo/term_details?term=GO:0044448
regulation of intracellular protein transport	Gene Ontology	GO:0033157	6	316	0.000324897	0.00379397	12569|12550|75744|230751|13132|381038	http://amigo.geneontology.org/cgi-bin/amigo/term_details?term=GO:0033157
regulation of intracellular protein transport	Gene Ontology Slim	GO:0033157	6	316	0.000324897	0.00379397	12569|12550|75744|230751|13132|381038	http://amigo.geneontology.org/cgi-bin/amigo/term_details?term=GO:0033157
protein localization to cell surface	Gene Ontology	GO:0034394	3	44	0.000328813	0.00382664	15216|12550|30931	http://amigo.geneontology.org/cgi-bin/amigo/term_details?term=GO:0034394
protein localization to cell surface	Gene Ontology Slim	GO:0034394	3	44	0.000328813	0.00382664	15216|12550|30931	http://amigo.geneontology.org/cgi-bin/amigo/term_details?term=GO:0034394
negative regulation of immune response	Gene Ontology	GO:0050777	4	111	0.000332592	0.00384212	14130|15216|16952|21946	http://amigo.geneontology.org/cgi-bin/amigo/term_details?term=GO:0050777
negative regulation of immune response	Gene Ontology Slim	GO:0050777	4	111	0.000332592	0.00384212	14130|15216|16952|21946	http://amigo.geneontology.org/cgi-bin/amigo/term_details?term=GO:0050777
regulation of developmental process	Gene Ontology	GO:0050793	16	2112	0.000332964	0.00384212	12569|19073|14828|21946|11745|231507|16952|14733|20720|19126|17341|12550|11881|64009|13132|14581	http://amigo.geneontology.org/cgi-bin/amigo/term_details?term=GO:0050793
regulation of developmental process	Gene Ontology Slim	GO:0050793	16	2112	0.000332964	0.00384212	12569|19073|14828|21946|11745|231507|16952|14733|20720|19126|17341|12550|11881|64009|13132|14581	http://amigo.geneontology.org/cgi-bin/amigo/term_details?term=GO:0050793
cell activation	Gene Ontology	GO:0001775	9	754	0.000334465	0.00384212	15216|20720|21946|11745|14130|16803|14125|53856|16952	http://amigo.geneontology.org/cgi-bin/amigo/term_details?term=GO:0001775
cell activation	Gene Ontology Slim	GO:0001775	9	754	0.000334465	0.00384212	15216|20720|21946|11745|14130|16803|14125|53856|16952	http://amigo.geneontology.org/cgi-bin/amigo/term_details?term=GO:0001775
vesicle membrane	Gene Ontology	GO:0012506	5	204	0.000335343	0.00384212	30931|73094|11745|66111|13132	http://amigo.geneontology.org/cgi-bin/amigo/term_details?term=GO:0012506
vesicle membrane	Gene Ontology Slim	GO:0012506	5	204	0.000335343	0.00384212	30931|73094|11745|66111|13132	http://amigo.geneontology.org/cgi-bin/amigo/term_details?term=GO:0012506
enzyme inhibitor activity	Gene Ontology	GO:0004857	6	318	0.000335758	0.00384212	20720|11745|16952|20568|13011|66222	http://amigo.geneontology.org/cgi-bin/amigo/term_details?term=GO:0004857
enzyme inhibitor activity	Gene Ontology Slim	GO:0004857	6	318	0.000335758	0.00384212	20720|11745|16952|20568|13011|66222	http://amigo.geneontology.org/cgi-bin/amigo/term_details?term=GO:0004857
regulation of growth	Gene Ontology	GO:0040008	8	597	0.000340842	0.0038818	12569|20720|231507|16803|50701|13132|13035|17523	http://amigo.geneontology.org/cgi-bin/amigo/term_details?term=GO:0040008
regulation of growth	Gene Ontology Slim	GO:0040008	8	597	0.000340842	0.0038818	12569|20720|231507|16803|50701|13132|13035|17523	http://amigo.geneontology.org/cgi-bin/amigo/term_details?term=GO:0040008
positive regulation of cellular biosynthetic process	Gene Ontology	GO:0031328	13	1490	0.000342177	0.0038818	110794|53856|231507|16803|14125|75744|108098|17341|12550|16952|50701|13132|67800	http://amigo.geneontology.org/cgi-bin/amigo/term_details?term=GO:0031328
positive regulation of cellular biosynthetic process	Gene Ontology Slim	GO:0031328	13	1490	0.000342177	0.0038818	110794|53856|231507|16803|14125|75744|108098|17341|12550|16952|50701|13132|67800	http://amigo.geneontology.org/cgi-bin/amigo/term_details?term=GO:0031328
endoplasmic reticulum part	Gene Ontology	GO:0044432	7	451	0.000342629	0.0038818	14828|18453|30931|12304|75744|67800|66357	http://amigo.geneontology.org/cgi-bin/amigo/term_details?term=GO:0044432
endoplasmic reticulum part	Gene Ontology Slim	GO:0044432	7	451	0.000342629	0.0038818	14828|18453|30931|12304|75744|67800|66357	http://amigo.geneontology.org/cgi-bin/amigo/term_details?term=GO:0044432
endoplasmic reticulum lumen	Gene Ontology	GO:0005788	3	45	0.000350012	0.00394001	12304|14828|30931	http://amigo.geneontology.org/cgi-bin/amigo/term_details?term=GO:0005788
endoplasmic reticulum lumen	Gene Ontology Slim	GO:0005788	3	45	0.000350012	0.00394001	12304|14828|30931	http://amigo.geneontology.org/cgi-bin/amigo/term_details?term=GO:0005788
positive regulation of interleukin-8 biosynthetic process	Gene Ontology	GO:0045416	2	8	0.000353525	0.00394001	53856|50701	http://amigo.geneontology.org/cgi-bin/amigo/term_details?term=GO:0045416
neutrophil apoptotic process	Gene Ontology	GO:0001781	2	8	0.000353525	0.00394001	14130|16952	http://amigo.geneontology.org/cgi-bin/amigo/term_details?term=GO:0001781
neutrophil mediated cytotoxicity	Gene Ontology	GO:0070942	2	8	0.000353525	0.00394001	13035|50701	http://amigo.geneontology.org/cgi-bin/amigo/term_details?term=GO:0070942
neutrophil mediated killing of symbiont cell	Gene Ontology	GO:0070943	2	8	0.000353525	0.00394001	13035|50701	http://amigo.geneontology.org/cgi-bin/amigo/term_details?term=GO:0070943
positive regulation of interleukin-8 biosynthetic process	Gene Ontology Slim	GO:0045416	2	8	0.000353525	0.00394001	53856|50701	http://amigo.geneontology.org/cgi-bin/amigo/term_details?term=GO:0045416
neutrophil apoptotic process	Gene Ontology Slim	GO:0001781	2	8	0.000353525	0.00394001	14130|16952	http://amigo.geneontology.org/cgi-bin/amigo/term_details?term=GO:0001781
neutrophil mediated cytotoxicity	Gene Ontology Slim	GO:0070942	2	8	0.000353525	0.00394001	13035|50701	http://amigo.geneontology.org/cgi-bin/amigo/term_details?term=GO:0070942
neutrophil mediated killing of symbiont cell	Gene Ontology Slim	GO:0070943	2	8	0.000353525	0.00394001	13035|50701	http://amigo.geneontology.org/cgi-bin/amigo/term_details?term=GO:0070943
negative regulation of lymphocyte activation	Gene Ontology	GO:0051250	4	113	0.000355118	0.00394493	14130|15216|16952|21946	http://amigo.geneontology.org/cgi-bin/amigo/term_details?term=GO:0051250
negative regulation of lymphocyte activation	Gene Ontology Slim	GO:0051250	4	113	0.000355118	0.00394493	14130|15216|16952|21946	http://amigo.geneontology.org/cgi-bin/amigo/term_details?term=GO:0051250
nitrogen compound transport	Gene Ontology	GO:0071705	8	602	0.000359967	0.00398585	15216|246049|14125|30931|16952|21452|30805|13371	http://amigo.geneontology.org/cgi-bin/amigo/term_details?term=GO:0071705
nitrogen compound transport	Gene Ontology Slim	GO:0071705	8	602	0.000359967	0.00398585	15216|246049|14125|30931|16952|21452|30805|13371	http://amigo.geneontology.org/cgi-bin/amigo/term_details?term=GO:0071705
coated vesicle membrane	Gene Ontology	GO:0030662	3	46	0.000372071	0.00410658	73094|66111|13132	http://amigo.geneontology.org/cgi-bin/amigo/term_details?term=GO:0030662
coated vesicle membrane	Gene Ontology Slim	GO:0030662	3	46	0.000372071	0.00410658	73094|66111|13132	http://amigo.geneontology.org/cgi-bin/amigo/term_details?term=GO:0030662
cellular lipid metabolic process	Gene Ontology	GO:0044255	9	767	0.000378029	0.00415893	110826|14421|14125|16993|53856|16952|56386|67800|30805	http://amigo.geneontology.org/cgi-bin/amigo/term_details?term=GO:0044255
cellular lipid metabolic process	Gene Ontology Slim	GO:0044255	9	767	0.000378029	0.00415893	110826|14421|14125|16993|53856|16952|56386|67800|30805	http://amigo.geneontology.org/cgi-bin/amigo/term_details?term=GO:0044255
positive regulation of cytokine production	Gene Ontology	GO:0001819	6	326	0.000382079	0.00417663	16803|14125|13861|53856|16952|50701	http://amigo.geneontology.org/cgi-bin/amigo/term_details?term=GO:0001819
fatty acid metabolic process	Gene Ontology	GO:0006631	6	326	0.000382079	0.00417663	110826|16993|14125|53856|16952|67800	http://amigo.geneontology.org/cgi-bin/amigo/term_details?term=GO:0006631
positive regulation of cytokine production	Gene Ontology Slim	GO:0001819	6	326	0.000382079	0.00417663	16803|14125|13861|53856|16952|50701	http://amigo.geneontology.org/cgi-bin/amigo/term_details?term=GO:0001819
fatty acid metabolic process	Gene Ontology Slim	GO:0006631	6	326	0.000382079	0.00417663	110826|16993|14125|53856|16952|67800	http://amigo.geneontology.org/cgi-bin/amigo/term_details?term=GO:0006631
cellular response to organic substance	Gene Ontology	GO:0071310	13	1511	0.000390316	0.00424619	13070|15216|14828|14733|30931|16803|17341|12550|16952|13132|67800|14581|20112	http://amigo.geneontology.org/cgi-bin/amigo/term_details?term=GO:0071310
cellular response to organic substance	Gene Ontology Slim	GO:0071310	13	1511	0.000390316	0.00424619	13070|15216|14828|14733|30931|16803|17341|12550|16952|13132|67800|14581|20112	http://amigo.geneontology.org/cgi-bin/amigo/term_details?term=GO:0071310
tetrapyrrole binding	Gene Ontology	GO:0046906	4	116	0.000390925	0.00424619	13070|17523|13861|21452	http://amigo.geneontology.org/cgi-bin/amigo/term_details?term=GO:0046906
tetrapyrrole binding	Gene Ontology Slim	GO:0046906	4	116	0.000390925	0.00424619	13070|17523|13861|21452	http://amigo.geneontology.org/cgi-bin/amigo/term_details?term=GO:0046906
vacuole	Gene Ontology	GO:0005773	10	943	0.000392743	0.00425243	15216|19073|14130|14733|16952|17912|17972|12550|11881|17523	http://amigo.geneontology.org/cgi-bin/amigo/term_details?term=GO:0005773
vacuole	Gene Ontology Slim	GO:0005773	10	943	0.000392743	0.00425243	15216|19073|14130|14733|16952|17912|17972|12550|11881|17523	http://amigo.geneontology.org/cgi-bin/amigo/term_details?term=GO:0005773
regulation of cell-cell adhesion	Gene Ontology	GO:0022407	6	330	0.00040704	0.00439334	15216|20720|50701|75019|12550|16952	http://amigo.geneontology.org/cgi-bin/amigo/term_details?term=GO:0022407
regulation of cell-cell adhesion	Gene Ontology Slim	GO:0022407	6	330	0.00040704	0.00439334	15216|20720|50701|75019|12550|16952	http://amigo.geneontology.org/cgi-bin/amigo/term_details?term=GO:0022407
cellular modified amino acid metabolic process	Gene Ontology	GO:0006575	4	118	0.000416184	0.0044576	18453|14862|66071|13371	http://amigo.geneontology.org/cgi-bin/amigo/term_details?term=GO:0006575
cellular modified amino acid metabolic process	Gene Ontology Slim	GO:0006575	4	118	0.000416184	0.0044576	18453|14862|66071|13371	http://amigo.geneontology.org/cgi-bin/amigo/term_details?term=GO:0006575
cellular developmental process	Gene Ontology	GO:0048869	22	3562	0.000416902	0.0044576	21946|108800|64009|17341|11881|20112|12569|14733|30931|75019|53321|218630|19152|110794|20720|231507|12550|16952|14581|19126|13132|73712	http://amigo.geneontology.org/cgi-bin/amigo/term_details?term=GO:0048869
cellular developmental process	Gene Ontology Slim	GO:0048869	22	3562	0.000416902	0.0044576	21946|108800|64009|17341|11881|20112|12569|14733|30931|75019|53321|218630|19152|110794|20720|231507|12550|16952|14581|19126|13132|73712	http://amigo.geneontology.org/cgi-bin/amigo/term_details?term=GO:0048869
intramolecular oxidoreductase activity	Gene Ontology	GO:0016860	3	48	0.00041883	0.00446426	52837|12304|18453	http://amigo.geneontology.org/cgi-bin/amigo/term_details?term=GO:0016860
intramolecular oxidoreductase activity	Gene Ontology Slim	GO:0016860	3	48	0.00041883	0.00446426	52837|12304|18453	http://amigo.geneontology.org/cgi-bin/amigo/term_details?term=GO:0016860
positive regulation of biosynthetic process	Gene Ontology	GO:0009891	13	1524	0.000422922	0.00449387	110794|53856|231507|16803|14125|75744|108098|17341|12550|16952|50701|13132|67800	http://amigo.geneontology.org/cgi-bin/amigo/term_details?term=GO:0009891
positive regulation of biosynthetic process	Gene Ontology Slim	GO:0009891	13	1524	0.000422922	0.00449387	110794|53856|231507|16803|14125|75744|108098|17341|12550|16952|50701|13132|67800	http://amigo.geneontology.org/cgi-bin/amigo/term_details?term=GO:0009891
enzyme regulator activity	Gene Ontology	GO:0030234	9	780	0.000426181	0.0045048	212032|12569|20720|11745|17972|16952|20568|13011|66222	http://amigo.geneontology.org/cgi-bin/amigo/term_details?term=GO:0030234
enzyme regulator activity	Gene Ontology Slim	GO:0030234	9	780	0.000426181	0.0045048	212032|12569|20720|11745|17972|16952|20568|13011|66222	http://amigo.geneontology.org/cgi-bin/amigo/term_details?term=GO:0030234
regulation of immune effector process	Gene Ontology	GO:0002697	6	333	0.000426583	0.0045048	15216|21946|14130|16803|14125|16952	http://amigo.geneontology.org/cgi-bin/amigo/term_details?term=GO:0002697
regulation of immune effector process	Gene Ontology Slim	GO:0002697	6	333	0.000426583	0.0045048	15216|21946|14130|16803|14125|16952	http://amigo.geneontology.org/cgi-bin/amigo/term_details?term=GO:0002697
respiratory burst involved in defense response	Gene Ontology	GO:0002679	2	9	0.000431285	0.00452651	16803|17523	http://amigo.geneontology.org/cgi-bin/amigo/term_details?term=GO:0002679
regulation of hypersensitivity	Gene Ontology	GO:0002883	2	9	0.000431285	0.00452651	14130|14125	http://amigo.geneontology.org/cgi-bin/amigo/term_details?term=GO:0002883
regulation of hypersensitivity	Gene Ontology Slim	GO:0002883	2	9	0.000431285	0.00452651	14130|14125	http://amigo.geneontology.org/cgi-bin/amigo/term_details?term=GO:0002883
respiratory burst involved in defense response	Gene Ontology Slim	GO:0002679	2	9	0.000431285	0.00452651	16803|17523	http://amigo.geneontology.org/cgi-bin/amigo/term_details?term=GO:0002679
locomotion	Gene Ontology	GO:0040011	12	1329	0.000432981	0.00453041	12569|14828|11745|16803|30931|16952|50701|75019|12550|11881|13861|13132	http://amigo.geneontology.org/cgi-bin/amigo/term_details?term=GO:0040011
locomotion	Gene Ontology Slim	GO:0040011	12	1329	0.000432981	0.00453041	12569|14828|11745|16803|30931|16952|50701|75019|12550|11881|13861|13132	http://amigo.geneontology.org/cgi-bin/amigo/term_details?term=GO:0040011
positive regulation of cellular metabolic process	Gene Ontology	GO:0031325	17	2391	0.000441948	0.00461014	110794|15216|14828|11745|231507|53856|16803|14125|75744|108098|17341|12550|16952|50701|13132|67800|12569	http://amigo.geneontology.org/cgi-bin/amigo/term_details?term=GO:0031325
positive regulation of cellular metabolic process	Gene Ontology Slim	GO:0031325	17	2391	0.000441948	0.00461014	110794|15216|14828|11745|231507|53856|16803|14125|75744|108098|17341|12550|16952|50701|13132|67800|12569	http://amigo.geneontology.org/cgi-bin/amigo/term_details?term=GO:0031325
anatomical structure development	Gene Ontology	GO:0048856	26	4599	0.000447657	0.00462745	21946|108800|20720|64009|17341|11881|108098|67800|20112|12569|19073|11745|14733|30931|75019|53321|218630|19152|110794|14828|12550|16952|14581|19126|14936|13132	http://amigo.geneontology.org/cgi-bin/amigo/term_details?term=GO:0048856
anatomical structure development	Gene Ontology Slim	GO:0048856	26	4599	0.000447657	0.00462745	21946|108800|20720|64009|17341|11881|108098|67800|20112|12569|19073|11745|14733|30931|75019|53321|218630|19152|110794|14828|12550|16952|14581|19126|14936|13132	http://amigo.geneontology.org/cgi-bin/amigo/term_details?term=GO:0048856
symbiosis, encompassing mutualism through parasitism	Gene Ontology	GO:0044403	7	472	0.000447665	0.00462745	21946|18453|16803|50701|20568|13035|17523	http://amigo.geneontology.org/cgi-bin/amigo/term_details?term=GO:0044403
interspecies interaction between organisms	Gene Ontology	GO:0044419	7	472	0.000447665	0.00462745	21946|18453|16803|50701|20568|13035|17523	http://amigo.geneontology.org/cgi-bin/amigo/term_details?term=GO:0044419
interspecies interaction between organisms	Gene Ontology Slim	GO:0044419	7	472	0.000447665	0.00462745	21946|18453|16803|50701|20568|13035|17523	http://amigo.geneontology.org/cgi-bin/amigo/term_details?term=GO:0044419
symbiosis, encompassing mutualism through parasitism	Gene Ontology Slim	GO:0044403	7	472	0.000447665	0.00462745	21946|18453|16803|50701|20568|13035|17523	http://amigo.geneontology.org/cgi-bin/amigo/term_details?term=GO:0044403
response to lipopolysaccharide	Gene Ontology	GO:0032496	5	218	0.00045082	0.00464602	20568|14581|16803|50701|13035	http://amigo.geneontology.org/cgi-bin/amigo/term_details?term=GO:0032496
response to lipopolysaccharide	Gene Ontology Slim	GO:0032496	5	218	0.00045082	0.00464602	20568|14581|16803|50701|13035	http://amigo.geneontology.org/cgi-bin/amigo/term_details?term=GO:0032496
regulation of adaptive immune response	Gene Ontology	GO:0002819	4	122	0.000470164	0.00483083	14130|15216|14125|16952	http://amigo.geneontology.org/cgi-bin/amigo/term_details?term=GO:0002819
regulation of adaptive immune response	Gene Ontology Slim	GO:0002819	4	122	0.000470164	0.00483083	14130|15216|14125|16952	http://amigo.geneontology.org/cgi-bin/amigo/term_details?term=GO:0002819
epithelium development	Gene Ontology	GO:0060429	10	966	0.000472849	0.00484387	20720|30931|19126|17341|12550|16952|218630|13132|75019|14581	http://amigo.geneontology.org/cgi-bin/amigo/term_details?term=GO:0060429
epithelium development	Gene Ontology Slim	GO:0060429	10	966	0.000472849	0.00484387	20720|30931|19126|17341|12550|16952|218630|13132|75019|14581	http://amigo.geneontology.org/cgi-bin/amigo/term_details?term=GO:0060429
tissue development	Gene Ontology	GO:0009888	13	1544	0.000477609	0.00487075	19073|20720|14733|30931|19126|17341|12550|16952|218630|13132|67800|75019|14581	http://amigo.geneontology.org/cgi-bin/amigo/term_details?term=GO:0009888
tissue development	Gene Ontology Slim	GO:0009888	13	1544	0.000477609	0.00487075	19073|20720|14733|30931|19126|17341|12550|16952|218630|13132|67800|75019|14581	http://amigo.geneontology.org/cgi-bin/amigo/term_details?term=GO:0009888
negative regulation of cellular protein metabolic process	Gene Ontology	GO:0032269	9	793	0.000479284	0.00487075	15216|53856|20720|13011|12550|75744|20568|13132|66222	http://amigo.geneontology.org/cgi-bin/amigo/term_details?term=GO:0032269
negative regulation of cellular protein metabolic process	Gene Ontology Slim	GO:0032269	9	793	0.000479284	0.00487075	15216|53856|20720|13011|12550|75744|20568|13132|66222	http://amigo.geneontology.org/cgi-bin/amigo/term_details?term=GO:0032269
ion transport	Gene Ontology	GO:0006811	11	1152	0.000479744	0.00487075	15216|20720|74096|56461|228139|17341|16952|246049|21452|20276|30805	http://amigo.geneontology.org/cgi-bin/amigo/term_details?term=GO:0006811
ion transport	Gene Ontology Slim	GO:0006811	11	1152	0.000479744	0.00487075	15216|20720|74096|56461|228139|17341|16952|246049|21452|20276|30805	http://amigo.geneontology.org/cgi-bin/amigo/term_details?term=GO:0006811
coated vesicle	Gene Ontology	GO:0030135	4	125	0.000513794	0.00519849	73094|108800|66111|13132	http://amigo.geneontology.org/cgi-bin/amigo/term_details?term=GO:0030135
coated vesicle	Gene Ontology Slim	GO:0030135	4	125	0.000513794	0.00519849	73094|108800|66111|13132	http://amigo.geneontology.org/cgi-bin/amigo/term_details?term=GO:0030135
hypersensitivity	Gene Ontology	GO:0002524	2	10	0.000516583	0.00519849	14130|14125	http://amigo.geneontology.org/cgi-bin/amigo/term_details?term=GO:0002524
lipase inhibitor activity	Gene Ontology	GO:0055102	2	10	0.000516583	0.00519849	16952|11745	http://amigo.geneontology.org/cgi-bin/amigo/term_details?term=GO:0055102
lipase inhibitor activity	Gene Ontology Slim	GO:0055102	2	10	0.000516583	0.00519849	16952|11745	http://amigo.geneontology.org/cgi-bin/amigo/term_details?term=GO:0055102
hypersensitivity	Gene Ontology Slim	GO:0002524	2	10	0.000516583	0.00519849	14130|14125	http://amigo.geneontology.org/cgi-bin/amigo/term_details?term=GO:0002524
heparin binding	Gene Ontology	GO:0008201	4	126	0.000528956	0.0053074	13035|20720|17523|50701	http://amigo.geneontology.org/cgi-bin/amigo/term_details?term=GO:0008201
heparin binding	Gene Ontology Slim	GO:0008201	4	126	0.000528956	0.0053074	13035|20720|17523|50701	http://amigo.geneontology.org/cgi-bin/amigo/term_details?term=GO:0008201
extrinsic component of membrane	Gene Ontology	GO:0019898	5	228	0.000550041	0.00550283	12550|20720|30931|16952|14701	http://amigo.geneontology.org/cgi-bin/amigo/term_details?term=GO:0019898
extrinsic component of membrane	Gene Ontology Slim	GO:0019898	5	228	0.000550041	0.00550283	12550|20720|30931|16952|14701	http://amigo.geneontology.org/cgi-bin/amigo/term_details?term=GO:0019898
regulation of cell migration	Gene Ontology	GO:0030334	8	643	0.000552241	0.00550872	14828|11745|16803|16952|50701|12550|11881|13132	http://amigo.geneontology.org/cgi-bin/amigo/term_details?term=GO:0030334
regulation of cell migration	Gene Ontology Slim	GO:0030334	8	643	0.000552241	0.00550872	14828|11745|16803|16952|50701|12550|11881|13132	http://amigo.geneontology.org/cgi-bin/amigo/term_details?term=GO:0030334
leukocyte activation	Gene Ontology	GO:0045321	8	644	0.000557803	0.00554803	15216|21946|11745|14130|16803|14125|53856|16952	http://amigo.geneontology.org/cgi-bin/amigo/term_details?term=GO:0045321
leukocyte activation	Gene Ontology Slim	GO:0045321	8	644	0.000557803	0.00554803	15216|21946|11745|14130|16803|14125|53856|16952	http://amigo.geneontology.org/cgi-bin/amigo/term_details?term=GO:0045321
steroid metabolic process	Gene Ontology	GO:0008202	5	229	0.000560796	0.00556163	13070|67800|14581|15485|13132	http://amigo.geneontology.org/cgi-bin/amigo/term_details?term=GO:0008202
steroid metabolic process	Gene Ontology Slim	GO:0008202	5	229	0.000560796	0.00556163	13070|67800|14581|15485|13132	http://amigo.geneontology.org/cgi-bin/amigo/term_details?term=GO:0008202
single-organism membrane organization	Gene Ontology	GO:0044802	8	647	0.000574762	0.00566663	12569|56461|30931|12550|16952|13132|73094|73712	http://amigo.geneontology.org/cgi-bin/amigo/term_details?term=GO:0044802
single-organism membrane organization	Gene Ontology Slim	GO:0044802	8	647	0.000574762	0.00566663	12569|56461|30931|12550|16952|13132|73094|73712	http://amigo.geneontology.org/cgi-bin/amigo/term_details?term=GO:0044802
steroid biosynthetic process	Gene Ontology	GO:0006694	4	129	0.000576351	0.00566663	13070|14581|15485|13132	http://amigo.geneontology.org/cgi-bin/amigo/term_details?term=GO:0006694
fatty acid biosynthetic process	Gene Ontology	GO:0006633	4	129	0.000576351	0.00566663	53856|14125|16952|16993	http://amigo.geneontology.org/cgi-bin/amigo/term_details?term=GO:0006633
fatty acid biosynthetic process	Gene Ontology Slim	GO:0006633	4	129	0.000576351	0.00566663	53856|14125|16952|16993	http://amigo.geneontology.org/cgi-bin/amigo/term_details?term=GO:0006633
steroid biosynthetic process	Gene Ontology Slim	GO:0006694	4	129	0.000576351	0.00566663	13070|14581|15485|13132	http://amigo.geneontology.org/cgi-bin/amigo/term_details?term=GO:0006694
multicellular organism development	Gene Ontology	GO:0007275	24	4162	0.00058967	0.00578097	21946|108800|20720|64009|11881|108098|67800|20112|12569|19073|11745|14733|30931|75019|53321|19152|110794|14828|12550|16952|14581|19126|14936|13132	http://amigo.geneontology.org/cgi-bin/amigo/term_details?term=GO:0007275
multicellular organism development	Gene Ontology Slim	GO:0007275	24	4162	0.00058967	0.00578097	21946|108800|20720|64009|11881|108098|67800|20112|12569|19073|11745|14733|30931|75019|53321|19152|110794|14828|12550|16952|14581|19126|14936|13132	http://amigo.geneontology.org/cgi-bin/amigo/term_details?term=GO:0007275
regulation of macromolecule metabolic process	Gene Ontology	GO:0060255	25	4427	0.00060183	0.00585039	20720|18648|17341|75744|20568|108098|67800|20112|12569|11745|16803|53856|110794|14828|231507|14125|13011|12550|14581|381038|56461|15216|50701|13132|66222	http://amigo.geneontology.org/cgi-bin/amigo/term_details?term=GO:0060255
regulation of macromolecule metabolic process	Gene Ontology Slim	GO:0060255	25	4427	0.00060183	0.00585039	20720|18648|17341|75744|20568|108098|67800|20112|12569|11745|16803|53856|110794|14828|231507|14125|13011|12550|14581|381038|56461|15216|50701|13132|66222	http://amigo.geneontology.org/cgi-bin/amigo/term_details?term=GO:0060255
killing by host of symbiont cells	Gene Ontology	GO:0051873	2	11	0.000609375	0.00585039	13035|50701	http://amigo.geneontology.org/cgi-bin/amigo/term_details?term=GO:0051873
clathrin coat of coated pit	Gene Ontology	GO:0030132	2	11	0.000609375	0.00585039	73094|13132	http://amigo.geneontology.org/cgi-bin/amigo/term_details?term=GO:0030132
disruption by host of symbiont cells	Gene Ontology	GO:0051852	2	11	0.000609375	0.00585039	13035|50701	http://amigo.geneontology.org/cgi-bin/amigo/term_details?term=GO:0051852
glucose binding	Gene Ontology	GO:0005536	2	11	0.000609375	0.00585039	212032|14936	http://amigo.geneontology.org/cgi-bin/amigo/term_details?term=GO:0005536
clathrin coat of coated pit	Gene Ontology Slim	GO:0030132	2	11	0.000609375	0.00585039	73094|13132	http://amigo.geneontology.org/cgi-bin/amigo/term_details?term=GO:0030132
disruption by host of symbiont cells	Gene Ontology Slim	GO:0051852	2	11	0.000609375	0.00585039	13035|50701	http://amigo.geneontology.org/cgi-bin/amigo/term_details?term=GO:0051852
glucose binding	Gene Ontology Slim	GO:0005536	2	11	0.000609375	0.00585039	212032|14936	http://amigo.geneontology.org/cgi-bin/amigo/term_details?term=GO:0005536
killing by host of symbiont cells	Gene Ontology Slim	GO:0051873	2	11	0.000609375	0.00585039	13035|50701	http://amigo.geneontology.org/cgi-bin/amigo/term_details?term=GO:0051873
negative regulation of cell-cell adhesion	Gene Ontology	GO:0022408	4	131	0.000609575	0.00585039	15216|12550|20720|16952	http://amigo.geneontology.org/cgi-bin/amigo/term_details?term=GO:0022408
negative regulation of cell-cell adhesion	Gene Ontology Slim	GO:0022408	4	131	0.000609575	0.00585039	15216|12550|20720|16952	http://amigo.geneontology.org/cgi-bin/amigo/term_details?term=GO:0022408
perinuclear region of cytoplasm	Gene Ontology	GO:0048471	7	498	0.00061178	0.00585512	15216|12569|64009|12550|13132|67800|17912	http://amigo.geneontology.org/cgi-bin/amigo/term_details?term=GO:0048471
perinuclear region of cytoplasm	Gene Ontology Slim	GO:0048471	7	498	0.00061178	0.00585512	15216|12569|64009|12550|13132|67800|17912	http://amigo.geneontology.org/cgi-bin/amigo/term_details?term=GO:0048471
extrinsic component of plasma membrane	Gene Ontology	GO:0019897	4	132	0.000626687	0.00596442	12550|20720|16952|14701	http://amigo.geneontology.org/cgi-bin/amigo/term_details?term=GO:0019897
negative regulation of leukocyte activation	Gene Ontology	GO:0002695	4	132	0.000626687	0.00596442	14130|15216|16952|21946	http://amigo.geneontology.org/cgi-bin/amigo/term_details?term=GO:0002695
negative regulation of leukocyte activation	Gene Ontology Slim	GO:0002695	4	132	0.000626687	0.00596442	14130|15216|16952|21946	http://amigo.geneontology.org/cgi-bin/amigo/term_details?term=GO:0002695
extrinsic component of plasma membrane	Gene Ontology Slim	GO:0019897	4	132	0.000626687	0.00596442	12550|20720|16952|14701	http://amigo.geneontology.org/cgi-bin/amigo/term_details?term=GO:0019897
axon part	Gene Ontology	GO:0033267	5	236	0.000640565	0.00607959	12550|53321|228139|73094|56461	http://amigo.geneontology.org/cgi-bin/amigo/term_details?term=GO:0033267
axon part	Gene Ontology Slim	GO:0033267	5	236	0.000640565	0.00607959	12550|53321|228139|73094|56461	http://amigo.geneontology.org/cgi-bin/amigo/term_details?term=GO:0033267
regulation of protein transport	Gene Ontology	GO:0051223	8	659	0.000646825	0.00612203	12569|19073|75744|12550|16952|230751|13132|381038	http://amigo.geneontology.org/cgi-bin/amigo/term_details?term=GO:0051223
regulation of protein transport	Gene Ontology Slim	GO:0051223	8	659	0.000646825	0.00612203	12569|19073|75744|12550|16952|230751|13132|381038	http://amigo.geneontology.org/cgi-bin/amigo/term_details?term=GO:0051223
animal organ development	Gene Ontology	GO:0048513	18	2709	0.000654632	0.00617882	110794|19073|14828|21946|108800|14733|12569|20720|19126|75019|12550|16952|14936|13132|67800|19152|14581|20112	http://amigo.geneontology.org/cgi-bin/amigo/term_details?term=GO:0048513
animal organ development	Gene Ontology Slim	GO:0048513	18	2709	0.000654632	0.00617882	110794|19073|14828|21946|108800|14733|12569|20720|19126|75019|12550|16952|14936|13132|67800|19152|14581|20112	http://amigo.geneontology.org/cgi-bin/amigo/term_details?term=GO:0048513
regulation of lipid biosynthetic process	Gene Ontology	GO:0046890	4	134	0.000661928	0.0062305	67800|14581|16952|13132	http://amigo.geneontology.org/cgi-bin/amigo/term_details?term=GO:0046890
regulation of lipid biosynthetic process	Gene Ontology Slim	GO:0046890	4	134	0.000661928	0.0062305	67800|14581|16952|13132	http://amigo.geneontology.org/cgi-bin/amigo/term_details?term=GO:0046890
regulation of immune system process	Gene Ontology	GO:0002682	10	1014	0.000684316	0.00641476	15216|21946|14130|16803|14125|11537|50701|16952|13035|14581	http://amigo.geneontology.org/cgi-bin/amigo/term_details?term=GO:0002682
regulation of immune system process	Gene Ontology Slim	GO:0002682	10	1014	0.000684316	0.00641476	15216|21946|14130|16803|14125|11537|50701|16952|13035|14581	http://amigo.geneontology.org/cgi-bin/amigo/term_details?term=GO:0002682
regulation of cellular metabolic process	Gene Ontology	GO:0031323	25	4472	0.000697892	0.0065093	20720|18648|17341|75744|20568|108098|67800|12569|11745|16803|53856|110794|14828|231507|14125|13011|12550|16952|14581|381038|56461|15216|50701|13132|66222	http://amigo.geneontology.org/cgi-bin/amigo/term_details?term=GO:0031323
regulation of cellular metabolic process	Gene Ontology Slim	GO:0031323	25	4472	0.000697892	0.0065093	20720|18648|17341|75744|20568|108098|67800|12569|11745|16803|53856|110794|14828|231507|14125|13011|12550|16952|14581|381038|56461|15216|50701|13132|66222	http://amigo.geneontology.org/cgi-bin/amigo/term_details?term=GO:0031323
homeostatic process	Gene Ontology	GO:0042592	12	1404	0.000699061	0.0065093	212032|15216|14130|19126|17341|12550|12304|16952|20276|52837|67800|18453	http://amigo.geneontology.org/cgi-bin/amigo/term_details?term=GO:0042592
homeostatic process	Gene Ontology Slim	GO:0042592	12	1404	0.000699061	0.0065093	212032|15216|14130|19126|17341|12550|12304|16952|20276|52837|67800|18453	http://amigo.geneontology.org/cgi-bin/amigo/term_details?term=GO:0042592
sulfur compound metabolic process	Gene Ontology	GO:0006790	5	241	0.000702544	0.0065093	14733|67800|14862|66071|73724	http://amigo.geneontology.org/cgi-bin/amigo/term_details?term=GO:0006790
sulfur compound metabolic process	Gene Ontology Slim	GO:0006790	5	241	0.000702544	0.0065093	14733|67800|14862|66071|73724	http://amigo.geneontology.org/cgi-bin/amigo/term_details?term=GO:0006790
regulation of protein processing	Gene Ontology	GO:0070613	3	58	0.000709077	0.0065093	12550|20720|20112	http://amigo.geneontology.org/cgi-bin/amigo/term_details?term=GO:0070613
regulation of protein processing	Gene Ontology Slim	GO:0070613	3	58	0.000709077	0.0065093	12550|20720|20112	http://amigo.geneontology.org/cgi-bin/amigo/term_details?term=GO:0070613
C21-steroid hormone biosynthetic process	Gene Ontology	GO:0006700	2	12	0.000709621	0.0065093	13070|13132	http://amigo.geneontology.org/cgi-bin/amigo/term_details?term=GO:0006700
neutrophil homeostasis	Gene Ontology	GO:0001780	2	12	0.000709621	0.0065093	14130|16952	http://amigo.geneontology.org/cgi-bin/amigo/term_details?term=GO:0001780
regulation of interleukin-8 biosynthetic process	Gene Ontology	GO:0045414	2	12	0.000709621	0.0065093	53856|50701	http://amigo.geneontology.org/cgi-bin/amigo/term_details?term=GO:0045414
misfolded protein binding	Gene Ontology	GO:0051787	2	12	0.000709621	0.0065093	14828|30931	http://amigo.geneontology.org/cgi-bin/amigo/term_details?term=GO:0051787
misfolded protein binding	Gene Ontology Slim	GO:0051787	2	12	0.000709621	0.0065093	14828|30931	http://amigo.geneontology.org/cgi-bin/amigo/term_details?term=GO:0051787
neutrophil homeostasis	Gene Ontology Slim	GO:0001780	2	12	0.000709621	0.0065093	14130|16952	http://amigo.geneontology.org/cgi-bin/amigo/term_details?term=GO:0001780
regulation of interleukin-8 biosynthetic process	Gene Ontology Slim	GO:0045414	2	12	0.000709621	0.0065093	53856|50701	http://amigo.geneontology.org/cgi-bin/amigo/term_details?term=GO:0045414
C21-steroid hormone biosynthetic process	Gene Ontology Slim	GO:0006700	2	12	0.000709621	0.0065093	13070|13132	http://amigo.geneontology.org/cgi-bin/amigo/term_details?term=GO:0006700
regulation of metabolic process	Gene Ontology	GO:0019222	26	4746	0.000721327	0.00659899	20720|18648|17341|75744|20568|108098|67800|20112|12569|11745|16803|53856|110794|14828|231507|14125|13011|12550|16952|14581|381038|56461|15216|50701|13132|66222	http://amigo.geneontology.org/cgi-bin/amigo/term_details?term=GO:0019222
regulation of metabolic process	Gene Ontology Slim	GO:0019222	26	4746	0.000721327	0.00659899	20720|18648|17341|75744|20568|108098|67800|20112|12569|11745|16803|53856|110794|14828|231507|14125|13011|12550|16952|14581|381038|56461|15216|50701|13132|66222	http://amigo.geneontology.org/cgi-bin/amigo/term_details?term=GO:0019222
monovalent inorganic cation transport	Gene Ontology	GO:0015672	6	370	0.000733243	0.00669011	20720|74096|56461|246049|20276|30805	http://amigo.geneontology.org/cgi-bin/amigo/term_details?term=GO:0015672
monovalent inorganic cation transport	Gene Ontology Slim	GO:0015672	6	370	0.000733243	0.00669011	20720|74096|56461|246049|20276|30805	http://amigo.geneontology.org/cgi-bin/amigo/term_details?term=GO:0015672
regulation of protein maturation	Gene Ontology	GO:1903317	3	59	0.0007436	0.00676656	12550|20720|20112	http://amigo.geneontology.org/cgi-bin/amigo/term_details?term=GO:1903317
regulation of protein maturation	Gene Ontology Slim	GO:1903317	3	59	0.0007436	0.00676656	12550|20720|20112	http://amigo.geneontology.org/cgi-bin/amigo/term_details?term=GO:1903317
maintenance of location	Gene Ontology	GO:0051235	5	245	0.000755273	0.00683642	19073|67800|14828|64009|14421	http://amigo.geneontology.org/cgi-bin/amigo/term_details?term=GO:0051235
plasma membrane organization	Gene Ontology	GO:0007009	5	245	0.000755273	0.00683642	12550|56461|73094|73712|13132	http://amigo.geneontology.org/cgi-bin/amigo/term_details?term=GO:0007009
maintenance of location	Gene Ontology Slim	GO:0051235	5	245	0.000755273	0.00683642	19073|67800|14828|64009|14421	http://amigo.geneontology.org/cgi-bin/amigo/term_details?term=GO:0051235
plasma membrane organization	Gene Ontology Slim	GO:0007009	5	245	0.000755273	0.00683642	12550|56461|73094|73712|13132	http://amigo.geneontology.org/cgi-bin/amigo/term_details?term=GO:0007009
actin cytoskeleton	Gene Ontology	GO:0015629	6	373	0.000764064	0.00689774	15216|14701|56431|12550|20276|17912	http://amigo.geneontology.org/cgi-bin/amigo/term_details?term=GO:0015629
actin cytoskeleton	Gene Ontology Slim	GO:0015629	6	373	0.000764064	0.00689774	15216|14701|56431|12550|20276|17912	http://amigo.geneontology.org/cgi-bin/amigo/term_details?term=GO:0015629
single organism cell adhesion	Gene Ontology	GO:0098602	8	678	0.000775724	0.00698458	15216|12569|20720|50701|75019|12550|16952|13132	http://amigo.geneontology.org/cgi-bin/amigo/term_details?term=GO:0098602
single organism cell adhesion	Gene Ontology Slim	GO:0098602	8	678	0.000775724	0.00698458	15216|12569|20720|50701|75019|12550|16952|13132	http://amigo.geneontology.org/cgi-bin/amigo/term_details?term=GO:0098602
calcium-dependent protein binding	Gene Ontology	GO:0048306	3	60	0.000779176	0.00699724	16952|11745|56461	http://amigo.geneontology.org/cgi-bin/amigo/term_details?term=GO:0048306
calcium-dependent protein binding	Gene Ontology Slim	GO:0048306	3	60	0.000779176	0.00699724	16952|11745|56461	http://amigo.geneontology.org/cgi-bin/amigo/term_details?term=GO:0048306
positive regulation of intracellular transport	Gene Ontology	GO:0032388	5	247	0.00078272	0.00701067	12550|12569|14125|230751|13132	http://amigo.geneontology.org/cgi-bin/amigo/term_details?term=GO:0032388
positive regulation of intracellular transport	Gene Ontology Slim	GO:0032388	5	247	0.00078272	0.00701067	12550|12569|14125|230751|13132	http://amigo.geneontology.org/cgi-bin/amigo/term_details?term=GO:0032388
protein localization to organelle	Gene Ontology	GO:0033365	8	681	0.000797845	0.00712477	19073|14828|30931|64009|12550|230751|13132|381038	http://amigo.geneontology.org/cgi-bin/amigo/term_details?term=GO:0033365
protein localization to organelle	Gene Ontology Slim	GO:0033365	8	681	0.000797845	0.00712477	19073|14828|30931|64009|12550|230751|13132|381038	http://amigo.geneontology.org/cgi-bin/amigo/term_details?term=GO:0033365
protein localization	Gene Ontology	GO:0008104	15	2066	0.000799623	0.00712477	15216|19073|14828|66111|30931|75744|64009|12569|12550|53321|16952|230751|13132|381038|56461	http://amigo.geneontology.org/cgi-bin/amigo/term_details?term=GO:0008104
protein localization	Gene Ontology Slim	GO:0008104	15	2066	0.000799623	0.00712477	15216|19073|14828|66111|30931|75744|64009|12569|12550|53321|16952|230751|13132|381038|56461	http://amigo.geneontology.org/cgi-bin/amigo/term_details?term=GO:0008104
regulation of clathrin-dependent endocytosis	Gene Ontology	GO:2000369	2	13	0.000817277	0.00719772	30931|13132	http://amigo.geneontology.org/cgi-bin/amigo/term_details?term=GO:2000369
regulation of acute inflammatory response to antigenic stimulus	Gene Ontology	GO:0002864	2	13	0.000817277	0.00719772	14130|14125	http://amigo.geneontology.org/cgi-bin/amigo/term_details?term=GO:0002864
interleukin-8 biosynthetic process	Gene Ontology	GO:0042228	2	13	0.000817277	0.00719772	53856|50701	http://amigo.geneontology.org/cgi-bin/amigo/term_details?term=GO:0042228
negative regulation of interleukin-8 production	Gene Ontology	GO:0032717	2	13	0.000817277	0.00719772	16952|50701	http://amigo.geneontology.org/cgi-bin/amigo/term_details?term=GO:0032717
interleukin-8 biosynthetic process	Gene Ontology Slim	GO:0042228	2	13	0.000817277	0.00719772	53856|50701	http://amigo.geneontology.org/cgi-bin/amigo/term_details?term=GO:0042228
regulation of clathrin-dependent endocytosis	Gene Ontology Slim	GO:2000369	2	13	0.000817277	0.00719772	30931|13132	http://amigo.geneontology.org/cgi-bin/amigo/term_details?term=GO:2000369
negative regulation of interleukin-8 production	Gene Ontology Slim	GO:0032717	2	13	0.000817277	0.00719772	16952|50701	http://amigo.geneontology.org/cgi-bin/amigo/term_details?term=GO:0032717
regulation of acute inflammatory response to antigenic stimulus	Gene Ontology Slim	GO:0002864	2	13	0.000817277	0.00719772	14130|14125	http://amigo.geneontology.org/cgi-bin/amigo/term_details?term=GO:0002864
molecular function regulator	Gene Ontology	GO:0098772	10	1039	0.000822245	0.00722288	212032|12569|20720|11745|17972|16952|20568|13011|56461|66222	http://amigo.geneontology.org/cgi-bin/amigo/term_details?term=GO:0098772
molecular function regulator	Gene Ontology Slim	GO:0098772	10	1039	0.000822245	0.00722288	212032|12569|20720|11745|17972|16952|20568|13011|56461|66222	http://amigo.geneontology.org/cgi-bin/amigo/term_details?term=GO:0098772
organelle envelope	Gene Ontology	GO:0031967	9	859	0.000839844	0.00735858	13070|228139|67092|30931|64009|16952|15485|381038|20112	http://amigo.geneontology.org/cgi-bin/amigo/term_details?term=GO:0031967
organelle envelope	Gene Ontology Slim	GO:0031967	9	859	0.000839844	0.00735858	13070|228139|67092|30931|64009|16952|15485|381038|20112	http://amigo.geneontology.org/cgi-bin/amigo/term_details?term=GO:0031967
defense response to Gram-positive bacterium	Gene Ontology	GO:0050830	3	62	0.000853534	0.00745943	13035|21946|16803	http://amigo.geneontology.org/cgi-bin/amigo/term_details?term=GO:0050830
defense response to Gram-positive bacterium	Gene Ontology Slim	GO:0050830	3	62	0.000853534	0.00745943	13035|21946|16803	http://amigo.geneontology.org/cgi-bin/amigo/term_details?term=GO:0050830
oxidoreductase activity	Gene Ontology	GO:0016491	8	689	0.00085933	0.00747306	212032|13070|18453|66071|13861|15485|17523|13371	http://amigo.geneontology.org/cgi-bin/amigo/term_details?term=GO:0016491
oxidoreductase activity	Gene Ontology Slim	GO:0016491	8	689	0.00085933	0.00747306	212032|13070|18453|66071|13861|15485|17523|13371	http://amigo.geneontology.org/cgi-bin/amigo/term_details?term=GO:0016491
endopeptidase inhibitor activity	Gene Ontology	GO:0004866	4	144	0.000859462	0.00747306	20720|66222|20568|13011	http://amigo.geneontology.org/cgi-bin/amigo/term_details?term=GO:0004866
endopeptidase inhibitor activity	Gene Ontology Slim	GO:0004866	4	144	0.000859462	0.00747306	20720|66222|20568|13011	http://amigo.geneontology.org/cgi-bin/amigo/term_details?term=GO:0004866
envelope	Gene Ontology	GO:0031975	9	863	0.000867349	0.00752246	13070|228139|67092|30931|64009|16952|15485|381038|20112	http://amigo.geneontology.org/cgi-bin/amigo/term_details?term=GO:0031975
envelope	Gene Ontology Slim	GO:0031975	9	863	0.000867349	0.00752246	13070|228139|67092|30931|64009|16952|15485|381038|20112	http://amigo.geneontology.org/cgi-bin/amigo/term_details?term=GO:0031975
apical plasma membrane	Gene Ontology	GO:0016324	5	253	0.000869541	0.00752246	16952|30805|20276|19126|13132	http://amigo.geneontology.org/cgi-bin/amigo/term_details?term=GO:0016324
apical plasma membrane	Gene Ontology Slim	GO:0016324	5	253	0.000869541	0.00752246	16952|30805|20276|19126|13132	http://amigo.geneontology.org/cgi-bin/amigo/term_details?term=GO:0016324
regulation of protein targeting	Gene Ontology	GO:1903533	5	256	0.000915549	0.0079005	12550|12569|381038|230751|13132	http://amigo.geneontology.org/cgi-bin/amigo/term_details?term=GO:1903533
regulation of protein targeting	Gene Ontology Slim	GO:1903533	5	256	0.000915549	0.0079005	12550|12569|381038|230751|13132	http://amigo.geneontology.org/cgi-bin/amigo/term_details?term=GO:1903533
cell redox homeostasis	Gene Ontology	GO:0045454	3	64	0.000932251	0.00796472	52837|12304|18453	http://amigo.geneontology.org/cgi-bin/amigo/term_details?term=GO:0045454
cell redox homeostasis	Gene Ontology Slim	GO:0045454	3	64	0.000932251	0.00796472	52837|12304|18453	http://amigo.geneontology.org/cgi-bin/amigo/term_details?term=GO:0045454
cellular biogenic amine biosynthetic process	Gene Ontology	GO:0042401	2	14	0.000932301	0.00796472	53856|15186	http://amigo.geneontology.org/cgi-bin/amigo/term_details?term=GO:0042401
regulation of lipoprotein metabolic process	Gene Ontology	GO:0050746	2	14	0.000932301	0.00796472	67800|75744	http://amigo.geneontology.org/cgi-bin/amigo/term_details?term=GO:0050746
amine biosynthetic process	Gene Ontology	GO:0009309	2	14	0.000932301	0.00796472	53856|15186	http://amigo.geneontology.org/cgi-bin/amigo/term_details?term=GO:0009309
amine biosynthetic process	Gene Ontology Slim	GO:0009309	2	14	0.000932301	0.00796472	53856|15186	http://amigo.geneontology.org/cgi-bin/amigo/term_details?term=GO:0009309
regulation of lipoprotein metabolic process	Gene Ontology Slim	GO:0050746	2	14	0.000932301	0.00796472	67800|75744	http://amigo.geneontology.org/cgi-bin/amigo/term_details?term=GO:0050746
cellular biogenic amine biosynthetic process	Gene Ontology Slim	GO:0042401	2	14	0.000932301	0.00796472	53856|15186	http://amigo.geneontology.org/cgi-bin/amigo/term_details?term=GO:0042401
regulation of leukocyte activation	Gene Ontology	GO:0002694	6	389	0.000945739	0.00805316	15216|21946|14130|16803|14125|16952	http://amigo.geneontology.org/cgi-bin/amigo/term_details?term=GO:0002694
regulation of leukocyte activation	Gene Ontology Slim	GO:0002694	6	389	0.000945739	0.00805316	15216|21946|14130|16803|14125|16952	http://amigo.geneontology.org/cgi-bin/amigo/term_details?term=GO:0002694
myeloid leukocyte activation	Gene Ontology	GO:0002274	4	148	0.000948991	0.00805316	53856|16803|14125|11745	http://amigo.geneontology.org/cgi-bin/amigo/term_details?term=GO:0002274
myeloid leukocyte activation	Gene Ontology Slim	GO:0002274	4	148	0.000948991	0.00805316	53856|16803|14125|11745	http://amigo.geneontology.org/cgi-bin/amigo/term_details?term=GO:0002274
negative regulation of cellular metabolic process	Gene Ontology	GO:0031324	14	1880	0.000949715	0.00805316	15216|53856|20720|56461|13132|50701|12569|12550|75744|20568|13011|67800|14581|66222	http://amigo.geneontology.org/cgi-bin/amigo/term_details?term=GO:0031324
negative regulation of cellular metabolic process	Gene Ontology Slim	GO:0031324	14	1880	0.000949715	0.00805316	15216|53856|20720|56461|13132|50701|12569|12550|75744|20568|13011|67800|14581|66222	http://amigo.geneontology.org/cgi-bin/amigo/term_details?term=GO:0031324
regulation of inflammatory response	Gene Ontology	GO:0050727	5	259	0.000963346	0.00814855	14130|16803|14125|21946|16952	http://amigo.geneontology.org/cgi-bin/amigo/term_details?term=GO:0050727
regulation of inflammatory response	Gene Ontology Slim	GO:0050727	5	259	0.000963346	0.00814855	14130|16803|14125|21946|16952	http://amigo.geneontology.org/cgi-bin/amigo/term_details?term=GO:0050727
macromolecule catabolic process	Gene Ontology	GO:0009057	9	877	0.000969461	0.00815192	15216|14828|21946|14733|30931|20720|75744|13132|66222	http://amigo.geneontology.org/cgi-bin/amigo/term_details?term=GO:0009057
macromolecule catabolic process	Gene Ontology Slim	GO:0009057	9	877	0.000969461	0.00815192	15216|14828|21946|14733|30931|20720|75744|13132|66222	http://amigo.geneontology.org/cgi-bin/amigo/term_details?term=GO:0009057
endopeptidase regulator activity	Gene Ontology	GO:0061135	4	149	0.00097236	0.00815192	20720|66222|20568|13011	http://amigo.geneontology.org/cgi-bin/amigo/term_details?term=GO:0061135
protein folding	Gene Ontology	GO:0006457	4	149	0.00097236	0.00815192	52837|12304|30931|18453	http://amigo.geneontology.org/cgi-bin/amigo/term_details?term=GO:0006457
endopeptidase regulator activity	Gene Ontology Slim	GO:0061135	4	149	0.00097236	0.00815192	20720|66222|20568|13011	http://amigo.geneontology.org/cgi-bin/amigo/term_details?term=GO:0061135
protein folding	Gene Ontology Slim	GO:0006457	4	149	0.00097236	0.00815192	52837|12304|30931|18453	http://amigo.geneontology.org/cgi-bin/amigo/term_details?term=GO:0006457
myeloid cell activation involved in immune response	Gene Ontology	GO:0002275	3	65	0.000973275	0.00815192	16803|14125|11745	http://amigo.geneontology.org/cgi-bin/amigo/term_details?term=GO:0002275
myeloid cell activation involved in immune response	Gene Ontology Slim	GO:0002275	3	65	0.000973275	0.00815192	16803|14125|11745	http://amigo.geneontology.org/cgi-bin/amigo/term_details?term=GO:0002275
neuronal cell body	Gene Ontology	GO:0043025	7	541	0.000984971	0.00822974	13070|15186|20720|228139|11745|14733|12569	http://amigo.geneontology.org/cgi-bin/amigo/term_details?term=GO:0043025
neuronal cell body	Gene Ontology Slim	GO:0043025	7	541	0.000984971	0.00822974	13070|15186|20720|228139|11745|14733|12569	http://amigo.geneontology.org/cgi-bin/amigo/term_details?term=GO:0043025
positive regulation of cell motility	Gene Ontology	GO:2000147	6	393	0.000995961	0.00828252	14828|11745|16803|50701|75019|13132	http://amigo.geneontology.org/cgi-bin/amigo/term_details?term=GO:2000147
positive regulation of cell motility	Gene Ontology Slim	GO:2000147	6	393	0.000995961	0.00828252	14828|11745|16803|50701|75019|13132	http://amigo.geneontology.org/cgi-bin/amigo/term_details?term=GO:2000147
cellular response to biotic stimulus	Gene Ontology	GO:0071216	4	150	0.00099613	0.00828252	14130|16803|14828|14581	http://amigo.geneontology.org/cgi-bin/amigo/term_details?term=GO:0071216
cellular response to biotic stimulus	Gene Ontology Slim	GO:0071216	4	150	0.00099613	0.00828252	14130|16803|14828|14581	http://amigo.geneontology.org/cgi-bin/amigo/term_details?term=GO:0071216
organic hydroxy compound biosynthetic process	Gene Ontology	GO:1901617	4	151	0.00102031	0.00845273	15186|14581|15485|13132	http://amigo.geneontology.org/cgi-bin/amigo/term_details?term=GO:1901617
organic hydroxy compound biosynthetic process	Gene Ontology Slim	GO:1901617	4	151	0.00102031	0.00845273	15186|14581|15485|13132	http://amigo.geneontology.org/cgi-bin/amigo/term_details?term=GO:1901617
leukocyte migration involved in inflammatory response	Gene Ontology	GO:0002523	2	15	0.00105465	0.00863276	16803|50701	http://amigo.geneontology.org/cgi-bin/amigo/term_details?term=GO:0002523
negative regulation of phagocytosis	Gene Ontology	GO:0050765	2	15	0.00105465	0.00863276	14130|19152	http://amigo.geneontology.org/cgi-bin/amigo/term_details?term=GO:0050765
killing of cells in other organism involved in symbiotic interaction	Gene Ontology	GO:0051883	2	15	0.00105465	0.00863276	13035|50701	http://amigo.geneontology.org/cgi-bin/amigo/term_details?term=GO:0051883
immunoglobulin binding	Gene Ontology	GO:0019865	2	15	0.00105465	0.00863276	14130|14125	http://amigo.geneontology.org/cgi-bin/amigo/term_details?term=GO:0019865
disruption of cells of other organism involved in symbiotic interaction	Gene Ontology	GO:0051818	2	15	0.00105465	0.00863276	13035|50701	http://amigo.geneontology.org/cgi-bin/amigo/term_details?term=GO:0051818
negative regulation of phagocytosis	Gene Ontology Slim	GO:0050765	2	15	0.00105465	0.00863276	14130|19152	http://amigo.geneontology.org/cgi-bin/amigo/term_details?term=GO:0050765
killing of cells in other organism involved in symbiotic interaction	Gene Ontology Slim	GO:0051883	2	15	0.00105465	0.00863276	13035|50701	http://amigo.geneontology.org/cgi-bin/amigo/term_details?term=GO:0051883
immunoglobulin binding	Gene Ontology Slim	GO:0019865	2	15	0.00105465	0.00863276	14130|14125	http://amigo.geneontology.org/cgi-bin/amigo/term_details?term=GO:0019865
disruption of cells of other organism involved in symbiotic interaction	Gene Ontology Slim	GO:0051818	2	15	0.00105465	0.00863276	13035|50701	http://amigo.geneontology.org/cgi-bin/amigo/term_details?term=GO:0051818
leukocyte migration involved in inflammatory response	Gene Ontology Slim	GO:0002523	2	15	0.00105465	0.00863276	16803|50701	http://amigo.geneontology.org/cgi-bin/amigo/term_details?term=GO:0002523
regulation of establishment of protein localization	Gene Ontology	GO:0070201	8	713	0.00106698	0.00871285	12569|19073|75744|12550|16952|230751|13132|381038	http://amigo.geneontology.org/cgi-bin/amigo/term_details?term=GO:0070201
regulation of establishment of protein localization	Gene Ontology Slim	GO:0070201	8	713	0.00106698	0.00871285	12569|19073|75744|12550|16952|230751|13132|381038	http://amigo.geneontology.org/cgi-bin/amigo/term_details?term=GO:0070201
peptidase inhibitor activity	Gene Ontology	GO:0030414	4	153	0.00106989	0.00871578	20720|66222|20568|13011	http://amigo.geneontology.org/cgi-bin/amigo/term_details?term=GO:0030414
peptidase inhibitor activity	Gene Ontology Slim	GO:0030414	4	153	0.00106989	0.00871578	20720|66222|20568|13011	http://amigo.geneontology.org/cgi-bin/amigo/term_details?term=GO:0030414
regulation of cell differentiation	Gene Ontology	GO:0045595	12	1477	0.00107852	0.00876523	12569|20720|21946|14733|16952|64009|17341|12550|11881|19126|13132|14581	http://amigo.geneontology.org/cgi-bin/amigo/term_details?term=GO:0045595
regulation of cell differentiation	Gene Ontology Slim	GO:0045595	12	1477	0.00107852	0.00876523	12569|20720|21946|14733|16952|64009|17341|12550|11881|19126|13132|14581	http://amigo.geneontology.org/cgi-bin/amigo/term_details?term=GO:0045595
cell surface receptor signaling pathway	Gene Ontology	GO:0007166	14	1908	0.0010926	0.00885857	15216|12569|14828|14130|14733|14125|11537|16803|20720|12550|16952|13132|14373|14581	http://amigo.geneontology.org/cgi-bin/amigo/term_details?term=GO:0007166
cell surface receptor signaling pathway	Gene Ontology Slim	GO:0007166	14	1908	0.0010926	0.00885857	15216|12569|14828|14130|14733|14125|11537|16803|20720|12550|16952|13132|14373|14581	http://amigo.geneontology.org/cgi-bin/amigo/term_details?term=GO:0007166
response to reactive oxygen species	Gene Ontology	GO:0000302	4	154	0.00109531	0.00885955	212032|13070|16952|17523	http://amigo.geneontology.org/cgi-bin/amigo/term_details?term=GO:0000302
response to reactive oxygen species	Gene Ontology Slim	GO:0000302	4	154	0.00109531	0.00885955	212032|13070|16952|17523	http://amigo.geneontology.org/cgi-bin/amigo/term_details?term=GO:0000302
cellular hormone metabolic process	Gene Ontology	GO:0034754	3	68	0.00110315	0.00890197	13070|15485|13132	http://amigo.geneontology.org/cgi-bin/amigo/term_details?term=GO:0034754
cellular hormone metabolic process	Gene Ontology Slim	GO:0034754	3	68	0.00110315	0.00890197	13070|15485|13132	http://amigo.geneontology.org/cgi-bin/amigo/term_details?term=GO:0034754
positive regulation of macromolecule metabolic process	Gene Ontology	GO:0010604	16	2364	0.00110957	0.00893267	110794|15216|14828|11745|231507|53856|16803|14125|108098|17341|12550|75744|50701|13132|12569|20112	http://amigo.geneontology.org/cgi-bin/amigo/term_details?term=GO:0010604
positive regulation of macromolecule metabolic process	Gene Ontology Slim	GO:0010604	16	2364	0.00110957	0.00893267	110794|15216|14828|11745|231507|53856|16803|14125|108098|17341|12550|75744|50701|13132|12569|20112	http://amigo.geneontology.org/cgi-bin/amigo/term_details?term=GO:0010604
axon terminus	Gene Ontology	GO:0043679	4	155	0.00112114	0.00900467	12550|228139|73094|56461	http://amigo.geneontology.org/cgi-bin/amigo/term_details?term=GO:0043679
axon terminus	Gene Ontology Slim	GO:0043679	4	155	0.00112114	0.00900467	12550|228139|73094|56461	http://amigo.geneontology.org/cgi-bin/amigo/term_details?term=GO:0043679
regulation of catabolic process	Gene Ontology	GO:0009894	6	404	0.00114469	0.00915086	15216|20720|18648|75744|13132|66222	http://amigo.geneontology.org/cgi-bin/amigo/term_details?term=GO:0009894
positive regulation of cellular component movement	Gene Ontology	GO:0051272	6	404	0.00114469	0.00915086	14828|11745|16803|50701|75019|13132	http://amigo.geneontology.org/cgi-bin/amigo/term_details?term=GO:0051272
regulation of catabolic process	Gene Ontology Slim	GO:0009894	6	404	0.00114469	0.00915086	15216|20720|18648|75744|13132|66222	http://amigo.geneontology.org/cgi-bin/amigo/term_details?term=GO:0009894
positive regulation of cellular component movement	Gene Ontology Slim	GO:0051272	6	404	0.00114469	0.00915086	14828|11745|16803|50701|75019|13132	http://amigo.geneontology.org/cgi-bin/amigo/term_details?term=GO:0051272
regulation of cell adhesion	Gene Ontology	GO:0030155	7	556	0.00115071	0.00917755	15216|20720|50701|75019|12550|16952|13132	http://amigo.geneontology.org/cgi-bin/amigo/term_details?term=GO:0030155
regulation of cell adhesion	Gene Ontology Slim	GO:0030155	7	556	0.00115071	0.00917755	15216|20720|50701|75019|12550|16952|13132	http://amigo.geneontology.org/cgi-bin/amigo/term_details?term=GO:0030155
positive regulation of locomotion	Gene Ontology	GO:0040017	6	405	0.00115901	0.00922225	14828|11745|16803|50701|75019|13132	http://amigo.geneontology.org/cgi-bin/amigo/term_details?term=GO:0040017
positive regulation of locomotion	Gene Ontology Slim	GO:0040017	6	405	0.00115901	0.00922225	14828|11745|16803|50701|75019|13132	http://amigo.geneontology.org/cgi-bin/amigo/term_details?term=GO:0040017
endocytic vesicle membrane	Gene Ontology	GO:0030666	2	16	0.00118429	0.00939602	73094|11745	http://amigo.geneontology.org/cgi-bin/amigo/term_details?term=GO:0030666
endocytic vesicle membrane	Gene Ontology Slim	GO:0030666	2	16	0.00118429	0.00939602	73094|11745	http://amigo.geneontology.org/cgi-bin/amigo/term_details?term=GO:0030666
peptidase activity	Gene Ontology	GO:0008233	7	559	0.00118635	0.00939602	16993|14190|11537|50701|13035|381038|19152	http://amigo.geneontology.org/cgi-bin/amigo/term_details?term=GO:0008233
peptidase activity	Gene Ontology Slim	GO:0008233	7	559	0.00118635	0.00939602	16993|14190|11537|50701|13035|381038|19152	http://amigo.geneontology.org/cgi-bin/amigo/term_details?term=GO:0008233
regulation of phagocytosis	Gene Ontology	GO:0050764	3	70	0.00119553	0.00944687	14130|16803|19152	http://amigo.geneontology.org/cgi-bin/amigo/term_details?term=GO:0050764
regulation of phagocytosis	Gene Ontology Slim	GO:0050764	3	70	0.00119553	0.00944687	14130|16803|19152	http://amigo.geneontology.org/cgi-bin/amigo/term_details?term=GO:0050764
cell adhesion	Gene Ontology	GO:0007155	11	1294	0.00122625	0.00966732	15216|12569|20720|30931|50701|75019|12550|53321|16952|13132|17912	http://amigo.geneontology.org/cgi-bin/amigo/term_details?term=GO:0007155
cell adhesion	Gene Ontology Slim	GO:0007155	11	1294	0.00122625	0.00966732	15216|12569|20720|30931|50701|75019|12550|53321|16952|13132|17912	http://amigo.geneontology.org/cgi-bin/amigo/term_details?term=GO:0007155
regulation of protein catabolic process	Gene Ontology	GO:0042176	5	276	0.00127008	0.00998985	15216|20720|13132|75744|66222	http://amigo.geneontology.org/cgi-bin/amigo/term_details?term=GO:0042176
regulation of protein catabolic process	Gene Ontology Slim	GO:0042176	5	276	0.00127008	0.00998985	15216|20720|13132|75744|66222	http://amigo.geneontology.org/cgi-bin/amigo/term_details?term=GO:0042176
biological adhesion	Gene Ontology	GO:0022610	11	1302	0.00128742	0.010103	15216|12569|20720|30931|50701|75019|12550|53321|16952|13132|17912	http://amigo.geneontology.org/cgi-bin/amigo/term_details?term=GO:0022610
biological adhesion	Gene Ontology Slim	GO:0022610	11	1302	0.00128742	0.010103	15216|12569|20720|30931|50701|75019|12550|53321|16952|13132|17912	http://amigo.geneontology.org/cgi-bin/amigo/term_details?term=GO:0022610
cellular response to topologically incorrect protein	Gene Ontology	GO:0035967	3	72	0.00129264	0.0101207	14828|30931|17341	http://amigo.geneontology.org/cgi-bin/amigo/term_details?term=GO:0035967
cellular response to topologically incorrect protein	Gene Ontology Slim	GO:0035967	3	72	0.00129264	0.0101207	14828|30931|17341	http://amigo.geneontology.org/cgi-bin/amigo/term_details?term=GO:0035967
cell-cell signaling	Gene Ontology	GO:0007267	10	1106	0.00130852	0.0102217	15216|20720|228139|108800|30931|17341|12550|16952|13132|13371	http://amigo.geneontology.org/cgi-bin/amigo/term_details?term=GO:0007267
cell-cell signaling	Gene Ontology Slim	GO:0007267	10	1106	0.00130852	0.0102217	15216|20720|228139|108800|30931|17341|12550|16952|13132|13371	http://amigo.geneontology.org/cgi-bin/amigo/term_details?term=GO:0007267
monocarboxylic acid biosynthetic process	Gene Ontology	GO:0072330	4	162	0.0013141	0.0102271	53856|14125|16952|16993	http://amigo.geneontology.org/cgi-bin/amigo/term_details?term=GO:0072330
monocarboxylic acid biosynthetic process	Gene Ontology Slim	GO:0072330	4	162	0.0013141	0.0102271	53856|14125|16952|16993	http://amigo.geneontology.org/cgi-bin/amigo/term_details?term=GO:0072330
negative regulation of interleukin-10 production	Gene Ontology	GO:0032693	2	17	0.00132117	0.0102271	14130|13861	http://amigo.geneontology.org/cgi-bin/amigo/term_details?term=GO:0032693
hydrogen peroxide catabolic process	Gene Ontology	GO:0042744	2	17	0.00132117	0.0102271	17523|13861	http://amigo.geneontology.org/cgi-bin/amigo/term_details?term=GO:0042744
inflammatory cell apoptotic process	Gene Ontology	GO:0006925	2	17	0.00132117	0.0102271	14130|16952	http://amigo.geneontology.org/cgi-bin/amigo/term_details?term=GO:0006925
hydrogen peroxide catabolic process	Gene Ontology Slim	GO:0042744	2	17	0.00132117	0.0102271	17523|13861	http://amigo.geneontology.org/cgi-bin/amigo/term_details?term=GO:0042744
inflammatory cell apoptotic process	Gene Ontology Slim	GO:0006925	2	17	0.00132117	0.0102271	14130|16952	http://amigo.geneontology.org/cgi-bin/amigo/term_details?term=GO:0006925
negative regulation of interleukin-10 production	Gene Ontology Slim	GO:0032693	2	17	0.00132117	0.0102271	14130|13861	http://amigo.geneontology.org/cgi-bin/amigo/term_details?term=GO:0032693
regulation of cell communication	Gene Ontology	GO:0010646	16	2405	0.00132514	0.0102347	15216|12569|14828|228139|18453|14733|14125|30931|20720|16803|12550|16952|13132|14373|14581|381038	http://amigo.geneontology.org/cgi-bin/amigo/term_details?term=GO:0010646
regulation of cell communication	Gene Ontology Slim	GO:0010646	16	2405	0.00132514	0.0102347	15216|12569|14828|228139|18453|14733|14125|30931|20720|16803|12550|16952|13132|14373|14581|381038	http://amigo.geneontology.org/cgi-bin/amigo/term_details?term=GO:0010646
positive regulation of lipid biosynthetic process	Gene Ontology	GO:0046889	3	73	0.001343	0.0103493	67800|16952|13132	http://amigo.geneontology.org/cgi-bin/amigo/term_details?term=GO:0046889
positive regulation of lipid biosynthetic process	Gene Ontology Slim	GO:0046889	3	73	0.001343	0.0103493	67800|16952|13132	http://amigo.geneontology.org/cgi-bin/amigo/term_details?term=GO:0046889
regulation of hormone levels	Gene Ontology	GO:0010817	6	420	0.00139077	0.0106933	13070|15216|15485|16952|13132|13371	http://amigo.geneontology.org/cgi-bin/amigo/term_details?term=GO:0010817
regulation of hormone levels	Gene Ontology Slim	GO:0010817	6	420	0.00139077	0.0106933	13070|15216|15485|16952|13132|13371	http://amigo.geneontology.org/cgi-bin/amigo/term_details?term=GO:0010817
neuron projection terminus	Gene Ontology	GO:0044306	4	166	0.0014342	0.0109753	12550|228139|73094|56461	http://amigo.geneontology.org/cgi-bin/amigo/term_details?term=GO:0044306
neuron projection terminus	Gene Ontology Slim	GO:0044306	4	166	0.0014342	0.0109753	12550|228139|73094|56461	http://amigo.geneontology.org/cgi-bin/amigo/term_details?term=GO:0044306
regulation of signaling	Gene Ontology	GO:0023051	16	2424	0.0014365	0.0109753	15216|12569|14828|228139|18453|14733|14125|30931|20720|16803|12550|16952|13132|14373|14581|381038	http://amigo.geneontology.org/cgi-bin/amigo/term_details?term=GO:0023051
regulation of signaling	Gene Ontology Slim	GO:0023051	16	2424	0.0014365	0.0109753	15216|12569|14828|228139|18453|14733|14125|30931|20720|16803|12550|16952|13132|14373|14581|381038	http://amigo.geneontology.org/cgi-bin/amigo/term_details?term=GO:0023051
lipid localization	Gene Ontology	GO:0010876	5	284	0.00143707	0.0109753	16803|67800|13132|16952|14421	http://amigo.geneontology.org/cgi-bin/amigo/term_details?term=GO:0010876
lipid localization	Gene Ontology Slim	GO:0010876	5	284	0.00143707	0.0109753	16803|67800|13132|16952|14421	http://amigo.geneontology.org/cgi-bin/amigo/term_details?term=GO:0010876
neutrophil activation	Gene Ontology	GO:0042119	2	18	0.00146525	0.0111161	53856|11745	http://amigo.geneontology.org/cgi-bin/amigo/term_details?term=GO:0042119
myelin assembly	Gene Ontology	GO:0032288	2	18	0.00146525	0.0111161	14733|53321	http://amigo.geneontology.org/cgi-bin/amigo/term_details?term=GO:0032288
behavioral response to pain	Gene Ontology	GO:0048266	2	18	0.00146525	0.0111161	228139|56461	http://amigo.geneontology.org/cgi-bin/amigo/term_details?term=GO:0048266
behavioral response to pain	Gene Ontology Slim	GO:0048266	2	18	0.00146525	0.0111161	228139|56461	http://amigo.geneontology.org/cgi-bin/amigo/term_details?term=GO:0048266
neutrophil activation	Gene Ontology Slim	GO:0042119	2	18	0.00146525	0.0111161	53856|11745	http://amigo.geneontology.org/cgi-bin/amigo/term_details?term=GO:0042119
myelin assembly	Gene Ontology Slim	GO:0032288	2	18	0.00146525	0.0111161	14733|53321	http://amigo.geneontology.org/cgi-bin/amigo/term_details?term=GO:0032288
regulation of neuron projection development	Gene Ontology	GO:0010975	6	431	0.00158207	0.0119757	12569|20720|64009|11881|13132|14581	http://amigo.geneontology.org/cgi-bin/amigo/term_details?term=GO:0010975
regulation of neuron projection development	Gene Ontology Slim	GO:0010975	6	431	0.00158207	0.0119757	12569|20720|64009|11881|13132|14581	http://amigo.geneontology.org/cgi-bin/amigo/term_details?term=GO:0010975
negative regulation of transport	Gene Ontology	GO:0051051	6	432	0.0016004	0.0120475	19073|20720|14130|16952|75744|19152	http://amigo.geneontology.org/cgi-bin/amigo/term_details?term=GO:0051051
negative regulation of transport	Gene Ontology Slim	GO:0051051	6	432	0.0016004	0.0120475	19073|20720|14130|16952|75744|19152	http://amigo.geneontology.org/cgi-bin/amigo/term_details?term=GO:0051051
negative regulation of protein binding	Gene Ontology	GO:0032091	3	78	0.00161329	0.0120475	15216|20568|13132	http://amigo.geneontology.org/cgi-bin/amigo/term_details?term=GO:0032091
maintenance of protein location	Gene Ontology	GO:0045185	3	78	0.00161329	0.0120475	19073|14828|64009	http://amigo.geneontology.org/cgi-bin/amigo/term_details?term=GO:0045185
negative regulation of protein binding	Gene Ontology Slim	GO:0032091	3	78	0.00161329	0.0120475	15216|20568|13132	http://amigo.geneontology.org/cgi-bin/amigo/term_details?term=GO:0032091
maintenance of protein location	Gene Ontology Slim	GO:0045185	3	78	0.00161329	0.0120475	19073|14828|64009	http://amigo.geneontology.org/cgi-bin/amigo/term_details?term=GO:0045185
disruption of cells of other organism	Gene Ontology	GO:0044364	2	19	0.00161649	0.0120475	13035|50701	http://amigo.geneontology.org/cgi-bin/amigo/term_details?term=GO:0044364
killing of cells of other organism	Gene Ontology	GO:0031640	2	19	0.00161649	0.0120475	13035|50701	http://amigo.geneontology.org/cgi-bin/amigo/term_details?term=GO:0031640
synaptic vesicle endocytosis	Gene Ontology	GO:0048488	2	19	0.00161649	0.0120475	30931|108800	http://amigo.geneontology.org/cgi-bin/amigo/term_details?term=GO:0048488
killing of cells of other organism	Gene Ontology Slim	GO:0031640	2	19	0.00161649	0.0120475	13035|50701	http://amigo.geneontology.org/cgi-bin/amigo/term_details?term=GO:0031640
disruption of cells of other organism	Gene Ontology Slim	GO:0044364	2	19	0.00161649	0.0120475	13035|50701	http://amigo.geneontology.org/cgi-bin/amigo/term_details?term=GO:0044364
synaptic vesicle endocytosis	Gene Ontology Slim	GO:0048488	2	19	0.00161649	0.0120475	30931|108800	http://amigo.geneontology.org/cgi-bin/amigo/term_details?term=GO:0048488
receptor complex	Gene Ontology	GO:0043235	5	292	0.00161971	0.0120475	15216|71862|228139|80910|13132	http://amigo.geneontology.org/cgi-bin/amigo/term_details?term=GO:0043235
receptor complex	Gene Ontology Slim	GO:0043235	5	292	0.00161971	0.0120475	15216|71862|228139|80910|13132	http://amigo.geneontology.org/cgi-bin/amigo/term_details?term=GO:0043235
membrane microdomain	Gene Ontology	GO:0098857	5	293	0.00164369	0.0121597	14130|14733|14125|228139|12550	http://amigo.geneontology.org/cgi-bin/amigo/term_details?term=GO:0098857
membrane raft	Gene Ontology	GO:0045121	5	293	0.00164369	0.0121597	14130|14733|14125|228139|12550	http://amigo.geneontology.org/cgi-bin/amigo/term_details?term=GO:0045121
membrane microdomain	Gene Ontology Slim	GO:0098857	5	293	0.00164369	0.0121597	14130|14733|14125|228139|12550	http://amigo.geneontology.org/cgi-bin/amigo/term_details?term=GO:0098857
membrane raft	Gene Ontology Slim	GO:0045121	5	293	0.00164369	0.0121597	14130|14733|14125|228139|12550	http://amigo.geneontology.org/cgi-bin/amigo/term_details?term=GO:0045121
nuclear membrane	Gene Ontology	GO:0031965	4	173	0.00166245	0.012272	228139|15485|64009|20112	http://amigo.geneontology.org/cgi-bin/amigo/term_details?term=GO:0031965
nuclear membrane	Gene Ontology Slim	GO:0031965	4	173	0.00166245	0.012272	228139|15485|64009|20112	http://amigo.geneontology.org/cgi-bin/amigo/term_details?term=GO:0031965
membrane coat	Gene Ontology	GO:0030117	3	79	0.00167112	0.012283	73094|66111|13132	http://amigo.geneontology.org/cgi-bin/amigo/term_details?term=GO:0030117
coated membrane	Gene Ontology	GO:0048475	3	79	0.00167112	0.012283	73094|66111|13132	http://amigo.geneontology.org/cgi-bin/amigo/term_details?term=GO:0048475
membrane coat	Gene Ontology Slim	GO:0030117	3	79	0.00167112	0.012283	73094|66111|13132	http://amigo.geneontology.org/cgi-bin/amigo/term_details?term=GO:0030117
coated membrane	Gene Ontology Slim	GO:0048475	3	79	0.00167112	0.012283	73094|66111|13132	http://amigo.geneontology.org/cgi-bin/amigo/term_details?term=GO:0048475
clathrin-coated vesicle	Gene Ontology	GO:0030136	3	80	0.00173024	0.0126903	73094|108800|13132	http://amigo.geneontology.org/cgi-bin/amigo/term_details?term=GO:0030136
clathrin-coated vesicle	Gene Ontology Slim	GO:0030136	3	80	0.00173024	0.0126903	73094|108800|13132	http://amigo.geneontology.org/cgi-bin/amigo/term_details?term=GO:0030136
detection of external biotic stimulus	Gene Ontology	GO:0098581	2	20	0.00177485	0.0129896	16803|21946	http://amigo.geneontology.org/cgi-bin/amigo/term_details?term=GO:0098581
detection of external biotic stimulus	Gene Ontology Slim	GO:0098581	2	20	0.00177485	0.0129896	16803|21946	http://amigo.geneontology.org/cgi-bin/amigo/term_details?term=GO:0098581
cerebellum development	Gene Ontology	GO:0021549	3	82	0.00185235	0.0135279	12569|14828|20720	http://amigo.geneontology.org/cgi-bin/amigo/term_details?term=GO:0021549
cerebellum development	Gene Ontology Slim	GO:0021549	3	82	0.00185235	0.0135279	12569|14828|20720	http://amigo.geneontology.org/cgi-bin/amigo/term_details?term=GO:0021549
negative regulation of metabolic process	Gene Ontology	GO:0009892	14	2021	0.0018674	0.0136087	15216|53856|20720|56461|13132|50701|12569|12550|75744|20568|13011|67800|14581|66222	http://amigo.geneontology.org/cgi-bin/amigo/term_details?term=GO:0009892
negative regulation of metabolic process	Gene Ontology Slim	GO:0009892	14	2021	0.0018674	0.0136087	15216|53856|20720|56461|13132|50701|12569|12550|75744|20568|13011|67800|14581|66222	http://amigo.geneontology.org/cgi-bin/amigo/term_details?term=GO:0009892
organic cyclic compound metabolic process	Gene Ontology	GO:1901360	24	4524	0.0018714	0.0136089	18648|17341|108098|67800|11565|212032|11745|53856|218630|110794|12569|14828|231507|15485|12550|15216|14581|13371|56461|13070|50701|13132|15186|11655	http://amigo.geneontology.org/cgi-bin/amigo/term_details?term=GO:1901360
organic cyclic compound metabolic process	Gene Ontology Slim	GO:1901360	24	4524	0.0018714	0.0136089	18648|17341|108098|67800|11565|212032|11745|53856|218630|110794|12569|14828|231507|15485|12550|15216|14581|13371|56461|13070|50701|13132|15186|11655	http://amigo.geneontology.org/cgi-bin/amigo/term_details?term=GO:1901360
single-organism catabolic process	Gene Ontology	GO:0044712	7	607	0.00188363	0.0136688	212032|15186|110826|30931|18648|75744|19152	http://amigo.geneontology.org/cgi-bin/amigo/term_details?term=GO:0044712
single-organism catabolic process	Gene Ontology Slim	GO:0044712	7	607	0.00188363	0.0136688	212032|15186|110826|30931|18648|75744|19152	http://amigo.geneontology.org/cgi-bin/amigo/term_details?term=GO:0044712
maintenance of location in cell	Gene Ontology	GO:0051651	3	83	0.00191537	0.013855	19073|14828|64009	http://amigo.geneontology.org/cgi-bin/amigo/term_details?term=GO:0051651
maintenance of location in cell	Gene Ontology Slim	GO:0051651	3	83	0.00191537	0.013855	19073|14828|64009	http://amigo.geneontology.org/cgi-bin/amigo/term_details?term=GO:0051651
neuron projection development	Gene Ontology	GO:0031175	8	784	0.00192508	0.0138802	12569|20720|30931|64009|53321|11881|13132|14581	http://amigo.geneontology.org/cgi-bin/amigo/term_details?term=GO:0031175
neuron projection development	Gene Ontology Slim	GO:0031175	8	784	0.00192508	0.0138802	12569|20720|30931|64009|53321|11881|13132|14581	http://amigo.geneontology.org/cgi-bin/amigo/term_details?term=GO:0031175
neurogenesis	Gene Ontology	GO:0022008	11	1371	0.00192696	0.0138802	12569|20720|14733|30931|64009|12550|53321|11881|19126|13132|14581	http://amigo.geneontology.org/cgi-bin/amigo/term_details?term=GO:0022008
neurogenesis	Gene Ontology Slim	GO:0022008	11	1371	0.00192696	0.0138802	12569|20720|14733|30931|64009|12550|53321|11881|19126|13132|14581	http://amigo.geneontology.org/cgi-bin/amigo/term_details?term=GO:0022008
C21-steroid hormone metabolic process	Gene Ontology	GO:0008207	2	21	0.00194029	0.0139468	13070|13132	http://amigo.geneontology.org/cgi-bin/amigo/term_details?term=GO:0008207
C21-steroid hormone metabolic process	Gene Ontology Slim	GO:0008207	2	21	0.00194029	0.0139468	13070|13132	http://amigo.geneontology.org/cgi-bin/amigo/term_details?term=GO:0008207
cellular nitrogen compound metabolic process	Gene Ontology	GO:0034641	25	4812	0.00197124	0.0141114	18648|17341|108098|11565|212032|11745|53856|218630|110794|12569|14828|14862|231507|16993|66071|12550|30805|14581|56461|15216|14421|50701|13132|15186|11655	http://amigo.geneontology.org/cgi-bin/amigo/term_details?term=GO:0034641
cellular nitrogen compound metabolic process	Gene Ontology Slim	GO:0034641	25	4812	0.00197124	0.0141114	18648|17341|108098|11565|212032|11745|53856|218630|110794|12569|14828|14862|231507|16993|66071|12550|30805|14581|56461|15216|14421|50701|13132|15186|11655	http://amigo.geneontology.org/cgi-bin/amigo/term_details?term=GO:0034641
cell body	Gene Ontology	GO:0044297	7	612	0.00197143	0.0141114	13070|15186|20720|228139|11745|14733|12569	http://amigo.geneontology.org/cgi-bin/amigo/term_details?term=GO:0044297
cell body	Gene Ontology Slim	GO:0044297	7	612	0.00197143	0.0141114	13070|15186|20720|228139|11745|14733|12569	http://amigo.geneontology.org/cgi-bin/amigo/term_details?term=GO:0044297
cellular response to metal ion	Gene Ontology	GO:0071248	3	84	0.00197971	0.0141411	15216|12550|74096	http://amigo.geneontology.org/cgi-bin/amigo/term_details?term=GO:0071248
cellular response to metal ion	Gene Ontology Slim	GO:0071248	3	84	0.00197971	0.0141411	15216|12550|74096	http://amigo.geneontology.org/cgi-bin/amigo/term_details?term=GO:0071248
negative regulation of developmental process	Gene Ontology	GO:0051093	8	788	0.0019861	0.0141572	12569|19073|21946|231507|17341|16952|13132|14581	http://amigo.geneontology.org/cgi-bin/amigo/term_details?term=GO:0051093
negative regulation of developmental process	Gene Ontology Slim	GO:0051093	8	788	0.0019861	0.0141572	12569|19073|21946|231507|17341|16952|13132|14581	http://amigo.geneontology.org/cgi-bin/amigo/term_details?term=GO:0051093
response to metal ion	Gene Ontology	GO:0010038	4	182	0.00199152	0.0141663	15216|12550|74096|67092	http://amigo.geneontology.org/cgi-bin/amigo/term_details?term=GO:0010038
response to metal ion	Gene Ontology Slim	GO:0010038	4	182	0.00199152	0.0141663	15216|12550|74096|67092	http://amigo.geneontology.org/cgi-bin/amigo/term_details?term=GO:0010038
positive regulation of macromolecule biosynthetic process	Gene Ontology	GO:0010557	11	1380	0.00202679	0.0143849	110794|53856|231507|16803|14125|108098|17341|12550|75744|50701|13132	http://amigo.geneontology.org/cgi-bin/amigo/term_details?term=GO:0010557
positive regulation of macromolecule biosynthetic process	Gene Ontology Slim	GO:0010557	11	1380	0.00202679	0.0143849	110794|53856|231507|16803|14125|108098|17341|12550|75744|50701|13132	http://amigo.geneontology.org/cgi-bin/amigo/term_details?term=GO:0010557
peptidase regulator activity	Gene Ontology	GO:0061134	4	183	0.00203066	0.0143849	20720|66222|20568|13011	http://amigo.geneontology.org/cgi-bin/amigo/term_details?term=GO:0061134
peptidase regulator activity	Gene Ontology Slim	GO:0061134	4	183	0.00203066	0.0143849	20720|66222|20568|13011	http://amigo.geneontology.org/cgi-bin/amigo/term_details?term=GO:0061134
regulation of steroid metabolic process	Gene Ontology	GO:0019218	3	85	0.00204538	0.0144146	67800|14581|13132	http://amigo.geneontology.org/cgi-bin/amigo/term_details?term=GO:0019218
negative regulation of protein catabolic process	Gene Ontology	GO:0042177	3	85	0.00204538	0.0144146	15216|20720|75744	http://amigo.geneontology.org/cgi-bin/amigo/term_details?term=GO:0042177
negative regulation of protein catabolic process	Gene Ontology Slim	GO:0042177	3	85	0.00204538	0.0144146	15216|20720|75744	http://amigo.geneontology.org/cgi-bin/amigo/term_details?term=GO:0042177
regulation of steroid metabolic process	Gene Ontology Slim	GO:0019218	3	85	0.00204538	0.0144146	67800|14581|13132	http://amigo.geneontology.org/cgi-bin/amigo/term_details?term=GO:0019218
regulation of peptidase activity	Gene Ontology	GO:0052547	5	309	0.00206378	0.0145144	12550|20720|66222|20568|13011	http://amigo.geneontology.org/cgi-bin/amigo/term_details?term=GO:0052547
regulation of peptidase activity	Gene Ontology Slim	GO:0052547	5	309	0.00206378	0.0145144	12550|20720|66222|20568|13011	http://amigo.geneontology.org/cgi-bin/amigo/term_details?term=GO:0052547
secretory granule organization	Gene Ontology	GO:0033363	2	22	0.00211276	0.0147475	19073|20720	http://amigo.geneontology.org/cgi-bin/amigo/term_details?term=GO:0033363
granulocyte activation	Gene Ontology	GO:0036230	2	22	0.00211276	0.0147475	53856|11745	http://amigo.geneontology.org/cgi-bin/amigo/term_details?term=GO:0036230
detection of biotic stimulus	Gene Ontology	GO:0009595	2	22	0.00211276	0.0147475	16803|21946	http://amigo.geneontology.org/cgi-bin/amigo/term_details?term=GO:0009595
detection of biotic stimulus	Gene Ontology Slim	GO:0009595	2	22	0.00211276	0.0147475	16803|21946	http://amigo.geneontology.org/cgi-bin/amigo/term_details?term=GO:0009595
granulocyte activation	Gene Ontology Slim	GO:0036230	2	22	0.00211276	0.0147475	53856|11745	http://amigo.geneontology.org/cgi-bin/amigo/term_details?term=GO:0036230
secretory granule organization	Gene Ontology Slim	GO:0033363	2	22	0.00211276	0.0147475	19073|20720	http://amigo.geneontology.org/cgi-bin/amigo/term_details?term=GO:0033363
signal transduction	Gene Ontology	GO:0007165	22	4033	0.00211765	0.0147475	14130|20720|17341|14373|20112|12569|14733|18453|27261|14828|14125|13132|12550|16952|80910|14701|71862|14581|381038|15216|11537|16803	http://amigo.geneontology.org/cgi-bin/amigo/term_details?term=GO:0007165
signal transduction	Gene Ontology Slim	GO:0007165	22	4033	0.00211765	0.0147475	14130|20720|17341|14373|20112|12569|14733|18453|27261|14828|14125|13132|12550|16952|80910|14701|71862|14581|381038|15216|11537|16803	http://amigo.geneontology.org/cgi-bin/amigo/term_details?term=GO:0007165
protein domain specific binding	Gene Ontology	GO:0019904	7	620	0.00211848	0.0147475	14828|14701|12550|53321|20276|30805|73094	http://amigo.geneontology.org/cgi-bin/amigo/term_details?term=GO:0019904
protein domain specific binding	Gene Ontology Slim	GO:0019904	7	620	0.00211848	0.0147475	14828|14701|12550|53321|20276|30805|73094	http://amigo.geneontology.org/cgi-bin/amigo/term_details?term=GO:0019904
nuclear envelope	Gene Ontology	GO:0005635	5	312	0.00215053	0.0149099	30931|228139|15485|64009|20112	http://amigo.geneontology.org/cgi-bin/amigo/term_details?term=GO:0005635
cofactor metabolic process	Gene Ontology	GO:0051186	5	312	0.00215053	0.0149099	212032|67800|73724|18648|11655	http://amigo.geneontology.org/cgi-bin/amigo/term_details?term=GO:0051186
nuclear envelope	Gene Ontology Slim	GO:0005635	5	312	0.00215053	0.0149099	30931|228139|15485|64009|20112	http://amigo.geneontology.org/cgi-bin/amigo/term_details?term=GO:0005635
cofactor metabolic process	Gene Ontology Slim	GO:0051186	5	312	0.00215053	0.0149099	212032|67800|73724|18648|11655	http://amigo.geneontology.org/cgi-bin/amigo/term_details?term=GO:0051186
secretion by cell	Gene Ontology	GO:0032940	8	800	0.00217838	0.0150585	15216|19073|20720|11745|14125|16952|13132|13371	http://amigo.geneontology.org/cgi-bin/amigo/term_details?term=GO:0032940
secretion by cell	Gene Ontology Slim	GO:0032940	8	800	0.00217838	0.0150585	15216|19073|20720|11745|14125|16952|13132|13371	http://amigo.geneontology.org/cgi-bin/amigo/term_details?term=GO:0032940
serine-type endopeptidase inhibitor activity	Gene Ontology	GO:0004867	3	87	0.00218076	0.0150585	20720|20568|66222	http://amigo.geneontology.org/cgi-bin/amigo/term_details?term=GO:0004867
serine-type endopeptidase inhibitor activity	Gene Ontology Slim	GO:0004867	3	87	0.00218076	0.0150585	20720|20568|66222	http://amigo.geneontology.org/cgi-bin/amigo/term_details?term=GO:0004867
negative regulation of peptidase activity	Gene Ontology	GO:0010466	4	187	0.00219254	0.0151093	20720|66222|20568|13011	http://amigo.geneontology.org/cgi-bin/amigo/term_details?term=GO:0010466
negative regulation of peptidase activity	Gene Ontology Slim	GO:0010466	4	187	0.00219254	0.0151093	20720|66222|20568|13011	http://amigo.geneontology.org/cgi-bin/amigo/term_details?term=GO:0010466
negative regulation of hydrolase activity	Gene Ontology	GO:0051346	5	314	0.00220982	0.0151978	20720|66222|20568|16952|13011	http://amigo.geneontology.org/cgi-bin/amigo/term_details?term=GO:0051346
negative regulation of hydrolase activity	Gene Ontology Slim	GO:0051346	5	314	0.00220982	0.0151978	20720|66222|20568|16952|13011	http://amigo.geneontology.org/cgi-bin/amigo/term_details?term=GO:0051346
single organismal cell-cell adhesion	Gene Ontology	GO:0016337	7	626	0.00223424	0.0153051	15216|12569|20720|50701|75019|12550|16952	http://amigo.geneontology.org/cgi-bin/amigo/term_details?term=GO:0016337
single organismal cell-cell adhesion	Gene Ontology Slim	GO:0016337	7	626	0.00223424	0.0153051	15216|12569|20720|50701|75019|12550|16952	http://amigo.geneontology.org/cgi-bin/amigo/term_details?term=GO:0016337
cell cortex	Gene Ontology	GO:0005938	4	188	0.00223436	0.0153051	15216|12550|20276|56431	http://amigo.geneontology.org/cgi-bin/amigo/term_details?term=GO:0005938
cell cortex	Gene Ontology Slim	GO:0005938	4	188	0.00223436	0.0153051	15216|12550|20276|56431	http://amigo.geneontology.org/cgi-bin/amigo/term_details?term=GO:0005938
cellular response to oxidative stress	Gene Ontology	GO:0034599	4	189	0.00227673	0.0155472	212032|18453|16952|17523	http://amigo.geneontology.org/cgi-bin/amigo/term_details?term=GO:0034599
cellular response to oxidative stress	Gene Ontology Slim	GO:0034599	4	189	0.00227673	0.0155472	212032|18453|16952|17523	http://amigo.geneontology.org/cgi-bin/amigo/term_details?term=GO:0034599
negative regulation of macromolecule metabolic process	Gene Ontology	GO:0010605	13	1838	0.00228107	0.0155472	15216|53856|20720|56461|13132|50701|12569|12550|75744|20568|13011|14581|66222	http://amigo.geneontology.org/cgi-bin/amigo/term_details?term=GO:0010605
negative regulation of macromolecule metabolic process	Gene Ontology Slim	GO:0010605	13	1838	0.00228107	0.0155472	15216|53856|20720|56461|13132|50701|12569|12550|75744|20568|13011|14581|66222	http://amigo.geneontology.org/cgi-bin/amigo/term_details?term=GO:0010605
clathrin-coated vesicle membrane	Gene Ontology	GO:0030665	2	23	0.00229224	0.0155922	73094|13132	http://amigo.geneontology.org/cgi-bin/amigo/term_details?term=GO:0030665
clathrin-coated vesicle membrane	Gene Ontology Slim	GO:0030665	2	23	0.00229224	0.0155922	73094|13132	http://amigo.geneontology.org/cgi-bin/amigo/term_details?term=GO:0030665
positive regulation of cell-cell adhesion	Gene Ontology	GO:0022409	4	190	0.00231965	0.0157474	12550|16952|50701|75019	http://amigo.geneontology.org/cgi-bin/amigo/term_details?term=GO:0022409
positive regulation of cell-cell adhesion	Gene Ontology Slim	GO:0022409	4	190	0.00231965	0.0157474	12550|16952|50701|75019	http://amigo.geneontology.org/cgi-bin/amigo/term_details?term=GO:0022409
negative regulation of molecular function	Gene Ontology	GO:0044092	8	809	0.00233199	0.0157998	15216|20720|13011|16952|20568|13132|14581|66222	http://amigo.geneontology.org/cgi-bin/amigo/term_details?term=GO:0044092
negative regulation of molecular function	Gene Ontology Slim	GO:0044092	8	809	0.00233199	0.0157998	15216|20720|13011|16952|20568|13132|14581|66222	http://amigo.geneontology.org/cgi-bin/amigo/term_details?term=GO:0044092
cytoskeletal part	Gene Ontology	GO:0044430	10	1200	0.00236423	0.0159866	15216|20276|64009|12550|14701|319670|56431|13035|17912|20112	http://amigo.geneontology.org/cgi-bin/amigo/term_details?term=GO:0044430
cytoskeletal part	Gene Ontology Slim	GO:0044430	10	1200	0.00236423	0.0159866	15216|20276|64009|12550|14701|319670|56431|13035|17912|20112	http://amigo.geneontology.org/cgi-bin/amigo/term_details?term=GO:0044430
metencephalon development	Gene Ontology	GO:0022037	3	90	0.00239406	0.0161564	12569|14828|20720	http://amigo.geneontology.org/cgi-bin/amigo/term_details?term=GO:0022037
metencephalon development	Gene Ontology Slim	GO:0022037	3	90	0.00239406	0.0161564	12569|14828|20720	http://amigo.geneontology.org/cgi-bin/amigo/term_details?term=GO:0022037
maintenance of protein localization in organelle	Gene Ontology	GO:0072595	2	24	0.00247867	0.0166616	14828|64009	http://amigo.geneontology.org/cgi-bin/amigo/term_details?term=GO:0072595
negative regulation of proteasomal ubiquitin-dependent protein catabolic process	Gene Ontology	GO:0032435	2	24	0.00247867	0.0166616	15216|75744	http://amigo.geneontology.org/cgi-bin/amigo/term_details?term=GO:0032435
maintenance of protein localization in organelle	Gene Ontology Slim	GO:0072595	2	24	0.00247867	0.0166616	14828|64009	http://amigo.geneontology.org/cgi-bin/amigo/term_details?term=GO:0072595
negative regulation of proteasomal ubiquitin-dependent protein catabolic process	Gene Ontology Slim	GO:0032435	2	24	0.00247867	0.0166616	15216|75744	http://amigo.geneontology.org/cgi-bin/amigo/term_details?term=GO:0032435
anatomical structure morphogenesis	Gene Ontology	GO:0009653	15	2328	0.0025678	0.0172269	12569|14828|11745|14733|30931|20720|19126|75019|12550|53321|16952|64009|218630|13132|14581	http://amigo.geneontology.org/cgi-bin/amigo/term_details?term=GO:0009653
anatomical structure morphogenesis	Gene Ontology Slim	GO:0009653	15	2328	0.0025678	0.0172269	12569|14828|11745|14733|30931|20720|19126|75019|12550|53321|16952|64009|218630|13132|14581	http://amigo.geneontology.org/cgi-bin/amigo/term_details?term=GO:0009653
positive regulation of cell adhesion	Gene Ontology	GO:0045785	5	326	0.00259089	0.0173478	12550|16952|13132|50701|75019	http://amigo.geneontology.org/cgi-bin/amigo/term_details?term=GO:0045785
positive regulation of cell adhesion	Gene Ontology Slim	GO:0045785	5	326	0.00259089	0.0173478	12550|16952|13132|50701|75019	http://amigo.geneontology.org/cgi-bin/amigo/term_details?term=GO:0045785
focal adhesion	Gene Ontology	GO:0005925	5	328	0.00265876	0.0177675	12550|18453|14828|16952|13132	http://amigo.geneontology.org/cgi-bin/amigo/term_details?term=GO:0005925
focal adhesion	Gene Ontology Slim	GO:0005925	5	328	0.00265876	0.0177675	12550|18453|14828|16952|13132	http://amigo.geneontology.org/cgi-bin/amigo/term_details?term=GO:0005925
regulation of inflammatory response to antigenic stimulus	Gene Ontology	GO:0002861	2	25	0.00267202	0.0178213	14130|14125	http://amigo.geneontology.org/cgi-bin/amigo/term_details?term=GO:0002861
regulation of inflammatory response to antigenic stimulus	Gene Ontology Slim	GO:0002861	2	25	0.00267202	0.0178213	14130|14125	http://amigo.geneontology.org/cgi-bin/amigo/term_details?term=GO:0002861
organic cyclic compound binding	Gene Ontology	GO:0097159	24	4650	0.00269215	0.0179206	228139|18453|64009|17341|17523|11565|20112|212032|497106|56461|30931|75019|110794|14828|14862|16993|13861|16952|21452|30805|14581|17912|13070|12304	http://amigo.geneontology.org/cgi-bin/amigo/term_details?term=GO:0097159
organic cyclic compound binding	Gene Ontology Slim	GO:0097159	24	4650	0.00269215	0.0179206	228139|18453|64009|17341|17523|11565|20112|212032|497106|56461|30931|75019|110794|14828|14862|16993|13861|16952|21452|30805|14581|17912|13070|12304	http://amigo.geneontology.org/cgi-bin/amigo/term_details?term=GO:0097159
granulocyte migration	Gene Ontology	GO:0097530	3	94	0.00269793	0.0179242	16803|16952|13861	http://amigo.geneontology.org/cgi-bin/amigo/term_details?term=GO:0097530
granulocyte migration	Gene Ontology Slim	GO:0097530	3	94	0.00269793	0.0179242	16803|16952|13861	http://amigo.geneontology.org/cgi-bin/amigo/term_details?term=GO:0097530
cell-substrate adherens junction	Gene Ontology	GO:0005924	5	331	0.00276296	0.0183207	12550|18453|14828|16952|13132	http://amigo.geneontology.org/cgi-bin/amigo/term_details?term=GO:0005924
cell-substrate adherens junction	Gene Ontology Slim	GO:0005924	5	331	0.00276296	0.0183207	12550|18453|14828|16952|13132	http://amigo.geneontology.org/cgi-bin/amigo/term_details?term=GO:0005924
regulation of catalytic activity	Gene Ontology	GO:0050790	11	1440	0.00280568	0.018568	12569|14828|14125|13132|20720|12550|16952|20568|13011|14581|66222	http://amigo.geneontology.org/cgi-bin/amigo/term_details?term=GO:0050790
regulation of catalytic activity	Gene Ontology Slim	GO:0050790	11	1440	0.00280568	0.018568	12569|14828|14125|13132|20720|12550|16952|20568|13011|14581|66222	http://amigo.geneontology.org/cgi-bin/amigo/term_details?term=GO:0050790
cation transmembrane transporter activity	Gene Ontology	GO:0008324	6	486	0.00285512	0.0186832	74096|56461|228139|246049|20276|30805	http://amigo.geneontology.org/cgi-bin/amigo/term_details?term=GO:0008324
cation transmembrane transporter activity	Gene Ontology Slim	GO:0008324	6	486	0.00285512	0.0186832	74096|56461|228139|246049|20276|30805	http://amigo.geneontology.org/cgi-bin/amigo/term_details?term=GO:0008324
response to topologically incorrect protein	Gene Ontology	GO:0035966	3	96	0.00285837	0.0186832	14828|30931|17341	http://amigo.geneontology.org/cgi-bin/amigo/term_details?term=GO:0035966
regulation of cellular ketone metabolic process	Gene Ontology	GO:0010565	3	96	0.00285837	0.0186832	67800|16952|13132	http://amigo.geneontology.org/cgi-bin/amigo/term_details?term=GO:0010565
regulation of cellular ketone metabolic process	Gene Ontology Slim	GO:0010565	3	96	0.00285837	0.0186832	67800|16952|13132	http://amigo.geneontology.org/cgi-bin/amigo/term_details?term=GO:0010565
response to topologically incorrect protein	Gene Ontology Slim	GO:0035966	3	96	0.00285837	0.0186832	14828|30931|17341	http://amigo.geneontology.org/cgi-bin/amigo/term_details?term=GO:0035966
cellular response to glucose starvation	Gene Ontology	GO:0042149	2	26	0.00287225	0.0186832	14828|17341	http://amigo.geneontology.org/cgi-bin/amigo/term_details?term=GO:0042149
negative regulation of alpha-beta T cell activation	Gene Ontology	GO:0046636	2	26	0.00287225	0.0186832	15216|16952	http://amigo.geneontology.org/cgi-bin/amigo/term_details?term=GO:0046636
negative regulation of production of molecular mediator of immune response	Gene Ontology	GO:0002701	2	26	0.00287225	0.0186832	14130|15216	http://amigo.geneontology.org/cgi-bin/amigo/term_details?term=GO:0002701
negative regulation of adaptive immune response based on somatic recombination of immune receptors built from immunoglobulin superfamily domains	Gene Ontology	GO:0002823	2	26	0.00287225	0.0186832	14130|15216	http://amigo.geneontology.org/cgi-bin/amigo/term_details?term=GO:0002823
activation of JUN kinase activity	Gene Ontology	GO:0007257	2	26	0.00287225	0.0186832	14125|13132	http://amigo.geneontology.org/cgi-bin/amigo/term_details?term=GO:0007257
negative regulation of alpha-beta T cell activation	Gene Ontology Slim	GO:0046636	2	26	0.00287225	0.0186832	15216|16952	http://amigo.geneontology.org/cgi-bin/amigo/term_details?term=GO:0046636
cellular response to glucose starvation	Gene Ontology Slim	GO:0042149	2	26	0.00287225	0.0186832	14828|17341	http://amigo.geneontology.org/cgi-bin/amigo/term_details?term=GO:0042149
negative regulation of adaptive immune response based on somatic recombination of immune receptors built from immunoglobulin superfamily domains	Gene Ontology Slim	GO:0002823	2	26	0.00287225	0.0186832	14130|15216	http://amigo.geneontology.org/cgi-bin/amigo/term_details?term=GO:0002823
activation of JUN kinase activity	Gene Ontology Slim	GO:0007257	2	26	0.00287225	0.0186832	14125|13132	http://amigo.geneontology.org/cgi-bin/amigo/term_details?term=GO:0007257
negative regulation of production of molecular mediator of immune response	Gene Ontology Slim	GO:0002701	2	26	0.00287225	0.0186832	14130|15216	http://amigo.geneontology.org/cgi-bin/amigo/term_details?term=GO:0002701
negative regulation of cell adhesion	Gene Ontology	GO:0007162	4	202	0.00287895	0.0186913	15216|12550|20720|16952	http://amigo.geneontology.org/cgi-bin/amigo/term_details?term=GO:0007162
negative regulation of cell adhesion	Gene Ontology Slim	GO:0007162	4	202	0.00287895	0.0186913	15216|12550|20720|16952	http://amigo.geneontology.org/cgi-bin/amigo/term_details?term=GO:0007162
endosome	Gene Ontology	GO:0005768	7	656	0.00288824	0.0187162	15216|14130|14733|17972|12550|16952|17912	http://amigo.geneontology.org/cgi-bin/amigo/term_details?term=GO:0005768
endosome	Gene Ontology Slim	GO:0005768	7	656	0.00288824	0.0187162	15216|14130|14733|17972|12550|16952|17912	http://amigo.geneontology.org/cgi-bin/amigo/term_details?term=GO:0005768
establishment of localization in cell	Gene Ontology	GO:0051649	11	1447	0.0029105	0.0188028	12569|108800|14125|30931|64009|12550|75744|230751|13132|381038|56461	http://amigo.geneontology.org/cgi-bin/amigo/term_details?term=GO:0051649
establishment of localization in cell	Gene Ontology Slim	GO:0051649	11	1447	0.0029105	0.0188028	12569|108800|14125|30931|64009|12550|75744|230751|13132|381038|56461	http://amigo.geneontology.org/cgi-bin/amigo/term_details?term=GO:0051649
innate immune response	Gene Ontology	GO:0045087	6	488	0.0029126	0.0188028	21946|16803|11537|16952|20568|14581	http://amigo.geneontology.org/cgi-bin/amigo/term_details?term=GO:0045087
innate immune response	Gene Ontology Slim	GO:0045087	6	488	0.0029126	0.0188028	21946|16803|11537|16952|20568|14581	http://amigo.geneontology.org/cgi-bin/amigo/term_details?term=GO:0045087
response to hydrogen peroxide	Gene Ontology	GO:0042542	3	97	0.00294074	0.0188932	212032|13070|16952	http://amigo.geneontology.org/cgi-bin/amigo/term_details?term=GO:0042542
response to hydrogen peroxide	Gene Ontology Slim	GO:0042542	3	97	0.00294074	0.0188932	212032|13070|16952	http://amigo.geneontology.org/cgi-bin/amigo/term_details?term=GO:0042542
cell-substrate junction	Gene Ontology	GO:0030055	5	336	0.00294317	0.0188932	12550|18453|14828|16952|13132	http://amigo.geneontology.org/cgi-bin/amigo/term_details?term=GO:0030055
actin binding	Gene Ontology	GO:0003779	5	336	0.00294317	0.0188932	56431|20276|11565|64009|17912	http://amigo.geneontology.org/cgi-bin/amigo/term_details?term=GO:0003779
actin binding	Gene Ontology Slim	GO:0003779	5	336	0.00294317	0.0188932	56431|20276|11565|64009|17912	http://amigo.geneontology.org/cgi-bin/amigo/term_details?term=GO:0003779
cell-substrate junction	Gene Ontology Slim	GO:0030055	5	336	0.00294317	0.0188932	12550|18453|14828|16952|13132	http://amigo.geneontology.org/cgi-bin/amigo/term_details?term=GO:0030055
positive regulation of immune system process	Gene Ontology	GO:0002684	7	659	0.00296095	0.0189717	16803|14125|11537|50701|16952|13035|14581	http://amigo.geneontology.org/cgi-bin/amigo/term_details?term=GO:0002684
positive regulation of immune system process	Gene Ontology Slim	GO:0002684	7	659	0.00296095	0.0189717	16803|14125|11537|50701|16952|13035|14581	http://amigo.geneontology.org/cgi-bin/amigo/term_details?term=GO:0002684
nuclear part	Gene Ontology	GO:0044428	17	2853	0.0029711	0.0190012	110794|12569|14828|228139|108800|16993|30931|66071|64009|16952|108098|218630|13132|15485|14581|11655|20112	http://amigo.geneontology.org/cgi-bin/amigo/term_details?term=GO:0044428
nuclear part	Gene Ontology Slim	GO:0044428	17	2853	0.0029711	0.0190012	110794|12569|14828|228139|108800|16993|30931|66071|64009|16952|108098|218630|13132|15485|14581|11655|20112	http://amigo.geneontology.org/cgi-bin/amigo/term_details?term=GO:0044428
cellular response to inorganic substance	Gene Ontology	GO:0071241	3	98	0.00302457	0.019307	15216|12550|74096	http://amigo.geneontology.org/cgi-bin/amigo/term_details?term=GO:0071241
cellular response to inorganic substance	Gene Ontology Slim	GO:0071241	3	98	0.00302457	0.019307	15216|12550|74096	http://amigo.geneontology.org/cgi-bin/amigo/term_details?term=GO:0071241
metal ion transport	Gene Ontology	GO:0030001	7	662	0.00303505	0.0193378	15216|20720|56461|17341|21452|20276|30805	http://amigo.geneontology.org/cgi-bin/amigo/term_details?term=GO:0030001
metal ion transport	Gene Ontology Slim	GO:0030001	7	662	0.00303505	0.0193378	15216|20720|56461|17341|21452|20276|30805	http://amigo.geneontology.org/cgi-bin/amigo/term_details?term=GO:0030001
synaptic vesicle recycling	Gene Ontology	GO:0036465	2	27	0.00307931	0.0195289	30931|108800	http://amigo.geneontology.org/cgi-bin/amigo/term_details?term=GO:0036465
regulation of myeloid cell apoptotic process	Gene Ontology	GO:0033032	2	27	0.00307931	0.0195289	14130|16952	http://amigo.geneontology.org/cgi-bin/amigo/term_details?term=GO:0033032
synaptic vesicle recycling	Gene Ontology Slim	GO:0036465	2	27	0.00307931	0.0195289	30931|108800	http://amigo.geneontology.org/cgi-bin/amigo/term_details?term=GO:0036465
regulation of myeloid cell apoptotic process	Gene Ontology Slim	GO:0033032	2	27	0.00307931	0.0195289	14130|16952	http://amigo.geneontology.org/cgi-bin/amigo/term_details?term=GO:0033032
dendrite	Gene Ontology	GO:0030425	6	496	0.00315125	0.0199482	12569|15186|228139|11745|64009|56461	http://amigo.geneontology.org/cgi-bin/amigo/term_details?term=GO:0030425
dendrite	Gene Ontology Slim	GO:0030425	6	496	0.00315125	0.0199482	12569|15186|228139|11745|64009|56461	http://amigo.geneontology.org/cgi-bin/amigo/term_details?term=GO:0030425
regulation of molecular function	Gene Ontology	GO:0065009	13	1911	0.00318038	0.0200954	15216|12569|14828|11745|14125|13132|20720|12550|16952|20568|13011|14581|66222	http://amigo.geneontology.org/cgi-bin/amigo/term_details?term=GO:0065009
regulation of molecular function	Gene Ontology Slim	GO:0065009	13	1911	0.00318038	0.0200954	15216|12569|14828|11745|14125|13132|20720|12550|16952|20568|13011|14581|66222	http://amigo.geneontology.org/cgi-bin/amigo/term_details?term=GO:0065009
adaptive immune response based on somatic recombination of immune receptors built from immunoglobulin superfamily domains	Gene Ontology	GO:0002460	4	209	0.00324452	0.0204629	14130|15216|14125|16952	http://amigo.geneontology.org/cgi-bin/amigo/term_details?term=GO:0002460
adaptive immune response based on somatic recombination of immune receptors built from immunoglobulin superfamily domains	Gene Ontology Slim	GO:0002460	4	209	0.00324452	0.0204629	14130|15216|14125|16952	http://amigo.geneontology.org/cgi-bin/amigo/term_details?term=GO:0002460
regulation of cellular protein metabolic process	Gene Ontology	GO:0032268	13	1918	0.00328005	0.0206177	15216|53856|14828|14125|13132|20720|12569|12550|75744|20568|13011|14581|66222	http://amigo.geneontology.org/cgi-bin/amigo/term_details?term=GO:0032268
regulation of cellular protein metabolic process	Gene Ontology Slim	GO:0032268	13	1918	0.00328005	0.0206177	15216|53856|14828|14125|13132|20720|12569|12550|75744|20568|13011|14581|66222	http://amigo.geneontology.org/cgi-bin/amigo/term_details?term=GO:0032268
regulation of proteasomal ubiquitin-dependent protein catabolic process	Gene Ontology	GO:0032434	3	101	0.00328481	0.0206177	15216|75744|13132	http://amigo.geneontology.org/cgi-bin/amigo/term_details?term=GO:0032434
regulation of proteasomal ubiquitin-dependent protein catabolic process	Gene Ontology Slim	GO:0032434	3	101	0.00328481	0.0206177	15216|75744|13132	http://amigo.geneontology.org/cgi-bin/amigo/term_details?term=GO:0032434
negative regulation of protein processing	Gene Ontology	GO:0010955	2	28	0.00329317	0.0206177	12550|20720	http://amigo.geneontology.org/cgi-bin/amigo/term_details?term=GO:0010955
negative regulation of protein maturation	Gene Ontology	GO:1903318	2	28	0.00329317	0.0206177	12550|20720	http://amigo.geneontology.org/cgi-bin/amigo/term_details?term=GO:1903318
negative regulation of protein processing	Gene Ontology Slim	GO:0010955	2	28	0.00329317	0.0206177	12550|20720	http://amigo.geneontology.org/cgi-bin/amigo/term_details?term=GO:0010955
negative regulation of protein maturation	Gene Ontology Slim	GO:1903318	2	28	0.00329317	0.0206177	12550|20720	http://amigo.geneontology.org/cgi-bin/amigo/term_details?term=GO:1903318
cell-cell adhesion	Gene Ontology	GO:0098609	8	859	0.00334706	0.0209168	15216|12569|20720|50701|75019|12550|16952|17912	http://amigo.geneontology.org/cgi-bin/amigo/term_details?term=GO:0098609
cell-cell adhesion	Gene Ontology Slim	GO:0098609	8	859	0.00334706	0.0209168	15216|12569|20720|50701|75019|12550|16952|17912	http://amigo.geneontology.org/cgi-bin/amigo/term_details?term=GO:0098609
protein catabolic process	Gene Ontology	GO:0030163	7	677	0.00342711	0.0213781	15216|14828|30931|20720|75744|13132|66222	http://amigo.geneontology.org/cgi-bin/amigo/term_details?term=GO:0030163
protein catabolic process	Gene Ontology Slim	GO:0030163	7	677	0.00342711	0.0213781	15216|14828|30931|20720|75744|13132|66222	http://amigo.geneontology.org/cgi-bin/amigo/term_details?term=GO:0030163
regulation of defense response	Gene Ontology	GO:0031347	6	506	0.00346977	0.0216048	21946|14130|16803|14125|16952|14581	http://amigo.geneontology.org/cgi-bin/amigo/term_details?term=GO:0031347
regulation of defense response	Gene Ontology Slim	GO:0031347	6	506	0.00346977	0.0216048	21946|14130|16803|14125|16952|14581	http://amigo.geneontology.org/cgi-bin/amigo/term_details?term=GO:0031347
negative regulation of lymphocyte mediated immunity	Gene Ontology	GO:0002707	2	29	0.00351379	0.0217207	14130|15216	http://amigo.geneontology.org/cgi-bin/amigo/term_details?term=GO:0002707
negative regulation of adaptive immune response	Gene Ontology	GO:0002820	2	29	0.00351379	0.0217207	14130|15216	http://amigo.geneontology.org/cgi-bin/amigo/term_details?term=GO:0002820
response to pain	Gene Ontology	GO:0048265	2	29	0.00351379	0.0217207	228139|56461	http://amigo.geneontology.org/cgi-bin/amigo/term_details?term=GO:0048265
mating behavior	Gene Ontology	GO:0007617	2	29	0.00351379	0.0217207	13070|20720	http://amigo.geneontology.org/cgi-bin/amigo/term_details?term=GO:0007617
response to pain	Gene Ontology Slim	GO:0048265	2	29	0.00351379	0.0217207	228139|56461	http://amigo.geneontology.org/cgi-bin/amigo/term_details?term=GO:0048265
negative regulation of lymphocyte mediated immunity	Gene Ontology Slim	GO:0002707	2	29	0.00351379	0.0217207	14130|15216	http://amigo.geneontology.org/cgi-bin/amigo/term_details?term=GO:0002707
mating behavior	Gene Ontology Slim	GO:0007617	2	29	0.00351379	0.0217207	13070|20720	http://amigo.geneontology.org/cgi-bin/amigo/term_details?term=GO:0007617
negative regulation of adaptive immune response	Gene Ontology Slim	GO:0002820	2	29	0.00351379	0.0217207	14130|15216	http://amigo.geneontology.org/cgi-bin/amigo/term_details?term=GO:0002820
humoral immune response	Gene Ontology	GO:0006959	3	104	0.00355839	0.0219567	14130|20568|11537	http://amigo.geneontology.org/cgi-bin/amigo/term_details?term=GO:0006959
humoral immune response	Gene Ontology Slim	GO:0006959	3	104	0.00355839	0.0219567	14130|20568|11537	http://amigo.geneontology.org/cgi-bin/amigo/term_details?term=GO:0006959
organonitrogen compound catabolic process	Gene Ontology	GO:1901565	4	215	0.00358206	0.0219839	15186|21946|13371|16993	http://amigo.geneontology.org/cgi-bin/amigo/term_details?term=GO:1901565
cytoplasmic region	Gene Ontology	GO:0099568	4	215	0.00358206	0.0219839	15216|12550|20276|56431	http://amigo.geneontology.org/cgi-bin/amigo/term_details?term=GO:0099568
carboxylic acid biosynthetic process	Gene Ontology	GO:0046394	4	215	0.00358206	0.0219839	53856|14125|16952|16993	http://amigo.geneontology.org/cgi-bin/amigo/term_details?term=GO:0046394
cytoplasmic region	Gene Ontology Slim	GO:0099568	4	215	0.00358206	0.0219839	15216|12550|20276|56431	http://amigo.geneontology.org/cgi-bin/amigo/term_details?term=GO:0099568
organonitrogen compound catabolic process	Gene Ontology Slim	GO:1901565	4	215	0.00358206	0.0219839	15186|21946|13371|16993	http://amigo.geneontology.org/cgi-bin/amigo/term_details?term=GO:1901565
carboxylic acid biosynthetic process	Gene Ontology Slim	GO:0046394	4	215	0.00358206	0.0219839	53856|14125|16952|16993	http://amigo.geneontology.org/cgi-bin/amigo/term_details?term=GO:0046394
protein transport	Gene Ontology	GO:0015031	11	1489	0.0036079	0.0221028	12569|19073|230751|30931|75744|12550|16952|66111|13132|381038|56461	http://amigo.geneontology.org/cgi-bin/amigo/term_details?term=GO:0015031
protein transport	Gene Ontology Slim	GO:0015031	11	1489	0.0036079	0.0221028	12569|19073|230751|30931|75744|12550|16952|66111|13132|381038|56461	http://amigo.geneontology.org/cgi-bin/amigo/term_details?term=GO:0015031
protein homodimerization activity	Gene Ontology	GO:0042803	7	685	0.00365144	0.0223296	110794|14862|64009|17341|16952|67800|11565	http://amigo.geneontology.org/cgi-bin/amigo/term_details?term=GO:0042803
protein homodimerization activity	Gene Ontology Slim	GO:0042803	7	685	0.00365144	0.0223296	110794|14862|64009|17341|16952|67800|11565	http://amigo.geneontology.org/cgi-bin/amigo/term_details?term=GO:0042803
cytoskeleton	Gene Ontology	GO:0005856	12	1716	0.0036889	0.0224839	15216|20276|14130|30931|64009|12550|14701|319670|56431|13035|17912|20112	http://amigo.geneontology.org/cgi-bin/amigo/term_details?term=GO:0005856
cytoskeleton	Gene Ontology Slim	GO:0005856	12	1716	0.0036889	0.0224839	15216|20276|14130|30931|64009|12550|14701|319670|56431|13035|17912|20112	http://amigo.geneontology.org/cgi-bin/amigo/term_details?term=GO:0005856
reactive oxygen species metabolic process	Gene Ontology	GO:0072593	4	217	0.00369968	0.0224839	53856|17523|13861|381038	http://amigo.geneontology.org/cgi-bin/amigo/term_details?term=GO:0072593
positive regulation of intracellular protein transport	Gene Ontology	GO:0090316	4	217	0.00369968	0.0224839	12550|12569|230751|13132	http://amigo.geneontology.org/cgi-bin/amigo/term_details?term=GO:0090316
reactive oxygen species metabolic process	Gene Ontology Slim	GO:0072593	4	217	0.00369968	0.0224839	53856|17523|13861|381038	http://amigo.geneontology.org/cgi-bin/amigo/term_details?term=GO:0072593
positive regulation of intracellular protein transport	Gene Ontology Slim	GO:0090316	4	217	0.00369968	0.0224839	12550|12569|230751|13132	http://amigo.geneontology.org/cgi-bin/amigo/term_details?term=GO:0090316
regulation of cellular biosynthetic process	Gene Ontology	GO:0031326	18	3170	0.00371108	0.0225132	110794|15216|11745|231507|53856|16803|14125|75744|50701|17341|12550|16952|108098|13132|56461|67800|14581|12569	http://amigo.geneontology.org/cgi-bin/amigo/term_details?term=GO:0031326
regulation of cellular biosynthetic process	Gene Ontology Slim	GO:0031326	18	3170	0.00371108	0.0225132	110794|15216|11745|231507|53856|16803|14125|75744|50701|17341|12550|16952|108098|13132|56461|67800|14581|12569	http://amigo.geneontology.org/cgi-bin/amigo/term_details?term=GO:0031326
myeloid cell apoptotic process	Gene Ontology	GO:0033028	2	30	0.00374112	0.0225193	14130|16952	http://amigo.geneontology.org/cgi-bin/amigo/term_details?term=GO:0033028
smooth endoplasmic reticulum	Gene Ontology	GO:0005790	2	30	0.00374112	0.0225193	12304|14828	http://amigo.geneontology.org/cgi-bin/amigo/term_details?term=GO:0005790
ketone biosynthetic process	Gene Ontology	GO:0042181	2	30	0.00374112	0.0225193	15485|13132	http://amigo.geneontology.org/cgi-bin/amigo/term_details?term=GO:0042181
ketone biosynthetic process	Gene Ontology Slim	GO:0042181	2	30	0.00374112	0.0225193	15485|13132	http://amigo.geneontology.org/cgi-bin/amigo/term_details?term=GO:0042181
smooth endoplasmic reticulum	Gene Ontology Slim	GO:0005790	2	30	0.00374112	0.0225193	12304|14828	http://amigo.geneontology.org/cgi-bin/amigo/term_details?term=GO:0005790
myeloid cell apoptotic process	Gene Ontology Slim	GO:0033028	2	30	0.00374112	0.0225193	14130|16952	http://amigo.geneontology.org/cgi-bin/amigo/term_details?term=GO:0033028
cellular response to reactive oxygen species	Gene Ontology	GO:0034614	3	106	0.00374828	0.0225193	212032|16952|17523	http://amigo.geneontology.org/cgi-bin/amigo/term_details?term=GO:0034614
glycoprotein binding	Gene Ontology	GO:0001948	3	106	0.00374828	0.0225193	12550|14733|14828	http://amigo.geneontology.org/cgi-bin/amigo/term_details?term=GO:0001948
glycoprotein binding	Gene Ontology Slim	GO:0001948	3	106	0.00374828	0.0225193	12550|14733|14828	http://amigo.geneontology.org/cgi-bin/amigo/term_details?term=GO:0001948
cellular response to reactive oxygen species	Gene Ontology Slim	GO:0034614	3	106	0.00374828	0.0225193	212032|16952|17523	http://amigo.geneontology.org/cgi-bin/amigo/term_details?term=GO:0034614
organic cyclic compound biosynthetic process	Gene Ontology	GO:1901362	18	3174	0.00376038	0.0225524	13070|110794|11745|231507|53856|11655|12569|15485|50701|17341|12550|108098|13132|15216|15186|14581|11565|56461	http://amigo.geneontology.org/cgi-bin/amigo/term_details?term=GO:1901362
organic cyclic compound biosynthetic process	Gene Ontology Slim	GO:1901362	18	3174	0.00376038	0.0225524	13070|110794|11745|231507|53856|11655|12569|15485|50701|17341|12550|108098|13132|15216|15186|14581|11565|56461	http://amigo.geneontology.org/cgi-bin/amigo/term_details?term=GO:1901362
generation of neurons	Gene Ontology	GO:0048699	10	1282	0.00376791	0.022558	12569|20720|30931|64009|12550|53321|11881|19126|13132|14581	http://amigo.geneontology.org/cgi-bin/amigo/term_details?term=GO:0048699
generation of neurons	Gene Ontology Slim	GO:0048699	10	1282	0.00376791	0.022558	12569|20720|30931|64009|12550|53321|11881|19126|13132|14581	http://amigo.geneontology.org/cgi-bin/amigo/term_details?term=GO:0048699
receptor binding	Gene Ontology	GO:0005102	10	1283	0.0037884	0.0226411	15216|12569|20720|21946|53603|18453|16803|64009|13132|27261	http://amigo.geneontology.org/cgi-bin/amigo/term_details?term=GO:0005102
receptor binding	Gene Ontology Slim	GO:0005102	10	1283	0.0037884	0.0226411	15216|12569|20720|21946|53603|18453|16803|64009|13132|27261	http://amigo.geneontology.org/cgi-bin/amigo/term_details?term=GO:0005102
cellular carbohydrate metabolic process	Gene Ontology	GO:0044262	4	219	0.00381989	0.0227854	212032|67800|18648|14936	http://amigo.geneontology.org/cgi-bin/amigo/term_details?term=GO:0044262
cellular carbohydrate metabolic process	Gene Ontology Slim	GO:0044262	4	219	0.00381989	0.0227854	212032|67800|18648|14936	http://amigo.geneontology.org/cgi-bin/amigo/term_details?term=GO:0044262
response to endogenous stimulus	Gene Ontology	GO:0009719	9	1077	0.00382587	0.0227854	13070|15216|14828|228139|14733|67092|12550|16952|13132	http://amigo.geneontology.org/cgi-bin/amigo/term_details?term=GO:0009719
response to endogenous stimulus	Gene Ontology Slim	GO:0009719	9	1077	0.00382587	0.0227854	13070|15216|14828|228139|14733|67092|12550|16952|13132	http://amigo.geneontology.org/cgi-bin/amigo/term_details?term=GO:0009719
heme binding	Gene Ontology	GO:0020037	3	108	0.00394424	0.0234496	13070|17523|13861	http://amigo.geneontology.org/cgi-bin/amigo/term_details?term=GO:0020037
heme binding	Gene Ontology Slim	GO:0020037	3	108	0.00394424	0.0234496	13070|17523|13861	http://amigo.geneontology.org/cgi-bin/amigo/term_details?term=GO:0020037
negative regulation of proteasomal protein catabolic process	Gene Ontology	GO:1901799	2	31	0.00397514	0.0235923	15216|75744	http://amigo.geneontology.org/cgi-bin/amigo/term_details?term=GO:1901799
negative regulation of proteasomal protein catabolic process	Gene Ontology Slim	GO:1901799	2	31	0.00397514	0.0235923	15216|75744	http://amigo.geneontology.org/cgi-bin/amigo/term_details?term=GO:1901799
response to nutrient levels	Gene Ontology	GO:0031667	4	222	0.00400513	0.0237291	11881|67092|14828|17341	http://amigo.geneontology.org/cgi-bin/amigo/term_details?term=GO:0031667
response to nutrient levels	Gene Ontology Slim	GO:0031667	4	222	0.00400513	0.0237291	11881|67092|14828|17341	http://amigo.geneontology.org/cgi-bin/amigo/term_details?term=GO:0031667
response to temperature stimulus	Gene Ontology	GO:0009266	3	109	0.00404452	0.0238798	228139|231507|13371	http://amigo.geneontology.org/cgi-bin/amigo/term_details?term=GO:0009266
regulation of lymphocyte mediated immunity	Gene Ontology	GO:0002706	3	109	0.00404452	0.0238798	14130|15216|14125	http://amigo.geneontology.org/cgi-bin/amigo/term_details?term=GO:0002706
response to temperature stimulus	Gene Ontology Slim	GO:0009266	3	109	0.00404452	0.0238798	228139|231507|13371	http://amigo.geneontology.org/cgi-bin/amigo/term_details?term=GO:0009266
regulation of lymphocyte mediated immunity	Gene Ontology Slim	GO:0002706	3	109	0.00404452	0.0238798	14130|15216|14125	http://amigo.geneontology.org/cgi-bin/amigo/term_details?term=GO:0002706
hemopoiesis	Gene Ontology	GO:0030097	7	700	0.00410205	0.0241777	110794|21946|108800|16952|13132|14581|19152	http://amigo.geneontology.org/cgi-bin/amigo/term_details?term=GO:0030097
hemopoiesis	Gene Ontology Slim	GO:0030097	7	700	0.00410205	0.0241777	110794|21946|108800|16952|13132|14581|19152	http://amigo.geneontology.org/cgi-bin/amigo/term_details?term=GO:0030097
phosphatidylinositol phosphate binding	Gene Ontology	GO:1901981	3	110	0.00414634	0.0243758	13132|17912|17972	http://amigo.geneontology.org/cgi-bin/amigo/term_details?term=GO:1901981
phosphatidylinositol phosphate binding	Gene Ontology Slim	GO:1901981	3	110	0.00414634	0.0243758	13132|17912|17972	http://amigo.geneontology.org/cgi-bin/amigo/term_details?term=GO:1901981
phagocytosis, engulfment	Gene Ontology	GO:0006911	2	32	0.00421579	0.0247416	14130|16803	http://amigo.geneontology.org/cgi-bin/amigo/term_details?term=GO:0006911
phagocytosis, engulfment	Gene Ontology Slim	GO:0006911	2	32	0.00421579	0.0247416	14130|16803	http://amigo.geneontology.org/cgi-bin/amigo/term_details?term=GO:0006911
regulation of neurogenesis	Gene Ontology	GO:0050767	7	707	0.00432625	0.0253463	12569|20720|64009|12550|11881|13132|14581	http://amigo.geneontology.org/cgi-bin/amigo/term_details?term=GO:0050767
regulation of neurogenesis	Gene Ontology Slim	GO:0050767	7	707	0.00432625	0.0253463	12569|20720|64009|12550|11881|13132|14581	http://amigo.geneontology.org/cgi-bin/amigo/term_details?term=GO:0050767
response to mechanical stimulus	Gene Ontology	GO:0009612	3	112	0.00435463	0.0254473	20720|228139|14581	http://amigo.geneontology.org/cgi-bin/amigo/term_details?term=GO:0009612
response to mechanical stimulus	Gene Ontology Slim	GO:0009612	3	112	0.00435463	0.0254473	20720|228139|14581	http://amigo.geneontology.org/cgi-bin/amigo/term_details?term=GO:0009612
organic acid biosynthetic process	Gene Ontology	GO:0016053	4	228	0.00439368	0.0256317	53856|14125|16952|16993	http://amigo.geneontology.org/cgi-bin/amigo/term_details?term=GO:0016053
organic acid biosynthetic process	Gene Ontology Slim	GO:0016053	4	228	0.00439368	0.0256317	53856|14125|16952|16993	http://amigo.geneontology.org/cgi-bin/amigo/term_details?term=GO:0016053
calcium ion binding	Gene Ontology	GO:0005509	6	532	0.00441005	0.0256834	12569|56461|12550|16952|76737|11745	http://amigo.geneontology.org/cgi-bin/amigo/term_details?term=GO:0005509
calcium ion binding	Gene Ontology Slim	GO:0005509	6	532	0.00441005	0.0256834	12569|56461|12550|16952|76737|11745	http://amigo.geneontology.org/cgi-bin/amigo/term_details?term=GO:0005509
cellular response to lipid	Gene Ontology	GO:0071396	5	371	0.00445076	0.0257741	16803|67800|14581|16952|13132	http://amigo.geneontology.org/cgi-bin/amigo/term_details?term=GO:0071396
cellular response to lipid	Gene Ontology Slim	GO:0071396	5	371	0.00445076	0.0257741	16803|67800|14581|16952|13132	http://amigo.geneontology.org/cgi-bin/amigo/term_details?term=GO:0071396
presynapse	Gene Ontology	GO:0098793	4	229	0.00446082	0.0257741	30931|228139|73094|108800	http://amigo.geneontology.org/cgi-bin/amigo/term_details?term=GO:0098793
presynapse	Gene Ontology Slim	GO:0098793	4	229	0.00446082	0.0257741	30931|228139|73094|108800	http://amigo.geneontology.org/cgi-bin/amigo/term_details?term=GO:0098793
vesicle coat	Gene Ontology	GO:0030120	2	33	0.00446305	0.0257741	73094|66111	http://amigo.geneontology.org/cgi-bin/amigo/term_details?term=GO:0030120
antigen processing and presentation of peptide antigen	Gene Ontology	GO:0048002	2	33	0.00446305	0.0257741	14130|15216	http://amigo.geneontology.org/cgi-bin/amigo/term_details?term=GO:0048002
antigen processing and presentation of peptide antigen	Gene Ontology Slim	GO:0048002	2	33	0.00446305	0.0257741	14130|15216	http://amigo.geneontology.org/cgi-bin/amigo/term_details?term=GO:0048002
vesicle coat	Gene Ontology Slim	GO:0030120	2	33	0.00446305	0.0257741	73094|66111	http://amigo.geneontology.org/cgi-bin/amigo/term_details?term=GO:0030120
regulation of biosynthetic process	Gene Ontology	GO:0009889	18	3227	0.00446706	0.0257741	110794|15216|11745|231507|53856|16803|14125|75744|50701|17341|12550|16952|108098|13132|56461|67800|14581|12569	http://amigo.geneontology.org/cgi-bin/amigo/term_details?term=GO:0009889
regulation of biosynthetic process	Gene Ontology Slim	GO:0009889	18	3227	0.00446706	0.0257741	110794|15216|11745|231507|53856|16803|14125|75744|50701|17341|12550|16952|108098|13132|56461|67800|14581|12569	http://amigo.geneontology.org/cgi-bin/amigo/term_details?term=GO:0009889
inflammatory response	Gene Ontology	GO:0006954	6	536	0.0045699	0.0263231	21946|14130|16803|14125|50701|16952	http://amigo.geneontology.org/cgi-bin/amigo/term_details?term=GO:0006954
inflammatory response	Gene Ontology Slim	GO:0006954	6	536	0.0045699	0.0263231	21946|14130|16803|14125|50701|16952	http://amigo.geneontology.org/cgi-bin/amigo/term_details?term=GO:0006954
secretion	Gene Ontology	GO:0046903	8	908	0.00464712	0.0267229	15216|19073|20720|11745|14125|16952|13132|13371	http://amigo.geneontology.org/cgi-bin/amigo/term_details?term=GO:0046903
secretion	Gene Ontology Slim	GO:0046903	8	908	0.00464712	0.0267229	15216|19073|20720|11745|14125|16952|13132|13371	http://amigo.geneontology.org/cgi-bin/amigo/term_details?term=GO:0046903
heterocyclic compound binding	Gene Ontology	GO:1901363	23	4578	0.00467663	0.0268475	228139|18453|64009|17341|17523|11565|20112|212032|497106|56461|30931|75019|110794|14828|16993|13861|16952|21452|30805|14581|17912|13070|12304	http://amigo.geneontology.org/cgi-bin/amigo/term_details?term=GO:1901363
heterocyclic compound binding	Gene Ontology Slim	GO:1901363	23	4578	0.00467663	0.0268475	228139|18453|64009|17341|17523|11565|20112|212032|497106|56461|30931|75019|110794|14828|16993|13861|16952|21452|30805|14581|17912|13070|12304	http://amigo.geneontology.org/cgi-bin/amigo/term_details?term=GO:1901363
ciliary membrane	Gene Ontology	GO:0060170	2	34	0.00471687	0.0270331	20276|19126	http://amigo.geneontology.org/cgi-bin/amigo/term_details?term=GO:0060170
ciliary membrane	Gene Ontology Slim	GO:0060170	2	34	0.00471687	0.0270331	20276|19126	http://amigo.geneontology.org/cgi-bin/amigo/term_details?term=GO:0060170
endoplasmic reticulum membrane	Gene Ontology	GO:0005789	5	377	0.00475572	0.0272102	75744|67800|30931|14828|66357	http://amigo.geneontology.org/cgi-bin/amigo/term_details?term=GO:0005789
endoplasmic reticulum membrane	Gene Ontology Slim	GO:0005789	5	377	0.00475572	0.0272102	75744|67800|30931|14828|66357	http://amigo.geneontology.org/cgi-bin/amigo/term_details?term=GO:0005789
columnar/cuboidal epithelial cell differentiation	Gene Ontology	GO:0002065	3	116	0.00479001	0.0273606	12550|14581|17341	http://amigo.geneontology.org/cgi-bin/amigo/term_details?term=GO:0002065
columnar/cuboidal epithelial cell differentiation	Gene Ontology Slim	GO:0002065	3	116	0.00479001	0.0273606	12550|14581|17341	http://amigo.geneontology.org/cgi-bin/amigo/term_details?term=GO:0002065
neuron development	Gene Ontology	GO:0048666	8	913	0.00479896	0.0273661	12569|20720|30931|64009|53321|11881|13132|14581	http://amigo.geneontology.org/cgi-bin/amigo/term_details?term=GO:0048666
neuron development	Gene Ontology Slim	GO:0048666	8	913	0.00479896	0.0273661	12569|20720|30931|64009|53321|11881|13132|14581	http://amigo.geneontology.org/cgi-bin/amigo/term_details?term=GO:0048666
endopeptidase activity	Gene Ontology	GO:0004175	5	378	0.00480796	0.0273718	13035|11537|381038|50701|19152	http://amigo.geneontology.org/cgi-bin/amigo/term_details?term=GO:0004175
endopeptidase activity	Gene Ontology Slim	GO:0004175	5	378	0.00480796	0.0273718	13035|11537|381038|50701|19152	http://amigo.geneontology.org/cgi-bin/amigo/term_details?term=GO:0004175
positive regulation of cell migration	Gene Ontology	GO:0030335	5	379	0.0048606	0.0276255	16803|14828|11745|50701|13132	http://amigo.geneontology.org/cgi-bin/amigo/term_details?term=GO:0030335
positive regulation of cell migration	Gene Ontology Slim	GO:0030335	5	379	0.0048606	0.0276255	16803|14828|11745|50701|13132	http://amigo.geneontology.org/cgi-bin/amigo/term_details?term=GO:0030335
dendritic spine	Gene Ontology	GO:0043197	3	117	0.0049028	0.0278191	12569|228139|64009	http://amigo.geneontology.org/cgi-bin/amigo/term_details?term=GO:0043197
dendritic spine	Gene Ontology Slim	GO:0043197	3	117	0.0049028	0.0278191	12569|228139|64009	http://amigo.geneontology.org/cgi-bin/amigo/term_details?term=GO:0043197
nucleoplasm	Gene Ontology	GO:0005654	12	1781	0.00493739	0.027969	110794|12569|16993|66071|64009|16952|108098|218630|11655|15485|14581|20112	http://amigo.geneontology.org/cgi-bin/amigo/term_details?term=GO:0005654
nucleoplasm	Gene Ontology Slim	GO:0005654	12	1781	0.00493739	0.027969	110794|12569|16993|66071|64009|16952|108098|218630|11655|15485|14581|20112	http://amigo.geneontology.org/cgi-bin/amigo/term_details?term=GO:0005654
cation channel activity	Gene Ontology	GO:0005261	4	236	0.00495024	0.0279955	74096|228139|56461|20276	http://amigo.geneontology.org/cgi-bin/amigo/term_details?term=GO:0005261
cation channel activity	Gene Ontology Slim	GO:0005261	4	236	0.00495024	0.0279955	74096|228139|56461|20276	http://amigo.geneontology.org/cgi-bin/amigo/term_details?term=GO:0005261
multicellular organismal water homeostasis	Gene Ontology	GO:0050891	2	35	0.00497722	0.0280343	12550|20276	http://amigo.geneontology.org/cgi-bin/amigo/term_details?term=GO:0050891
cellular biogenic amine metabolic process	Gene Ontology	GO:0006576	2	35	0.00497722	0.0280343	53856|15186	http://amigo.geneontology.org/cgi-bin/amigo/term_details?term=GO:0006576
multicellular organismal water homeostasis	Gene Ontology Slim	GO:0050891	2	35	0.00497722	0.0280343	12550|20276	http://amigo.geneontology.org/cgi-bin/amigo/term_details?term=GO:0050891
cellular biogenic amine metabolic process	Gene Ontology Slim	GO:0006576	2	35	0.00497722	0.0280343	53856|15186	http://amigo.geneontology.org/cgi-bin/amigo/term_details?term=GO:0006576
synapse	Gene Ontology	GO:0045202	7	726	0.0049817	0.0280343	12569|20720|228139|108800|30931|64009|73094	http://amigo.geneontology.org/cgi-bin/amigo/term_details?term=GO:0045202
synapse	Gene Ontology Slim	GO:0045202	7	726	0.0049817	0.0280343	12569|20720|228139|108800|30931|64009|73094	http://amigo.geneontology.org/cgi-bin/amigo/term_details?term=GO:0045202
negative regulation of binding	Gene Ontology	GO:0051100	3	118	0.00501719	0.0281628	15216|20568|13132	http://amigo.geneontology.org/cgi-bin/amigo/term_details?term=GO:0051100
negative regulation of binding	Gene Ontology Slim	GO:0051100	3	118	0.00501719	0.0281628	15216|20568|13132	http://amigo.geneontology.org/cgi-bin/amigo/term_details?term=GO:0051100
organelle localization	Gene Ontology	GO:0051640	5	382	0.00502099	0.0281628	14125|30931|108800|64009|17341	http://amigo.geneontology.org/cgi-bin/amigo/term_details?term=GO:0051640
organelle localization	Gene Ontology Slim	GO:0051640	5	382	0.00502099	0.0281628	14125|30931|108800|64009|17341	http://amigo.geneontology.org/cgi-bin/amigo/term_details?term=GO:0051640
synapse part	Gene Ontology	GO:0044456	6	551	0.00520765	0.0290668	12569|228139|108800|30931|64009|73094	http://amigo.geneontology.org/cgi-bin/amigo/term_details?term=GO:0044456
peptidase activity, acting on L-amino acid peptides	Gene Ontology	GO:0070011	6	551	0.00520765	0.0290668	16993|11537|50701|13035|381038|19152	http://amigo.geneontology.org/cgi-bin/amigo/term_details?term=GO:0070011
regulation of cell projection organization	Gene Ontology	GO:0031344	6	551	0.00520765	0.0290668	12569|20720|64009|11881|13132|14581	http://amigo.geneontology.org/cgi-bin/amigo/term_details?term=GO:0031344
synapse part	Gene Ontology Slim	GO:0044456	6	551	0.00520765	0.0290668	12569|228139|108800|30931|64009|73094	http://amigo.geneontology.org/cgi-bin/amigo/term_details?term=GO:0044456
regulation of cell projection organization	Gene Ontology Slim	GO:0031344	6	551	0.00520765	0.0290668	12569|20720|64009|11881|13132|14581	http://amigo.geneontology.org/cgi-bin/amigo/term_details?term=GO:0031344
peptidase activity, acting on L-amino acid peptides	Gene Ontology Slim	GO:0070011	6	551	0.00520765	0.0290668	16993|11537|50701|13035|381038|19152	http://amigo.geneontology.org/cgi-bin/amigo/term_details?term=GO:0070011
neuron spine	Gene Ontology	GO:0044309	3	120	0.00525078	0.0292599	12569|228139|64009	http://amigo.geneontology.org/cgi-bin/amigo/term_details?term=GO:0044309
neuron spine	Gene Ontology Slim	GO:0044309	3	120	0.00525078	0.0292599	12569|228139|64009	http://amigo.geneontology.org/cgi-bin/amigo/term_details?term=GO:0044309
cadherin binding involved in cell-cell adhesion	Gene Ontology	GO:0098641	4	242	0.00539744	0.0300282	12550|14828|16952|17912	http://amigo.geneontology.org/cgi-bin/amigo/term_details?term=GO:0098641
cadherin binding involved in cell-cell adhesion	Gene Ontology Slim	GO:0098641	4	242	0.00539744	0.0300282	12550|14828|16952|17912	http://amigo.geneontology.org/cgi-bin/amigo/term_details?term=GO:0098641
Golgi apparatus part	Gene Ontology	GO:0044431	5	390	0.00546702	0.0303583	12550|19073|17912|66111|14421	http://amigo.geneontology.org/cgi-bin/amigo/term_details?term=GO:0044431
Golgi apparatus part	Gene Ontology Slim	GO:0044431	5	390	0.00546702	0.0303583	12550|19073|17912|66111|14421	http://amigo.geneontology.org/cgi-bin/amigo/term_details?term=GO:0044431
leukocyte migration	Gene Ontology	GO:0050900	4	243	0.00547451	0.0303583	16803|16952|13861|50701	http://amigo.geneontology.org/cgi-bin/amigo/term_details?term=GO:0050900
leukocyte migration	Gene Ontology Slim	GO:0050900	4	243	0.00547451	0.0303583	16803|16952|13861|50701	http://amigo.geneontology.org/cgi-bin/amigo/term_details?term=GO:0050900
hydrogen peroxide metabolic process	Gene Ontology	GO:0042743	2	37	0.00551732	0.0304968	17523|13861	http://amigo.geneontology.org/cgi-bin/amigo/term_details?term=GO:0042743
peroxidase activity	Gene Ontology	GO:0004601	2	37	0.00551732	0.0304968	17523|13861	http://amigo.geneontology.org/cgi-bin/amigo/term_details?term=GO:0004601
hydrogen peroxide metabolic process	Gene Ontology Slim	GO:0042743	2	37	0.00551732	0.0304968	17523|13861	http://amigo.geneontology.org/cgi-bin/amigo/term_details?term=GO:0042743
peroxidase activity	Gene Ontology Slim	GO:0004601	2	37	0.00551732	0.0304968	17523|13861	http://amigo.geneontology.org/cgi-bin/amigo/term_details?term=GO:0004601
nuclear outer membrane-endoplasmic reticulum membrane network	Gene Ontology	GO:0042175	5	392	0.00558276	0.0307839	75744|67800|30931|14828|66357	http://amigo.geneontology.org/cgi-bin/amigo/term_details?term=GO:0042175
nuclear outer membrane-endoplasmic reticulum membrane network	Gene Ontology Slim	GO:0042175	5	392	0.00558276	0.0307839	75744|67800|30931|14828|66357	http://amigo.geneontology.org/cgi-bin/amigo/term_details?term=GO:0042175
nervous system development	Gene Ontology	GO:0007399	12	1810	0.00559412	0.0307969	12569|14828|14733|30931|20720|64009|12550|53321|11881|19126|13132|14581	http://amigo.geneontology.org/cgi-bin/amigo/term_details?term=GO:0007399
nervous system development	Gene Ontology Slim	GO:0007399	12	1810	0.00559412	0.0307969	12569|14828|14733|30931|20720|64009|12550|53321|11881|19126|13132|14581	http://amigo.geneontology.org/cgi-bin/amigo/term_details?term=GO:0007399
negative regulation of neuron projection development	Gene Ontology	GO:0010977	3	123	0.00561328	0.0308528	12569|14581|13132	http://amigo.geneontology.org/cgi-bin/amigo/term_details?term=GO:0010977
negative regulation of neuron projection development	Gene Ontology Slim	GO:0010977	3	123	0.00561328	0.0308528	12569|14581|13132	http://amigo.geneontology.org/cgi-bin/amigo/term_details?term=GO:0010977
hematopoietic or lymphoid organ development	Gene Ontology	GO:0048534	7	743	0.0056293	0.0308912	110794|21946|108800|16952|13132|14581|19152	http://amigo.geneontology.org/cgi-bin/amigo/term_details?term=GO:0048534
hematopoietic or lymphoid organ development	Gene Ontology Slim	GO:0048534	7	743	0.0056293	0.0308912	110794|21946|108800|16952|13132|14581|19152	http://amigo.geneontology.org/cgi-bin/amigo/term_details?term=GO:0048534
neuron differentiation	Gene Ontology	GO:0030182	9	1145	0.00565204	0.0309663	12569|20720|30931|64009|53321|11881|19126|13132|14581	http://amigo.geneontology.org/cgi-bin/amigo/term_details?term=GO:0030182
neuron differentiation	Gene Ontology Slim	GO:0030182	9	1145	0.00565204	0.0309663	12569|20720|30931|64009|53321|11881|19126|13132|14581	http://amigo.geneontology.org/cgi-bin/amigo/term_details?term=GO:0030182
response to extracellular stimulus	Gene Ontology	GO:0009991	4	246	0.00571013	0.0312346	11881|67092|14828|17341	http://amigo.geneontology.org/cgi-bin/amigo/term_details?term=GO:0009991
response to extracellular stimulus	Gene Ontology Slim	GO:0009991	4	246	0.00571013	0.0312346	11881|67092|14828|17341	http://amigo.geneontology.org/cgi-bin/amigo/term_details?term=GO:0009991
response to pH	Gene Ontology	GO:0009268	2	38	0.00579701	0.0315083	11881|74096	http://amigo.geneontology.org/cgi-bin/amigo/term_details?term=GO:0009268
plasma membrane invagination	Gene Ontology	GO:0099024	2	38	0.00579701	0.0315083	14130|16803	http://amigo.geneontology.org/cgi-bin/amigo/term_details?term=GO:0099024
negative regulation of endocytosis	Gene Ontology	GO:0045806	2	38	0.00579701	0.0315083	14130|19152	http://amigo.geneontology.org/cgi-bin/amigo/term_details?term=GO:0045806
reproductive behavior	Gene Ontology	GO:0019098	2	38	0.00579701	0.0315083	13070|20720	http://amigo.geneontology.org/cgi-bin/amigo/term_details?term=GO:0019098
response to pH	Gene Ontology Slim	GO:0009268	2	38	0.00579701	0.0315083	11881|74096	http://amigo.geneontology.org/cgi-bin/amigo/term_details?term=GO:0009268
plasma membrane invagination	Gene Ontology Slim	GO:0099024	2	38	0.00579701	0.0315083	14130|16803	http://amigo.geneontology.org/cgi-bin/amigo/term_details?term=GO:0099024
reproductive behavior	Gene Ontology Slim	GO:0019098	2	38	0.00579701	0.0315083	13070|20720	http://amigo.geneontology.org/cgi-bin/amigo/term_details?term=GO:0019098
negative regulation of endocytosis	Gene Ontology Slim	GO:0045806	2	38	0.00579701	0.0315083	14130|19152	http://amigo.geneontology.org/cgi-bin/amigo/term_details?term=GO:0045806
protein binding involved in cell-cell adhesion	Gene Ontology	GO:0098632	4	249	0.00595243	0.0323017	12550|14828|16952|17912	http://amigo.geneontology.org/cgi-bin/amigo/term_details?term=GO:0098632
protein binding involved in cell-cell adhesion	Gene Ontology Slim	GO:0098632	4	249	0.00595243	0.0323017	12550|14828|16952|17912	http://amigo.geneontology.org/cgi-bin/amigo/term_details?term=GO:0098632
negative regulation of leukocyte mediated immunity	Gene Ontology	GO:0002704	2	39	0.00608307	0.0328543	14130|15216	http://amigo.geneontology.org/cgi-bin/amigo/term_details?term=GO:0002704
negative regulation of proteolysis involved in cellular protein catabolic process	Gene Ontology	GO:1903051	2	39	0.00608307	0.0328543	15216|75744	http://amigo.geneontology.org/cgi-bin/amigo/term_details?term=GO:1903051
calcium-dependent phospholipid binding	Gene Ontology	GO:0005544	2	39	0.00608307	0.0328543	16952|11745	http://amigo.geneontology.org/cgi-bin/amigo/term_details?term=GO:0005544
negative regulation of leukocyte mediated immunity	Gene Ontology Slim	GO:0002704	2	39	0.00608307	0.0328543	14130|15216	http://amigo.geneontology.org/cgi-bin/amigo/term_details?term=GO:0002704
calcium-dependent phospholipid binding	Gene Ontology Slim	GO:0005544	2	39	0.00608307	0.0328543	16952|11745	http://amigo.geneontology.org/cgi-bin/amigo/term_details?term=GO:0005544
negative regulation of proteolysis involved in cellular protein catabolic process	Gene Ontology Slim	GO:1903051	2	39	0.00608307	0.0328543	15216|75744	http://amigo.geneontology.org/cgi-bin/amigo/term_details?term=GO:1903051
protein binding involved in cell adhesion	Gene Ontology	GO:0098631	4	251	0.00611771	0.0328951	12550|14828|16952|17912	http://amigo.geneontology.org/cgi-bin/amigo/term_details?term=GO:0098631
protein binding involved in cell adhesion	Gene Ontology Slim	GO:0098631	4	251	0.00611771	0.0328951	12550|14828|16952|17912	http://amigo.geneontology.org/cgi-bin/amigo/term_details?term=GO:0098631
negative regulation of catabolic process	Gene Ontology	GO:0009895	3	127	0.00611946	0.0328951	15216|20720|75744	http://amigo.geneontology.org/cgi-bin/amigo/term_details?term=GO:0009895
regulation of proteasomal protein catabolic process	Gene Ontology	GO:0061136	3	127	0.00611946	0.0328951	15216|75744|13132	http://amigo.geneontology.org/cgi-bin/amigo/term_details?term=GO:0061136
negative regulation of catabolic process	Gene Ontology Slim	GO:0009895	3	127	0.00611946	0.0328951	15216|20720|75744	http://amigo.geneontology.org/cgi-bin/amigo/term_details?term=GO:0009895
regulation of proteasomal protein catabolic process	Gene Ontology Slim	GO:0061136	3	127	0.00611946	0.0328951	15216|75744|13132	http://amigo.geneontology.org/cgi-bin/amigo/term_details?term=GO:0061136
gated channel activity	Gene Ontology	GO:0022836	4	252	0.00620149	0.0332838	74096|228139|56461|20276	http://amigo.geneontology.org/cgi-bin/amigo/term_details?term=GO:0022836
gated channel activity	Gene Ontology Slim	GO:0022836	4	252	0.00620149	0.0332838	74096|228139|56461|20276	http://amigo.geneontology.org/cgi-bin/amigo/term_details?term=GO:0022836
adherens junction	Gene Ontology	GO:0005912	6	574	0.00630933	0.0337831	14828|18453|12550|16952|13132|17912	http://amigo.geneontology.org/cgi-bin/amigo/term_details?term=GO:0005912
adherens junction	Gene Ontology Slim	GO:0005912	6	574	0.00630933	0.0337831	14828|18453|12550|16952|13132|17912	http://amigo.geneontology.org/cgi-bin/amigo/term_details?term=GO:0005912
regulation of interleukin-10 production	Gene Ontology	GO:0032653	2	40	0.00637546	0.0340118	14130|13861	http://amigo.geneontology.org/cgi-bin/amigo/term_details?term=GO:0032653
oxidoreductase activity, acting on peroxide as acceptor	Gene Ontology	GO:0016684	2	40	0.00637546	0.0340118	17523|13861	http://amigo.geneontology.org/cgi-bin/amigo/term_details?term=GO:0016684
oxidoreductase activity, acting on peroxide as acceptor	Gene Ontology Slim	GO:0016684	2	40	0.00637546	0.0340118	17523|13861	http://amigo.geneontology.org/cgi-bin/amigo/term_details?term=GO:0016684
regulation of interleukin-10 production	Gene Ontology Slim	GO:0032653	2	40	0.00637546	0.0340118	14130|13861	http://amigo.geneontology.org/cgi-bin/amigo/term_details?term=GO:0032653
regulation of hydrolase activity	Gene Ontology	GO:0051336	7	761	0.00638187	0.0340118	14828|20720|12550|16952|20568|13011|66222	http://amigo.geneontology.org/cgi-bin/amigo/term_details?term=GO:0051336
regulation of hydrolase activity	Gene Ontology Slim	GO:0051336	7	761	0.00638187	0.0340118	14828|20720|12550|16952|20568|13011|66222	http://amigo.geneontology.org/cgi-bin/amigo/term_details?term=GO:0051336
transferase activity, transferring glycosyl groups	Gene Ontology	GO:0016757	4	255	0.00645739	0.0342926	319804|56386|14936|14421	http://amigo.geneontology.org/cgi-bin/amigo/term_details?term=GO:0016757
coenzyme metabolic process	Gene Ontology	GO:0006732	4	255	0.00645739	0.0342926	212032|67800|73724|18648	http://amigo.geneontology.org/cgi-bin/amigo/term_details?term=GO:0006732
coenzyme metabolic process	Gene Ontology Slim	GO:0006732	4	255	0.00645739	0.0342926	212032|67800|73724|18648	http://amigo.geneontology.org/cgi-bin/amigo/term_details?term=GO:0006732
transferase activity, transferring glycosyl groups	Gene Ontology Slim	GO:0016757	4	255	0.00645739	0.0342926	319804|56386|14936|14421	http://amigo.geneontology.org/cgi-bin/amigo/term_details?term=GO:0016757
regulation of neuron differentiation	Gene Ontology	GO:0045664	6	577	0.00646463	0.0342926	12569|20720|64009|11881|13132|14581	http://amigo.geneontology.org/cgi-bin/amigo/term_details?term=GO:0045664
regulation of neuron differentiation	Gene Ontology Slim	GO:0045664	6	577	0.00646463	0.0342926	12569|20720|64009|11881|13132|14581	http://amigo.geneontology.org/cgi-bin/amigo/term_details?term=GO:0045664
positive regulation of lipid metabolic process	Gene Ontology	GO:0045834	3	130	0.00651644	0.0344606	67800|16952|13132	http://amigo.geneontology.org/cgi-bin/amigo/term_details?term=GO:0045834
cation channel complex	Gene Ontology	GO:0034703	3	130	0.00651644	0.0344606	53321|56461|20276	http://amigo.geneontology.org/cgi-bin/amigo/term_details?term=GO:0034703
cation channel complex	Gene Ontology Slim	GO:0034703	3	130	0.00651644	0.0344606	53321|56461|20276	http://amigo.geneontology.org/cgi-bin/amigo/term_details?term=GO:0034703
positive regulation of lipid metabolic process	Gene Ontology Slim	GO:0045834	3	130	0.00651644	0.0344606	67800|16952|13132	http://amigo.geneontology.org/cgi-bin/amigo/term_details?term=GO:0045834
negative regulation of catalytic activity	Gene Ontology	GO:0043086	6	579	0.0065697	0.0346886	20720|16952|20568|13011|14581|66222	http://amigo.geneontology.org/cgi-bin/amigo/term_details?term=GO:0043086
negative regulation of catalytic activity	Gene Ontology Slim	GO:0043086	6	579	0.0065697	0.0346886	20720|16952|20568|13011|14581|66222	http://amigo.geneontology.org/cgi-bin/amigo/term_details?term=GO:0043086
cell development	Gene Ontology	GO:0048468	12	1849	0.00658546	0.0347183	12569|20720|30931|64009|17341|12550|53321|11881|13132|75019|14581|20112	http://amigo.geneontology.org/cgi-bin/amigo/term_details?term=GO:0048468
cell development	Gene Ontology Slim	GO:0048468	12	1849	0.00658546	0.0347183	12569|20720|30931|64009|17341|12550|53321|11881|13132|75019|14581|20112	http://amigo.geneontology.org/cgi-bin/amigo/term_details?term=GO:0048468
cellular response to molecule of bacterial origin	Gene Ontology	GO:0071219	3	131	0.0066521	0.0350156	14130|16803|14581	http://amigo.geneontology.org/cgi-bin/amigo/term_details?term=GO:0071219
cellular response to molecule of bacterial origin	Gene Ontology Slim	GO:0071219	3	131	0.0066521	0.0350156	14130|16803|14581	http://amigo.geneontology.org/cgi-bin/amigo/term_details?term=GO:0071219
negative regulation of lymphocyte differentiation	Gene Ontology	GO:0045620	2	41	0.00667415	0.0350607	16952|21946	http://amigo.geneontology.org/cgi-bin/amigo/term_details?term=GO:0045620
negative regulation of lymphocyte differentiation	Gene Ontology Slim	GO:0045620	2	41	0.00667415	0.0350607	16952|21946	http://amigo.geneontology.org/cgi-bin/amigo/term_details?term=GO:0045620
cell projection organization	Gene Ontology	GO:0030030	9	1176	0.00668116	0.0350607	12569|20720|30931|64009|53321|11881|218630|13132|14581	http://amigo.geneontology.org/cgi-bin/amigo/term_details?term=GO:0030030
cell projection organization	Gene Ontology Slim	GO:0030030	9	1176	0.00668116	0.0350607	12569|20720|30931|64009|53321|11881|218630|13132|14581	http://amigo.geneontology.org/cgi-bin/amigo/term_details?term=GO:0030030
myeloid leukocyte migration	Gene Ontology	GO:0097529	3	132	0.00678943	0.0355743	16803|16952|13861	http://amigo.geneontology.org/cgi-bin/amigo/term_details?term=GO:0097529
myeloid leukocyte migration	Gene Ontology Slim	GO:0097529	3	132	0.00678943	0.0355743	16803|16952|13861	http://amigo.geneontology.org/cgi-bin/amigo/term_details?term=GO:0097529
negative regulation of cell differentiation	Gene Ontology	GO:0045596	6	584	0.0068378	0.035773	12569|21946|17341|16952|13132|14581	http://amigo.geneontology.org/cgi-bin/amigo/term_details?term=GO:0045596
negative regulation of cell differentiation	Gene Ontology Slim	GO:0045596	6	584	0.0068378	0.035773	12569|21946|17341|16952|13132|14581	http://amigo.geneontology.org/cgi-bin/amigo/term_details?term=GO:0045596
cellular component morphogenesis	Gene Ontology	GO:0032989	9	1182	0.00689603	0.0360225	12569|14733|64009|75019|12550|53321|16952|218630|13132	http://amigo.geneontology.org/cgi-bin/amigo/term_details?term=GO:0032989
cellular component morphogenesis	Gene Ontology Slim	GO:0032989	9	1182	0.00689603	0.0360225	12569|14733|64009|75019|12550|53321|16952|218630|13132	http://amigo.geneontology.org/cgi-bin/amigo/term_details?term=GO:0032989
carbohydrate metabolic process	Gene Ontology	GO:0005975	6	586	0.00694724	0.0362347	212032|14421|18648|56386|14936|67800	http://amigo.geneontology.org/cgi-bin/amigo/term_details?term=GO:0005975
carbohydrate metabolic process	Gene Ontology Slim	GO:0005975	6	586	0.00694724	0.0362347	212032|14421|18648|56386|14936|67800	http://amigo.geneontology.org/cgi-bin/amigo/term_details?term=GO:0005975
regulation of B cell mediated immunity	Gene Ontology	GO:0002712	2	42	0.0069791	0.0362352	14130|14125	http://amigo.geneontology.org/cgi-bin/amigo/term_details?term=GO:0002712
cerebellum morphogenesis	Gene Ontology	GO:0021587	2	42	0.0069791	0.0362352	14828|20720	http://amigo.geneontology.org/cgi-bin/amigo/term_details?term=GO:0021587
regulation of immunoglobulin mediated immune response	Gene Ontology	GO:0002889	2	42	0.0069791	0.0362352	14130|14125	http://amigo.geneontology.org/cgi-bin/amigo/term_details?term=GO:0002889
regulation of B cell mediated immunity	Gene Ontology Slim	GO:0002712	2	42	0.0069791	0.0362352	14130|14125	http://amigo.geneontology.org/cgi-bin/amigo/term_details?term=GO:0002712
cerebellum morphogenesis	Gene Ontology Slim	GO:0021587	2	42	0.0069791	0.0362352	14828|20720	http://amigo.geneontology.org/cgi-bin/amigo/term_details?term=GO:0021587
regulation of immunoglobulin mediated immune response	Gene Ontology Slim	GO:0002889	2	42	0.0069791	0.0362352	14130|14125	http://amigo.geneontology.org/cgi-bin/amigo/term_details?term=GO:0002889
hindbrain development	Gene Ontology	GO:0030902	3	134	0.00706913	0.036647	12569|14828|20720	http://amigo.geneontology.org/cgi-bin/amigo/term_details?term=GO:0030902
hindbrain development	Gene Ontology Slim	GO:0030902	3	134	0.00706913	0.036647	12569|14828|20720	http://amigo.geneontology.org/cgi-bin/amigo/term_details?term=GO:0030902
establishment of protein localization	Gene Ontology	GO:0045184	11	1634	0.0071066	0.0367855	12569|19073|230751|30931|75744|12550|16952|66111|13132|381038|56461	http://amigo.geneontology.org/cgi-bin/amigo/term_details?term=GO:0045184
establishment of protein localization	Gene Ontology Slim	GO:0045184	11	1634	0.0071066	0.0367855	12569|19073|230751|30931|75744|12550|16952|66111|13132|381038|56461	http://amigo.geneontology.org/cgi-bin/amigo/term_details?term=GO:0045184
positive regulation of developmental process	Gene Ontology	GO:0051094	9	1189	0.00715339	0.0369718	14828|11745|16952|14733|20720|19126|11881|13132|14581	http://amigo.geneontology.org/cgi-bin/amigo/term_details?term=GO:0051094
positive regulation of developmental process	Gene Ontology Slim	GO:0051094	9	1189	0.00715339	0.0369718	14828|11745|16952|14733|20720|19126|11881|13132|14581	http://amigo.geneontology.org/cgi-bin/amigo/term_details?term=GO:0051094
anchoring junction	Gene Ontology	GO:0070161	6	591	0.00722639	0.0372928	14828|18453|12550|16952|13132|17912	http://amigo.geneontology.org/cgi-bin/amigo/term_details?term=GO:0070161
anchoring junction	Gene Ontology Slim	GO:0070161	6	591	0.00722639	0.0372928	14828|18453|12550|16952|13132|17912	http://amigo.geneontology.org/cgi-bin/amigo/term_details?term=GO:0070161
clathrin coat	Gene Ontology	GO:0030118	2	43	0.00729027	0.0373968	73094|13132	http://amigo.geneontology.org/cgi-bin/amigo/term_details?term=GO:0030118
chaperone-mediated protein folding	Gene Ontology	GO:0061077	2	43	0.00729027	0.0373968	12304|30931	http://amigo.geneontology.org/cgi-bin/amigo/term_details?term=GO:0061077
negative regulation of cellular protein catabolic process	Gene Ontology	GO:1903363	2	43	0.00729027	0.0373968	15216|75744	http://amigo.geneontology.org/cgi-bin/amigo/term_details?term=GO:1903363
interleukin-10 production	Gene Ontology	GO:0032613	2	43	0.00729027	0.0373968	14130|13861	http://amigo.geneontology.org/cgi-bin/amigo/term_details?term=GO:0032613
negative regulation of cellular protein catabolic process	Gene Ontology Slim	GO:1903363	2	43	0.00729027	0.0373968	15216|75744	http://amigo.geneontology.org/cgi-bin/amigo/term_details?term=GO:1903363
interleukin-10 production	Gene Ontology Slim	GO:0032613	2	43	0.00729027	0.0373968	14130|13861	http://amigo.geneontology.org/cgi-bin/amigo/term_details?term=GO:0032613
chaperone-mediated protein folding	Gene Ontology Slim	GO:0061077	2	43	0.00729027	0.0373968	12304|30931	http://amigo.geneontology.org/cgi-bin/amigo/term_details?term=GO:0061077
clathrin coat	Gene Ontology Slim	GO:0030118	2	43	0.00729027	0.0373968	73094|13132	http://amigo.geneontology.org/cgi-bin/amigo/term_details?term=GO:0030118
intracellular protein transport	Gene Ontology	GO:0006886	7	784	0.00744997	0.0381588	12569|56461|12550|75744|230751|13132|381038	http://amigo.geneontology.org/cgi-bin/amigo/term_details?term=GO:0006886
intracellular protein transport	Gene Ontology Slim	GO:0006886	7	784	0.00744997	0.0381588	12569|56461|12550|75744|230751|13132|381038	http://amigo.geneontology.org/cgi-bin/amigo/term_details?term=GO:0006886
immune system development	Gene Ontology	GO:0002520	7	786	0.00754874	0.0386069	110794|21946|108800|16952|13132|14581|19152	http://amigo.geneontology.org/cgi-bin/amigo/term_details?term=GO:0002520
immune system development	Gene Ontology Slim	GO:0002520	7	786	0.00754874	0.0386069	110794|21946|108800|16952|13132|14581|19152	http://amigo.geneontology.org/cgi-bin/amigo/term_details?term=GO:0002520
membrane invagination	Gene Ontology	GO:0010324	2	44	0.00760763	0.0386768	14130|16803	http://amigo.geneontology.org/cgi-bin/amigo/term_details?term=GO:0010324
regulation of toll-like receptor signaling pathway	Gene Ontology	GO:0034121	2	44	0.00760763	0.0386768	16803|14581	http://amigo.geneontology.org/cgi-bin/amigo/term_details?term=GO:0034121
lateral plasma membrane	Gene Ontology	GO:0016328	2	44	0.00760763	0.0386768	12550|16952	http://amigo.geneontology.org/cgi-bin/amigo/term_details?term=GO:0016328
water homeostasis	Gene Ontology	GO:0030104	2	44	0.00760763	0.0386768	12550|20276	http://amigo.geneontology.org/cgi-bin/amigo/term_details?term=GO:0030104
regulation of toll-like receptor signaling pathway	Gene Ontology Slim	GO:0034121	2	44	0.00760763	0.0386768	16803|14581	http://amigo.geneontology.org/cgi-bin/amigo/term_details?term=GO:0034121
lateral plasma membrane	Gene Ontology Slim	GO:0016328	2	44	0.00760763	0.0386768	12550|16952	http://amigo.geneontology.org/cgi-bin/amigo/term_details?term=GO:0016328
membrane invagination	Gene Ontology Slim	GO:0010324	2	44	0.00760763	0.0386768	14130|16803	http://amigo.geneontology.org/cgi-bin/amigo/term_details?term=GO:0010324
water homeostasis	Gene Ontology Slim	GO:0030104	2	44	0.00760763	0.0386768	12550|20276	http://amigo.geneontology.org/cgi-bin/amigo/term_details?term=GO:0030104
regulation of signal transduction	Gene Ontology	GO:0009966	13	2126	0.00762474	0.0387063	15216|12569|14828|18453|14733|14125|20720|16803|12550|13132|14373|14581|381038	http://amigo.geneontology.org/cgi-bin/amigo/term_details?term=GO:0009966
regulation of signal transduction	Gene Ontology Slim	GO:0009966	13	2126	0.00762474	0.0387063	15216|12569|14828|18453|14733|14125|20720|16803|12550|13132|14373|14581|381038	http://amigo.geneontology.org/cgi-bin/amigo/term_details?term=GO:0009966
cellular protein metabolic process	Gene Ontology	GO:0044267	19	3670	0.00764582	0.0387558	15216|53856|14828|30931|18453|14125|13132|20720|108098|12569|12550|16952|20568|13011|13035|75744|66222|14581|20112	http://amigo.geneontology.org/cgi-bin/amigo/term_details?term=GO:0044267
cellular protein metabolic process	Gene Ontology Slim	GO:0044267	19	3670	0.00764582	0.0387558	15216|53856|14828|30931|18453|14125|13132|20720|108098|12569|12550|16952|20568|13011|13035|75744|66222|14581|20112	http://amigo.geneontology.org/cgi-bin/amigo/term_details?term=GO:0044267
secondary metabolic process	Gene Ontology	GO:0019748	2	45	0.00793113	0.0400832	13070|18648	http://amigo.geneontology.org/cgi-bin/amigo/term_details?term=GO:0019748
negative regulation of cytokine secretion	Gene Ontology	GO:0050710	2	45	0.00793113	0.0400832	19073|16952	http://amigo.geneontology.org/cgi-bin/amigo/term_details?term=GO:0050710
negative regulation of cytokine secretion	Gene Ontology Slim	GO:0050710	2	45	0.00793113	0.0400832	19073|16952	http://amigo.geneontology.org/cgi-bin/amigo/term_details?term=GO:0050710
secondary metabolic process	Gene Ontology Slim	GO:0019748	2	45	0.00793113	0.0400832	13070|18648	http://amigo.geneontology.org/cgi-bin/amigo/term_details?term=GO:0019748
UDP-glycosyltransferase activity	Gene Ontology	GO:0008194	3	140	0.00794892	0.0401139	56386|14936|14421	http://amigo.geneontology.org/cgi-bin/amigo/term_details?term=GO:0008194
UDP-glycosyltransferase activity	Gene Ontology Slim	GO:0008194	3	140	0.00794892	0.0401139	56386|14936|14421	http://amigo.geneontology.org/cgi-bin/amigo/term_details?term=GO:0008194
plasma membrane region	Gene Ontology	GO:0098590	7	795	0.0080053	0.0403389	64009|12550|16952|19126|20276|13132|30805	http://amigo.geneontology.org/cgi-bin/amigo/term_details?term=GO:0098590
plasma membrane region	Gene Ontology Slim	GO:0098590	7	795	0.0080053	0.0403389	64009|12550|16952|19126|20276|13132|30805	http://amigo.geneontology.org/cgi-bin/amigo/term_details?term=GO:0098590
regulation of lipid metabolic process	Gene Ontology	GO:0019216	4	272	0.00804048	0.0404566	67800|14581|16952|13132	http://amigo.geneontology.org/cgi-bin/amigo/term_details?term=GO:0019216
regulation of lipid metabolic process	Gene Ontology Slim	GO:0019216	4	272	0.00804048	0.0404566	67800|14581|16952|13132	http://amigo.geneontology.org/cgi-bin/amigo/term_details?term=GO:0019216
regulation of nervous system development	Gene Ontology	GO:0051960	7	798	0.00816193	0.0410074	12569|20720|64009|12550|11881|13132|14581	http://amigo.geneontology.org/cgi-bin/amigo/term_details?term=GO:0051960
regulation of nervous system development	Gene Ontology Slim	GO:0051960	7	798	0.00816193	0.0410074	12569|20720|64009|12550|11881|13132|14581	http://amigo.geneontology.org/cgi-bin/amigo/term_details?term=GO:0051960
positive regulation of pathway-restricted SMAD protein phosphorylation	Gene Ontology	GO:0010862	2	46	0.00826074	0.0413521	15216|13132	http://amigo.geneontology.org/cgi-bin/amigo/term_details?term=GO:0010862
hindbrain morphogenesis	Gene Ontology	GO:0021575	2	46	0.00826074	0.0413521	14828|20720	http://amigo.geneontology.org/cgi-bin/amigo/term_details?term=GO:0021575
positive regulation of pathway-restricted SMAD protein phosphorylation	Gene Ontology Slim	GO:0010862	2	46	0.00826074	0.0413521	15216|13132	http://amigo.geneontology.org/cgi-bin/amigo/term_details?term=GO:0010862
hindbrain morphogenesis	Gene Ontology Slim	GO:0021575	2	46	0.00826074	0.0413521	14828|20720	http://amigo.geneontology.org/cgi-bin/amigo/term_details?term=GO:0021575
regulation of leukocyte migration	Gene Ontology	GO:0002685	3	143	0.00841193	0.0420474	16803|16952|50701	http://amigo.geneontology.org/cgi-bin/amigo/term_details?term=GO:0002685
regulation of leukocyte migration	Gene Ontology Slim	GO:0002685	3	143	0.00841193	0.0420474	16803|16952|50701	http://amigo.geneontology.org/cgi-bin/amigo/term_details?term=GO:0002685
negative regulation of cell projection organization	Gene Ontology	GO:0031345	3	144	0.00856972	0.0425346	12569|14581|13132	http://amigo.geneontology.org/cgi-bin/amigo/term_details?term=GO:0031345
negative regulation of cell projection organization	Gene Ontology Slim	GO:0031345	3	144	0.00856972	0.0425346	12569|14581|13132	http://amigo.geneontology.org/cgi-bin/amigo/term_details?term=GO:0031345
import into cell	Gene Ontology	GO:0098657	2	47	0.00859643	0.0425346	15216|30931	http://amigo.geneontology.org/cgi-bin/amigo/term_details?term=GO:0098657
mating	Gene Ontology	GO:0007618	2	47	0.00859643	0.0425346	13070|20720	http://amigo.geneontology.org/cgi-bin/amigo/term_details?term=GO:0007618
response to nutrient	Gene Ontology	GO:0007584	2	47	0.00859643	0.0425346	11881|67092	http://amigo.geneontology.org/cgi-bin/amigo/term_details?term=GO:0007584
modification by host of symbiont morphology or physiology	Gene Ontology	GO:0051851	2	47	0.00859643	0.0425346	13035|50701	http://amigo.geneontology.org/cgi-bin/amigo/term_details?term=GO:0051851
glutathione metabolic process	Gene Ontology	GO:0006749	2	47	0.00859643	0.0425346	14862|66071	http://amigo.geneontology.org/cgi-bin/amigo/term_details?term=GO:0006749
mating	Gene Ontology Slim	GO:0007618	2	47	0.00859643	0.0425346	13070|20720	http://amigo.geneontology.org/cgi-bin/amigo/term_details?term=GO:0007618
response to nutrient	Gene Ontology Slim	GO:0007584	2	47	0.00859643	0.0425346	11881|67092	http://amigo.geneontology.org/cgi-bin/amigo/term_details?term=GO:0007584
glutathione metabolic process	Gene Ontology Slim	GO:0006749	2	47	0.00859643	0.0425346	14862|66071	http://amigo.geneontology.org/cgi-bin/amigo/term_details?term=GO:0006749
modification by host of symbiont morphology or physiology	Gene Ontology Slim	GO:0051851	2	47	0.00859643	0.0425346	13035|50701	http://amigo.geneontology.org/cgi-bin/amigo/term_details?term=GO:0051851
import into cell	Gene Ontology Slim	GO:0098657	2	47	0.00859643	0.0425346	15216|30931	http://amigo.geneontology.org/cgi-bin/amigo/term_details?term=GO:0098657
regulation of cellular catabolic process	Gene Ontology	GO:0031329	4	280	0.0088663	0.0438066	15216|75744|18648|13132	http://amigo.geneontology.org/cgi-bin/amigo/term_details?term=GO:0031329
regulation of cellular catabolic process	Gene Ontology Slim	GO:0031329	4	280	0.0088663	0.0438066	15216|75744|18648|13132	http://amigo.geneontology.org/cgi-bin/amigo/term_details?term=GO:0031329
positive regulation of phagocytosis	Gene Ontology	GO:0050766	2	48	0.00893816	0.0440344	14130|16803	http://amigo.geneontology.org/cgi-bin/amigo/term_details?term=GO:0050766
regulation of acute inflammatory response	Gene Ontology	GO:0002673	2	48	0.00893816	0.0440344	14130|14125	http://amigo.geneontology.org/cgi-bin/amigo/term_details?term=GO:0002673
regulation of acute inflammatory response	Gene Ontology Slim	GO:0002673	2	48	0.00893816	0.0440344	14130|14125	http://amigo.geneontology.org/cgi-bin/amigo/term_details?term=GO:0002673
positive regulation of phagocytosis	Gene Ontology Slim	GO:0050766	2	48	0.00893816	0.0440344	14130|16803	http://amigo.geneontology.org/cgi-bin/amigo/term_details?term=GO:0050766
cellular macromolecule metabolic process	Gene Ontology	GO:0044260	28	6280	0.00897909	0.0441725	18453|20720|17341|75744|20568|108098|20112|12569|11745|14733|30931|53856|218630|110794|14828|231507|14125|13011|12550|16952|14581|56461|15216|50701|14936|13132|13035|66222	http://amigo.geneontology.org/cgi-bin/amigo/term_details?term=GO:0044260
cellular macromolecule metabolic process	Gene Ontology Slim	GO:0044260	28	6280	0.00897909	0.0441725	18453|20720|17341|75744|20568|108098|20112|12569|11745|14733|30931|53856|218630|110794|14828|231507|14125|13011|12550|16952|14581|56461|15216|50701|14936|13132|13035|66222	http://amigo.geneontology.org/cgi-bin/amigo/term_details?term=GO:0044260
regulation of proteolysis involved in cellular protein catabolic process	Gene Ontology	GO:1903050	3	147	0.0090535	0.0444746	15216|75744|13132	http://amigo.geneontology.org/cgi-bin/amigo/term_details?term=GO:1903050
regulation of proteolysis involved in cellular protein catabolic process	Gene Ontology Slim	GO:1903050	3	147	0.0090535	0.0444746	15216|75744|13132	http://amigo.geneontology.org/cgi-bin/amigo/term_details?term=GO:1903050
cell-cell adherens junction	Gene Ontology	GO:0005913	4	283	0.00918974	0.0450791	12550|14828|16952|17912	http://amigo.geneontology.org/cgi-bin/amigo/term_details?term=GO:0005913
cell-cell adherens junction	Gene Ontology Slim	GO:0005913	4	283	0.00918974	0.0450791	12550|14828|16952|17912	http://amigo.geneontology.org/cgi-bin/amigo/term_details?term=GO:0005913
positive regulation of protein metabolic process	Gene Ontology	GO:0051247	9	1240	0.009258	0.0453489	15216|12569|14828|16803|14125|50701|53856|75744|13132	http://amigo.geneontology.org/cgi-bin/amigo/term_details?term=GO:0051247
positive regulation of protein metabolic process	Gene Ontology Slim	GO:0051247	9	1240	0.009258	0.0453489	15216|12569|14828|16803|14125|50701|53856|75744|13132	http://amigo.geneontology.org/cgi-bin/amigo/term_details?term=GO:0051247
regulation of leukocyte mediated immunity	Gene Ontology	GO:0002703	3	150	0.00955299	0.046727	14130|15216|14125	http://amigo.geneontology.org/cgi-bin/amigo/term_details?term=GO:0002703
regulation of leukocyte mediated immunity	Gene Ontology Slim	GO:0002703	3	150	0.00955299	0.046727	14130|15216|14125	http://amigo.geneontology.org/cgi-bin/amigo/term_details?term=GO:0002703
epithelial cell morphogenesis	Gene Ontology	GO:0003382	2	50	0.00963958	0.0470161	12550|75019	http://amigo.geneontology.org/cgi-bin/amigo/term_details?term=GO:0003382
interaction with symbiont	Gene Ontology	GO:0051702	2	50	0.00963958	0.0470161	13035|50701	http://amigo.geneontology.org/cgi-bin/amigo/term_details?term=GO:0051702
interaction with symbiont	Gene Ontology Slim	GO:0051702	2	50	0.00963958	0.0470161	13035|50701	http://amigo.geneontology.org/cgi-bin/amigo/term_details?term=GO:0051702
epithelial cell morphogenesis	Gene Ontology Slim	GO:0003382	2	50	0.00963958	0.0470161	12550|75019	http://amigo.geneontology.org/cgi-bin/amigo/term_details?term=GO:0003382
positive regulation of immune effector process	Gene Ontology	GO:0002699	3	152	0.00989476	0.0481921	16803|14125|16952	http://amigo.geneontology.org/cgi-bin/amigo/term_details?term=GO:0002699
positive regulation of immune effector process	Gene Ontology Slim	GO:0002699	3	152	0.00989476	0.0481921	16803|14125|16952	http://amigo.geneontology.org/cgi-bin/amigo/term_details?term=GO:0002699
superoxide metabolic process	Gene Ontology	GO:0006801	2	51	0.0099992	0.0485625	53856|17523	http://amigo.geneontology.org/cgi-bin/amigo/term_details?term=GO:0006801
regulation of plasma lipoprotein particle levels	Gene Ontology	GO:0097006	2	51	0.0099992	0.0485625	67800|17523	http://amigo.geneontology.org/cgi-bin/amigo/term_details?term=GO:0097006
superoxide metabolic process	Gene Ontology Slim	GO:0006801	2	51	0.0099992	0.0485625	53856|17523	http://amigo.geneontology.org/cgi-bin/amigo/term_details?term=GO:0006801
regulation of plasma lipoprotein particle levels	Gene Ontology Slim	GO:0097006	2	51	0.0099992	0.0485625	67800|17523	http://amigo.geneontology.org/cgi-bin/amigo/term_details?term=GO:0097006
carbohydrate biosynthetic process	Gene Ontology	GO:0016051	3	153	0.0100683	0.0488287	67800|18648|14936	http://amigo.geneontology.org/cgi-bin/amigo/term_details?term=GO:0016051
carbohydrate biosynthetic process	Gene Ontology Slim	GO:0016051	3	153	0.0100683	0.0488287	67800|18648|14936	http://amigo.geneontology.org/cgi-bin/amigo/term_details?term=GO:0016051
nuclear lumen	Gene Ontology	GO:0031981	14	2455	0.0101232	0.0490257	110794|12569|108800|16993|66071|64009|16952|108098|218630|13132|15485|14581|11655|20112	http://amigo.geneontology.org/cgi-bin/amigo/term_details?term=GO:0031981
nuclear lumen	Gene Ontology Slim	GO:0031981	14	2455	0.0101232	0.0490257	110794|12569|108800|16993|66071|64009|16952|108098|218630|13132|15485|14581|11655|20112	http://amigo.geneontology.org/cgi-bin/amigo/term_details?term=GO:0031981
proteasome-mediated ubiquitin-dependent protein catabolic process	Gene Ontology	GO:0043161	4	293	0.0103232	0.0499126	15216|75744|30931|13132	http://amigo.geneontology.org/cgi-bin/amigo/term_details?term=GO:0043161
proteasome-mediated ubiquitin-dependent protein catabolic process	Gene Ontology Slim	GO:0043161	4	293	0.0103232	0.0499126	15216|75744|30931|13132	http://amigo.geneontology.org/cgi-bin/amigo/term_details?term=GO:0043161
cerebellar cortex development	Gene Ontology	GO:0021695	2	52	0.0103647	0.0499126	14828|20720	http://amigo.geneontology.org/cgi-bin/amigo/term_details?term=GO:0021695
inclusion body	Gene Ontology	GO:0016234	2	52	0.0103647	0.0499126	12550|14936	http://amigo.geneontology.org/cgi-bin/amigo/term_details?term=GO:0016234
pyridoxal phosphate binding	Gene Ontology	GO:0030170	2	52	0.0103647	0.0499126	15186|11655	http://amigo.geneontology.org/cgi-bin/amigo/term_details?term=GO:0030170
inclusion body	Gene Ontology Slim	GO:0016234	2	52	0.0103647	0.0499126	12550|14936	http://amigo.geneontology.org/cgi-bin/amigo/term_details?term=GO:0016234
cerebellar cortex development	Gene Ontology Slim	GO:0021695	2	52	0.0103647	0.0499126	14828|20720	http://amigo.geneontology.org/cgi-bin/amigo/term_details?term=GO:0021695
pyridoxal phosphate binding	Gene Ontology Slim	GO:0030170	2	52	0.0103647	0.0499126	15186|11655	http://amigo.geneontology.org/cgi-bin/amigo/term_details?term=GO:0030170
ion transmembrane transporter activity	Gene Ontology	GO:0015075	6	640	0.0104075	0.0500483	74096|56461|228139|246049|20276|30805	http://amigo.geneontology.org/cgi-bin/amigo/term_details?term=GO:0015075
ion transmembrane transporter activity	Gene Ontology Slim	GO:0015075	6	640	0.0104075	0.0500483	74096|56461|228139|246049|20276|30805	http://amigo.geneontology.org/cgi-bin/amigo/term_details?term=GO:0015075
multicellular organismal homeostasis	Gene Ontology	GO:0048871	4	294	0.0104413	0.05014	15216|12550|20276|19126	http://amigo.geneontology.org/cgi-bin/amigo/term_details?term=GO:0048871
multicellular organismal homeostasis	Gene Ontology Slim	GO:0048871	4	294	0.0104413	0.05014	15216|12550|20276|19126	http://amigo.geneontology.org/cgi-bin/amigo/term_details?term=GO:0048871
transferase activity	Gene Ontology	GO:0016740	12	1969	0.0105343	0.0505161	212032|12569|14862|14421|67092|108098|319804|56386|14936|67800|11655|20112	http://amigo.geneontology.org/cgi-bin/amigo/term_details?term=GO:0016740
transferase activity	Gene Ontology Slim	GO:0016740	12	1969	0.0105343	0.0505161	212032|12569|14862|14421|67092|108098|319804|56386|14936|67800|11655|20112	http://amigo.geneontology.org/cgi-bin/amigo/term_details?term=GO:0016740
single-organism cellular localization	Gene Ontology	GO:1902580	7	840	0.0106001	0.0507605	12569|108800|14125|30931|12550|13132|56461	http://amigo.geneontology.org/cgi-bin/amigo/term_details?term=GO:1902580
single-organism cellular localization	Gene Ontology Slim	GO:1902580	7	840	0.0106001	0.0507605	12569|108800|14125|30931|12550|13132|56461	http://amigo.geneontology.org/cgi-bin/amigo/term_details?term=GO:1902580
neuromuscular junction	Gene Ontology	GO:0031594	2	53	0.0107361	0.0513038	12569|20720	http://amigo.geneontology.org/cgi-bin/amigo/term_details?term=GO:0031594
neuromuscular junction	Gene Ontology Slim	GO:0031594	2	53	0.0107361	0.0513038	12569|20720	http://amigo.geneontology.org/cgi-bin/amigo/term_details?term=GO:0031594
positive regulation of cellular protein localization	Gene Ontology	GO:1903829	4	297	0.0108008	0.0515409	12550|12569|230751|13132	http://amigo.geneontology.org/cgi-bin/amigo/term_details?term=GO:1903829
[truncated: 4,948 more rows]

## Sheet: cluster-2-5-kegg
##Databases: BioCyc, Gene Ontology, KEGG PATHWAY, PANTHER, Gene Ontology Slim, Reactome
[truncated: 11,153 more rows]

[truncated: 5 more sheets: cluster-3-kegg, cluster-4-kegg, cluster-6-kegg, cluster-7-kegg, cluster-8-kegg]
