# Supplementary material for: Central gene transcriptional regulatory networks shaping monocyte development in bone marrow
Source: Front Immunol. 2022 Oct 11;13:1011279. doi: 10.3389/fimmu.2022.1011279 (PMC9595600; doi:10.3389/fimmu.2022.1011279)
Supplement: Supplementary file 9 [file DataSheet_7.xlsx]

## Sheet: GMP-Monocyte-A5SS.MATS.JC
ID	GeneID	geneSymbol	chr	strand	longExonStart_0base	longExonEnd	shortES	shortEE	flankingES	flankingEE	ID	IJC_SAMPLE_1	SJC_SAMPLE_1	IJC_SAMPLE_2	SJC_SAMPLE_2	IncFormLen	SkipFormLen	PValue	FDR	IncLevel1	IncLevel2	IncLevelDifference
1	2900056M20Rik	2900056M20Rik	chrX	-	152327365	152327493	152327409	152327493	152327160	152327239	1	14,3,12,0,8,0,0,0,0,0,0,0	4,1,3,1,1,0,0,0,0,0,0,0	0,9,0	0,1,0	143	99	1	1	0.708,0.675,0.735,0.0,0.847,NA,NA,NA,NA,NA,NA,NA	NA,0.862,NA	-0.269
3	Tsr2	Tsr2	chrX	-	151090595	151090781	151090604	151090781	151087093	151090414	3	5,7,12,5,14,0,0,0,0,0,0,0	19,25,24,10,25,0,0,0,0,0,0,0	3,6,0	3,1,1	108	99	1	1	0.194,0.204,0.314,0.314,0.339,NA,NA,NA,NA,NA,NA,NA	0.478,0.846,0.0	-0.168
4	Psmd10	Psmd10	chrX	-	140952146	140952313	140952225	140952313	140948424	140949309	4	302,231,334,117,275,0,0,0,0,0,0,0	41,10,33,10,43,0,0,0,0,0,0,0	11,11,6	1,2,0	178	99	1	1	0.804,0.928,0.849,0.867,0.781,NA,NA,NA,NA,NA,NA,NA	0.86,0.754,1.0	-0.026
9	B230206F22Rik	B230206F22Rik	chrX	-	103613022	103613195	103613043	103613195	103609303	103609416	9	10,11,18,10,8,0,0,0,0,0,0,0	2,1,3,2,0,0,0,0,0,0,0,0	17,29,21	0,0,0	120	99	1	1	0.805,0.901,0.832,0.805,1.0,NA,NA,NA,NA,NA,NA,NA	1.0,1.0,1.0	-0.131
14	Brcc3	Brcc3	chrX	+	75449968	75450145	75449968	75450142	75450683	75454001	14	23,24,59,15,21,0,0,0,0,0,0,0	1,5,2,3,8,0,0,0,0,0,0,0	7,0,4	0,0,0	102	99	1	1	0.957,0.823,0.966,0.829,0.718,NA,NA,NA,NA,NA,NA,NA	1.0,NA,1.0	-0.141
15	Brcc3	Brcc3	chrX	+	75449968	75450145	75449968	75450142	75455555	75455701	15	11,1,11,7,8,0,0,0,0,0,0,0	0,0,1,0,0,0,0,0,0,0,0,0	0,1,0	0,0,0	102	99	1	1	1.0,1.0,0.914,1.0,1.0,NA,NA,NA,NA,NA,NA,NA	NA,1.0,NA	-0.017
20	Zbtb33	Zbtb33	chrX	+	38189792	38190082	38189792	38189908	38192214	38197046	20	9,4,16,2,11,0,0,0,0,0,0,0	5,2,9,3,2,0,0,0,0,0,0,0	0,0,1	0,0,0	198	99	1	1	0.474,0.5,0.471,0.25,0.733,NA,NA,NA,NA,NA,NA,NA	NA,NA,1.0	-0.514
22	Rbm10	Rbm10	chrX	+	20645436	20645597	20645436	20645594	20645768	20645866	22	12,19,14,13,13,0,0,0,0,0,0,0	19,17,26,4,9,0,0,0,0,0,0,0	0,0,1	0,0,0	102	99	1	1	0.38,0.52,0.343,0.759,0.584,NA,NA,NA,NA,NA,NA,NA	NA,NA,1.0	-0.483
25	Pdcd6ip	Pdcd6ip	chr9	-	113657076	113657209	113657085	113657209	113656016	113656207	25	18,7,14,1,11,0,0,0,0,0,0,0	131,112,183,59,136,0,0,0,0,0,0,0	0,0,0	4,6,5	108	99	1	1	0.112,0.054,0.066,0.015,0.069,NA,NA,NA,NA,NA,NA,NA	0.0,0.0,0.0	0.063
26	Scap	Scap	chr9	+	110333292	110333505	110333292	110333349	110352945	110353164	26	8,3,13,4,12,0,0,0,0,0,0,0	1,1,2,0,2,0,0,0,0,0,0,0	0,0,0	0,0,1	198	99	1	1	0.8,0.6,0.765,1.0,0.75,NA,NA,NA,NA,NA,NA,NA	NA,NA,0.0	0.783
32	Parp6	Parp6	chr9	+	59630618	59630829	59630618	59630769	59631339	59631393	32	15,26,32,5,22,0,0,0,0,0,0,0	14,10,36,10,6,0,0,0,0,0,0,0	0,0,1	1,0,0	159	99	1	1	0.4,0.618,0.356,0.237,0.695,NA,NA,NA,NA,NA,NA,NA	0.0,NA,1.0	-0.039
34	Ddx6	Ddx6	chr9	+	44604891	44604952	44604891	44604927	44607122	44607592	34	4,3,5,1,5,0,0,0,0,0,0,0	0,0,5,0,1,0,0,0,0,0,0,0	5,13,10	3,11,2	124	99	1	1	1.0,1.0,0.444,1.0,0.8,NA,NA,NA,NA,NA,NA,NA	0.571,0.485,0.8	0.23
35	Ddx6	Ddx6	chr9	+	44604891	44604984	44604891	44604927	44607122	44607592	35	0,1,0,1,1,0,0,0,0,0,0,0	0,0,5,0,1,0,0,0,0,0,0,0	0,1,5	3,11,2	156	99	1	1	NA,1.0,0.0,1.0,0.388,NA,NA,NA,NA,NA,NA,NA	0.0,0.055,0.613	0.374
36	Ddx6	Ddx6	chr9	+	44604891	44604984	44604891	44604952	44607122	44607592	36	0,1,0,1,1,0,0,0,0,0,0,0	4,3,5,1,5,0,0,0,0,0,0,0	0,1,5	5,13,10	131	99	1	1	0.0,0.201,0.0,0.43,0.131,NA,NA,NA,NA,NA,NA,NA	0.0,0.055,0.274	0.043
38	Tirap	Tirap	chr9	-	35199210	35199319	35199220	35199319	35191573	35191696	38	3,3,2,0,1,0,0,0,0,0,0,0	0,0,1,0,0,0,0,0,0,0,0,0	0,2,3	0,0,0	109	99	1	1	1.0,1.0,0.645,NA,1.0,NA,NA,NA,NA,NA,NA,NA	NA,1.0,1.0	-0.089
39	Ecsit	Ecsit	chr9	-	22085348	22085427	22085356	22085427	22084022	22084208	39	0,2,2,0,0,0,0,0,0,0,0,0	1,1,5,0,1,0,0,0,0,0,0,0	0,1,0	0,0,0	107	99	1	1	0.0,0.649,0.27,NA,0.0,NA,NA,NA,NA,NA,NA,NA	NA,1.0,NA	-0.77
40	Yipf2	Yipf2	chr9	-	21592527	21592831	21592726	21592831	21592060	21592218	40	7,4,11,0,7,0,0,0,0,0,0,0	0,1,0,0,0,0,0,0,0,0,0,0	0,0,3	0,0,3	198	99	1	1	1.0,0.667,1.0,NA,1.0,NA,NA,NA,NA,NA,NA,NA	NA,NA,0.333	0.584
45	Zfp266	Zfp266	chr9	-	20521343	20521419	20521354	20521419	20521019	20521119	45	2,1,8,2,1,0,0,0,0,0,0,0	1,0,0,0,6,0,0,0,0,0,0,0	0,0,1	1,0,1	110	99	1	1	0.643,1.0,1.0,1.0,0.13,NA,NA,NA,NA,NA,NA,NA	0.0,NA,0.474	0.518
49	Ehbp1l1	Ehbp1l1	chr19	-	5717661	5720407	5720184	5720407	5717038	5717196	49	7,7,14,11,12,0,0,0,0,0,0,0	3,1,2,2,0,0,0,0,0,0,0,0	12,33,12	6,1,3	198	99	1	1	0.538,0.778,0.778,0.733,1.0,NA,NA,NA,NA,NA,NA,NA	0.5,0.943,0.667	0.062
51	Ezh2	Ezh2	chr6	-	47551716	47551895	47551731	47551895	47547344	47547436	51	37,23,34,15,20,0,0,0,0,0,0,0	351,288,574,158,370,0,0,0,0,0,0,0	5,6,9	114133254	114	99	1	1	0.084,0.065,0.049,0.076,0.045,NA,NA,NA,NA,NA,NA,NA	0.037,0.038,0.03	0.029
52	Ezh2	Ezh2	chr6	-	47576535	47576664	47576562	47576664	47558177	47558294	52	191,172,264,87,181,0,0,0,0,0,0,0	42,34,43,31,33,0,0,0,0,0,0,0	43,21,64	5,8,31	126	99	1	1	0.781,0.799,0.828,0.688,0.812,NA,NA,NA,NA,NA,NA,NA	0.871,0.673,0.619	0.061
53	Nfatc1	Nfatc1	chr18	-	80635401	80636076	80635690	80636076	80606204	80608025	53	9,9,17,4,32,0,0,0,0,0,0,0	10,3,7,2,4,0,0,0,0,0,0,0	8,3,8	1,13,1	198	99	1	1	0.31,0.6,0.548,0.5,0.8,NA,NA,NA,NA,NA,NA,NA	0.8,0.103,0.8	-0.016
54	Tcf4	Tcf4	chr18	+	69677966	69678129	69677966	69678117	69681568	69681798	54	50,16,25,15,25,0,0,0,0,0,0,0	24,9,14,15,20,0,0,0,0,0,0,0	1,2,6	1,0,0	111	99	1	1	0.65,0.613,0.614,0.471,0.527,NA,NA,NA,NA,NA,NA,NA	0.471,1.0,1.0	-0.249
59	Ube2j2	Ube2j2	chr4	+	155943830	155944150	155943830	155944013	155949006	155949137	59	8,5,3,0,2,0,0,0,0,0,0,0	2,6,3,1,1,0,0,0,0,0,0,0	0,0,0	1,1,1	198	99	1	1	0.667,0.294,0.333,0.0,0.5,NA,NA,NA,NA,NA,NA,NA	0.0,0.0,0.0	0.359
61	Lrrc61	Lrrc61	chr6	+	48554798	48554982	48554798	48554893	48568136	48570722	61	3,1,5,2,1,0,0,0,0,0,0,0	3,0,0,0,0,0,0,0,0,0,0,0	0,2,0	0,0,0	188	99	1	1	0.345,1.0,1.0,1.0,1.0,NA,NA,NA,NA,NA,NA,NA	NA,1.0,NA	-0.131
63	Vav1	Vav1	chr17	+	57279099	57279401	57279099	57279284	57295981	57296098	63	67,42,74,25,59,0,0,0,0,0,0,0	0,0,0,1,0,0,0,0,0,0,0,0	14,43,28	0,0,0	198	99	1	1	1.0,1.0,1.0,0.926,1.0,NA,NA,NA,NA,NA,NA,NA	1.0,1.0,1.0	-0.015
67	Trnt1	Trnt1	chr6	+	106769137	106769256	106769137	106769191	106769829	106770003	67	9,8,5,10,10,0,0,0,0,0,0,0	1,1,2,0,2,0,0,0,0,0,0,0	1,0,0	0,0,0	164	99	1	1	0.845,0.828,0.601,1.0,0.751,NA,NA,NA,NA,NA,NA,NA	1.0,NA,NA	-0.195
68	Gtpbp2	Gtpbp2	chr17	+	46161031	46161326	46161031	46161291	46163482	46163509	68	1,1,2,0,2,0,0,0,0,0,0,0	3,0,0,0,0,0,0,0,0,0,0,0	6,6,1	0,0,0	134	99	1	1	0.198,1.0,1.0,NA,1.0,NA,NA,NA,NA,NA,NA,NA	1.0,1.0,1.0	-0.201
73	Hnrnpm	Hnrnpm	chr17	-	33666493	33666685	33666646	33666685	33665491	33665645	73	557,539,898,248,633,0,0,0,0,0,0,0	1,1,2,0,0,0,0,0,0,0,0,0	253270426	2,9,1	198	99	1	1	0.996,0.996,0.996,1.0,1.0,NA,NA,NA,NA,NA,NA,NA	0.984,0.938,0.995	0.025
74	Rbm3	Rbm3	chrX	-	8143246	8143332	8143250	8143332	8138974	8141208	74	21,29,26,8,37,0,0,0,0,0,0,0	2,0,3,2,1,0,0,0,0,0,0,0	4,3,3	1,0,0	103	99	1	1	0.91,1.0,0.893,0.794,0.973,NA,NA,NA,NA,NA,NA,NA	0.794,1.0,1.0	-0.017
75	Rbm3	Rbm3	chrX	-	8143246	8143329	8143250	8143329	8142355	8142955	75	670,578,775,268,739,0,0,0,0,0,0,0	1404,1247,1774,443,1601,0,0,0,0,0,0,0	181259228	435415526	103	99	1	1	0.314,0.308,0.296,0.368,0.307,NA,NA,NA,NA,NA,NA,NA	0.286,0.375,0.294	0
80	Ctps2	Ctps2	chrX	+	162901594	162901914	162901594	162901839	162903433	162903638	80	16,8,11,9,7,0,0,0,0,0,0,0	0,0,0,1,0,0,0,0,0,0,0,0	0,0,1	0,0,0	174	99	1	1	1.0,1.0,1.0,0.837,1.0,NA,NA,NA,NA,NA,NA,NA	NA,NA,1.0	-0.033
81	Mtif3	Mtif3	chr5	-	146963711	146963797	146963722	146963797	146958824	146959276	81	3,2,3,0,8,0,0,0,0,0,0,0	3,6,15,0,5,0,0,0,0,0,0,0	3,0,0	0,0,0	110	99	1	1	0.474,0.231,0.153,NA,0.59,NA,NA,NA,NA,NA,NA,NA	1.0,NA,NA	-0.638
84	Hmga1	Hmga1	chr17	+	27556573	27556711	27556573	27556709	27559532	27559670	84	179,77,182,52,137,0,0,0,0,0,0,0	2,2,1,2,5,0,0,0,0,0,0,0	1,0,0	0,0,0	101	99	1	1	0.989,0.974,0.994,0.962,0.964,NA,NA,NA,NA,NA,NA,NA	1.0,NA,NA	-0.023
86	Hmga1	Hmga1	chr17	+	27556573	27556749	27556573	27556711	27559532	27559670	86	64,34,63,31,46,0,0,0,0,0,0,0	179,77,182,52,137,0,0,0,0,0,0,0	0,0,0	1,0,0	137	99	1	1	0.205,0.242,0.2,0.301,0.195,NA,NA,NA,NA,NA,NA,NA	0.0,NA,NA	0.229
88	Hmga1	Hmga1	chr17	+	27559532	27559703	27559532	27559670	27560927	27561011	88	409,197,341,108,305,0,0,0,0,0,0,0	368,183,378,120,266,0,0,0,0,0,0,0	2,2,1	1,1,1	132	99	1	1	0.455,0.447,0.404,0.403,0.462,NA,NA,NA,NA,NA,NA,NA	0.6,0.6,0.429	-0.109
89	Srsf7	Srsf7	chr17	-	80204121	80204232	80204130	80204232	80202168	80202204	89	100,110,124,47,105,0,0,0,0,0,0,0	0,5,0,0,0,0,0,0,0,0,0,0	5,2,5	0,0,0	108	99	1	1	1.0,0.953,1.0,1.0,1.0,NA,NA,NA,NA,NA,NA,NA	1.0,1.0,1.0	-0.009
90	Srsf7	Srsf7	chr17	-	80204121	80204232	80204130	80204232	80202690	80202744	90	1233,1080,1632,532,1319,0,0,0,0,0,0,0	1537,1296,1903,609,1625,0,0,0,0,0,0,0	36,45,102	26,44,48	108	99	1	1	0.424,0.433,0.44,0.445,0.427,NA,NA,NA,NA,NA,NA,NA	0.559,0.484,0.661	-0.134
91	Srsf7	Srsf7	chr17	-	80204121	80204232	80204154	80204232	80202690	80202744	91	1986,1796,2636,831,2183,0,0,0,0,0,0,0	424,358,547,161,540,0,0,0,0,0,0,0	51,75,148	13,13,12	132	99	1	1	0.778,0.79,0.783,0.795,0.752,NA,NA,NA,NA,NA,NA,NA	0.746,0.812,0.902	-0.04
92	Srsf7	Srsf7	chr17	-	80204130	80204232	80204154	80204232	80202690	80202744	92	2290,2012,2907,908,2489,0,0,0,0,0,0,0	424,358,547,161,540,0,0,0,0,0,0,0	41,74,94	13,13,12	123	99	1	1	0.813,0.819,0.811,0.819,0.788,NA,NA,NA,NA,NA,NA,NA	0.717,0.821,0.863	0.01
94	Rreb1	Rreb1	chr13	+	37893771	37895198	37893771	37893984	37898411	37898501	94	4,5,3,4,1,0,0,0,0,0,0,0	66,45,99,20,40,0,0,0,0,0,0,0	0,0,1	19,5,17	198	99	1	1	0.029,0.053,0.015,0.091,0.012,NA,NA,NA,NA,NA,NA,NA	0.0,0.0,0.029	0.03
96	Cbfb	Cbfb	chr8	+	105202451	105202578	105202451	105202547	105215903	105217988	96	146,138,208,49,140,0,0,0,0,0,0,0	84,57,90,23,90,0,0,0,0,0,0,0	93180129	77145126	130	99	1	1	0.57,0.648,0.638,0.619,0.542,NA,NA,NA,NA,NA,NA,NA	0.479,0.486,0.438	0.136
97	Mocs1	Mocs1	chr17	+	49452794	49452857	49452794	49452842	49454029	49455430	97	35,19,50,19,19,0,0,0,0,0,0,0	11,15,20,3,17,0,0,0,0,0,0,0	3,2,10	1,1,2	114	99	1	1	0.734,0.524,0.685,0.846,0.493,NA,NA,NA,NA,NA,NA,NA	0.723,0.635,0.813	-0.067
100	Fam78b	Fam78b	chr1	+	167078536	167079785	167078536	167079465	167087977	167091302	100	0,0,0,0,0,0,0,0,0,0,0,0	0,0,0,0,1,0,0,0,0,0,0,0	0,2,0	0,0,0	198	99	1	1	NA,NA,NA,NA,0.0,NA,NA,NA,NA,NA,NA,NA	NA,1.0,NA	-1
102	Zc3h7a	Zc3h7a	chr16	-	11145179	11145285	11145241	11145285	11141662	11141771	102	49,37,81,25,47,0,0,0,0,0,0,0	7,12,12,10,6,0,0,0,0,0,0,0	76,74,64	3,15,5	161	99	1	1	0.811,0.655,0.806,0.606,0.828,NA,NA,NA,NA,NA,NA,NA	0.94,0.752,0.887	-0.118
103	Mefv	Mefv	chr16	-	3715192	3716128	3715282	3716128	3713485	3713829	103	36,17,56,6,15,0,0,0,0,0,0,0	16,9,14,6,15,0,0,0,0,0,0,0	61161157	0,0,0	189	99	1	1	0.541,0.497,0.677,0.344,0.344,NA,NA,NA,NA,NA,NA,NA	1.0,1.0,1.0	-0.519
104	Dom3z	Dom3z	chr17	+	34837018	34837241	34837018	34837216	34837392	34837754	104	0,0,3,0,0,0,0,0,0,0,0,0	2,3,2,0,2,0,0,0,0,0,0,0	0,3,0	0,6,0	124	99	1	1	0.0,0.0,0.545,NA,0.0,NA,NA,NA,NA,NA,NA,NA	NA,0.285,NA	-0.149
105	Troap	Troap	chr15	+	99074972	99075092	99074972	99075067	99075349	99075498	105	6,3,6,3,10,0,0,0,0,0,0,0	2,1,1,1,1,0,0,0,0,0,0,0	23,15,21	0,16,16	124	99	1	1	0.705,0.705,0.827,0.705,0.889,NA,NA,NA,NA,NA,NA,NA	1.0,0.428,0.512	0.12
106	Tmem106c	Tmem106c	chr15	+	97964228	97964503	97964228	97964335	97964839	97965030	106	1,3,4,1,6,0,0,0,0,0,0,0	3,5,2,0,5,0,0,0,0,0,0,0	0,0,0	0,0,1	198	99	1	1	0.143,0.231,0.5,1.0,0.375,NA,NA,NA,NA,NA,NA,NA	NA,NA,0.0	0.45
110	Ncaph2	Ncaph2	chr15	+	89355721	89355943	89355721	89355926	89360355	89360457	110	11,2,12,2,0,0,0,0,0,0,0,0	0,0,1,0,0,0,0,0,0,0,0,0	0,3,3	0,0,0	116	99	1	1	1.0,1.0,0.911,1.0,NA,NA,NA,NA,NA,NA,NA,NA	NA,1.0,1.0	-0.022
112	Lclat1	Lclat1	chr17	+	73107984	73108156	73107984	73108145	73161822	73161991	112	1,1,6,0,2,0,0,0,0,0,0,0	0,0,1,0,1,0,0,0,0,0,0,0	0,0,1	0,0,0	110	99	1	1	1.0,1.0,0.844,NA,0.643,NA,NA,NA,NA,NA,NA,NA	NA,NA,1.0	-0.128
114	Lclat1	Lclat1	chr17	+	73107984	73108177	73107984	73108156	73161822	73161991	114	1,0,0,1,2,0,0,0,0,0,0,0	1,1,6,0,2,0,0,0,0,0,0,0	0,0,0	0,0,1	120	99	1	1	0.452,0.0,0.0,1.0,0.452,NA,NA,NA,NA,NA,NA,NA	NA,NA,0.0	0.381
115	Setdb1	Setdb1	chr3	-	95357026	95357202	95357064	95357202	95355933	95356202	115	0,0,2,0,0,0,0,0,0,0,0,0	8,1,3,1,2,0,0,0,0,0,0,0	0,0,1	0,0,0	137	99	1	1	0.0,0.0,0.325,0.0,0.0,NA,NA,NA,NA,NA,NA,NA	NA,NA,1.0	-0.935
117	Ddx17	Ddx17	chr15	-	79531671	79531914	79531677	79531914	79527695	79530517	117	81,56,103,25,69,0,0,0,0,0,0,0	81,53,90,28,63,0,0,0,0,0,0,0	12,8,15	10,0,10	105	99	1	1	0.485,0.499,0.519,0.457,0.508,NA,NA,NA,NA,NA,NA,NA	0.531,1.0,0.586	-0.212
119	C030006K11Rik	C030006K11Rik	chr15	-	76723592	76723845	76723654	76723845	76723170	76723219	119	16,8,13,5,3,0,0,0,0,0,0,0	15,2,12,5,9,0,0,0,0,0,0,0	0,1,0	1,0,0	161	99	1	1	0.396,0.711,0.4,0.381,0.17,NA,NA,NA,NA,NA,NA,NA	0.0,1.0,NA	-0.088
125	Zfat	Zfat	chr15	-	68212592	68212844	68212613	68212844	68187050	68187236	125	3,3,1,1,3,0,0,0,0,0,0,0	1,0,3,0,1,0,0,0,0,0,0,0	2,2,2	0,0,0	120	99	1	1	0.712,1.0,0.216,1.0,0.712,NA,NA,NA,NA,NA,NA,NA	1.0,1.0,1.0	-0.272
126	Tpx2	Tpx2	chr2	+	152847963	152848297	152847963	152848109	152854920	152855002	126	12,10,10,2,11,0,0,0,0,0,0,0	23,11,25,7,27,0,0,0,0,0,0,0	0,0,0	20,25,17	198	99	1	1	0.207,0.313,0.167,0.125,0.169,NA,NA,NA,NA,NA,NA,NA	0.0,0.0,0.0	0.196
127	Tpx2	Tpx2	chr2	+	152854920	152855015	152854920	152855002	152867183	152867357	127	12,13,17,3,8,0,0,0,0,0,0,0	32,16,30,8,34,0,0,0,0,0,0,0	53,171,81	82,146,75	112	99	1	1	0.249,0.418,0.334,0.249,0.172,NA,NA,NA,NA,NA,NA,NA	0.364,0.509,0.488	-0.169
128	Tpx2	Tpx2	chr2	+	152854920	152855015	152854920	152855002	152867186	152867357	128	7,8,2,1,6,0,0,0,0,0,0,0	8,3,16,4,5,0,0,0,0,0,0,0	5,4,11	29,64,18	112	99	1	1	0.436,0.702,0.099,0.181,0.515,NA,NA,NA,NA,NA,NA,NA	0.132,0.052,0.351	0.208
131	Polr2k	Polr2k	chr15	+	36174016	36174213	36174016	36174081	36174986	36175056	131	12,12,17,4,22,0,0,0,0,0,0,0	18,17,12,1,19,0,0,0,0,0,0,0	1,1,0	0,1,8	198	99	1	1	0.25,0.261,0.415,0.667,0.367,NA,NA,NA,NA,NA,NA,NA	1.0,0.333,0.0	-0.052
134	Hmgn3	Hmgn3	chr9	-	83110992	83111106	83111033	83111106	83109941	83110429	134	1,2,2,1,3,0,0,0,0,0,0,0	1,3,7,6,1,0,0,0,0,0,0,0	1,0,2	0,0,0	140	99	1	1	0.414,0.32,0.168,0.105,0.68,NA,NA,NA,NA,NA,NA,NA	1.0,NA,1.0	-0.663
136	Sin3a	Sin3a	chr9	+	57118069	57118171	57118069	57118162	57119092	57119187	136	2,0,3,1,2,0,0,0,0,0,0,0	25,15,40,8,18,0,0,0,0,0,0,0	0,0,3	2,6,8	108	99	1	1	0.068,0.0,0.064,0.103,0.092,NA,NA,NA,NA,NA,NA,NA	0.0,0.0,0.256	-0.02
139	2700097O09Rik	2700097O09Rik	chr12	-	55059374	55059578	55059456	55059578	55057241	55057352	139	9,11,20,2,22,0,0,0,0,0,0,0	39,30,45,11,26,0,0,0,0,0,0,0	3,0,0	0,3,0	181	99	1	1	0.112,0.167,0.196,0.09,0.316,NA,NA,NA,NA,NA,NA,NA	1.0,0.0,NA	-0.324
142	Slc39a11	Slc39a11	chr11	-	113463950	113464095	113463971	113464095	113369727	113369898	142	3,3,4,2,0,0,0,0,0,0,0,0	19,7,26,10,29,0,0,0,0,0,0,0	0,0,0	1,0,0	120	99	1	1	0.115,0.261,0.113,0.142,0.0,NA,NA,NA,NA,NA,NA,NA	0.0,NA,NA	0.126
143	Mtf2	Mtf2	chr5	+	108081136	108081222	108081136	108081218	108086998	108087094	143	7,2,17,3,9,0,0,0,0,0,0,0	405,291,546,158,412,0,0,0,0,0,0,0	1,0,0	1,5,7	103	99	1	1	0.016,0.007,0.029,0.018,0.021,NA,NA,NA,NA,NA,NA,NA	0.49,0.0,0.0	-0.145
144	Lgals3	Lgals3	chr14	+	47373859	47373979	47373859	47373952	47379522	47379544	144	1,0,0,0,0,0,0,0,0,0,0,0	0,1,0,0,0,0,0,0,0,0,0,0	8,0,2	0,0,4	126	99	1	1	1.0,0.0,NA,NA,NA,NA,NA,NA,NA,NA,NA,NA	1.0,NA,0.282	-0.141
146	2210021J22Rik	2210021J22Rik	chr15	-	85810842	85811048	85810901	85811048	85809211	85809324	146	7,2,2,2,1,0,0,0,0,0,0,0	10,10,8,5,11,0,0,0,0,0,0,0	0,0,0	1,0,0	158	99	1	1	0.305,0.111,0.135,0.2,0.054,NA,NA,NA,NA,NA,NA,NA	0.0,NA,NA	0.161
147	Zfand2a	Zfand2a	chr5	-	139484265	139484491	139484276	139484491	139482701	139482797	147	14,3,11,3,1,0,0,0,0,0,0,0	9,5,11,0,8,0,0,0,0,0,0,0	1,1,0	0,0,0	110	99	1	1	0.583,0.351,0.474,1.0,0.101,NA,NA,NA,NA,NA,NA,NA	1.0,1.0,NA	-0.498
151	Clta	Clta	chr4	+	44012642	44013008	44012642	44013002	44018812	44018850	151	349,204,365,92,237,0,0,0,0,0,0,0	28,14,15,6,14,0,0,0,0,0,0,0	1,2,6	0,0,0	105	99	1	1	0.922,0.932,0.958,0.935,0.941,NA,NA,NA,NA,NA,NA,NA	1.0,1.0,1.0	-0.062
152	Dip2b	Dip2b	chr15	+	100155033	100155156	100155033	100155153	100157169	100157367	152	3,1,4,0,3,0,0,0,0,0,0,0	16,5,25,5,6,0,0,0,0,0,0,0	0,0,1	1,0,3	102	99	1	1	0.154,0.163,0.134,0.0,0.327,NA,NA,NA,NA,NA,NA,NA	0.0,NA,0.244	0.034
153	Gfm2	Gfm2	chr13	+	97137936	97138059	97137936	97138026	97141926	97142010	153	3,0,0,2,0,0,0,0,0,0,0,0	0,1,0,0,0,0,0,0,0,0,0,0	8,11,11	4,1,5	132	99	1	1	1.0,0.0,NA,1.0,NA,NA,NA,NA,NA,NA,NA,NA	0.6,0.892,0.623	-0.038
154	Ufd1l	Ufd1l	chr16	+	18814829	18814962	18814829	18814936	18815328	18815361	154	49,44,70,23,36,0,0,0,0,0,0,0	7,3,2,1,6,0,0,0,0,0,0,0	35,48,57	14,33,23	125	99	1	1	0.847,0.921,0.965,0.948,0.826,NA,NA,NA,NA,NA,NA,NA	0.664,0.535,0.662	0.281
155	Cd151	Cd151	chr7	+	141467361	141467584	141467361	141467466	141468418	141468546	155	6,1,3,0,2,0,0,0,0,0,0,0	4,2,5,0,6,0,0,0,0,0,0,0	0,0,1	0,0,0	198	99	1	1	0.429,0.2,0.231,NA,0.143,NA,NA,NA,NA,NA,NA,NA	NA,NA,1.0	-0.749
159	Ndufs6	Ndufs6	chr13	-	73328277	73328482	73328338	73328482	73327415	73327469	159	12,15,18,10,22,0,0,0,0,0,0,0	195,122,188,56,122,0,0,0,0,0,0,0	0,0,0	2,1,7	160	99	1	1	0.037,0.071,0.056,0.099,0.1,NA,NA,NA,NA,NA,NA,NA	0.0,0.0,0.0	0.073
160	Cbll1	Cbll1	chr12	-	31494581	31494749	31494590	31494749	31492078	31492176	160	12,4,26,2,10,0,0,0,0,0,0,0	2,0,6,0,4,0,0,0,0,0,0,0	0,0,1	0,0,0	108	99	1	1	0.846,1.0,0.799,1.0,0.696,NA,NA,NA,NA,NA,NA,NA	NA,NA,1.0	-0.132
161	Cbll1	Cbll1	chr12	-	31494581	31494749	31494590	31494749	31492078	31492179	161	66,30,93,24,37,0,0,0,0,0,0,0	17,6,11,6,8,0,0,0,0,0,0,0	3,0,4	0,0,0	108	99	1	1	0.781,0.821,0.886,0.786,0.809,NA,NA,NA,NA,NA,NA,NA	1.0,NA,1.0	-0.183
163	Bbip1	Bbip1	chr19	-	53944155	53944627	53944416	53944627	53943465	53943579	163	7,4,5,2,5,0,0,0,0,0,0,0	21,25,40,4,24,0,0,0,0,0,0,0	5,3,0	0,1,4	198	99	1	1	0.143,0.074,0.059,0.2,0.094,NA,NA,NA,NA,NA,NA,NA	1.0,0.6,0.0	-0.419
164	Zmynd8	Zmynd8	chr2	-	165807518	165807929	165807674	165807929	165805186	165805377	164	27,13,27,15,12,0,0,0,0,0,0,0	31,28,59,14,32,0,0,0,0,0,0,0	0,0,0	0,1,1	198	99	1	1	0.303,0.188,0.186,0.349,0.158,NA,NA,NA,NA,NA,NA,NA	NA,0.0,0.0	0.237
166	Nfu1	Nfu1	chr6	+	87020718	87020842	87020718	87020839	87023127	87023188	166	21,16,24,16,33,0,0,0,0,0,0,0	190,166,300,100,191,0,0,0,0,0,0,0	0,0,0	2,3,6	102	99	1	1	0.097,0.086,0.072,0.134,0.144,NA,NA,NA,NA,NA,NA,NA	0.0,0.0,0.0	0.107
167	Nrp2	Nrp2	chr1	+	62786280	62786316	62786280	62786301	62795708	62797091	167	0,0,0,0,0,0,0,0,0,0,0,0	4,1,3,1,1,0,0,0,0,0,0,0	0,0,5	1,1,2	114	99	1	1	0.0,0.0,0.0,0.0,0.0,NA,NA,NA,NA,NA,NA,NA	0.0,0.0,0.685	-0.228
168	Nrp2	Nrp2	chr1	+	62786280	62786316	62786280	62786301	62812533	62812584	168	0,0,0,0,0,0,0,0,0,0,0,0	2,0,3,0,3,0,0,0,0,0,0,0	0,0,5	2,7,1	114	99	1	1	0.0,NA,0.0,NA,0.0,NA,NA,NA,NA,NA,NA,NA	0.0,0.0,0.813	-0.271
169	Nrp2	Nrp2	chr1	+	62786280	62786316	62786280	62786301	62815332	62818692	169	0,0,0,0,0,0,0,0,0,0,0,0	0,3,1,0,0,0,0,0,0,0,0,0	0,0,10	2,0,19	114	99	1	1	NA,0.0,0.0,NA,NA,NA,NA,NA,NA,NA,NA,NA	0.0,NA,0.314	-0.157
171	Tbc1d7	Tbc1d7	chr13	-	43171308	43171501	43171328	43171501	43169801	43169947	171	5,3,4,2,4,0,0,0,0,0,0,0	1,1,1,0,0,0,0,0,0,0,0,0	0,0,1	0,0,0	119	99	1	1	0.806,0.714,0.769,1.0,1.0,NA,NA,NA,NA,NA,NA,NA	NA,NA,1.0	-0.142
172	Dlg1	Dlg1	chr16	+	31796865	31797010	31796865	31796965	31805613	31805734	172	56,47,95,31,50,0,0,0,0,0,0,0	4,11,15,2,9,0,0,0,0,0,0,0	29,12,7	0,3,5	144	99	1	1	0.906,0.746,0.813,0.914,0.793,NA,NA,NA,NA,NA,NA,NA	1.0,0.733,0.49	0.093
174	Stat1	Stat1	chr1	+	52119437	52119623	52119437	52119608	52119911	52120072	174	23,12,34,2,11,0,0,0,0,0,0,0	7,4,3,1,1,0,0,0,0,0,0,0	3,1,0	0,0,0	114	99	1	1	0.74,0.723,0.908,0.635,0.905,NA,NA,NA,NA,NA,NA,NA	1.0,1.0,NA	-0.218
175	Stat1	Stat1	chr1	+	52119911	52120072	52119911	52120035	52122590	52122721	175	121,61,134,43,65,0,0,0,0,0,0,0	19,11,26,5,7,0,0,0,0,0,0,0	20,20,34	4,2,0	136	99	1	1	0.823,0.801,0.79,0.862,0.871,NA,NA,NA,NA,NA,NA,NA	0.784,0.879,1.0	-0.058
180	1110034B05Rik	1110034B05Rik	chr1	-	57401368	57401523	57401387	57401523	57396726	57396796	180	8,7,15,1,9,0,0,0,0,0,0,0	8,1,7,1,8,0,0,0,0,0,0,0	1,1,1	2,0,5	118	99	1	1	0.456,0.855,0.643,0.456,0.486,NA,NA,NA,NA,NA,NA,NA	0.296,1.0,0.144	0.099
181	Sipa1l1	Sipa1l1	chr12	+	82449309	82449404	82449309	82449391	82449900	82451784	181	3,0,2,1,0,0,0,0,0,0,0,0	66,29,110,20,58,0,0,0,0,0,0,0	0,0,0	0,0,1	112	99	1	1	0.039,0.0,0.016,0.042,0.0,NA,NA,NA,NA,NA,NA,NA	NA,NA,0.0	0.019
182	Bcl11a	Bcl11a	chr11	+	24163145	24164888	24163145	24163288	24172698	24173558	182	45,24,67,13,32,0,0,0,0,0,0,0	41,25,60,18,41,0,0,0,0,0,0,0	2,0,3	2,0,5	198	99	1	1	0.354,0.324,0.358,0.265,0.281,NA,NA,NA,NA,NA,NA,NA	0.333,NA,0.231	0.034
183	Fam114a2	Fam114a2	chr11	-	57514073	57514288	57514094	57514288	57513635	57513735	183	1,2,0,0,0,0,0,0,0,0,0,0	21,24,21,6,17,0,0,0,0,0,0,0	0,0,0	0,2,2	120	99	1	1	0.038,0.064,0.0,0.0,0.0,NA,NA,NA,NA,NA,NA,NA	NA,0.0,0.0	0.02
184	Pabpc4	Pabpc4	chr4	+	123295201	123295321	123295201	123295273	123295749	123295836	184	304,246,355,80,240,0,0,0,0,0,0,0	47,37,59,21,37,0,0,0,0,0,0,0	1,0,0	0,0,0	147	99	1	1	0.813,0.817,0.802,0.72,0.814,NA,NA,NA,NA,NA,NA,NA	1.0,NA,NA	-0.207
185	Pabpc4	Pabpc4	chr4	+	123295201	123295321	123295201	123295273	123295929	123296057	185	188,142,240,51,128,0,0,0,0,0,0,0	25,13,20,7,11,0,0,0,0,0,0,0	1,0,0	0,0,0	147	99	1	1	0.835,0.88,0.89,0.831,0.887,NA,NA,NA,NA,NA,NA,NA	1.0,NA,NA	-0.135
186	Klc1	Klc1	chr12	+	111789324	111789486	111789324	111789459	111795547	111795678	186	38,14,33,10,14,0,0,0,0,0,0,0	4,2,6,1,3,0,0,0,0,0,0,0	0,0,3	0,0,0	126	99	1	1	0.882,0.846,0.812,0.887,0.786,NA,NA,NA,NA,NA,NA,NA	NA,NA,1.0	-0.157
187	Klc1	Klc1	chr12	+	111789324	111789486	111789324	111789459	111806007	111806074	187	13,6,10,1,5,0,0,0,0,0,0,0	6,0,0,0,2,0,0,0,0,0,0,0	0,0,1	0,0,0	126	99	1	1	0.63,1.0,1.0,1.0,0.663,NA,NA,NA,NA,NA,NA,NA	NA,NA,1.0	-0.141
188	Csnk1g2	Csnk1g2	chr10	+	80638009	80638309	80638009	80638079	80638393	80638628	188	142,102,191,52,96,0,0,0,0,0,0,0	0,0,2,0,0,0,0,0,0,0,0,0	4,8,4	0,0,0	198	99	1	1	1.0,1.0,0.979,1.0,1.0,NA,NA,NA,NA,NA,NA,NA	1.0,1.0,1.0	-0.004
189	Ipcef1	Ipcef1	chr10	-	6935174	6935275	6935186	6935275	6917553	6920086	189	5,0,2,0,3,0,0,0,0,0,0,0	5,1,2,1,4,0,0,0,0,0,0,0	1,0,0	0,0,0	111	99	1	1	0.471,0.0,0.471,0.0,0.401,NA,NA,NA,NA,NA,NA,NA	1.0,NA,NA	-0.731
190	Zfp386	Zfp386	chr12	+	116054721	116054953	116054721	116054848	116058904	116060594	190	16,15,40,8,28,0,0,0,0,0,0,0	54,60,96,22,47,0,0,0,0,0,0,0	9,22,29	47,35,81	198	99	1	1	0.129,0.111,0.172,0.154,0.23,NA,NA,NA,NA,NA,NA,NA	0.087,0.239,0.152	0
191	Hnrnpf	Hnrnpf	chr6	+	117906781	117907208	117906781	117906839	117917469	117917598	191	56,37,100,22,39,0,0,0,0,0,0,0	9,3,14,2,5,0,0,0,0,0,0,0	4031571542	7,24,4	198	99	1	1	0.757,0.86,0.781,0.846,0.796,NA,NA,NA,NA,NA,NA,NA	0.966,0.97,0.985	-0.166
192	Hnrnpf	Hnrnpf	chr6	+	117907803	117907918	117907803	117907879	117917469	117917598	192	3,2,3,0,2,0,0,0,0,0,0,0	2,0,0,0,2,0,0,0,0,0,0,0	5,17,4	1,14,3	138	99	1	1	0.518,1.0,1.0,NA,0.418,NA,NA,NA,NA,NA,NA,NA	0.782,0.466,0.489	0.155
193	Usp33	Usp33	chr3	+	152389740	152389843	152389740	152389831	152391649	152391718	193	25,29,48,12,23,0,0,0,0,0,0,0	0,0,0,0,0,0,0,0,0,0,0,0	19,12,26	1,0,1	111	99	1	1	1.0,1.0,1.0,1.0,1.0,NA,NA,NA,NA,NA,NA,NA	0.944,1.0,0.959	0.032
197	Zfp672	Zfp672	chr11	-	58322568	58322729	58322599	58322729	58319323	58319590	197	5,0,3,2,2,0,0,0,0,0,0,0	1,2,3,0,0,0,0,0,0,0,0,0	1,0,0	0,0,0	130	99	1	1	0.792,0.0,0.432,1.0,1.0,NA,NA,NA,NA,NA,NA,NA	1.0,NA,NA	-0.355
198	Zfp672	Zfp672	chr11	-	58322568	58322729	58322599	58322729	58319735	58319954	198	4,1,3,5,7,0,0,0,0,0,0,0	1,4,4,1,4,0,0,0,0,0,0,0	2,0,0	0,1,0	130	99	1	1	0.753,0.16,0.364,0.792,0.571,NA,NA,NA,NA,NA,NA,NA	1.0,0.0,NA	0.028
199	R3hdm2	R3hdm2	chr10	+	127481692	127481794	127481692	127481755	127483975	127484218	199	21,15,26,2,11,0,0,0,0,0,0,0	0,0,0,0,0,0,0,0,0,0,0,0	7,1,3	1,0,1	138	99	1	1	1.0,1.0,1.0,1.0,1.0,NA,NA,NA,NA,NA,NA,NA	0.834,1.0,0.683	0.161
201	Rnf146	Rnf146	chr10	-	29361963	29362442	29361983	29362442	29354291	29354447	201	1,0,2,1,1,0,0,0,0,0,0,0	0,0,1,2,0,0,0,0,0,0,0,0	0,0,0	1,0,1	119	99	1	1	1.0,NA,0.625,0.294,1.0,NA,NA,NA,NA,NA,NA,NA	0.0,NA,0.0	0.73
202	Rnf146	Rnf146	chr10	-	29361963	29362442	29361983	29362442	29361284	29361345	202	0,0,0,0,3,0,0,0,0,0,0,0	0,3,0,0,0,0,0,0,0,0,0,0	2,0,0	0,2,1	119	99	1	1	NA,0.0,NA,NA,1.0,NA,NA,NA,NA,NA,NA,NA	1.0,0.0,0.0	0.167
205	Wibg	Wibg	chr10	+	128765146	128765391	128765146	128765240	128765609	128766568	205	1,11,6,2,2,0,0,0,0,0,0,0	9,4,9,3,4,0,0,0,0,0,0,0	5,8,9	7,7,3	198	99	1	1	0.053,0.579,0.25,0.25,0.2,NA,NA,NA,NA,NA,NA,NA	0.263,0.364,0.6	-0.143
206	Nin	Nin	chr12	-	70025379	70025481	70025406	70025481	70020833	70021031	206	233,114,241,65,124,0,0,0,0,0,0,0	97,45,108,30,60,0,0,0,0,0,0,0	22,8,27	5,7,12	126	99	1	1	0.654,0.666,0.637,0.63,0.619,NA,NA,NA,NA,NA,NA,NA	0.776,0.473,0.639	0.012
207	Ssb	Ssb	chr2	+	69861561	69861739	69861561	69861712	69863223	69863315	207	8,2,6,0,2,0,0,0,0,0,0,0	131,71,178,48,119,0,0,0,0,0,0,0	0,0,1	6,4,10	126	99	1	1	0.046,0.022,0.026,0.0,0.013,NA,NA,NA,NA,NA,NA,NA	0.0,0.0,0.073	-0.003
209	Tardbp	Tardbp	chr4	-	148618646	148618791	148618664	148618791	148612381	148617635	209	15,4,12,2,9,0,0,0,0,0,0,0	13,13,13,4,10,0,0,0,0,0,0,0	2,2,7	0,0,0	117	99	1	1	0.494,0.207,0.439,0.297,0.432,NA,NA,NA,NA,NA,NA,NA	1.0,1.0,1.0	-0.626
210	Tardbp	Tardbp	chr4	-	148618646	148618791	148618673	148618791	148612381	148617635	210	20,8,25,4,19,0,0,0,0,0,0,0	4,0,0,2,0,0,0,0,0,0,0,0	5,3,9	0,0,0	126	99	1	1	0.797,1.0,1.0,0.611,1.0,NA,NA,NA,NA,NA,NA,NA	1.0,1.0,1.0	-0.118
211	Tardbp	Tardbp	chr4	-	148618664	148618791	148618673	148618791	148612381	148617635	211	18,17,26,6,20,0,0,0,0,0,0,0	4,0,0,2,0,0,0,0,0,0,0,0	3,1,2	0,0,0	108	99	1	1	0.805,1.0,1.0,0.733,1.0,NA,NA,NA,NA,NA,NA,NA	1.0,1.0,1.0	-0.092
212	Tardbp	Tardbp	chr4	-	148618646	148618791	148618664	148618791	148612381	148617705	212	17,8,12,2,17,0,0,0,0,0,0,0	51,25,66,25,36,0,0,0,0,0,0,0	2,2,7	0,0,1	117	99	1	1	0.22,0.213,0.133,0.063,0.285,NA,NA,NA,NA,NA,NA,NA	1.0,1.0,0.856	-0.769
213	Tardbp	Tardbp	chr4	-	148618646	148618791	148618673	148618791	148612381	148617705	213	22,12,25,4,27,0,0,0,0,0,0,0	20,14,26,15,25,0,0,0,0,0,0,0	5,3,9	0,0,1	126	99	1	1	0.464,0.402,0.43,0.173,0.459,NA,NA,NA,NA,NA,NA,NA	1.0,1.0,0.876	-0.573
214	Tardbp	Tardbp	chr4	-	148618664	148618791	148618673	148618791	148612381	148617705	214	56,29,79,27,46,0,0,0,0,0,0,0	20,14,26,15,25,0,0,0,0,0,0,0	3,1,3	0,0,1	108	99	1	1	0.72,0.655,0.736,0.623,0.628,NA,NA,NA,NA,NA,NA,NA	1.0,1.0,0.733	-0.239
215	Csrp2bp	Csrp2bp	chr2	+	144373190	144373855	144373190	144373369	144375844	144375963	215	165,128,228,50,149,0,0,0,0,0,0,0	0,1,8,5,0,0,0,0,0,0,0,0	43,139,31	0,2,0	198	99	1	1	1.0,0.985,0.934,0.833,1.0,NA,NA,NA,NA,NA,NA,NA	1.0,0.972,1.0	-0.04
216	Mapk8ip3	Mapk8ip3	chr17	-	24906146	24906228	24906173	24906228	24905167	24905298	216	12,3,10,4,13,0,0,0,0,0,0,0	0,0,0,1,0,0,0,0,0,0,0,0	3,3,7	0,0,0	126	99	1	1	1.0,1.0,1.0,0.759,1.0,NA,NA,NA,NA,NA,NA,NA	1.0,1.0,1.0	-0.048
217	Mapk8ip3	Mapk8ip3	chr17	-	24917994	24918136	24918087	24918136	24914458	24914705	217	3,1,14,5,13,0,0,0,0,0,0,0	0,1,0,0,0,0,0,0,0,0,0,0	0,0,0	2,0,1	192	99	1	1	1.0,0.34,1.0,1.0,1.0,NA,NA,NA,NA,NA,NA,NA	0.0,NA,0.0	0.868
220	Ints9	Ints9	chr14	+	64950044	64950399	64950044	64950367	64980121	64980249	220	0,0,0,0,1,0,0,0,0,0,0,0	11,21,18,7,8,0,0,0,0,0,0,0	1,1,0	39,32,63	131	99	1	1	0.0,0.0,0.0,0.0,0.086,NA,NA,NA,NA,NA,NA,NA	0.019,0.023,0.0	0.003
222	1700020I14Rik	1700020I14Rik	chr2	+	119596258	119596511	119596258	119596342	119599587	119600744	222	285,192,381,124,232,0,0,0,0,0,0,0	56,30,77,25,44,0,0,0,0,0,0,0	48,33,28	6,13,20	198	99	1	1	0.718,0.762,0.712,0.713,0.725,NA,NA,NA,NA,NA,NA,NA	0.8,0.559,0.412	0.136
223	Arhgef2	Arhgef2	chr3	+	88632275	88632339	88632275	88632333	88632912	88633042	223	57,30,54,20,40,0,0,0,0,0,0,0	14,14,17,3,11,0,0,0,0,0,0,0	1,0,1	0,0,0	105	99	1	1	0.793,0.669,0.75,0.863,0.774,NA,NA,NA,NA,NA,NA,NA	1.0,NA,1.0	-0.23
224	Gtpbp8	Gtpbp8	chr16	-	44745998	44746363	44746199	44746363	44745394	44745493	224	22,17,37,8,21,0,0,0,0,0,0,0	1,0,2,1,0,0,0,0,0,0,0,0	2,0,2	0,0,2	198	99	1	1	0.917,1.0,0.902,0.8,1.0,NA,NA,NA,NA,NA,NA,NA	1.0,NA,0.333	0.257
225	Nit1	Nit1	chr1	-	171345535	171345645	171345567	171345645	171344913	171345000	225	1,0,0,0,1,0,0,0,0,0,0,0	7,4,11,4,5,0,0,0,0,0,0,0	0,0,1	0,6,1	131	99	1	1	0.097,0.0,0.0,0.0,0.131,NA,NA,NA,NA,NA,NA,NA	NA,0.0,0.43	-0.169
226	Chpt1	Chpt1	chr10	-	88475332	88475536	88475425	88475536	88472812	88472984	226	16,9,15,2,14,0,0,0,0,0,0,0	14,4,6,6,5,0,0,0,0,0,0,0	3,1,2	7,1,3	192	99	1	1	0.371,0.537,0.563,0.147,0.591,NA,NA,NA,NA,NA,NA,NA	0.181,0.34,0.256	0.183
228	Stx16	Stx16	chr2	+	174077050	174077189	174077050	174077138	174084645	174084657	228	8,5,21,5,9,0,0,0,0,0,0,0	9,3,9,1,0,0,0,0,0,0,0,0	6,2,3	1,0,2	150	99	1	1	0.37,0.524,0.606,0.767,1.0,NA,NA,NA,NA,NA,NA,NA	0.798,1.0,0.497	-0.112
229	Stx16	Stx16	chr2	+	174077050	174077189	174077050	174077138	174090620	174090728	229	6,4,12,5,12,0,0,0,0,0,0,0	5,7,4,3,8,0,0,0,0,0,0,0	5,2,3	0,0,2	150	99	1	1	0.442,0.274,0.664,0.524,0.497,NA,NA,NA,NA,NA,NA,NA	1.0,1.0,0.497	-0.352
238	Jarid2	Jarid2	chr13	+	44730773	44730934	44730773	44730888	44731712	44731916	238	2,1,2,0,1,0,0,0,0,0,0,0	0,0,1,0,2,0,0,0,0,0,0,0	0,0,3	2,3,2	145	99	1	1	1.0,1.0,0.577,NA,0.254,NA,NA,NA,NA,NA,NA,NA	0.0,0.0,0.506	0.539
239	Tle3	Tle3	chr9	+	61394607	61394712	61394607	61394682	61401852	61402057	239	20,8,30,6,11,0,0,0,0,0,0,0	26,10,32,2,23,0,0,0,0,0,0,0	4,0,6	0,2,1	129	99	1	1	0.371,0.38,0.418,0.697,0.268,NA,NA,NA,NA,NA,NA,NA	1.0,0.0,0.822	-0.181
240	Tle3	Tle3	chr9	+	61394607	61394712	61394607	61394682	61407353	61407473	240	5,6,10,5,2,0,0,0,0,0,0,0	1,0,3,0,0,0,0,0,0,0,0,0	3,0,6	0,0,0	129	99	1	1	0.793,1.0,0.719,1.0,1.0,NA,NA,NA,NA,NA,NA,NA	1.0,NA,1.0	-0.098
246	Sec61g	Sec61g	chr11	-	16508078	16508484	16508103	16508484	16506372	16506472	246	14,6,24,6,20,0,0,0,0,0,0,0	307,231,406,128,303,0,0,0,0,0,0,0	0,0,0	2,3,3	124	99	1	1	0.035,0.02,0.045,0.036,0.05,NA,NA,NA,NA,NA,NA,NA	0.0,0.0,0.0	0.037
247	Sec61g	Sec61g	chr11	-	16508099	16508484	16508103	16508484	16506372	16506472	247	13,5,8,4,11,0,0,0,0,0,0,0	307,231,406,128,303,0,0,0,0,0,0,0	0,0,0	2,3,3	103	99	1	1	0.039,0.02,0.019,0.029,0.034,NA,NA,NA,NA,NA,NA,NA	0.0,0.0,0.0	0.028
251	Mllt10	Mllt10	chr2	+	18064584	18064864	18064584	18064838	18065034	18065194	251	15,16,14,6,11,0,0,0,0,0,0,0	19,7,26,3,12,0,0,0,0,0,0,0	1,7,8	2,15,4	125	99	1	1	0.385,0.644,0.299,0.613,0.421,NA,NA,NA,NA,NA,NA,NA	0.284,0.27,0.613	0.083
253	Gng12	Gng12	chr6	+	66896396	66896527	66896396	66896515	66914452	66914510	253	44,25,48,17,39,0,0,0,0,0,0,0	14,2,20,4,5,0,0,0,0,0,0,0	10,14,11	1,1,1	111	99	1	1	0.737,0.918,0.682,0.791,0.874,NA,NA,NA,NA,NA,NA,NA	0.899,0.926,0.908	-0.111
254	Gng12	Gng12	chr6	+	66943824	66943882	66943824	66943877	67015724	67015843	254	23,14,33,12,29,0,0,0,0,0,0,0	104,94,175,44,124,0,0,0,0,0,0,0	0,9,1	5,5,12	104	99	1	1	0.174,0.124,0.152,0.206,0.182,NA,NA,NA,NA,NA,NA,NA	0.0,0.631,0.073	-0.067
255	Stat3	Stat3	chr11	-	100893073	100893286	100893076	100893286	100889885	100889928	255	28,20,36,8,27,0,0,0,0,0,0,0	5,1,8,2,5,0,0,0,0,0,0,0	7,12,2	0,0,0	102	99	1	1	0.845,0.951,0.814,0.795,0.84,NA,NA,NA,NA,NA,NA,NA	1.0,1.0,1.0	-0.151
258	Hnrnpa3	Hnrnpa3	chr2	+	75659258	75659389	75659258	75659323	75661465	75661588	258	50,36,40,13,22,0,0,0,0,0,0,0	116,82,138,29,96,0,0,0,0,0,0,0	6,5,4	14,17,28	165	99	1	1	0.205,0.208,0.148,0.212,0.121,NA,NA,NA,NA,NA,NA,NA	0.205,0.15,0.079	0.034
260	Ogdh	Ogdh	chr11	+	6291596	6291769	6291596	6291693	6296951	6297199	260	5,1,0,0,2,0,0,0,0,0,0,0	7,6,12,7,2,0,0,0,0,0,0,0	0,0,0	25,38,25	175	99	1	1	0.288,0.086,0.0,0.0,0.361,NA,NA,NA,NA,NA,NA,NA	0.0,0.0,0.0	0.147
263	Srsf5	Srsf5	chr12	+	80945503	80945672	80945503	80945668	80946575	80946720	263	287,256,428,137,281,0,0,0,0,0,0,0	89,94,106,47,81,0,0,0,0,0,0,0	408673636	128216160	103	99	1	1	0.756,0.724,0.795,0.737,0.769,NA,NA,NA,NA,NA,NA,NA	0.754,0.75,0.793	-0.009
264	Srsf5	Srsf5	chr12	+	80945503	80945798	80945503	80945668	80946575	80946720	264	306,207,417,144,265,0,0,0,0,0,0,0	89,94,106,47,81,0,0,0,0,0,0,0	45,121,94	128216160	198	99	1	1	0.632,0.524,0.663,0.605,0.621,NA,NA,NA,NA,NA,NA,NA	0.15,0.219,0.227	0.41
265	Srsf5	Srsf5	chr12	+	80945503	80945798	80945503	80945672	80946575	80946720	265	310,207,422,147,265,0,0,0,0,0,0,0	285,256,427,137,279,0,0,0,0,0,0,0	41,110,87	404662628	198	99	1	1	0.352,0.288,0.331,0.349,0.322,NA,NA,NA,NA,NA,NA,NA	0.048,0.077,0.065	0.265
272	Smg7	Smg7	chr1	-	152848595	152849016	152848733	152849016	152846118	152846263	272	127,76,176,44,119,0,0,0,0,0,0,0	112,79,152,57,92,0,0,0,0,0,0,0	347,52,222	268177289	198	99	1	1	0.362,0.325,0.367,0.278,0.393,NA,NA,NA,NA,NA,NA,NA	0.393,0.128,0.278	0.079
274	Fcrla	Fcrla	chr1	-	170927395	170927583	170927461	170927583	170922221	170922407	274	0,0,0,0,1,0,0,0,0,0,0,0	0,0,0,0,1,0,0,0,0,0,0,0	0,1,0	0,0,0	165	99	1	1	NA,NA,NA,NA,0.375,NA,NA,NA,NA,NA,NA,NA	NA,1.0,NA	-0.625
277	Drosha	Drosha	chr15	+	12824814	12824942	12824814	12824938	12826064	12826167	277	0,0,0,0,0,0,0,0,0,0,0,0	27,14,22,7,22,0,0,0,0,0,0,0	0,0,1	8,1,14	103	99	1	1	0.0,0.0,0.0,0.0,0.0,NA,NA,NA,NA,NA,NA,NA	0.0,0.0,0.064	-0.021
278	Stx11	Stx11	chr10	-	12963999	12964259	12964114	12964259	12939982	12941983	278	0,1,1,0,0,0,0,0,0,0,0,0	0,0,0,0,0,0,0,0,0,0,0,0	0,0,0	0,1,0	198	99	1	1	NA,1.0,1.0,NA,NA,NA,NA,NA,NA,NA,NA,NA	NA,0.0,NA	1
279	Sec23b	Sec23b	chr2	+	144556228	144556342	144556228	144556324	144559206	144559441	279	1,0,4,1,2,0,0,0,0,0,0,0	2,3,5,1,1,0,0,0,0,0,0,0	7,17,12	8,25,20	117	99	1	1	0.297,0.0,0.404,0.458,0.629,NA,NA,NA,NA,NA,NA,NA	0.425,0.365,0.337	-0.018
280	Sec23b	Sec23b	chr2	+	144556228	144556342	144556228	144556324	144559217	144559441	280	0,0,0,0,2,0,0,0,0,0,0,0	0,0,0,1,0,0,0,0,0,0,0,0	1,3,3	1,1,1	117	99	1	1	NA,NA,NA,0.0,1.0,NA,NA,NA,NA,NA,NA,NA	0.458,0.717,0.717	-0.131
282	Dnajc28	Dnajc28	chr16	-	91618587	91618999	91618757	91618999	91614256	91617379	282	0,0,3,0,1,0,0,0,0,0,0,0	0,2,2,2,1,0,0,0,0,0,0,0	4,0,0	0,0,0	198	99	1	1	NA,0.0,0.429,0.0,0.333,NA,NA,NA,NA,NA,NA,NA	1.0,NA,NA	-0.809
283	Slc29a1	Slc29a1	chr17	-	45588995	45589074	45589001	45589074	45588288	45588386	283	2,8,6,0,4,0,0,0,0,0,0,0	5,7,7,3,8,0,0,0,0,0,0,0	0,0,0	0,0,1	105	99	1	1	0.274,0.519,0.447,0.0,0.32,NA,NA,NA,NA,NA,NA,NA	NA,NA,0.0	0.312
284	Tmem161b	Tmem161b	chr13	+	84283984	84284185	84283984	84284125	84286684	84286798	284	3,6,9,7,8,0,0,0,0,0,0,0	3,5,5,4,7,0,0,0,0,0,0,0	0,0,2	0,1,3	159	99	1	1	0.384,0.428,0.528,0.521,0.416,NA,NA,NA,NA,NA,NA,NA	NA,0.0,0.293	0.309
285	2310008H09Rik	2310008H09Rik	chr7	-	118852402	118853340	118852888	118853340	118850620	118850689	285	65,34,91,34,62,0,0,0,0,0,0,0	11,17,15,3,8,0,0,0,0,0,0,0	7,5,7	0,1,0	198	99	1	1	0.747,0.5,0.752,0.85,0.795,NA,NA,NA,NA,NA,NA,NA	1.0,0.714,1.0	-0.176
288	Zfp207	Zfp207	chr11	+	80391330	80391401	80391330	80391389	80391834	80391992	288	1257,909,1800,530,1250,0,0,0,0,0,0,0	69,32,96,23,78,0,0,0,0,0,0,0	239219257	34,58,25	111	99	1	1	0.942,0.962,0.944,0.954,0.935,NA,NA,NA,NA,NA,NA,NA	0.862,0.771,0.902	0.102
289	Rpl31	Rpl31	chr1	+	39367850	39368006	39367850	39367934	39368148	39368255	289	35,29,48,9,33,0,0,0,0,0,0,0	2109,1315,2296,776,1827,0,0,0,0,0,0,0	0,0,0	48,39,62	171	99	1	1	0.01,0.013,0.012,0.007,0.01,NA,NA,NA,NA,NA,NA,NA	0.0,0.0,0.0	0.01
290	Mpp6	Mpp6	chr6	+	50110240	50110464	50110240	50110454	50143718	50143784	290	11,5,7,0,6,0,0,0,0,0,0,0	0,0,1,0,0,0,0,0,0,0,0,0	0,1,0	0,0,0	109	99	1	1	1.0,1.0,0.864,NA,1.0,NA,NA,NA,NA,NA,NA,NA	NA,1.0,NA	-0.034
293	Daam1	Daam1	chr12	+	71831077	71831331	71831077	71831196	71895726	71895946	293	4,1,7,1,2,0,0,0,0,0,0,0	1,0,1,0,1,0,0,0,0,0,0,0	0,0,0	1,1,3	198	99	1	1	0.667,1.0,0.778,1.0,0.5,NA,NA,NA,NA,NA,NA,NA	0.0,0.0,0.0	0.789
297	Naip2	Naip2	chr13	-	100201955	100202092	100202026	100202092	100197082	100197124	297	5,2,9,0,2,0,0,0,0,0,0,0	30,8,21,5,25,0,0,0,0,0,0,0	2,0,1	17,42,24	170	99	1	1	0.088,0.127,0.2,0.0,0.045,NA,NA,NA,NA,NA,NA,NA	0.064,0.0,0.024	0.063
301	Ubap2l	Ubap2l	chr3	-	90031295	90031370	90031310	90031370	90028324	90028377	301	55,45,83,15,46,0,0,0,0,0,0,0	134,82,159,38,84,0,0,0,0,0,0,0	0,2,3	0,4,9	114	99	1	1	0.263,0.323,0.312,0.255,0.322,NA,NA,NA,NA,NA,NA,NA	NA,0.303,0.224	0.032
302	Ubap2l	Ubap2l	chr3	-	90038814	90039016	90038847	90039016	90038369	90038465	302	34,22,25,10,17,0,0,0,0,0,0,0	64,44,80,23,48,0,0,0,0,0,0,0	7,0,6	3,3,3	132	99	1	1	0.285,0.273,0.19,0.246,0.21,NA,NA,NA,NA,NA,NA,NA	0.636,0.0,0.6	-0.171
308	Ociad1	Ociad1	chr5	+	73306577	73306798	73306577	73306753	73310273	73310426	308	9,9,20,14,18,0,0,0,0,0,0,0	186,130,250,76,163,0,0,0,0,0,0,0	1,1,1	31,43,53	144	99	1	1	0.032,0.045,0.052,0.112,0.071,NA,NA,NA,NA,NA,NA,NA	0.022,0.016,0.013	0.045
309	Ociad1	Ociad1	chr5	+	73306577	73306798	73306577	73306753	73313442	73314077	309	9,6,22,11,22,0,0,0,0,0,0,0	0,2,5,4,8,0,0,0,0,0,0,0	1,1,1	0,0,0	144	99	1	1	1.0,0.673,0.752,0.654,0.654,NA,NA,NA,NA,NA,NA,NA	1.0,1.0,1.0	-0.253
310	Morc2a	Morc2a	chr11	+	3684613	3684748	3684613	3684745	3684837	3684892	310	3,1,4,5,1,0,0,0,0,0,0,0	10,7,13,4,1,0,0,0,0,0,0,0	4,2,4	11,6,18	102	99	1	1	0.226,0.122,0.23,0.548,0.493,NA,NA,NA,NA,NA,NA,NA	0.261,0.244,0.177	0.096
313	Mrps2	Mrps2	chr2	+	28468242	28468359	28468242	28468302	28468820	28468950	313	101,47,94,19,74,0,0,0,0,0,0,0	3,0,1,0,0,0,0,0,0,0,0,0	0,0,4	1,0,0	156	99	1	1	0.955,1.0,0.984,1.0,1.0,NA,NA,NA,NA,NA,NA,NA	0.0,NA,1.0	0.488
318	Mocs2	Mocs2	chr13	+	114825210	114825361	114825210	114825265	114826157	114826281	318	93,91,196,34,139,0,0,0,0,0,0,0	2,1,0,0,0,0,0,0,0,0,0,0	5,10,17	0,0,0	195	99	1	1	0.959,0.979,1.0,1.0,1.0,NA,NA,NA,NA,NA,NA,NA	1.0,1.0,1.0	-0.012
323	Canx	Canx	chr11	-	50325492	50325673	50325528	50325673	50311603	50311784	323	118,57,133,29,106,0,0,0,0,0,0,0	0,2,2,1,4,0,0,0,0,0,0,0	23,6,4	0,0,0	135	99	1	1	1.0,0.954,0.98,0.955,0.951,NA,NA,NA,NA,NA,NA,NA	1.0,1.0,1.0	-0.032
324	Smarcc2	Smarcc2	chr10	+	128487933	128488359	128487933	128488017	128488895	128490174	324	72,54,83,32,39,0,0,0,0,0,0,0	0,0,0,1,0,0,0,0,0,0,0,0	0,4,4	0,0,0	198	99	1	1	1.0,1.0,1.0,0.941,1.0,NA,NA,NA,NA,NA,NA,NA	NA,1.0,1.0	-0.012
327	Hnrnpc	Hnrnpc	chr14	-	52081788	52081903	52081827	52081903	52081259	52081307	327	134,131,182,70,147,0,0,0,0,0,0,0	342,261,459,122,274,0,0,0,0,0,0,0	17,22,19	36,63,62	138	99	1	1	0.219,0.265,0.221,0.292,0.278,NA,NA,NA,NA,NA,NA,NA	0.253,0.2,0.18	0.044
329	2022-03-01	2022-03-01	chr8	+	66456052	66456200	66456052	66456188	66468231	66471637	329	1,0,4,1,1,0,0,0,0,0,0,0	0,1,3,0,0,0,0,0,0,0,0,0	9,3,3	2,1,2	111	99	1	1	1.0,0.0,0.543,1.0,1.0,NA,NA,NA,NA,NA,NA,NA	0.801,0.728,0.572	0.008
332	Nf2	Nf2	chr11	-	4782170	4782352	4782186	4782352	4765844	4768273	332	0,1,0,0,0,0,0,0,0,0,0,0	2,0,2,1,11,0,0,0,0,0,0,0	0,0,0	0,0,1	115	99	1	1	0.0,1.0,0.0,0.0,0.0,NA,NA,NA,NA,NA,NA,NA	NA,NA,0.0	0.2
333	Zfml	Zfml	chr6	+	83914352	83914489	83914352	83914479	83928652	83930165	333	0,0,1,1,6,0,0,0,0,0,0,0	5,10,10,4,6,0,0,0,0,0,0,0	1,1,5	23,4,19	109	99	1	1	0.0,0.0,0.083,0.185,0.476,NA,NA,NA,NA,NA,NA,NA	0.038,0.185,0.193	0.01
334	Zfml	Zfml	chr6	+	83914352	83914489	83914352	83914479	83934948	83935010	334	0,0,0,0,0,0,0,0,0,0,0,0	6,0,0,1,4,0,0,0,0,0,0,0	4,0,0	6,0,26	109	99	1	1	0.0,NA,NA,0.0,0.0,NA,NA,NA,NA,NA,NA,NA	0.377,NA,0.0	-0.189
335	Zfml	Zfml	chr6	+	83976201	83977429	83976201	83976350	83983975	83984074	335	59,53,80,14,60,0,0,0,0,0,0,0	0,0,0,0,6,0,0,0,0,0,0,0	35,10,25	0,0,0	198	99	1	1	1.0,1.0,1.0,1.0,0.833,NA,NA,NA,NA,NA,NA,NA	1.0,1.0,1.0	-0.033
338	Ncor1	Ncor1	chr11	-	62349352	62349493	62349394	62349493	62345234	62345318	338	278,168,360,106,149,0,0,0,0,0,0,0	6,0,3,7,4,0,0,0,0,0,0,0	70,20,54	5,1,2	141	99	1	1	0.97,1.0,0.988,0.914,0.963,NA,NA,NA,NA,NA,NA,NA	0.908,0.934,0.95	0.036
339	Ncor1	Ncor1	chr11	-	62354370	62354472	62354382	62354472	62353233	62353334	339	154,107,219,55,107,0,0,0,0,0,0,0	19,13,18,1,8,0,0,0,0,0,0,0	3,0,7	1,0,1	111	99	1	1	0.878,0.88,0.916,0.98,0.923,NA,NA,NA,NA,NA,NA,NA	0.728,NA,0.862	0.12
340	Ncor1	Ncor1	chr11	-	62378496	62378654	62378514	62378654	62376634	62376761	340	25,27,33,13,19,0,0,0,0,0,0,0	29,33,55,11,29,0,0,0,0,0,0,0	2,1,4	2,0,2	117	99	1	1	0.422,0.409,0.337,0.5,0.357,NA,NA,NA,NA,NA,NA,NA	0.458,1.0,0.629	-0.291
341	Pik3r6	Pik3r6	chr11	+	68534192	68534283	68534192	68534271	68536103	68536226	341	4,4,6,1,7,0,0,0,0,0,0,0	0,3,1,0,2,0,0,0,0,0,0,0	0,0,4	0,0,0	111	99	1	1	1.0,0.543,0.843,1.0,0.757,NA,NA,NA,NA,NA,NA,NA	NA,NA,1.0	-0.171
342	Zdhhc12	Zdhhc12	chr2	-	30093446	30093635	30093488	30093635	30092404	30092541	342	1,1,1,0,4,0,0,0,0,0,0,0	11,3,6,3,4,0,0,0,0,0,0,0	0,2,0	0,0,0	141	99	1	1	0.06,0.19,0.105,0.0,0.413,NA,NA,NA,NA,NA,NA,NA	NA,1.0,NA	-0.846
344	Strada	Strada	chr11	-	106187100	106187180	106187124	106187180	106173678	106173781	344	1,1,4,3,1,0,0,0,0,0,0,0	5,0,1,0,2,0,0,0,0,0,0,0	0,0,1	1,0,0	123	99	1	1	0.139,1.0,0.763,1.0,0.287,NA,NA,NA,NA,NA,NA,NA	0.0,NA,1.0	0.138
346	Cnot4	Cnot4	chr6	-	35064888	35065022	35064897	35065022	35051061	35051559	346	2,1,1,0,3,0,0,0,0,0,0,0	0,0,0,1,0,0,0,0,0,0,0,0	4,0,7	0,0,0	108	99	1	1	1.0,1.0,1.0,0.0,1.0,NA,NA,NA,NA,NA,NA,NA	1.0,NA,1.0	-0.2
347	Cnot4	Cnot4	chr6	-	35064888	35065022	35064897	35065022	35052841	35053091	347	1,1,1,0,3,0,0,0,0,0,0,0	0,0,0,0,0,0,0,0,0,0,0,0	4,0,9	5,40,2	108	99	1	1	1.0,1.0,1.0,NA,1.0,NA,NA,NA,NA,NA,NA,NA	0.423,0.0,0.805	0.591
348	Cnot4	Cnot4	chr6	-	35064888	35065022	35064897	35065022	35056210	35056268	348	21,31,28,11,35,0,0,0,0,0,0,0	84,52,83,41,59,0,0,0,0,0,0,0	68,10,78	288278297	108	99	1	1	0.186,0.353,0.236,0.197,0.352,NA,NA,NA,NA,NA,NA,NA	0.178,0.032,0.194	0.13
349	Snap23	Snap23	chr2	+	120567670	120567806	120567670	120567761	120584268	120584365	349	12,15,41,8,16,0,0,0,0,0,0,0	1,0,0,0,1,0,0,0,0,0,0,0	65,86,103	2,0,2	144	99	1	1	0.892,1.0,1.0,1.0,0.917,NA,NA,NA,NA,NA,NA,NA	0.957,1.0,0.973	-0.015
350	0610010K14Rik	0610010K14Rik	chr11	-	70235996	70236211	70236023	70236211	70235203	70235464	350	11,7,12,1,2,0,0,0,0,0,0,0	16,17,11,5,10,0,0,0,0,0,0,0	0,0,0	0,1,0	126	99	1	1	0.351,0.244,0.462,0.136,0.136,NA,NA,NA,NA,NA,NA,NA	NA,0.0,NA	0.266
351	0610010K14Rik	0610010K14Rik	chr11	-	70235996	70236211	70236023	70236211	70235203	70235468	351	24,11,17,14,12,0,0,0,0,0,0,0	78,66,97,30,91,0,0,0,0,0,0,0	0,0,0	1,2,4	126	99	1	1	0.195,0.116,0.121,0.268,0.094,NA,NA,NA,NA,NA,NA,NA	0.0,0.0,0.0	0.159
358	Atp2a3	Atp2a3	chr11	+	72989474	72989560	72989474	72989547	72991688	72993043	358	1,2,8,0,0,0,0,0,0,0,0,0	30,9,32,9,19,0,0,0,0,0,0,0	0,1,0	0,4,3	112	99	1	1	0.029,0.164,0.181,0.0,0.0,NA,NA,NA,NA,NA,NA,NA	NA,0.181,0.0	-0.016
364	Zfp410	Zfp410	chr12	+	84316858	84317209	84316858	84317174	84321811	84321991	364	0,0,1,0,0,0,0,0,0,0,0,0	3,2,7,3,5,0,0,0,0,0,0,0	0,0,0	28,31,46	134	99	1	1	0.0,0.0,0.095,0.0,0.0,NA,NA,NA,NA,NA,NA,NA	0.0,0.0,0.0	0.019
370	Senp2	Senp2	chr16	+	22011493	22011619	22011493	22011552	22014123	22014257	370	7,7,12,9,6,0,0,0,0,0,0,0	20,24,35,9,23,0,0,0,0,0,0,0	4,1,1	0,0,2	166	99	1	1	0.173,0.148,0.17,0.374,0.135,NA,NA,NA,NA,NA,NA,NA	1.0,1.0,0.23	-0.543
371	Lrrc57	Lrrc57	chr2	-	120609273	120609508	120609280	120609508	120608917	120609023	371	3,0,3,2,0,0,0,0,0,0,0,0	1,1,2,0,3,0,0,0,0,0,0,0	1,8,2	0,0,0	106	99	1	1	0.737,0.0,0.583,1.0,0.0,NA,NA,NA,NA,NA,NA,NA	1.0,1.0,1.0	-0.536
378	Chuk	Chuk	chr19	-	44077245	44077379	44077262	44077379	44075430	44075530	378	21,20,49,16,21,0,0,0,0,0,0,0	5,4,9,2,5,0,0,0,0,0,0,0	2,1,1	0,1,0	116	99	1	1	0.782,0.81,0.823,0.872,0.782,NA,NA,NA,NA,NA,NA,NA	1.0,0.46,1.0	-0.006
379	Cpsf7	Cpsf7	chr19	+	10533292	10533465	10533292	10533438	10535103	10535518	379	66,43,82,31,61,0,0,0,0,0,0,0	28,25,39,4,26,0,0,0,0,0,0,0	15,41,31	7,15,13	126	99	1	1	0.649,0.575,0.623,0.859,0.648,NA,NA,NA,NA,NA,NA,NA	0.627,0.682,0.652	0.017
380	Tubd1	Tubd1	chr11	+	86544990	86545336	86544990	86545230	86548782	86549002	380	2,0,1,2,0,0,0,0,0,0,0,0	2,4,2,1,3,0,0,0,0,0,0,0	1,1,0	1,2,3	198	99	1	1	0.333,0.0,0.2,0.5,0.0,NA,NA,NA,NA,NA,NA,NA	0.333,0.2,0.0	0.029
381	U2af2	U2af2	chr7	+	5075140	5075239	5075140	5075227	5075467	5075716	381	7,12,15,11,14,0,0,0,0,0,0,0	36,30,66,10,30,0,0,0,0,0,0,0	0,0,3	1,10,1	111	99	1	1	0.148,0.263,0.169,0.495,0.294,NA,NA,NA,NA,NA,NA,NA	0.0,0.0,0.728	0.031
385	Alg11	Alg11	chr8	+	22061885	22062120	22061885	22062116	22064999	22065931	385	10,3,12,2,9,0,0,0,0,0,0,0	14,16,18,10,17,0,0,0,0,0,0,0	3,7,4	5,9,6	103	99	1	1	0.407,0.153,0.391,0.161,0.337,NA,NA,NA,NA,NA,NA,NA	0.366,0.428,0.391	-0.105
388	Tdg	Tdg	chr10	+	82629837	82630038	82629837	82629939	82638700	82638876	388	13,5,9,2,4,0,0,0,0,0,0,0	3,3,3,6,1,0,0,0,0,0,0,0	0,0,0	0,1,0	198	99	1	1	0.684,0.455,0.6,0.143,0.667,NA,NA,NA,NA,NA,NA,NA	NA,0.0,NA	0.51
389	Aimp2	Aimp2	chr5	-	143909580	143909839	143909700	143909839	143906548	143906755	389	87,75,100,31,93,0,0,0,0,0,0,0	6,4,4,4,5,0,0,0,0,0,0,0	4,5,11	0,1,0	198	99	1	1	0.879,0.904,0.926,0.795,0.903,NA,NA,NA,NA,NA,NA,NA	1.0,0.714,1.0	-0.023
392	Traf7	Traf7	chr17	-	24512949	24513084	24512955	24513084	24512168	24512386	392	11,21,19,3,14,0,0,0,0,0,0,0	0,1,6,1,2,0,0,0,0,0,0,0	0,9,3	0,0,0	105	99	1	1	1.0,0.952,0.749,0.739,0.868,NA,NA,NA,NA,NA,NA,NA	NA,1.0,1.0	-0.138
393	Traf7	Traf7	chr17	-	24519113	24519246	24519130	24519246	24518741	24518799	393	1,0,5,0,0,0,0,0,0,0,0,0	27,12,16,3,18,0,0,0,0,0,0,0	0,2,0	14,18,20	116	99	1	1	0.031,0.0,0.211,0.0,0.0,NA,NA,NA,NA,NA,NA,NA	0.0,0.087,0.0	0.019
394	Il15	Il15	chr8	-	82402289	82402586	82402299	82402586	82379493	82379615	394	7,4,7,4,3,0,0,0,0,0,0,0	7,4,12,1,6,0,0,0,0,0,0,0	1,6,3	0,0,0	109	99	1	1	0.476,0.476,0.346,0.784,0.312,NA,NA,NA,NA,NA,NA,NA	1.0,1.0,1.0	-0.521
395	Rpl38	Rpl38	chr11	+	114668542	114668626	114668542	114668609	114668780	114668814	395	76,61,129,29,62,0,0,0,0,0,0,0	747,493,960,284,628,0,0,0,0,0,0,0	14,30,14	2,0,1	116	99	1	1	0.08,0.096,0.103,0.08,0.078,NA,NA,NA,NA,NA,NA,NA	0.857,1.0,0.923	-0.839
399	1190002F15Rik	1190002F15Rik	chr6	+	134929091	134929285	134929091	134929260	134951305	134951718	399	0,0,0,0,0,0,0,0,0,0,0,0	31,21,61,19,27,0,0,0,0,0,0,0	1,0,0	5,14,4	124	99	1	1	0.0,0.0,0.0,0.0,0.0,NA,NA,NA,NA,NA,NA,NA	0.138,0.0,0.0	-0.046
400	Ppil3	Ppil3	chr1	-	58445145	58445486	58445331	58445486	58444588	58444639	400	67,31,42,24,59,0,0,0,0,0,0,0	4,4,3,2,2,0,0,0,0,0,0,0	7,3,4	0,0,1	198	99	1	1	0.893,0.795,0.875,0.857,0.937,NA,NA,NA,NA,NA,NA,NA	1.0,1.0,0.667	-0.018
407	D16Ertd472e	D16Ertd472e	chr16	-	78576190	78576688	78576458	78576688	78575920	78576054	407	16,14,13,8,10,0,0,0,0,0,0,0	1,4,3,0,1,0,0,0,0,0,0,0	0,0,0	0,0,1	198	99	1	1	0.889,0.636,0.684,1.0,0.833,NA,NA,NA,NA,NA,NA,NA	NA,NA,0.0	0.808
409	D16Ertd472e	D16Ertd472e	chr16	-	78576390	78576688	78576458	78576688	78575920	78576054	409	10,5,17,8,8,0,0,0,0,0,0,0	1,4,3,0,1,0,0,0,0,0,0,0	0,0,0	0,0,1	167	99	1	1	0.856,0.426,0.771,1.0,0.826,NA,NA,NA,NA,NA,NA,NA	NA,NA,0.0	0.776
410	D16Ertd472e	D16Ertd472e	chr16	-	78576423	78576688	78576458	78576688	78575920	78576054	410	6,10,6,5,5,0,0,0,0,0,0,0	1,4,3,0,1,0,0,0,0,0,0,0	0,0,0	0,0,1	134	99	1	1	0.816,0.649,0.596,1.0,0.787,NA,NA,NA,NA,NA,NA,NA	NA,NA,0.0	0.77
411	Cwc22	Cwc22	chr2	-	77903795	77904034	77903813	77904034	77895652	77896578	411	38,32,47,15,38,0,0,0,0,0,0,0	12,10,19,15,13,0,0,0,0,0,0,0	0,1,2	0,2,1	117	99	1	1	0.728,0.73,0.677,0.458,0.712,NA,NA,NA,NA,NA,NA,NA	NA,0.297,0.629	0.198
412	Inpp5a	Inpp5a	chr7	+	139578181	139578269	139578181	139578218	139578353	139579652	412	9,7,4,6,8,0,0,0,0,0,0,0	1,0,3,0,2,0,0,0,0,0,0,0	0,0,2	1,0,1	150	99	1	1	0.856,1.0,0.468,1.0,0.725,NA,NA,NA,NA,NA,NA,NA	0.0,NA,0.569	0.525
414	Ptgr2	Ptgr2	chr12	+	84285295	84285533	84285295	84285476	84292283	84292368	414	0,1,0,1,2,0,0,0,0,0,0,0	3,2,3,1,4,0,0,0,0,0,0,0	3,0,0	0,0,1	156	99	1	1	0.0,0.241,0.0,0.388,0.241,NA,NA,NA,NA,NA,NA,NA	1.0,NA,0.0	-0.326
417	Slc35b3	Slc35b3	chr13	-	38960409	38960537	38960431	38960537	38955648	38955936	417	0,0,0,0,0,0,0,0,0,0,0,0	0,1,9,2,2,0,0,0,0,0,0,0	0,0,1	2,1,1	121	99	1	1	NA,0.0,0.0,0.0,0.0,NA,NA,NA,NA,NA,NA,NA	0.0,0.0,0.45	-0.15
418	Lgals8	Lgals8	chr13	-	12461240	12461738	12461426	12461738	12459173	12459316	418	6,1,4,1,4,0,0,0,0,0,0,0	0,1,2,1,1,0,0,0,0,0,0,0	17,0,11	0,0,3	198	99	1	1	1.0,0.333,0.5,0.333,0.667,NA,NA,NA,NA,NA,NA,NA	1.0,NA,0.647	-0.257
420	Adar	Adar	chr3	+	89745375	89745601	89745375	89745523	89745819	89745991	420	1,7,7,0,4,0,0,0,0,0,0,0	11,6,10,6,2,0,0,0,0,0,0,0	1,0,1	2,1,2	177	99	1	1	0.048,0.395,0.281,0.0,0.528,NA,NA,NA,NA,NA,NA,NA	0.219,0.0,0.219	0.104
421	Sel1l	Sel1l	chr12	-	91833054	91833222	91833204	91833222	91831568	91831674	421	38,17,35,14,24,0,0,0,0,0,0,0	3,2,3,0,3,0,0,0,0,0,0,0	13,16,27	0,3,1	198	99	1	1	0.864,0.81,0.854,1.0,0.8,NA,NA,NA,NA,NA,NA,NA	1.0,0.727,0.931	-0.02
422	Pum2	Pum2	chr12	+	8744614	8744749	8744614	8744743	8747156	8747294	422	16,9,31,4,11,0,0,0,0,0,0,0	112,89,161,40,85,0,0,0,0,0,0,0	20,0,33	82,93,125	105	99	1	1	0.119,0.087,0.154,0.086,0.109,NA,NA,NA,NA,NA,NA,NA	0.187,0.0,0.199	-0.018
423	Pum2	Pum2	chr12	+	8744614	8744749	8744614	8744743	8748110	8748236	423	1,0,0,0,0,0,0,0,0,0,0,0	0,0,0,0,2,0,0,0,0,0,0,0	1,0,2	0,0,0	105	99	1	1	1.0,NA,NA,NA,0.0,NA,NA,NA,NA,NA,NA,NA	1.0,NA,1.0	-0.5
424	Smek1	Smek1	chr12	-	101053428	101053584	101053467	101053584	101051530	101051662	424	65,41,68,15,53,0,0,0,0,0,0,0	84,65,109,24,96,0,0,0,0,0,0,0	0,1,4	4,2,10	138	99	1	1	0.357,0.312,0.309,0.31,0.284,NA,NA,NA,NA,NA,NA,NA	0.0,0.264,0.223	0.152
425	Naa20	Naa20	chr2	+	145911672	145911793	145911672	145911763	145912392	145912528	425	9,1,8,1,8,0,0,0,0,0,0,0	53,50,59,23,59,0,0,0,0,0,0,0	1,0,0	2,1,1	129	99	1	1	0.115,0.015,0.094,0.032,0.094,NA,NA,NA,NA,NA,NA,NA	0.277,0.0,0.0	-0.022
426	Fibp	Fibp	chr19	+	5463170	5463325	5463170	5463304	5463603	5463712	426	36,16,50,10,22,0,0,0,0,0,0,0	70,29,60,13,57,0,0,0,0,0,0,0	0,1,0	0,0,3	120	99	1	1	0.298,0.313,0.407,0.388,0.242,NA,NA,NA,NA,NA,NA,NA	NA,1.0,0.0	-0.17
427	D17Wsu92e	D17Wsu92e	chr17	-	27767910	27768239	27768135	27768239	27751234	27753995	427	69,58,64,22,51,0,0,0,0,0,0,0	1,0,10,0,2,0,0,0,0,0,0,0	197349248	3,2,11	198	99	1	1	0.972,1.0,0.762,1.0,0.927,NA,NA,NA,NA,NA,NA,NA	0.97,0.989,0.919	-0.027
429	Dcaf11	Dcaf11	chr14	+	55561074	55561442	55561074	55561419	55562891	55563019	429	30,36,57,9,35,0,0,0,0,0,0,0	9,2,2,0,11,0,0,0,0,0,0,0	4,10,6	1,8,1	122	99	1	1	0.73,0.936,0.959,1.0,0.721,NA,NA,NA,NA,NA,NA,NA	0.764,0.504,0.83	0.17
434	Smc5	Smc5	chr19	-	23214641	23214740	23214644	23214740	23214065	23214170	434	9,5,13,4,10,0,0,0,0,0,0,0	12,9,21,4,4,0,0,0,0,0,0,0	1,1,1	1,14,1	102	99	1	1	0.421,0.35,0.375,0.493,0.708,NA,NA,NA,NA,NA,NA,NA	0.493,0.065,0.493	0.119
435	Cbwd1	Cbwd1	chr19	-	24961316	24961616	24961383	24961616	24957903	24957990	435	11,8,6,7,22,0,0,0,0,0,0,0	13,12,23,5,6,0,0,0,0,0,0,0	1,4,1	4,7,1	166	99	1	1	0.335,0.284,0.135,0.455,0.686,NA,NA,NA,NA,NA,NA,NA	0.13,0.254,0.374	0.126
439	Rwdd2a	Rwdd2a	chr9	+	86572052	86572217	86572052	86572088	86572836	86573063	439	0,0,1,0,1,0,0,0,0,0,0,0	0,0,0,0,0,0,0,0,0,0,0,0	0,2,1	9,0,14	198	99	1	1	NA,NA,1.0,NA,1.0,NA,NA,NA,NA,NA,NA,NA	0.0,1.0,0.034	0.655
445	Tti2	Tti2	chr8	+	31159881	31160049	31159881	31159987	31161790	31164703	445	192,142,236,70,151,0,0,0,0,0,0,0	0,3,3,0,2,0,0,0,0,0,0,0	5,6,5	0,0,0	161	99	1	1	1.0,0.967,0.98,1.0,0.979,NA,NA,NA,NA,NA,NA,NA	1.0,1.0,1.0	-0.015
446	Atp5c1	Atp5c1	chr2	-	10079712	10080510	10080347	10080510	10069692	10069727	446	2,2,0,1,0,0,0,0,0,0,0,0	115,76,125,34,95,0,0,0,0,0,0,0	0,0,0	4,8,3	198	99	1	1	0.009,0.013,0.0,0.014,0.0,NA,NA,NA,NA,NA,NA,NA	0.0,0.0,0.0	0.007
447	Mlx	Mlx	chr11	+	101087289	101087529	101087289	101087367	101087753	101087790	447	18,6,10,2,9,0,0,0,0,0,0,0	5,4,8,1,8,0,0,0,0,0,0,0	0,0,0	0,0,1	198	99	1	1	0.643,0.429,0.385,0.5,0.36,NA,NA,NA,NA,NA,NA,NA	NA,NA,0.0	0.463
451	Odf2	Odf2	chr2	+	29893443	29893569	29893443	29893512	29901076	29901247	451	65,24,81,28,46,0,0,0,0,0,0,0	36,18,44,9,22,0,0,0,0,0,0,0	1,16,6	6,8,9	156	99	1	1	0.534,0.458,0.539,0.664,0.57,NA,NA,NA,NA,NA,NA,NA	0.096,0.559,0.297	0.236
454	Ciz1	Ciz1	chr2	+	32363197	32363656	32363197	32363298	32363804	32363979	454	47,23,52,12,38,0,0,0,0,0,0,0	3,1,3,1,0,0,0,0,0,0,0,0	4,1,1	0,0,0	198	99	1	1	0.887,0.92,0.897,0.857,1.0,NA,NA,NA,NA,NA,NA,NA	1.0,1.0,1.0	-0.088
455	Ciz1	Ciz1	chr2	+	32370863	32371113	32370863	32371101	32371248	32371408	455	7,8,10,5,5,0,0,0,0,0,0,0	10,3,6,3,9,0,0,0,0,0,0,0	0,1,2	1,0,0	111	99	1	1	0.384,0.704,0.598,0.598,0.331,NA,NA,NA,NA,NA,NA,NA	0.0,1.0,1.0	-0.144
456	Rbm18	Rbm18	chr2	-	36127124	36127251	36127180	36127251	36122851	36122938	456	29,9,34,10,11,0,0,0,0,0,0,0	3,0,0,0,4,0,0,0,0,0,0,0	0,4,6	0,0,0	155	99	1	1	0.861,1.0,1.0,1.0,0.637,NA,NA,NA,NA,NA,NA,NA	NA,1.0,1.0	-0.1
457	Rbm18	Rbm18	chr2	-	36127124	36127251	36127214	36127251	36122851	36122938	457	32,15,47,13,16,0,0,0,0,0,0,0	0,2,1,4,0,0,0,0,0,0,0,0	0,5,6	0,2,0	189	99	1	1	1.0,0.797,0.961,0.63,1.0,NA,NA,NA,NA,NA,NA,NA	NA,0.567,1.0	0.094
458	Rbm18	Rbm18	chr2	-	36127180	36127251	36127214	36127251	36122851	36122938	458	6,6,13,3,9,0,0,0,0,0,0,0	0,2,1,4,0,0,0,0,0,0,0,0	0,1,0	0,2,0	133	99	1	1	1.0,0.691,0.906,0.358,1.0,NA,NA,NA,NA,NA,NA,NA	NA,0.271,NA	0.52
459	Nmi	Nmi	chr2	-	51972908	51973208	51972973	51973208	51960570	51960660	459	3,3,5,0,3,0,0,0,0,0,0,0	0,0,1,1,1,0,0,0,0,0,0,0	31,32,40	0,0,0	164	99	1	1	1.0,1.0,0.751,0.0,0.644,NA,NA,NA,NA,NA,NA,NA	1.0,1.0,1.0	-0.321
460	Nmi	Nmi	chr2	-	51972908	51973208	51972973	51973208	51972587	51972627	460	3,4,3,1,2,0,0,0,0,0,0,0	0,0,11,0,0,0,0,0,0,0,0,0	7,12,3	0,2,1	164	99	1	1	1.0,1.0,0.141,1.0,1.0,NA,NA,NA,NA,NA,NA,NA	1.0,0.784,0.644	0.019
461	Aga	Aga	chr8	+	53518915	53518991	53518915	53518969	53520236	53520344	461	48,66,58,37,48,0,0,0,0,0,0,0	3,5,2,4,4,0,0,0,0,0,0,0	1,1,3	0,0,0	121	99	1	1	0.929,0.915,0.96,0.883,0.908,NA,NA,NA,NA,NA,NA,NA	1.0,1.0,1.0	-0.081
462	Spc25	Spc25	chr2	-	69205829	69206190	69206063	69206190	69205025	69205178	462	6,2,9,1,5,0,0,0,0,0,0,0	3,2,6,1,2,0,0,0,0,0,0,0	0,0,0	0,1,0	198	99	1	1	0.5,0.333,0.429,0.333,0.556,NA,NA,NA,NA,NA,NA,NA	NA,0.0,NA	0.43
465	Ubr3	Ubr3	chr2	+	69991424	69991637	69991424	69991625	69993675	69993812	465	6,11,23,9,18,0,0,0,0,0,0,0	11,5,16,7,7,0,0,0,0,0,0,0	19,25,25	15,12,7	111	99	1	1	0.327,0.662,0.562,0.534,0.696,NA,NA,NA,NA,NA,NA,NA	0.53,0.65,0.761	-0.091
466	Smarcb1	Smarcb1	chr10	-	75916772	75916911	75916799	75916911	75915063	75915193	466	42,24,41,28,40,0,0,0,0,0,0,0	27,30,48,12,23,0,0,0,0,0,0,0	3,0,0	1,1,0	126	99	1	1	0.55,0.386,0.402,0.647,0.577,NA,NA,NA,NA,NA,NA,NA	0.702,0.0,NA	0.161
467	Anp32e	Anp32e	chr3	+	95937881	95938039	95937881	95938003	95944306	95944361	467	402,359,546,188,452,0,0,0,0,0,0,0	24,38,33,7,31,0,0,0,0,0,0,0	386727639	19,51,31	135	99	1	1	0.925,0.874,0.924,0.952,0.914,NA,NA,NA,NA,NA,NA,NA	0.937,0.913,0.938	-0.012
469	2700094K13Rik	2700094K13Rik	chr2	-	84669986	84670116	84670011	84670116	84669220	84669397	469	733,588,978,314,736,0,0,0,0,0,0,0	138,93,196,65,137,0,0,0,0,0,0,0	18,32,52	1,1,0	124	99	1	1	0.809,0.835,0.799,0.794,0.811,NA,NA,NA,NA,NA,NA,NA	0.935,0.962,1.0	-0.156
472	Ndufs1	Ndufs1	chr1	-	63176427	63176822	63176585	63176822	63170848	63170914	472	9,7,4,2,1,0,0,0,0,0,0,0	0,1,2,0,0,0,0,0,0,0,0,0	0,5,12	0,1,7	198	99	1	1	1.0,0.778,0.5,1.0,1.0,NA,NA,NA,NA,NA,NA,NA	NA,0.714,0.462	0.268
473	Ndufs1	Ndufs1	chr1	-	63176427	63176822	63176585	63176822	63172153	63172257	473	0,4,3,5,2,0,0,0,0,0,0,0	0,0,2,0,0,0,0,0,0,0,0,0	0,5,11	0,5,4	198	99	1	1	NA,1.0,0.429,1.0,1.0,NA,NA,NA,NA,NA,NA,NA	NA,0.333,0.579	0.401
474	Mtss1	Mtss1	chr15	-	58945316	58945524	58945361	58945524	58941233	58944130	474	0,0,0,1,1,0,0,0,0,0,0,0	3,2,8,0,2,0,0,0,0,0,0,0	0,0,0	0,8,1	144	99	1	1	0.0,0.0,0.0,1.0,0.256,NA,NA,NA,NA,NA,NA,NA	NA,0.0,0.0	0.251
475	Celf2	Celf2	chr2	-	6560658	6560790	6560670	6560790	6553784	6553964	475	218,173,309,72,161,0,0,0,0,0,0,0	143,83,136,44,103,0,0,0,0,0,0,0	0,1,0	0,0,0	111	99	1	1	0.576,0.65,0.67,0.593,0.582,NA,NA,NA,NA,NA,NA,NA	NA,1.0,NA	-0.386
477	Mau2	Mau2	chr8	-	70023610	70023697	70023613	70023697	70022619	70022669	477	13,7,11,4,7,0,0,0,0,0,0,0	2,7,15,2,6,0,0,0,0,0,0,0	6,2,0	1,3,2	102	99	1	1	0.863,0.493,0.416,0.66,0.531,NA,NA,NA,NA,NA,NA,NA	0.853,0.393,0.0	0.177
480	Zdhhc6	Zdhhc6	chr19	-	55315679	55316032	55315795	55316032	55314300	55314772	480	1,0,2,1,3,0,0,0,0,0,0,0	22,4,11,3,11,0,0,0,0,0,0,0	0,0,1	8,7,3	198	99	1	1	0.022,0.0,0.083,0.143,0.12,NA,NA,NA,NA,NA,NA,NA	0.0,0.0,0.143	0.026
483	Cep250	Cep250	chr2	+	155956557	155956662	155956557	155956657	155961871	155962154	483	3,0,4,1,0,0,0,0,0,0,0,0	1,0,1,1,1,0,0,0,0,0,0,0	0,0,1	0,0,0	104	99	1	1	0.741,NA,0.792,0.488,0.0,NA,NA,NA,NA,NA,NA,NA	NA,NA,1.0	-0.495
486	Adamts10	Adamts10	chr17	+	33538570	33538712	33538570	33538695	33543197	33543305	486	12,0,8,2,0,0,0,0,0,0,0,0	3,0,7,4,1,0,0,0,0,0,0,0	7,2,6	3,4,4	116	99	1	1	0.773,NA,0.494,0.299,0.0,NA,NA,NA,NA,NA,NA,NA	0.666,0.299,0.561	-0.117
491	Fcho1	Fcho1	chr8	-	71708925	71709385	71709329	71709385	71708386	71708831	491	120,62,191,39,108,0,0,0,0,0,0,0	1,0,0,0,0,0,0,0,0,0,0,0	1,6,1	0,0,0	198	99	1	1	0.984,1.0,1.0,1.0,1.0,NA,NA,NA,NA,NA,NA,NA	1.0,1.0,1.0	-0.003
492	Arfrp1	Arfrp1	chr2	-	181365212	181365404	181365218	181365404	181364604	181364711	492	0,0,0,1,0,0,0,0,0,0,0,0	6,5,8,3,7,0,0,0,0,0,0,0	0,0,0	2,3,4	105	99	1	1	0.0,0.0,0.0,0.239,0.0,NA,NA,NA,NA,NA,NA,NA	0.0,0.0,0.0	0.048
493	BC017643	BC017643	chr11	-	121229038	121229309	121229058	121229309	121228327	121228470	493	7,6,5,5,5,0,0,0,0,0,0,0	5,2,8,3,1,0,0,0,0,0,0,0	1,1,0	1,0,0	119	99	1	1	0.538,0.714,0.342,0.581,0.806,NA,NA,NA,NA,NA,NA,NA	0.454,1.0,NA	-0.131
494	BC017643	BC017643	chr11	-	121229038	121229309	121229212	121229309	121228327	121228470	494	9,5,9,6,5,0,0,0,0,0,0,0	0,1,0,0,0,0,0,0,0,0,0,0	1,1,0	0,0,0	198	99	1	1	1.0,0.714,1.0,1.0,1.0,NA,NA,NA,NA,NA,NA,NA	1.0,1.0,NA	-0.057
495	BC017643	BC017643	chr11	-	121229058	121229309	121229212	121229309	121228327	121228470	495	8,2,12,5,3,0,0,0,0,0,0,0	0,1,0,0,0,0,0,0,0,0,0,0	1,0,0	0,0,0	198	99	1	1	1.0,0.5,1.0,1.0,1.0,NA,NA,NA,NA,NA,NA,NA	1.0,NA,NA	-0.1
501	Lrrcc1	Lrrcc1	chr3	+	14539910	14540114	14539910	14540066	14545495	14545692	501	39,28,29,17,33,0,0,0,0,0,0,0	4,3,4,1,3,0,0,0,0,0,0,0	6,24,12	3,0,3	147	99	1	1	0.868,0.863,0.83,0.92,0.881,NA,NA,NA,NA,NA,NA,NA	0.574,1.0,0.729	0.105
502	Upf1	Upf1	chr8	-	70339981	70340099	70340014	70340099	70339742	70339841	502	2,2,7,3,3,0,0,0,0,0,0,0	14,4,15,1,4,0,0,0,0,0,0,0	1,0,1	0,0,0	132	99	1	1	0.097,0.273,0.259,0.692,0.36,NA,NA,NA,NA,NA,NA,NA	1.0,NA,1.0	-0.664
506	Eftud1	Eftud1	chr7	+	82648613	82648678	82648613	82648649	82649525	82649631	506	2,2,5,1,1,0,0,0,0,0,0,0	2,1,0,1,3,0,0,0,0,0,0,0	5,1,7	0,0,0	128	99	1	1	0.436,0.607,1.0,0.436,0.205,NA,NA,NA,NA,NA,NA,NA	1.0,1.0,1.0	-0.463
507	Plk4	Plk4	chr3	+	40810276	40810381	40810276	40810300	40810661	40810764	507	149,87,199,45,152,0,0,0,0,0,0,0	0,0,0,0,0,0,0,0,0,0,0,0	65148159	0,1,0	180	99	1	1	1.0,1.0,1.0,1.0,1.0,NA,NA,NA,NA,NA,NA,NA	1.0,0.988,1.0	0.004
508	Ska1	Ska1	chr18	-	74207529	74207818	74207593	74207818	74206788	74206884	508	5,2,0,0,5,0,0,0,0,0,0,0	28,22,30,13,19,0,0,0,0,0,0,0	0,0,0	3,2,5	163	99	1	1	0.098,0.052,0.0,0.0,0.138,NA,NA,NA,NA,NA,NA,NA	0.0,0.0,0.0	0.058
512	Skil	Skil	chr3	+	31113407	31113640	31113407	31113502	31116815	31117039	512	2,0,0,0,0,0,0,0,0,0,0,0	0,2,1,0,0,0,0,0,0,0,0,0	1,0,1	1,0,0	198	99	1	1	1.0,0.0,0.0,NA,NA,NA,NA,NA,NA,NA,NA,NA	0.333,NA,1.0	-0.333
515	Slc25a44	Slc25a44	chr3	-	88424727	88425139	88424773	88425139	88420500	88421138	515	22,9,30,6,11,0,0,0,0,0,0,0	4,1,3,0,2,0,0,0,0,0,0,0	0,4,2	0,0,0	145	99	1	1	0.79,0.86,0.872,1.0,0.79,NA,NA,NA,NA,NA,NA,NA	NA,1.0,1.0	-0.138
516	Slc25a44	Slc25a44	chr3	-	88424727	88425139	88424845	88425139	88420500	88421138	516	24,12,44,10,12,0,0,0,0,0,0,0	1,5,2,1,5,0,0,0,0,0,0,0	1,6,3	0,0,0	198	99	1	1	0.923,0.545,0.917,0.833,0.545,NA,NA,NA,NA,NA,NA,NA	1.0,1.0,1.0	-0.247
517	Slc25a44	Slc25a44	chr3	-	88424773	88425139	88424845	88425139	88420500	88421138	517	9,5,20,4,5,0,0,0,0,0,0,0	1,5,2,1,5,0,0,0,0,0,0,0	1,2,1	0,0,0	171	99	1	1	0.839,0.367,0.853,0.698,0.367,NA,NA,NA,NA,NA,NA,NA	1.0,1.0,1.0	-0.375
518	Rps27	Rps27	chr3	-	90213380	90213648	90213609	90213648	90213192	90213301	518	17,13,17,7,6,0,0,0,0,0,0,0	1162,638,1213,407,864,0,0,0,0,0,0,0	0,0,0	7,4,5	198	99	1	1	0.007,0.01,0.007,0.009,0.003,NA,NA,NA,NA,NA,NA,NA	0.0,0.0,0.0	0.007
521	Vdac3	Vdac3	chr8	-	22587549	22587602	22587552	22587602	22583583	22583736	521	3,1,1,1,2,0,0,0,0,0,0,0	92,79,99,31,76,0,0,0,0,0,0,0	1,0,1	29,47,46	102	99	1	1	0.031,0.012,0.01,0.03,0.025,NA,NA,NA,NA,NA,NA,NA	0.032,0.0,0.021	0.004
522	St7l	St7l	chr3	+	104864505	104865574	104864505	104865308	104868023	104868106	522	2,3,5,0,3,0,0,0,0,0,0,0	10,7,15,8,13,0,0,0,0,0,0,0	0,1,1	0,1,5	198	99	1	1	0.091,0.176,0.143,0.0,0.103,NA,NA,NA,NA,NA,NA,NA	NA,0.333,0.091	-0.109
523	Cyb561d1	Cyb561d1	chr3	-	108200626	108200834	108200759	108200834	108200124	108200162	523	5,3,4,1,5,0,0,0,0,0,0,0	0,0,1,0,0,0,0,0,0,0,0,0	0,0,3	0,0,0	198	99	1	1	1.0,1.0,0.667,1.0,1.0,NA,NA,NA,NA,NA,NA,NA	NA,NA,1.0	-0.067
525	Lyn	Lyn	chr4	+	3738724	3738861	3738724	3738798	3742441	3742487	525	36,12,23,13,22,0,0,0,0,0,0,0	7,2,6,3,7,0,0,0,0,0,0,0	77,42,118	2,1,9	162	99	1	1	0.759,0.786,0.701,0.726,0.658,NA,NA,NA,NA,NA,NA,NA	0.959,0.962,0.889	-0.211
528	Cep55	Cep55	chr19	+	38057409	38057566	38057409	38057542	38057788	38057983	528	5,3,5,0,4,0,0,0,0,0,0,0	12,6,12,4,10,0,0,0,0,0,0,0	3,10,14	1,10,21	123	99	1	1	0.251,0.287,0.251,0.0,0.244,NA,NA,NA,NA,NA,NA,NA	0.707,0.446,0.349	-0.294
532	Mrps33	Mrps33	chr6	-	39805370	39805611	39805486	39805611	39801806	39802544	532	736,487,922,324,802,0,0,0,0,0,0,0	31,17,22,5,21,0,0,0,0,0,0,0	87173135	6,6,7	198	99	1	1	0.922,0.935,0.954,0.97,0.95,NA,NA,NA,NA,NA,NA,NA	0.879,0.935,0.906	0.04
534	Rod1	Rod1	chr4	-	59524394	59524476	59524403	59524476	59517585	59517755	534	208,87,225,72,119,0,0,0,0,0,0,0	22,17,25,12,20,0,0,0,0,0,0,0	435555448	93,59,54	108	99	1	1	0.897,0.824,0.892,0.846,0.845,NA,NA,NA,NA,NA,NA,NA	0.811,0.896,0.884	-0.003
538	Tmem176b	Tmem176b	chr6	-	48840995	48841374	48841347	48841374	48838171	48838365	538	19,6,24,3,8,0,0,0,0,0,0,0	0,0,5,1,4,0,0,0,0,0,0,0	0,0,0	0,2,2	198	99	1	1	1.0,1.0,0.706,0.6,0.5,NA,NA,NA,NA,NA,NA,NA	NA,0.0,0.0	0.761
539	Angel2	Angel2	chr1	+	190928504	190928758	190928504	190928717	190932866	190933192	539	12,4,11,2,2,0,0,0,0,0,0,0	0,0,2,0,1,0,0,0,0,0,0,0	6,2,3	0,0,1	140	99	1	1	1.0,1.0,0.795,1.0,0.586,NA,NA,NA,NA,NA,NA,NA	1.0,1.0,0.68	-0.017
543	Zfp691	Zfp691	chr4	-	119173045	119173856	119173662	119173856	119169517	119171042	543	1,0,3,0,2,0,0,0,0,0,0,0	0,0,3,0,2,0,0,0,0,0,0,0	0,0,1	0,0,0	198	99	1	1	1.0,NA,0.333,NA,0.333,NA,NA,NA,NA,NA,NA,NA	NA,NA,1.0	-0.445
545	Mtap7d1	Mtap7d1	chr4	-	126240022	126240137	126240031	126240137	126238521	126238632	545	1,4,2,1,2,0,0,0,0,0,0,0	0,0,0,0,1,0,0,0,0,0,0,0	0,0,2	0,0,0	108	99	1	1	1.0,1.0,1.0,1.0,0.647,NA,NA,NA,NA,NA,NA,NA	NA,NA,1.0	-0.071
547	Pum1	Pum1	chr4	+	130765920	130766055	130765920	130766049	130768815	130768953	547	16,14,28,6,12,0,0,0,0,0,0,0	11,12,24,4,10,0,0,0,0,0,0,0	3,0,2	0,0,2	105	99	1	1	0.578,0.524,0.524,0.586,0.531,NA,NA,NA,NA,NA,NA,NA	1.0,NA,0.485	-0.194
550	Zmym3	Zmym3	chrX	-	101409611	101409780	101409632	101409780	101409153	101409305	550	69,45,122,31,52,0,0,0,0,0,0,0	5,6,11,8,8,0,0,0,0,0,0,0	0,12,18	0,0,0	120	99	1	1	0.919,0.861,0.901,0.762,0.843,NA,NA,NA,NA,NA,NA,NA	NA,1.0,1.0	-0.143
552	Fbxo6	Fbxo6	chr4	-	148151087	148151925	148151613	148151925	148149378	148149666	552	0,0,4,0,0,0,0,0,0,0,0,0	1,0,3,0,0,0,0,0,0,0,0,0	2,0,0	0,0,0	198	99	1	1	0.0,NA,0.4,NA,NA,NA,NA,NA,NA,NA,NA,NA	1.0,NA,NA	-0.8
553	Fbxo6	Fbxo6	chr4	-	148151087	148151925	148151829	148151925	148149378	148149666	553	0,0,4,0,0,0,0,0,0,0,0,0	1,0,0,0,4,0,0,0,0,0,0,0	2,0,0	0,0,0	198	99	1	1	0.0,NA,1.0,NA,0.0,NA,NA,NA,NA,NA,NA,NA	1.0,NA,NA	-0.667
555	Irf3	Irf3	chr7	+	44997647	44998066	44997647	44997908	44998704	44998877	555	42,36,75,32,43,0,0,0,0,0,0,0	71,47,118,23,55,0,0,0,0,0,0,0	0,1,3	0,0,0	198	99	1	1	0.228,0.277,0.241,0.41,0.281,NA,NA,NA,NA,NA,NA,NA	NA,1.0,1.0	-0.713
562	Med8	Med8	chr4	+	118413626	118413875	118413626	118413725	118414723	118415782	562	320,254,389,115,280,0,0,0,0,0,0,0	0,0,2,0,2,0,0,0,0,0,0,0	1,1,3	0,0,0	198	99	1	1	1.0,1.0,0.99,1.0,0.986,NA,NA,NA,NA,NA,NA,NA	1.0,1.0,1.0	-0.005
565	Add1	Add1	chr5	+	34616562	34616907	34616562	34616814	34619349	34619451	565	6,4,26,5,5,0,0,0,0,0,0,0	59,57,69,32,41,0,0,0,0,0,0,0	9,7,8	19,3,15	192	99	1	1	0.05,0.035,0.163,0.075,0.059,NA,NA,NA,NA,NA,NA,NA	0.196,0.546,0.216	-0.243
566	Zbtb5	Zbtb5	chr4	-	45010951	45012412	45011846	45012412	44991242	44995386	566	1,1,11,0,1,0,0,0,0,0,0,0	0,0,0,0,2,0,0,0,0,0,0,0	0,0,1	0,0,0	198	99	1	1	1.0,1.0,1.0,NA,0.2,NA,NA,NA,NA,NA,NA,NA	NA,NA,1.0	-0.2
567	Zbtb5	Zbtb5	chr4	-	45010951	45012412	45012223	45012412	44991242	44995386	567	0,1,8,0,1,0,0,0,0,0,0,0	5,2,1,0,0,0,0,0,0,0,0,0	0,0,1	0,0,0	198	99	1	1	0.0,0.2,0.8,NA,1.0,NA,NA,NA,NA,NA,NA,NA	NA,NA,1.0	-0.5
571	Gng2	Gng2	chr14	-	19976957	19977249	19977145	19977249	19960653	19960694	571	11,8,17,2,8,0,0,0,0,0,0,0	0,0,0,0,1,0,0,0,0,0,0,0	0,1,1	0,0,0	198	99	1	1	1.0,1.0,1.0,1.0,0.8,NA,NA,NA,NA,NA,NA,NA	NA,1.0,1.0	-0.04
575	Myo9b	Myo9b	chr8	+	71350134	71350195	71350134	71350189	71350926	71351048	575	11,7,8,2,5,0,0,0,0,0,0,0	36,22,36,11,10,0,0,0,0,0,0,0	4,2,0	2,1,1	105	99	1	1	0.224,0.231,0.173,0.146,0.32,NA,NA,NA,NA,NA,NA,NA	0.653,0.653,0.0	-0.217
583	Atp2a2	Atp2a2	chr5	-	122455892	122457426	122457302	122457426	122453512	122454304	583	386,261,503,171,320,0,0,0,0,0,0,0	5,3,1,2,4,0,0,0,0,0,0,0	10,7,12	0,0,1	198	99	1	1	0.975,0.978,0.996,0.977,0.976,NA,NA,NA,NA,NA,NA,NA	1.0,1.0,0.857	0.028
585	Mkks	Mkks	chr2	-	136891042	136891406	136891278	136891406	136885472	136885700	585	23,10,23,5,12,0,0,0,0,0,0,0	4,4,14,6,15,0,0,0,0,0,0,0	18,15,11	12,38,10	198	99	1	1	0.742,0.556,0.451,0.294,0.286,NA,NA,NA,NA,NA,NA,NA	0.429,0.165,0.355	0.149
586	Ncor2	Ncor2	chr5	-	125028611	125028798	125028620	125028798	125026801	125027217	586	23,9,17,2,11,0,0,0,0,0,0,0	48,30,36,4,26,0,0,0,0,0,0,0	0,0,0	1,0,1	108	99	1	1	0.305,0.216,0.302,0.314,0.279,NA,NA,NA,NA,NA,NA,NA	0.0,NA,0.0	0.283
590	Snx10	Snx10	chr6	+	51544522	51544752	51544522	51544649	51562017	51562064	590	1,3,3,0,1,0,0,0,0,0,0,0	4,5,19,2,17,0,0,0,0,0,0,0	1,1,0	3,0,0	198	99	1	1	0.111,0.231,0.073,0.0,0.029,NA,NA,NA,NA,NA,NA,NA	0.143,1.0,NA	-0.483
591	Elp3	Elp3	chr14	-	65546982	65547215	65547133	65547215	65530445	65531600	591	6,2,0,2,1,0,0,0,0,0,0,0	20,20,44,13,17,0,0,0,0,0,0,0	0,0,0	1,6,2	198	99	1	1	0.13,0.048,0.0,0.071,0.029,NA,NA,NA,NA,NA,NA,NA	0.0,0.0,0.0	0.056
592	Elp3	Elp3	chr14	-	65592924	65593112	65592981	65593112	65590505	65590605	592	6,5,5,2,5,0,0,0,0,0,0,0	0,0,1,0,0,0,0,0,0,0,0,0	25,11,12	1,0,0	156	99	1	1	1.0,1.0,0.76,1.0,1.0,NA,NA,NA,NA,NA,NA,NA	0.941,1.0,1.0	-0.028
594	Immt	Immt	chr6	+	71872793	71872923	71872793	71872894	71874316	71875266	594	182,196,265,58,208,0,0,0,0,0,0,0	2,2,1,1,1,0,0,0,0,0,0,0	12,19,22	0,0,1	128	99	1	1	0.986,0.987,0.995,0.978,0.994,NA,NA,NA,NA,NA,NA,NA	1.0,1.0,0.944	0.007
596	Spp1	Spp1	chr5	+	104435110	104435248	104435110	104435196	104436374	104436442	596	2,0,0,0,0,0,0,0,0,0,0,0	3,1,4,1,1,0,0,0,0,0,0,0	0,0,0	0,1,0	151	99	1	1	0.304,0.0,0.0,0.0,0.0,NA,NA,NA,NA,NA,NA,NA	NA,0.0,NA	0.061
602	Cnbp	Cnbp	chr6	-	87845655	87845793	87845676	87845793	87845464	87845557	602	221,154,244,58,166,0,0,0,0,0,0,0	124,66,103,35,90,0,0,0,0,0,0,0	1,2,4	0,1,1	120	99	1	1	0.595,0.658,0.662,0.578,0.603,NA,NA,NA,NA,NA,NA,NA	1.0,0.623,0.767	-0.177
609	Madd	Madd	chr2	-	91158404	91158488	91158407	91158488	91157984	91158143	609	9,6,8,1,3,0,0,0,0,0,0,0	2,0,0,0,1,0,0,0,0,0,0,0	0,1,1	1,0,0	102	99	1	1	0.814,1.0,1.0,1.0,0.744,NA,NA,NA,NA,NA,NA,NA	0.0,1.0,1.0	0.245
611	Gpr19	Gpr19	chr6	-	134896857	134897213	134897161	134897213	134887629	134887785	611	3,4,4,1,8,0,0,0,0,0,0,0	0,3,0,0,2,0,0,0,0,0,0,0	3,44,30	0,0,0	198	99	1	1	1.0,0.4,1.0,1.0,0.667,NA,NA,NA,NA,NA,NA,NA	1.0,1.0,1.0	-0.187
613	Gpr160	Gpr160	chr3	+	30855949	30856245	30855949	30856057	30877234	30877561	613	35,5,15,7,9,0,0,0,0,0,0,0	12,7,9,5,6,0,0,0,0,0,0,0	0,0,0	0,1,1	198	99	1	1	0.593,0.263,0.455,0.412,0.429,NA,NA,NA,NA,NA,NA,NA	NA,0.0,0.0	0.43
614	Gpr160	Gpr160	chr3	+	30877234	30877561	30877234	30877332	30889941	30890041	614	131,76,118,48,99,0,0,0,0,0,0,0	46,38,53,10,32,0,0,0,0,0,0,0	7,0,7	0,0,0	198	99	1	1	0.587,0.5,0.527,0.706,0.607,NA,NA,NA,NA,NA,NA,NA	1.0,NA,1.0	-0.415
615	Gpr160	Gpr160	chr3	+	30877234	30877561	30877234	30877332	30895709	30897192	615	65,39,46,26,40,0,0,0,0,0,0,0	2,0,2,0,0,0,0,0,0,0,0,0	3,0,8	0,0,1	198	99	1	1	0.942,1.0,0.92,1.0,1.0,NA,NA,NA,NA,NA,NA,NA	1.0,NA,0.8	0.072
623	Zfp60	Zfp60	chr7	+	27731408	27731664	27731408	27731470	27736935	27736988	623	1,0,5,0,0,0,0,0,0,0,0,0	4,3,3,1,1,0,0,0,0,0,0,0	0,0,0	1,0,10	198	99	1	1	0.111,0.0,0.455,0.0,0.0,NA,NA,NA,NA,NA,NA,NA	0.0,NA,0.0	0.113
624	Cd247	Cd247	chr1	+	165866654	165866898	165866654	165866748	165869017	165871153	624	4,1,4,1,2,0,0,0,0,0,0,0	0,1,0,0,0,0,0,0,0,0,0,0	0,0,1	0,0,0	198	99	1	1	1.0,0.333,1.0,1.0,1.0,NA,NA,NA,NA,NA,NA,NA	NA,NA,1.0	-0.133
626	D130020L05Rik	D130020L05Rik	chr12	+	101082450	101084499	101082450	101084025	101088041	101088927	626	13,4,14,2,10,0,0,0,0,0,0,0	1,2,3,0,5,0,0,0,0,0,0,0	0,1,0	0,0,0	198	99	1	1	0.867,0.5,0.7,1.0,0.5,NA,NA,NA,NA,NA,NA,NA	NA,1.0,NA	-0.287
629	Sbsn	Sbsn	chr7	+	30751470	30753469	30751470	30751915	30754808	30754880	629	0,0,0,1,0,0,0,0,0,0,0,0	0,0,3,0,0,0,0,0,0,0,0,0	0,2,0	0,0,0	198	99	1	1	NA,NA,0.0,1.0,NA,NA,NA,NA,NA,NA,NA,NA	NA,1.0,NA	-0.5
630	Tia1	Tia1	chr6	+	86413803	86413906	86413803	86413900	86416302	86416401	630	1,0,0,1,0,0,0,0,0,0,0,0	41,23,53,18,47,0,0,0,0,0,0,0	0,0,0	3,0,2	105	99	1	1	0.022,0.0,0.0,0.05,0.0,NA,NA,NA,NA,NA,NA,NA	0.0,NA,0.0	0.014
633	Lins	Lins	chr7	+	66708638	66708743	66708638	66708728	66709293	66709435	633	0,0,1,0,1,0,0,0,0,0,0,0	7,2,13,4,1,0,0,0,0,0,0,0	3,0,0	0,0,7	114	99	1	1	0.0,0.0,0.063,0.0,0.465,NA,NA,NA,NA,NA,NA,NA	1.0,NA,0.0	-0.394
634	Klhl25	Klhl25	chr7	+	75848337	75848484	75848337	75848473	75865336	75867141	634	0,0,0,0,2,0,0,0,0,0,0,0	2,0,0,0,1,0,0,0,0,0,0,0	0,0,0	0,0,1	110	99	1	1	0.0,NA,NA,NA,0.643,NA,NA,NA,NA,NA,NA,NA	NA,NA,0.0	0.322
636	Kcne3	Kcne3	chr7	+	100182681	100183074	100182681	100182823	100184137	100184869	636	2,0,3,0,0,0,0,0,0,0,0,0	4,2,1,0,5,0,0,0,0,0,0,0	2,12,0	1,1,2	198	99	1	1	0.2,0.0,0.6,NA,0.0,NA,NA,NA,NA,NA,NA,NA	0.5,0.857,0.0	-0.252
639	Ndor1	Ndor1	chr2	-	25255149	25255414	25255216	25255414	25254863	25254941	639	0,0,0,0,2,0,0,0,0,0,0,0	34,2,39,11,20,0,0,0,0,0,0,0	0,0,0	2,1,1	166	99	1	1	0.0,0.0,0.0,0.0,0.056,NA,NA,NA,NA,NA,NA,NA	0.0,0.0,0.0	0.011
641	Fam160a2	Fam160a2	chr7	-	105384945	105385151	105384987	105385151	105383780	105384572	641	17,8,6,3,3,0,0,0,0,0,0,0	4,5,5,3,6,0,0,0,0,0,0,0	1,0,2	0,0,0	141	99	1	1	0.749,0.529,0.457,0.412,0.26,NA,NA,NA,NA,NA,NA,NA	1.0,NA,1.0	-0.519
645	Far1	Far1	chr7	+	113513861	113514028	113513861	113513937	113525987	113526038	645	5,1,6,0,2,0,0,0,0,0,0,0	10,27,37,12,16,0,0,0,0,0,0,0	5,13,4	209242249	190	99	1	1	0.207,0.019,0.078,0.0,0.061,NA,NA,NA,NA,NA,NA,NA	0.012,0.027,0.008	0.057
646	Itgal	Itgal	chr7	+	127317276	127317366	127317276	127317363	127321894	127321948	646	36,26,35,9,46,0,0,0,0,0,0,0	57,49,96,20,38,0,0,0,0,0,0,0	1,0,0	2,2,1	102	99	1	1	0.38,0.34,0.261,0.304,0.54,NA,NA,NA,NA,NA,NA,NA	0.327,0.0,0.0	0.256
654	Wrn	Wrn	chr8	-	33385341	33385527	33385451	33385527	33353294	33353399	654	13,11,20,3,14,0,0,0,0,0,0,0	1,0,2,0,0,0,0,0,0,0,0,0	13,21,11	0,2,0	198	99	1	1	0.867,1.0,0.833,1.0,1.0,NA,NA,NA,NA,NA,NA,NA	1.0,0.84,1.0	-0.007
655	Rfxank	Rfxank	chr8	-	70135535	70135631	70135565	70135631	70135290	70135391	655	3,1,4,0,7,0,0,0,0,0,0,0	5,7,6,1,3,0,0,0,0,0,0,0	0,0,0	0,1,0	129	99	1	1	0.315,0.099,0.338,0.0,0.642,NA,NA,NA,NA,NA,NA,NA	NA,0.0,NA	0.279
658	Apoo	Apoo	chrX	+	94367153	94367485	94367153	94367326	94379925	94380033	658	1,1,0,0,1,0,0,0,0,0,0,0	0,0,1,0,0,0,0,0,0,0,0,0	3,0,0	0,0,0	198	99	1	1	1.0,1.0,0.0,NA,1.0,NA,NA,NA,NA,NA,NA,NA	1.0,NA,NA	-0.25
659	Apoo	Apoo	chrX	+	94367153	94367501	94367153	94367326	94379925	94380033	659	0,0,0,0,0,0,0,0,0,0,0,0	0,0,1,0,0,0,0,0,0,0,0,0	3,0,0	0,0,0	198	99	1	1	NA,NA,0.0,NA,NA,NA,NA,NA,NA,NA,NA,NA	1.0,NA,NA	-1
661	Cd97	Cd97	chr8	-	83734295	83734352	83734301	83734352	83734008	83734125	661	104,62,126,45,64,0,0,0,0,0,0,0	10,2,3,3,8,0,0,0,0,0,0,0	1,5,8	0,0,0	105	99	1	1	0.907,0.967,0.975,0.934,0.883,NA,NA,NA,NA,NA,NA,NA	1.0,1.0,1.0	-0.067
662	Rad17	Rad17	chr13	-	100650821	100651059	100650949	100651059	100649677	100649781	662	10,1,4,0,0,0,0,0,0,0,0,0	6,2,4,2,7,0,0,0,0,0,0,0	0,0,0	1,1,6	198	99	1	1	0.455,0.2,0.333,0.0,0.0,NA,NA,NA,NA,NA,NA,NA	0.0,0.0,0.0	0.198

## Sheet: GMP-Monocyte-A3SS.MATS.JC
ID	GeneID	geneSymbol	chr	strand	longExonStart_0base	longExonEnd	shortES	shortEE	flankingES	flankingEE	ID	IJC_SAMPLE_1	SJC_SAMPLE_1	IJC_SAMPLE_2	SJC_SAMPLE_2	IncFormLen	SkipFormLen	PValue	FDR	IncLevel1	IncLevel2	IncLevelDifference
1	Ngfrap1	Ngfrap1	chrX	+	136271262	136271978	136271267	136271978	136270809	136270882	1	52,49,86,20,48,0,0,0,0,0,0,0	1,4,4,1,2,0,0,0,0,0,0,0	4,21,31	1,0,7	104	99	1	1	0.98,0.921,0.953,0.95,0.958,NA,NA,NA,NA,NA,NA,NA	0.792,1.0,0.808	0.086
2	Ngfrap1	Ngfrap1	chrX	+	136271262	136271978	136271308	136271978	136270809	136270882	2	79,78,140,31,72,0,0,0,0,0,0,0	15,13,26,5,17,0,0,0,0,0,0,0	6,27,42	2,0,5	145	99	1	1	0.782,0.804,0.786,0.809,0.743,NA,NA,NA,NA,NA,NA,NA	0.672,1.0,0.852	-0.057
3	Ngfrap1	Ngfrap1	chrX	+	136271267	136271978	136271308	136271978	136270809	136270882	3	28,33,58,12,26,0,0,0,0,0,0,0	15,13,26,5,17,0,0,0,0,0,0,0	3,6,18	2,0,5	140	99	1	1	0.569,0.642,0.612,0.629,0.52,NA,NA,NA,NA,NA,NA,NA	0.515,1.0,0.718	-0.15
10	Atp7a	Atp7a	chrX	+	106088334	106088517	106088337	106088517	106086088	106086814	10	5,3,5,0,2,0,0,0,0,0,0,0	10,5,16,1,14,0,0,0,0,0,0,0	4,13,7	8,6,10	102	99	1	1	0.327,0.368,0.233,0.0,0.122,NA,NA,NA,NA,NA,NA,NA	0.327,0.678,0.405	-0.26
11	Magt1	Magt1	chrX	-	105968084	105971479	105968084	105971026	105974184	105974275	11	720,588,909,267,639,0,0,0,0,0,0,0	0,0,0,0,0,0,0,0,0,0,0,0	276269416	0,0,7	198	99	1	1	1.0,1.0,1.0,1.0,1.0,NA,NA,NA,NA,NA,NA,NA	1.0,1.0,0.967	0.011
15	Irak1	Irak1	chrX	-	74013913	74015501	74013913	74014125	74016547	74016697	15	332,247,342,92,261,0,0,0,0,0,0,0	2,0,5,0,0,0,0,0,0,0,0,0	65,54,100	0,0,0	198	99	1	1	0.988,1.0,0.972,1.0,1.0,NA,NA,NA,NA,NA,NA,NA	1.0,1.0,1.0	-0.008
16	Irak1	Irak1	chrX	-	74022472	74022664	74022472	74022661	74022848	74022952	16	3,4,7,1,7,0,0,0,0,0,0,0	4,0,2,2,1,0,0,0,0,0,0,0	0,0,1	0,0,0	102	99	1	1	0.421,1.0,0.773,0.327,0.872,NA,NA,NA,NA,NA,NA,NA	NA,NA,1.0	-0.321
17	Rbmx	Rbmx	chrX	-	57391566	57391701	57391566	57391698	57392851	57393036	17	1,2,4,0,1,0,0,0,0,0,0,0	5,5,15,3,9,0,0,0,0,0,0,0	0,0,0	4,0,0	102	99	1	1	0.163,0.28,0.206,0.0,0.097,NA,NA,NA,NA,NA,NA,NA	0.0,NA,NA	0.149
18	2022-09-06	2022-09-06	chrX	-	36913443	36916545	36913443	36915347	36922839	36923030	18	10,7,16,6,5,0,0,0,0,0,0,0	0,0,2,0,0,0,0,0,0,0,0,0	3,3,0	0,0,0	198	99	1	1	1.0,1.0,0.8,1.0,1.0,NA,NA,NA,NA,NA,NA,NA	1.0,1.0,NA	-0.04
19	Zfp182	Zfp182	chrX	-	21060502	21060552	21060502	21060528	21061893	21062038	19	1,1,2,2,2,0,0,0,0,0,0,0	1,0,0,0,0,0,0,0,0,0,0,0	0,1,0	0,0,0	123	99	1	1	0.446,1.0,1.0,1.0,1.0,NA,NA,NA,NA,NA,NA,NA	NA,1.0,NA	-0.111
20	A230072C01Rik	A230072C01Rik	chrX	+	20985978	20987349	20985989	20987349	20985425	20985465	20	3,1,14,0,2,0,0,0,0,0,0,0	1,0,4,1,0,0,0,0,0,0,0,0	0,2,0	0,0,0	110	99	1	1	0.73,1.0,0.759,0.0,1.0,NA,NA,NA,NA,NA,NA,NA	NA,1.0,NA	-0.302
23	Mid1ip1	Mid1ip1	chrX	+	10717983	10719702	10717986	10719702	10717364	10717704	23	1,3,3,0,3,0,0,0,0,0,0,0	6,8,20,1,11,0,0,0,0,0,0,0	2,3,1	3,7,6	102	99	1	1	0.139,0.267,0.127,0.0,0.209,NA,NA,NA,NA,NA,NA,NA	0.393,0.294,0.139	-0.127
24	Tmem42	Tmem42	chr9	+	123022838	123023491	123023417	123023491	123022165	123022312	24	14,4,20,8,11,0,0,0,0,0,0,0	0,0,0,0,2,0,0,0,0,0,0,0	1,0,0	0,0,0	198	99	1	1	1.0,1.0,1.0,1.0,0.733,NA,NA,NA,NA,NA,NA,NA	1.0,NA,NA	-0.053
28	Clasp2	Clasp2	chr9	+	113889955	113890121	113889957	113890121	113881687	113881751	28	0,1,2,0,0,0,0,0,0,0,0,0	7,5,15,1,1,0,0,0,0,0,0,0	0,2,1	1,0,2	101	99	1	1	0.0,0.164,0.116,0.0,0.0,NA,NA,NA,NA,NA,NA,NA	0.0,1.0,0.329	-0.387
29	Pdcd6ip	Pdcd6ip	chr9	-	113685306	113685438	113685306	113685423	113687624	113687725	29	4,3,2,0,4,0,0,0,0,0,0,0	209,134,253,62,148,0,0,0,0,0,0,0	0,0,0	9,11,15	114	99	1	1	0.016,0.019,0.007,0.0,0.023,NA,NA,NA,NA,NA,NA,NA	0.0,0.0,0.0	0.013
31	Dhx30	Dhx30	chr9	-	110112970	110113090	110112970	110113025	110115035	110115161	31	21,11,53,6,16,0,0,0,0,0,0,0	2,3,4,2,8,0,0,0,0,0,0,0	30,14,21	4,10,6	164	99	1	1	0.864,0.689,0.889,0.644,0.547,NA,NA,NA,NA,NA,NA,NA	0.819,0.458,0.679	0.075
32	Mtap4	Mtap4	chr9	+	110081734	110083954	110081840	110083954	110081420	110081610	32	26,9,29,3,12,0,0,0,0,0,0,0	9,4,2,2,1,0,0,0,0,0,0,0	2,6,8	0,0,0	198	99	1	1	0.591,0.529,0.879,0.429,0.857,NA,NA,NA,NA,NA,NA,NA	1.0,1.0,1.0	-0.343
33	Usp19	Usp19	chr9	+	108493560	108493863	108493563	108493863	108493349	108493483	33	47,43,56,12,29,0,0,0,0,0,0,0	11,9,11,2,4,0,0,0,0,0,0,0	0,2,3	0,1,0	102	99	1	1	0.806,0.823,0.832,0.853,0.876,NA,NA,NA,NA,NA,NA,NA	NA,0.66,1.0	0.008
38	Cdv3	Cdv3	chr9	-	103353101	103356026	103353101	103355313	103356279	103356439	38	69,60,110,28,85,0,0,0,0,0,0,0	14,18,27,3,18,0,0,0,0,0,0,0	13,26,24	15,4,16	198	99	1	1	0.711,0.625,0.671,0.824,0.702,NA,NA,NA,NA,NA,NA,NA	0.302,0.765,0.429	0.208
39	Cdv3	Cdv3	chr9	-	103353101	103356029	103353101	103355313	103356279	103356439	39	219,198,412,108,263,0,0,0,0,0,0,0	14,18,27,3,18,0,0,0,0,0,0,0	46,54,64	15,4,16	198	99	1	1	0.887,0.846,0.884,0.947,0.88,NA,NA,NA,NA,NA,NA,NA	0.605,0.871,0.667	0.174
40	Cdv3	Cdv3	chr9	-	103353101	103356029	103353101	103356026	103356279	103356439	40	179,168,348,87,214,0,0,0,0,0,0,0	26,25,35,6,30,0,0,0,0,0,0,0	37,42,44	3,14,4	102	99	1	1	0.87,0.867,0.906,0.934,0.874,NA,NA,NA,NA,NA,NA,NA	0.923,0.744,0.914	0.03
41	Cdv3	Cdv3	chr9	-	103353101	103356026	103353101	103355313	103359875	103360018	41	43,35,75,22,55,0,0,0,0,0,0,0	0,0,0,0,0,0,0,0,0,0,0,0	12,12,20	0,0,1	198	99	1	1	1.0,1.0,1.0,1.0,1.0,NA,NA,NA,NA,NA,NA,NA	1.0,1.0,0.909	0.03
43	Tfdp2	Tfdp2	chr9	+	96273838	96273942	96273865	96273942	96232681	96232748	43	8,8,4,0,8,0,0,0,0,0,0,0	0,0,1,0,0,0,0,0,0,0,0,0	1,0,11	0,0,0	126	99	1	1	1.0,1.0,0.759,NA,1.0,NA,NA,NA,NA,NA,NA,NA	1.0,NA,1.0	-0.06
44	Tfdp2	Tfdp2	chr9	+	96297623	96297770	96297626	96297770	96294964	96295127	44	13,9,44,9,19,0,0,0,0,0,0,0	37,32,75,15,38,0,0,0,0,0,0,0	0,6,2	0,3,3	102	99	1	1	0.254,0.214,0.363,0.368,0.327,NA,NA,NA,NA,NA,NA,NA	NA,0.66,0.393	-0.221
45	Sltm	Sltm	chr9	+	70573456	70573925	70573510	70573925	70572148	70572176	45	82,90,108,47,74,0,0,0,0,0,0,0	13,12,22,12,26,0,0,0,0,0,0,0	20,6,18	8,5,10	153	99	1	1	0.803,0.829,0.761,0.717,0.648,NA,NA,NA,NA,NA,NA,NA	0.618,0.437,0.538	0.221
48	Senp8	Senp8	chr9	-	59739939	59740051	59739939	59740032	59750577	59750649	48	0,0,1,0,1,0,0,0,0,0,0,0	0,0,0,0,0,0,0,0,0,0,0,0	0,0,0	0,0,1	118	99	1	1	NA,NA,1.0,NA,1.0,NA,NA,NA,NA,NA,NA,NA	NA,NA,0.0	1
50	Wdr61	Wdr61	chr9	-	54730633	54730661	54730633	54730656	54731386	54731437	50	40,40,60,27,41,0,0,0,0,0,0,0	7,1,16,3,1,0,0,0,0,0,0,0	77,43,64	0,0,10	104	99	1	1	0.845,0.974,0.781,0.895,0.975,NA,NA,NA,NA,NA,NA,NA	1.0,1.0,0.859	-0.059
51	Nlrx1	Nlrx1	chr9	-	44265743	44265865	44265743	44265857	44267979	44268187	51	0,3,0,0,0,0,0,0,0,0,0,0	0,1,0,0,0,0,0,0,0,0,0,0	0,0,2	0,0,0	107	99	1	1	NA,0.735,NA,NA,NA,NA,NA,NA,NA,NA,NA,NA	NA,NA,1.0	-0.265
52	Zbtb44	Zbtb44	chr9	+	31064178	31064342	31064232	31064342	31062040	31062125	52	120,65,142,56,95,0,0,0,0,0,0,0	12,4,9,4,9,0,0,0,0,0,0,0	44,15,51	1,2,6	153	99	1	1	0.866,0.913,0.911,0.901,0.872,NA,NA,NA,NA,NA,NA,NA	0.966,0.829,0.846	0.012
54	Smarca4	Smarca4	chr9	+	21686012	21686275	21686021	21686275	21678928	21679147	54	33,18,59,8,24,0,0,0,0,0,0,0	29,31,46,13,41,0,0,0,0,0,0,0	6,10,9	3,21,8	108	99	1	1	0.511,0.347,0.54,0.361,0.349,NA,NA,NA,NA,NA,NA,NA	0.647,0.304,0.508	-0.065
55	Smarca4	Smarca4	chr9	+	21699799	21699908	21699802	21699908	21686021	21686275	55	26,20,49,10,16,0,0,0,0,0,0,0	7,5,10,2,10,0,0,0,0,0,0,0	1,4,1	0,0,4	102	99	1	1	0.783,0.795,0.826,0.829,0.608,NA,NA,NA,NA,NA,NA,NA	1.0,1.0,0.195	0.037
58	Dnmt1	Dnmt1	chr9	-	20940475	20940554	20940475	20940551	20941372	20941583	58	194,141,237,66,112,0,0,0,0,0,0,0	147,102,197,52,87,0,0,0,0,0,0,0	5,18,4	8,9,3	102	99	1	1	0.562,0.573,0.539,0.552,0.555,NA,NA,NA,NA,NA,NA,NA	0.378,0.66,0.564	0.022
61	Zfp1	Zfp1	chr8	+	111666077	111666204	111666119	111666204	111658385	111658441	61	18,8,15,4,6,0,0,0,0,0,0,0	2,0,0,0,0,0,0,0,0,0,0,0	0,0,3	0,0,0	141	99	1	1	0.863,1.0,1.0,1.0,1.0,NA,NA,NA,NA,NA,NA,NA	NA,NA,1.0	-0.027
64	Sf1	Sf1	chr19	+	6375657	6378038	6376295	6378038	6374718	6374898	64	128,81,176,40,87,0,0,0,0,0,0,0	26,10,47,6,18,0,0,0,0,0,0,0	0,0,1	0,0,0	198	99	1	1	0.711,0.802,0.652,0.769,0.707,NA,NA,NA,NA,NA,NA,NA	NA,NA,1.0	-0.272
65	Fau	Fau	chr19	+	6058242	6058325	6058245	6058325	6057887	6058001	65	763,565,872,296,622,0,0,0,0,0,0,0	48,24,57,20,46,0,0,0,0,0,0,0	0,0,1	0,0,0	102	99	1	1	0.939,0.958,0.937,0.935,0.929,NA,NA,NA,NA,NA,NA,NA	NA,NA,1.0	-0.06
67	Pias2	Pias2	chr18	+	77152614	77155708	77152640	77155708	77150060	77150098	67	54,44,54,20,53,0,0,0,0,0,0,0	3,1,2,1,1,0,0,0,0,0,0,0	23,0,30	0,0,0	125	99	1	1	0.934,0.972,0.955,0.941,0.977,NA,NA,NA,NA,NA,NA,NA	1.0,NA,1.0	-0.044
68	Ptpn2	Ptpn2	chr18	-	67665500	67672768	67665500	67665874	67675719	67675886	68	127,127,244,61,124,0,0,0,0,0,0,0	0,0,1,0,0,0,0,0,0,0,0,0	94,73,124	0,0,0	198	99	1	1	1.0,1.0,0.992,1.0,1.0,NA,NA,NA,NA,NA,NA,NA	1.0,1.0,1.0	-0.002
71	Fnbp1	Fnbp1	chr2	-	31036117	31036257	31036117	31036254	31036541	31036663	71	7,7,7,0,4,0,0,0,0,0,0,0	46,22,57,11,27,0,0,0,0,0,0,0	0,0,0	5,8,15	102	99	1	1	0.129,0.236,0.107,0.0,0.126,NA,NA,NA,NA,NA,NA,NA	0.0,0.0,0.0	0.12
72	Fnbp1	Fnbp1	chr2	-	31052984	31053167	31052984	31053137	31054023	31054218	72	2,0,2,3,0,0,0,0,0,0,0,0	0,0,1,0,0,0,0,0,0,0,0,0	7,2,7	0,0,0	129	99	1	1	1.0,NA,0.606,1.0,NA,NA,NA,NA,NA,NA,NA,NA	1.0,1.0,1.0	-0.131
75	Arhgap4	Arhgap4	chrX	-	73897968	73898046	73897968	73898013	73898131	73898192	75	26,22,30,12,18,0,0,0,0,0,0,0	1,0,0,0,0,0,0,0,0,0,0,0	4,2,7	0,0,0	132	99	1	1	0.951,1.0,1.0,1.0,1.0,NA,NA,NA,NA,NA,NA,NA	1.0,1.0,1.0	-0.01
76	Gm16973	Gm16973	chr14	-	56699148	56699374	56699148	56699306	56700819	56701000	76	16,9,21,11,13,0,0,0,0,0,0,0	1,1,0,0,3,0,0,0,0,0,0,0	0,1,3	1,0,0	167	99	1	1	0.905,0.842,1.0,1.0,0.72,NA,NA,NA,NA,NA,NA,NA	0.0,1.0,1.0	0.227
77	Rbm6	Rbm6	chr9	-	107852124	107853674	107852124	107853403	107860348	107860459	77	20,8,16,10,20,0,0,0,0,0,0,0	20,11,12,10,9,0,0,0,0,0,0,0	19,4,2	4,3,12	198	99	1	1	0.333,0.267,0.4,0.333,0.526,NA,NA,NA,NA,NA,NA,NA	0.704,0.4,0.077	-0.022
80	Mta3	Mta3	chr17	+	83762910	83763013	83762913	83763013	83755558	83755676	80	67,32,52,27,46,0,0,0,0,0,0,0	0,2,0,0,2,0,0,0,0,0,0,0	10,4,11	0,0,1	102	99	1	1	1.0,0.94,1.0,1.0,0.957,NA,NA,NA,NA,NA,NA,NA	1.0,1.0,0.914	0.008
81	Mta3	Mta3	chr17	+	83788917	83789042	83788920	83789042	83784276	83784335	81	3,2,11,3,9,0,0,0,0,0,0,0	18,8,11,6,20,0,0,0,0,0,0,0	0,0,2	0,1,2	102	99	1	1	0.139,0.195,0.493,0.327,0.304,NA,NA,NA,NA,NA,NA,NA	NA,0.0,0.493	0.045
83	Uhrf1	Uhrf1	chr17	+	56313040	56313251	56313064	56313251	56312863	56312967	83	131,135,188,53,134,0,0,0,0,0,0,0	26,19,48,8,14,0,0,0,0,0,0,0	28,40,23	0,1,2	123	99	1	1	0.802,0.851,0.759,0.842,0.885,NA,NA,NA,NA,NA,NA,NA	1.0,0.97,0.902	-0.13
84	Alas2	Alas2	chrX	+	150552958	150553081	150553003	150553081	150552148	150552344	84	4,0,3,2,0,0,0,0,0,0,0,0	0,0,0,0,1,0,0,0,0,0,0,0	1,1,0	0,0,0	144	99	1	1	1.0,NA,1.0,1.0,0.0,NA,NA,NA,NA,NA,NA,NA	1.0,1.0,NA	-0.25
85	Tjap1	Tjap1	chr17	-	46263688	46263813	46263688	46263810	46264882	46264978	85	3,4,6,0,0,0,0,0,0,0,0,0	3,1,8,2,2,0,0,0,0,0,0,0	0,2,0	0,0,0	102	99	1	1	0.493,0.795,0.421,0.0,0.0,NA,NA,NA,NA,NA,NA,NA	NA,1.0,NA	-0.658
87	Cd72	Cd72	chr4	-	43449451	43449549	43449451	43449528	43450069	43450221	87	3,2,22,3,2,0,0,0,0,0,0,0	4,8,9,2,3,0,0,0,0,0,0,0	0,1,0	0,0,0	120	99	1	1	0.382,0.171,0.669,0.553,0.355,NA,NA,NA,NA,NA,NA,NA	NA,1.0,NA	-0.574
91	Bag6	Bag6	chr17	+	35142922	35143010	35142925	35143010	35142726	35142839	91	63,24,48,13,28,0,0,0,0,0,0,0	83,39,49,22,31,0,0,0,0,0,0,0	0,0,1	0,0,0	102	99	1	1	0.424,0.374,0.487,0.364,0.467,NA,NA,NA,NA,NA,NA,NA	NA,NA,1.0	-0.577
93	Tapbp	Tapbp	chr17	+	33926626	33926706	33926629	33926706	33926427	33926517	93	31,24,36,10,30,0,0,0,0,0,0,0	40,26,46,16,37,0,0,0,0,0,0,0	1,2,2	1,1,0	102	99	1	1	0.429,0.473,0.432,0.378,0.44,NA,NA,NA,NA,NA,NA,NA	0.493,0.66,1.0	-0.287
94	Rbm3	Rbm3	chrX	-	8143246	8143332	8143246	8143329	8143657	8143751	94	821,616,927,275,836,0,0,0,0,0,0,0	946,765,1150,325,985,0,0,0,0,0,0,0	632926833	327642477	102	99	1	1	0.457,0.439,0.439,0.451,0.452,NA,NA,NA,NA,NA,NA,NA	0.652,0.583,0.629	-0.174
96	Rundc3a	Rundc3a	chr11	+	102401388	102402939	102401980	102402939	102400893	102401000	96	2,2,11,1,3,0,0,0,0,0,0,0	1,0,0,0,0,0,0,0,0,0,0,0	0,2,0	0,0,0	198	99	1	1	0.5,1.0,1.0,1.0,1.0,NA,NA,NA,NA,NA,NA,NA	NA,1.0,NA	-0.1
97	Fgd2	Fgd2	chr17	+	29363707	29363942	29363710	29363942	29360913	29361157	97	3,1,1,2,0,0,0,0,0,0,0,0	15,11,14,8,16,0,0,0,0,0,0,0	0,0,0	0,0,4	102	99	1	1	0.163,0.081,0.065,0.195,0.0,NA,NA,NA,NA,NA,NA,NA	NA,NA,0.0	0.101
102	Atxn7l3	Atxn7l3	chr11	-	102293275	102293342	102293275	102293321	102293645	102293668	102	1,0,4,1,2,0,0,0,0,0,0,0	5,14,6,1,12,0,0,0,0,0,0,0	27,15,26	73,82,99	120	99	1	1	0.142,0.0,0.355,0.452,0.121,NA,NA,NA,NA,NA,NA,NA	0.234,0.131,0.178	0.033
105	Hmga1	Hmga1	chr17	+	27560915	27561011	27560927	27561011	27559532	27559670	105	0,0,1,0,1,0,0,0,0,0,0,0	368,183,378,120,266,0,0,0,0,0,0,0	0,0,0	1,1,1	111	99	1	1	0.0,0.0,0.002,0.0,0.003,NA,NA,NA,NA,NA,NA,NA	0.0,0.0,0.0	0.001
106	Hmga1	Hmga1	chr17	+	27560915	27561011	27560927	27561011	27559532	27559703	106	0,0,1,0,1,0,0,0,0,0,0,0	319,162,263,89,260,0,0,0,0,0,0,0	0,0,0	2,2,1	111	99	1	1	0.0,0.0,0.003,0.0,0.003,NA,NA,NA,NA,NA,NA,NA	0.0,0.0,0.0	0.001
107	Hmga1	Hmga1	chr17	+	27561460	27561511	27561464	27561511	27560927	27561011	107	767,485,875,252,614,0,0,0,0,0,0,0	0,0,7,0,0,0,0,0,0,0,0,0	8,5,19	0,0,0	103	99	1	1	1.0,1.0,0.992,1.0,1.0,NA,NA,NA,NA,NA,NA,NA	1.0,1.0,1.0	-0.002
108	Hmga1	Hmga1	chr17	+	27562437	27563672	27562440	27563672	27561460	27561511	108	747,502,902,255,611,0,0,0,0,0,0,0	26,27,36,11,19,0,0,0,0,0,0,0	11,9,25	0,0,0	102	99	1	1	0.965,0.947,0.961,0.957,0.969,NA,NA,NA,NA,NA,NA,NA	1.0,1.0,1.0	-0.04
114	Qk	Qk	chr17	-	10210179	10215474	10210179	10214194	10216159	10216459	114	9,7,10,7,16,0,0,0,0,0,0,0	9,9,26,8,7,0,0,0,0,0,0,0	9,13,17	11,1,13	198	99	1	1	0.333,0.28,0.161,0.304,0.533,NA,NA,NA,NA,NA,NA,NA	0.29,0.867,0.395	-0.195
115	Smurf1	Smurf1	chr5	-	144880624	144880709	144880624	144880700	144881617	144881819	115	5,0,19,1,7,0,0,0,0,0,0,0	13,0,2,0,2,0,0,0,0,0,0,0	1,0,4	0,0,1	108	99	1	1	0.261,NA,0.897,1.0,0.762,NA,NA,NA,NA,NA,NA,NA	1.0,NA,0.786	-0.163
117	Dnajb6	Dnajb6	chr5	+	29764398	29764530	29764401	29764530	29753541	29753652	117	192,145,198,60,199,0,0,0,0,0,0,0	8,7,4,2,2,0,0,0,0,0,0,0	243283349	3,2,11	102	99	1	1	0.959,0.953,0.98,0.967,0.99,NA,NA,NA,NA,NA,NA,NA	0.987,0.993,0.969	-0.013
118	Acsl4	Acsl4	chrX	-	142351378	142351618	142351378	142351615	142360386	142360436	118	8,4,7,1,2,0,0,0,0,0,0,0	0,1,3,1,1,0,0,0,0,0,0,0	11,5,0	1,0,0	102	99	1	1	1.0,0.795,0.694,0.493,0.66,NA,NA,NA,NA,NA,NA,NA	0.914,1.0,NA	-0.229
119	Acsl4	Acsl4	chrX	-	142351378	142351908	142351378	142351615	142360386	142360436	119	5,5,8,6,10,0,0,0,0,0,0,0	0,1,3,1,1,0,0,0,0,0,0,0	0,1,2	1,0,0	198	99	1	1	1.0,0.714,0.571,0.75,0.833,NA,NA,NA,NA,NA,NA,NA	0.0,1.0,1.0	0.107
120	Acsl4	Acsl4	chrX	-	142351378	142351908	142351378	142351618	142360386	142360436	120	6,5,7,6,10,0,0,0,0,0,0,0	8,4,6,1,2,0,0,0,0,0,0,0	0,1,2	11,5,0	198	99	1	1	0.273,0.385,0.368,0.75,0.714,NA,NA,NA,NA,NA,NA,NA	0.0,0.091,1.0	0.134
121	Mettl8	Mettl8	chr2	-	70981854	70982195	70981854	70981967	70993483	70993575	121	11,9,16,9,13,0,0,0,0,0,0,0	0,0,1,1,2,0,0,0,0,0,0,0	1,0,1	0,3,0	198	99	1	1	1.0,1.0,0.889,0.818,0.765,NA,NA,NA,NA,NA,NA,NA	1.0,0.0,1.0	0.228
126	Rsrc2	Rsrc2	chr5	-	123740671	123740884	123740671	123740862	123742778	123742856	126	39,32,50,18,35,0,0,0,0,0,0,0	29,24,32,2,8,0,0,0,0,0,0,0	15,2,40	11,0,31	121	99	1	1	0.524,0.522,0.561,0.88,0.782,NA,NA,NA,NA,NA,NA,NA	0.527,1.0,0.514	-0.027
127	Rsrc2	Rsrc2	chr5	-	123740671	123740884	123740671	123740862	123743637	123743678	127	18,13,21,6,22,0,0,0,0,0,0,0	182,125,218,88,176,0,0,0,0,0,0,0	11,1,19	766446638	121	99	1	1	0.075,0.078,0.073,0.053,0.093,NA,NA,NA,NA,NA,NA,NA	0.012,0.002,0.024	0.062
128	Eif4a2	Eif4a2	chr16	+	23112350	23114132	23113166	23114132	23111816	23111896	128	901,579,1271,476,877,0,0,0,0,0,0,0	164,125,250,78,119,0,0,0,0,0,0,0	58,44,70	7,5,12	198	99	1	1	0.733,0.698,0.718,0.753,0.787,NA,NA,NA,NA,NA,NA,NA	0.806,0.815,0.745	-0.051
129	Yars2	Yars2	chr16	+	16306462	16306618	16306497	16306618	16304535	16304703	129	116,75,152,35,82,0,0,0,0,0,0,0	21,7,31,5,23,0,0,0,0,0,0,0	2,4,12	0,0,0	134	99	1	1	0.803,0.888,0.784,0.838,0.725,NA,NA,NA,NA,NA,NA,NA	1.0,1.0,1.0	-0.192
130	Gspt1	Gspt1	chr16	-	11238871	11239099	11238871	11239096	11240665	11240707	130	62,39,71,16,36,0,0,0,0,0,0,0	37,19,50,11,32,0,0,0,0,0,0,0	0,0,7	2,0,1	102	99	1	1	0.619,0.666,0.58,0.585,0.522,NA,NA,NA,NA,NA,NA,NA	0.0,NA,0.872	0.158
131	Caprin1	Caprin1	chr2	-	103775416	103775525	103775416	103775498	103775609	103775765	131	2890,2447,3980,1167,2698,0,0,0,0,0,0,0	63,39,80,15,46,0,0,0,0,0,0,0	233200317	4,5,7	126	99	1	1	0.973,0.98,0.975,0.984,0.979,NA,NA,NA,NA,NA,NA,NA	0.979,0.969,0.973	0.005
132	Mgrn1	Mgrn1	chr16	+	4907364	4907486	4907367	4907486	4886099	4886473	132	0,0,0,0,1,0,0,0,0,0,0,0	7,0,7,5,5,0,0,0,0,0,0,0	0,0,0	1,0,0	102	99	1	1	0.0,NA,0.0,0.0,0.163,NA,NA,NA,NA,NA,NA,NA	0.0,NA,NA	0.041
139	Slc35c2	Slc35c2	chr2	-	165282782	165282933	165282782	165282862	165283248	165283603	139	299,186,236,59,216,0,0,0,0,0,0,0	3,1,2,3,1,0,0,0,0,0,0,0	7,1,6	0,0,0	170	99	1	1	0.983,0.991,0.986,0.92,0.992,NA,NA,NA,NA,NA,NA,NA	1.0,1.0,1.0	-0.026
144	Gramd4	Gramd4	chr15	+	86134785	86134949	86134880	86134949	86133674	86133759	144	0,1,0,0,0,0,0,0,0,0,0,0	6,3,13,4,10,0,0,0,0,0,0,0	2,11,0	1,0,0	194	99	1	1	0.0,0.145,0.0,0.0,0.0,NA,NA,NA,NA,NA,NA,NA	0.505,1.0,NA	-0.723
145	Setdb1	Setdb1	chr3	-	95339906	95340065	95339906	95340062	95340161	95340312	145	24,33,44,12,27,0,0,0,0,0,0,0	8,6,7,3,8,0,0,0,0,0,0,0	8,2,9	1,0,2	102	99	1	1	0.744,0.842,0.859,0.795,0.766,NA,NA,NA,NA,NA,NA,NA	0.886,1.0,0.814	-0.099
148	Sun2	Sun2	chr15	-	79735845	79735925	79735845	79735919	79737065	79737159	148	25,14,16,7,12,0,0,0,0,0,0,0	8,4,8,0,5,0,0,0,0,0,0,0	2,2,0	0,0,0	105	99	1	1	0.747,0.767,0.653,1.0,0.694,NA,NA,NA,NA,NA,NA,NA	1.0,1.0,NA	-0.228
151	Cpsf1	Cpsf1	chr15	-	76595807	76595932	76595807	76595907	76596008	76596147	151	116,69,188,41,90,0,0,0,0,0,0,0	1,2,5,3,0,0,0,0,0,0,0,0	18,17,43	0,0,0	124	99	1	1	0.989,0.965,0.968,0.916,1.0,NA,NA,NA,NA,NA,NA,NA	1.0,1.0,1.0	-0.032
152	Ly6c1	Ly6c1	chr15	-	75045472	75045840	75045472	75045610	75047352	75047469	152	3,5,4,0,3,0,0,0,0,0,0,0	7,7,3,1,0,0,0,0,0,0,0,0	0,0,3	0,0,0	198	99	1	1	0.176,0.263,0.4,0.0,1.0,NA,NA,NA,NA,NA,NA,NA	NA,NA,1.0	-0.632
157	Tpx2	Tpx2	chr2	+	152867183	152867357	152867186	152867357	152854920	152855002	157	32,16,31,8,34,0,0,0,0,0,0,0	8,3,16,4,5,0,0,0,0,0,0,0	83,149,80	29,64,18	102	99	1	1	0.795,0.838,0.653,0.66,0.868,NA,NA,NA,NA,NA,NA,NA	0.735,0.693,0.812	0.016
158	Tpx2	Tpx2	chr2	+	152867183	152867357	152867186	152867357	152854920	152855015	158	12,8,16,2,7,0,0,0,0,0,0,0	7,3,0,0,5,0,0,0,0,0,0,0	51,170,83	2,0,8	102	99	1	1	0.625,0.721,1.0,1.0,0.576,NA,NA,NA,NA,NA,NA,NA	0.961,1.0,0.91	-0.173
159	Myc	Myc	chr15	+	61987506	61988278	61987509	61988278	61985340	61985951	159	51,36,59,5,48,0,0,0,0,0,0,0	18,11,28,3,17,0,0,0,0,0,0,0	1,2,1	0,0,1	102	99	1	1	0.733,0.761,0.672,0.618,0.733,NA,NA,NA,NA,NA,NA,NA	1.0,1.0,0.493	-0.128
160	Nudcd1	Nudcd1	chr15	-	44400019	44400227	44400019	44400224	44401281	44401464	160	8,6,11,0,12,0,0,0,0,0,0,0	8,6,11,3,23,0,0,0,0,0,0,0	1,1,1	4,0,4	102	99	1	1	0.493,0.493,0.493,0.0,0.336,NA,NA,NA,NA,NA,NA,NA	0.195,1.0,0.195	-0.1
161	Ubr5	Ubr5	chr15	-	38037815	38038027	38037815	38038009	38040752	38040902	161	44,33,75,19,30,0,0,0,0,0,0,0	43,31,53,12,48,0,0,0,0,0,0,0	10,4,13	5,3,11	117	99	1	1	0.464,0.474,0.545,0.573,0.346,NA,NA,NA,NA,NA,NA,NA	0.629,0.53,0.5	-0.073
162	Bclaf1	Bclaf1	chr10	+	20322962	20323868	20322968	20323868	20322002	20322116	162	167,98,179,49,125,0,0,0,0,0,0,0	15,34,34,9,22,0,0,0,0,0,0,0	6,3,3	0,0,2	105	99	1	1	0.913,0.731,0.832,0.837,0.843,NA,NA,NA,NA,NA,NA,NA	1.0,1.0,0.586	-0.031
163	Dgcr2	Dgcr2	chr16	-	17858359	17858579	17858359	17858570	17859403	17859526	163	7,6,6,1,5,0,0,0,0,0,0,0	8,3,5,0,4,0,0,0,0,0,0,0	0,0,1	0,0,0	108	99	1	1	0.445,0.647,0.524,1.0,0.534,NA,NA,NA,NA,NA,NA,NA	NA,NA,1.0	-0.37
167	Dock9	Dock9	chr14	-	121591811	121591948	121591811	121591879	121594335	121594383	167	16,12,23,4,15,0,0,0,0,0,0,0	10,7,6,1,11,0,0,0,0,0,0,0	0,0,0	0,1,0	168	99	1	1	0.485,0.503,0.693,0.702,0.446,NA,NA,NA,NA,NA,NA,NA	NA,0.0,NA	0.566
169	Zfp68	Zfp68	chr5	-	138616469	138616565	138616469	138616559	138617054	138617167	169	30,19,23,4,23,0,0,0,0,0,0,0	5,5,7,4,5,0,0,0,0,0,0,0	2,0,3	0,0,0	105	99	1	1	0.85,0.782,0.756,0.485,0.813,NA,NA,NA,NA,NA,NA,NA	1.0,NA,1.0	-0.263
173	Fbxw2	Fbxw2	chr2	-	34822557	34823067	34822557	34822975	34825961	34826070	173	5,2,16,2,12,0,0,0,0,0,0,0	1,1,0,0,0,0,0,0,0,0,0,0	2,0,1	0,0,1	191	99	1	1	0.722,0.509,1.0,1.0,1.0,NA,NA,NA,NA,NA,NA,NA	1.0,NA,0.341	0.176
182	Mink1	Mink1	chr11	+	70610077	70610183	70610080	70610183	70609553	70609717	182	1,1,5,1,3,0,0,0,0,0,0,0	0,1,1,0,0,0,0,0,0,0,0,0	1,4,4	0,0,0	102	99	1	1	1.0,0.493,0.829,1.0,1.0,NA,NA,NA,NA,NA,NA,NA	1.0,1.0,1.0	-0.136
185	Ripk3	Ripk3	chr14	-	55788237	55788462	55788237	55788381	55788616	55788857	185	3,1,6,0,1,0,0,0,0,0,0,0	4,9,10,1,8,0,0,0,0,0,0,0	0,0,1	0,0,0	180	99	1	1	0.292,0.058,0.248,0.0,0.064,NA,NA,NA,NA,NA,NA,NA	NA,NA,1.0	-0.868
189	Prom1	Prom1	chr5	-	44055877	44056083	44055877	44056068	44063125	44063184	189	103,47,88,19,29,0,0,0,0,0,0,0	1,5,3,0,2,0,0,0,0,0,0,0	1,1,0	0,0,0	114	99	1	1	0.989,0.891,0.962,1.0,0.926,NA,NA,NA,NA,NA,NA,NA	1.0,1.0,NA	-0.046
192	Mtf2	Mtf2	chr5	+	108080824	108081023	108080921	108081023	108065673	108065965	192	420,242,571,166,376,0,0,0,0,0,0,0	1,1,2,0,2,0,0,0,0,0,0,0	36,20,30	0,0,0	196	99	1	1	0.995,0.992,0.993,1.0,0.99,NA,NA,NA,NA,NA,NA,NA	1.0,1.0,1.0	-0.006
193	Mtf2	Mtf2	chr5	+	108080824	108081023	108080921	108081023	108078865	108078974	193	310,183,416,127,289,0,0,0,0,0,0,0	0,0,7,0,0,0,0,0,0,0,0,0	19,4,18	0,0,0	196	99	1	1	1.0,1.0,0.968,1.0,1.0,NA,NA,NA,NA,NA,NA,NA	1.0,1.0,1.0	-0.006
195	Tcea1	Tcea1	chr1	+	4889456	4889602	4889459	4889602	4886743	4886831	195	153,113,181,45,145,0,0,0,0,0,0,0	17,18,44,12,30,0,0,0,0,0,0,0	16,31,22	8,7,4	102	99	1	1	0.897,0.859,0.8,0.784,0.824,NA,NA,NA,NA,NA,NA,NA	0.66,0.811,0.842	0.062
196	Fert2	Fert2	chr17	+	63981479	63981686	63981482	63981686	63973064	63973157	196	3,9,14,3,5,0,0,0,0,0,0,0	3,0,4,2,1,0,0,0,0,0,0,0	2,0,0	0,0,0	102	99	1	1	0.493,1.0,0.773,0.593,0.829,NA,NA,NA,NA,NA,NA,NA	1.0,NA,NA	-0.262
198	Crem	Crem	chr18	-	3266353	3268129	3266353	3267732	3273421	3273578	198	5,5,16,0,7,0,0,0,0,0,0,0	4,0,1,0,0,0,0,0,0,0,0,0	1,15,0	0,0,0	198	99	1	1	0.385,1.0,0.889,NA,1.0,NA,NA,NA,NA,NA,NA,NA	1.0,1.0,NA	-0.181
205	Mon2	Mon2	chr10	-	123022833	123022947	123022833	123022944	123023909	123024011	205	0,1,0,0,0,0,0,0,0,0,0,0	11,2,21,6,10,0,0,0,0,0,0,0	0,0,0	3,1,1	102	99	1	1	0.0,0.327,0.0,0.0,0.0,NA,NA,NA,NA,NA,NA,NA	0.0,0.0,0.0	0.065
206	Mon2	Mon2	chr10	-	123031039	123031124	123031039	123031121	123032522	123032749	206	7,0,8,0,5,0,0,0,0,0,0,0	15,15,37,7,17,0,0,0,0,0,0,0	0,0,0	3,1,2	102	99	1	1	0.312,0.0,0.173,0.0,0.222,NA,NA,NA,NA,NA,NA,NA	0.0,0.0,0.0	0.141
207	Serbp1	Serbp1	chr6	+	67272138	67272228	67272156	67272228	67271886	67272027	207	1891,1608,2617,735,1876,0,0,0,0,0,0,0	981,957,1459,438,1062,0,0,0,0,0,0,0	193121493138	165921382822	117	99	1	1	0.62,0.587,0.603,0.587,0.599,NA,NA,NA,NA,NA,NA,NA	0.496,0.46,0.485	0.119
208	Serbp1	Serbp1	chr6	+	67272818	67272938	67272863	67272938	67272138	67272228	208	1490,1257,1941,576,1590,0,0,0,0,0,0,0	2492,2279,3914,1058,2648,0,0,0,0,0,0,0	128611281984	364443536371	144	99	1	1	0.291,0.275,0.254,0.272,0.292,NA,NA,NA,NA,NA,NA,NA	0.195,0.151,0.176	0.103
210	4833420G17Rik	4833420G17Rik	chr13	+	119466010	119466304	119466073	119466304	119462758	119463119	210	92,69,148,42,82,0,0,0,0,0,0,0	32,19,35,9,26,0,0,0,0,0,0,0	12,6,7	1,0,1	162	99	1	1	0.637,0.689,0.721,0.74,0.658,NA,NA,NA,NA,NA,NA,NA	0.88,1.0,0.811	-0.208
211	4833420G17Rik	4833420G17Rik	chr13	+	119466010	119466304	119466073	119466304	119464564	119464690	211	63,39,108,27,59,0,0,0,0,0,0,0	6,2,0,4,6,0,0,0,0,0,0,0	9,4,4	0,0,0	162	99	1	1	0.865,0.923,1.0,0.805,0.857,NA,NA,NA,NA,NA,NA,NA	1.0,1.0,1.0	-0.11
213	Tmem175	Tmem175	chr5	+	108639471	108639569	108639474	108639569	108638666	108638705	213	37,24,50,12,39,0,0,0,0,0,0,0	0,0,2,3,0,0,0,0,0,0,0,0	1,0,2	0,0,0	102	99	1	1	1.0,1.0,0.96,0.795,1.0,NA,NA,NA,NA,NA,NA,NA	1.0,NA,1.0	-0.049
214	Hbs1l	Hbs1l	chr10	+	21336966	21337075	21336975	21337075	21307584	21307779	214	24,18,51,15,32,0,0,0,0,0,0,0	0,1,4,1,1,0,0,0,0,0,0,0	41,31,40	2,1,0	108	99	1	1	1.0,0.943,0.921,0.932,0.967,NA,NA,NA,NA,NA,NA,NA	0.949,0.966,1.0	-0.019
215	Mrps36	Mrps36	chr13	-	100739013	100739201	100739013	100739195	100741167	100741231	215	149,99,196,70,140,0,0,0,0,0,0,0	16,10,20,6,11,0,0,0,0,0,0,0	16,13,40	1,0,0	105	99	1	1	0.898,0.903,0.902,0.917,0.923,NA,NA,NA,NA,NA,NA,NA	0.938,1.0,1.0	-0.071
216	Mrps36	Mrps36	chr13	-	100739013	100739201	100739013	100739195	100744529	100744659	216	8,5,5,4,11,0,0,0,0,0,0,0	3,0,0,0,0,0,0,0,0,0,0,0	3,0,1	0,0,0	105	99	1	1	0.715,1.0,1.0,1.0,1.0,NA,NA,NA,NA,NA,NA,NA	1.0,NA,1.0	-0.057
217	Hgs	Hgs	chr11	+	120479086	120479297	120479089	120479297	120478694	120478754	217	3,3,3,2,4,0,0,0,0,0,0,0	11,6,8,1,5,0,0,0,0,0,0,0	0,0,0	0,1,0	102	99	1	1	0.209,0.327,0.267,0.66,0.437,NA,NA,NA,NA,NA,NA,NA	NA,0.0,NA	0.38
218	Ndfip2	Ndfip2	chr14	+	105307885	105309298	105308115	105309298	105304730	105304836	218	51,13,29,10,27,0,0,0,0,0,0,0	8,8,16,0,12,0,0,0,0,0,0,0	4,1,8	0,0,0	198	99	1	1	0.761,0.448,0.475,1.0,0.529,NA,NA,NA,NA,NA,NA,NA	1.0,1.0,1.0	-0.357
223	Mef2c	Mef2c	chr13	+	83662306	83667079	83662402	83667079	83656216	83656352	223	17,10,21,9,12,0,0,0,0,0,0,0	12,5,19,7,17,0,0,0,0,0,0,0	3,26,2	2,0,4	195	99	1	1	0.418,0.504,0.359,0.395,0.264,NA,NA,NA,NA,NA,NA,NA	0.432,1.0,0.202	-0.157
224	Klrb1f	Klrb1f	chr6	+	129053711	129053866	129053790	129053866	129052458	129052557	224	31,25,32,9,32,0,0,0,0,0,0,0	0,4,2,0,0,0,0,0,0,0,0,0	0,5,4	0,0,1	178	99	1	1	1.0,0.777,0.899,1.0,1.0,NA,NA,NA,NA,NA,NA,NA	NA,1.0,0.69	0.09
225	Klrb1f	Klrb1f	chr6	+	129053711	129053866	129053790	129053866	129053182	129053257	225	51,47,59,19,61,0,0,0,0,0,0,0	3,2,6,1,16,0,0,0,0,0,0,0	1,9,9	0,0,0	178	99	1	1	0.904,0.929,0.845,0.914,0.68,NA,NA,NA,NA,NA,NA,NA	1.0,1.0,1.0	-0.146
226	Cbll1	Cbll1	chr12	-	31492078	31492179	31492078	31492176	31494581	31494749	226	63,28,84,23,32,0,0,0,0,0,0,0	8,2,17,1,5,0,0,0,0,0,0,0	3,0,4	0,0,1	102	99	1	1	0.884,0.931,0.827,0.957,0.861,NA,NA,NA,NA,NA,NA,NA	1.0,NA,0.795	-0.005
228	Zmynd8	Zmynd8	chr2	-	165846020	165846239	165846020	165846164	165851999	165852148	228	27,21,25,9,14,0,0,0,0,0,0,0	9,8,17,6,15,0,0,0,0,0,0,0	3,2,16	2,0,5	174	99	1	1	0.631,0.599,0.456,0.46,0.347,NA,NA,NA,NA,NA,NA,NA	0.46,1.0,0.645	-0.203
230	Kcnn4	Kcnn4	chr7	+	24384636	24385212	24384721	24385212	24384008	24384182	230	18,8,38,10,15,0,0,0,0,0,0,0	54,55,79,25,59,0,0,0,0,0,0,0	0,0,1	0,2,0	184	99	1	1	0.152,0.073,0.206,0.177,0.12,NA,NA,NA,NA,NA,NA,NA	NA,0.0,1.0	-0.354
231	Usp8	Usp8	chr2	+	126719991	126720169	126720024	126720169	126717994	126718164	231	2,1,0,0,1,0,0,0,0,0,0,0	100,71,124,39,75,0,0,0,0,0,0,0	10,0,5	244100383	132	99	1	1	0.015,0.01,0.0,0.0,0.01,NA,NA,NA,NA,NA,NA,NA	0.03,0.0,0.01	-0.006
232	H2afy	H2afy	chr13	-	56096123	56096234	56096123	56096231	56104301	56104499	232	172,190,275,83,172,0,0,0,0,0,0,0	433,392,571,163,424,0,0,0,0,0,0,0	6,19,9	14,34,30	102	99	1	1	0.278,0.32,0.319,0.331,0.283,NA,NA,NA,NA,NA,NA,NA	0.294,0.352,0.226	0.016
238	Rnf44	Rnf44	chr13	-	54683042	54683219	54683042	54683216	54683594	54683762	238	17,5,21,4,12,0,0,0,0,0,0,0	22,10,24,3,18,0,0,0,0,0,0,0	0,0,0	1,0,0	102	99	1	1	0.429,0.327,0.459,0.564,0.393,NA,NA,NA,NA,NA,NA,NA	0.0,NA,NA	0.434
244	Dlg1	Dlg1	chr16	+	31838044	31838226	31838049	31838226	31836189	31836304	244	0,0,1,1,0,0,0,0,0,0,0,0	88,98,132,29,83,0,0,0,0,0,0,0	0,0,0	11,10,21	104	99	1	1	0.0,0.0,0.007,0.032,0.0,NA,NA,NA,NA,NA,NA,NA	0.0,0.0,0.0	0.008
245	Dlg1	Dlg1	chr16	+	31846833	31846933	31846836	31846933	31842769	31842839	245	37,20,29,7,21,0,0,0,0,0,0,0	6,16,18,2,9,0,0,0,0,0,0,0	30,11,47	6,12,34	102	99	1	1	0.857,0.548,0.61,0.773,0.694,NA,NA,NA,NA,NA,NA,NA	0.829,0.471,0.573	0.072
246	Ppp6r3	Ppp6r3	chr19	-	3473768	3473866	3473768	3473815	3478277	3478364	246	123,125,182,55,82,0,0,0,0,0,0,0	13,10,21,9,12,0,0,0,0,0,0,0	46,19,74	9,9,15	150	99	1	1	0.862,0.892,0.851,0.801,0.819,NA,NA,NA,NA,NA,NA,NA	0.771,0.582,0.765	0.139
247	Ppp6r3	Ppp6r3	chr19	-	3473768	3473866	3473768	3473815	3484830	3484916	247	47,59,88,25,45,0,0,0,0,0,0,0	3,0,2,0,1,0,0,0,0,0,0,0	28,13,38	0,1,0	150	99	1	1	0.912,1.0,0.967,1.0,0.967,NA,NA,NA,NA,NA,NA,NA	1.0,0.896,1.0	0.004
252	Tmem183a	Tmem183a	chr1	-	134355559	134355716	134355559	134355713	134360756	134360924	252	28,19,51,13,19,0,0,0,0,0,0,0	8,5,6,2,6,0,0,0,0,0,0,0	4,5,10	1,0,3	102	99	1	1	0.773,0.787,0.892,0.863,0.755,NA,NA,NA,NA,NA,NA,NA	0.795,1.0,0.764	-0.039
253	Stat1	Stat1	chr1	+	52147882	52147999	52147900	52147999	52147293	52147377	253	0,0,1,0,0,0,0,0,0,0,0,0	27,29,64,21,23,0,0,0,0,0,0,0	0,0,0	2,0,3	117	99	1	1	0.0,0.0,0.013,0.0,0.0,NA,NA,NA,NA,NA,NA,NA	0.0,NA,0.0	0.003
254	Timeless	Timeless	chr10	+	128250284	128250462	128250287	128250462	128249967	128250110	254	6,5,1,2,1,0,0,0,0,0,0,0	3,0,1,0,1,0,0,0,0,0,0,0	0,3,4	0,5,1	102	99	1	1	0.66,1.0,0.493,1.0,0.493,NA,NA,NA,NA,NA,NA,NA	NA,0.368,0.795	0.148
255	Timeless	Timeless	chr10	+	128252191	128252941	128252194	128252941	128251992	128252088	255	27,15,45,15,19,0,0,0,0,0,0,0	16,18,18,2,10,0,0,0,0,0,0,0	7,6,15	2,3,4	102	99	1	1	0.621,0.447,0.708,0.879,0.648,NA,NA,NA,NA,NA,NA,NA	0.773,0.66,0.784	-0.078
258	Dctn2	Dctn2	chr10	+	127274712	127274810	127274713	127274810	127267413	127267482	258	0,0,0,0,0,0,0,0,0,0,0,0	17,11,13,4,10,0,0,0,0,0,0,0	0,2,0	0,2,0	100	99	1	1	0.0,0.0,0.0,0.0,0.0,NA,NA,NA,NA,NA,NA,NA	NA,0.497,NA	-0.497
261	Apaf1	Apaf1	chr10	-	91079886	91080131	91079886	91080088	91082182	91082743	261	15,3,6,1,10,0,0,0,0,0,0,0	13,4,9,8,4,0,0,0,0,0,0,0	6,0,4	2,0,0	142	99	1	1	0.446,0.343,0.317,0.08,0.635,NA,NA,NA,NA,NA,NA,NA	0.677,NA,1.0	-0.474
262	Eci2	Eci2	chr13	-	34993067	34993230	34993067	34993220	34993829	34994127	262	14,8,15,3,7,0,0,0,0,0,0,0	2,1,5,3,5,0,0,0,0,0,0,0	1,1,2	0,0,0	109	99	1	1	0.864,0.879,0.732,0.476,0.56,NA,NA,NA,NA,NA,NA,NA	1.0,1.0,1.0	-0.298
263	Eci2	Eci2	chr13	-	34993067	34993230	34993067	34993220	34994013	34994144	263	11,6,16,6,13,0,0,0,0,0,0,0	1,3,12,3,3,0,0,0,0,0,0,0	2,5,1	0,1,0	109	99	1	1	0.909,0.645,0.548,0.645,0.797,NA,NA,NA,NA,NA,NA,NA	1.0,0.82,1.0	-0.231
268	Sp2	Sp2	chr11	-	96963364	96963444	96963364	96963441	96977620	96977688	268	8,3,4,1,6,0,0,0,0,0,0,0	31,16,43,6,17,0,0,0,0,0,0,0	0,0,0	1,1,3	102	99	1	1	0.2,0.154,0.083,0.139,0.255,NA,NA,NA,NA,NA,NA,NA	0.0,0.0,0.0	0.166
269	Nars	Nars	chr18	-	64515325	64515408	64515325	64515405	64516415	64516557	269	18,14,36,5,15,0,0,0,0,0,0,0	14,18,22,6,16,0,0,0,0,0,0,0	373298469	254361404	102	99	1	1	0.555,0.43,0.614,0.447,0.476,NA,NA,NA,NA,NA,NA,NA	0.588,0.445,0.53	-0.017
270	Tmem194b	Tmem194b	chr1	+	52643121	52643236	52643167	52643236	52642318	52642412	270	7,6,6,4,1,0,0,0,0,0,0,0	3,0,0,4,1,0,0,0,0,0,0,0	0,6,0	0,20,0	145	99	1	1	0.614,1.0,1.0,0.406,0.406,NA,NA,NA,NA,NA,NA,NA	NA,0.17,NA	0.515
272	Fam114a2	Fam114a2	chr11	-	57514094	57514291	57514094	57514288	57518572	57518644	272	2,2,0,0,1,0,0,0,0,0,0,0	0,0,1,0,0,0,0,0,0,0,0,0	0,0,1	0,1,1	102	99	1	1	1.0,1.0,0.0,NA,1.0,NA,NA,NA,NA,NA,NA,NA	NA,0.0,0.493	0.504
274	Dnlz	Dnlz	chr2	-	26351334	26351478	26351334	26351474	26351772	26352110	274	6,2,4,1,5,0,0,0,0,0,0,0	11,7,11,3,9,0,0,0,0,0,0,0	0,0,2	1,8,1	103	99	1	1	0.344,0.215,0.259,0.243,0.348,NA,NA,NA,NA,NA,NA,NA	0.0,0.0,0.658	0.062
275	Klc1	Klc1	chr12	+	111789324	111789486	111789348	111789486	111787487	111787596	275	21,7,17,3,7,0,0,0,0,0,0,0	10,4,12,4,3,0,0,0,0,0,0,0	3,16,15	1,0,0	123	99	1	1	0.628,0.585,0.533,0.376,0.653,NA,NA,NA,NA,NA,NA,NA	0.707,1.0,1.0	-0.347
276	Ppil2	Ppil2	chr16	-	17086555	17087213	17086555	17087115	17088744	17088866	276	77,67,116,32,60,0,0,0,0,0,0,0	0,3,2,0,1,0,0,0,0,0,0,0	2,1,1	0,0,0	197	99	1	1	1.0,0.918,0.967,1.0,0.968,NA,NA,NA,NA,NA,NA,NA	1.0,1.0,1.0	-0.029
279	Shmt2	Shmt2	chr10	-	127520917	127521115	127520917	127521106	127522287	127522444	279	95,77,111,32,77,0,0,0,0,0,0,0	26,8,33,6,23,0,0,0,0,0,0,0	0,1,0	0,0,0	108	99	1	1	0.77,0.898,0.755,0.83,0.754,NA,NA,NA,NA,NA,NA,NA	NA,1.0,NA	-0.199
280	Pan2	Pan2	chr10	+	128308064	128308234	128308118	128308234	128304094	128304493	280	51,29,53,16,24,0,0,0,0,0,0,0	3,1,1,1,1,0,0,0,0,0,0,0	0,4,1	0,0,0	153	99	1	1	0.917,0.949,0.972,0.912,0.94,NA,NA,NA,NA,NA,NA,NA	NA,1.0,1.0	-0.062
281	Pan2	Pan2	chr10	+	128315486	128315657	128315513	128315657	128315097	128315236	281	12,10,8,10,9,0,0,0,0,0,0,0	7,18,16,7,12,0,0,0,0,0,0,0	0,0,0	1,1,3	126	99	1	1	0.574,0.304,0.282,0.529,0.371,NA,NA,NA,NA,NA,NA,NA	0.0,0.0,0.0	0.412
282	Usp33	Usp33	chr3	+	152374890	152374985	152374914	152374985	152374619	152374789	282	29,20,32,15,25,0,0,0,0,0,0,0	10,11,15,2,13,0,0,0,0,0,0,0	8,2,2	2,0,1	123	99	1	1	0.7,0.594,0.632,0.858,0.608,NA,NA,NA,NA,NA,NA,NA	0.763,1.0,0.617	-0.115
283	Nosip	Nosip	chr7	+	45076551	45076739	45076626	45076739	45076309	45076428	283	96,66,131,30,81,0,0,0,0,0,0,0	8,6,8,4,9,0,0,0,0,0,0,0	1,0,0	0,0,0	174	99	1	1	0.872,0.862,0.903,0.81,0.837,NA,NA,NA,NA,NA,NA,NA	1.0,NA,NA	-0.143
285	Camta2	Camta2	chr11	-	70683278	70683365	70683278	70683350	70683889	70684025	285	2,1,3,0,3,0,0,0,0,0,0,0	12,10,20,3,2,0,0,0,0,0,0,0	3,5,1	1,8,16	114	99	1	1	0.126,0.08,0.115,0.0,0.566,NA,NA,NA,NA,NA,NA,NA	0.723,0.352,0.051	-0.198
287	Ccdc53	Ccdc53	chr10	+	88219249	88219360	88219252	88219360	88215966	88216074	287	150,99,186,66,133,0,0,0,0,0,0,0	32,35,79,11,43,0,0,0,0,0,0,0	1,1,4	1,2,1	102	99	1	1	0.82,0.733,0.696,0.853,0.75,NA,NA,NA,NA,NA,NA,NA	0.493,0.327,0.795	0.232
288	Prpf19	Prpf19	chr19	+	10898925	10899124	10898982	10899124	10897816	10897893	288	19,13,8,3,17,0,0,0,0,0,0,0	48,34,90,30,59,0,0,0,0,0,0,0	1,2,1	16,18,9	156	99	1	1	0.201,0.195,0.053,0.06,0.155,NA,NA,NA,NA,NA,NA,NA	0.038,0.066,0.066	0.076
289	Rbm12	Rbm12	chr2	-	156103348	156103429	156103348	156103397	156111785	156111965	289	43,37,79,5,50,0,0,0,0,0,0,0	19,15,19,1,10,0,0,0,0,0,0,0	10,6,6	1,7,4	131	99	1	1	0.631,0.651,0.759,0.791,0.791,NA,NA,NA,NA,NA,NA,NA	0.883,0.393,0.531	0.122
293	Akt1	Akt1	chr12	-	112653820	112654777	112653820	112654727	112655126	112655229	293	45,42,73,12,65,0,0,0,0,0,0,0	2,1,7,1,1,0,0,0,0,0,0,0	0,1,3	0,0,0	149	99	1	1	0.937,0.965,0.874,0.889,0.977,NA,NA,NA,NA,NA,NA,NA	NA,1.0,1.0	-0.072
294	Larp4	Larp4	chr15	+	99984916	99985055	99984919	99985055	99972779	99972983	294	22,0,15,2,12,0,0,0,0,0,0,0	75,31,74,16,48,0,0,0,0,0,0,0	0,1,11	169,72,140	102	99	1	1	0.222,0.0,0.164,0.108,0.195,NA,NA,NA,NA,NA,NA,NA	0.0,0.013,0.071	0.11
296	Abi1	Abi1	chr2	-	22953434	22953611	22953434	22953608	22957017	22957118	296	21,7,27,9,9,0,0,0,0,0,0,0	20,13,20,10,22,0,0,0,0,0,0,0	5,1,6	4,5,10	102	99	1	1	0.505,0.343,0.567,0.466,0.284,NA,NA,NA,NA,NA,NA,NA	0.548,0.163,0.368	0.073
297	Hps3	Hps3	chr3	-	20030313	20030805	20030313	20030409	20035048	20035310	297	50,38,104,21,43,0,0,0,0,0,0,0	1,0,1,0,0,0,0,0,0,0,0,0	48,69,99	0,0,0	198	99	1	1	0.962,1.0,0.981,1.0,1.0,NA,NA,NA,NA,NA,NA,NA	1.0,1.0,1.0	-0.011
300	Ppp4r1	Ppp4r1	chr17	+	65803159	65803295	65803210	65803295	65783623	65783668	300	12,7,3,4,2,0,0,0,0,0,0,0	3,1,2,1,0,0,0,0,0,0,0,0	2,0,0	0,0,0	150	99	1	1	0.725,0.822,0.497,0.725,1.0,NA,NA,NA,NA,NA,NA,NA	1.0,NA,NA	-0.246
304	Pfdn4	Pfdn4	chr2	+	170516549	170516690	170516561	170516690	170515738	170515846	304	50,25,48,11,34,0,0,0,0,0,0,0	2,0,3,0,0,0,0,0,0,0,0,0	4,35,6	0,0,0	111	99	1	1	0.957,1.0,0.935,1.0,1.0,NA,NA,NA,NA,NA,NA,NA	1.0,1.0,1.0	-0.022
305	Pcbp2	Pcbp2	chr15	+	102473260	102473402	102473284	102473402	102470631	102470803	305	61,45,51,25,39,0,0,0,0,0,0,0	19,11,20,7,19,0,0,0,0,0,0,0	2,4,5	1,0,1	123	99	1	1	0.721,0.767,0.672,0.742,0.623,NA,NA,NA,NA,NA,NA,NA	0.617,1.0,0.801	-0.101
306	Pcbp2	Pcbp2	chr15	+	102484153	102484240	102484165	102484240	102483159	102483288	306	473,376,646,169,440,0,0,0,0,0,0,0	559,434,663,194,474,0,0,0,0,0,0,0	49,71,79	41,55,72	111	99	1	1	0.43,0.436,0.465,0.437,0.453,NA,NA,NA,NA,NA,NA,NA	0.516,0.535,0.495	-0.071
307	Mthfd1l	Mthfd1l	chr10	+	4155541	4156130	4155649	4156130	4148008	4148126	307	179,129,248,39,161,0,0,0,0,0,0,0	34,54,100,25,57,0,0,0,0,0,0,0	69180146	0,0,5	198	99	1	1	0.725,0.544,0.554,0.438,0.585,NA,NA,NA,NA,NA,NA,NA	1.0,1.0,0.936	-0.409
308	Ciita	Ciita	chr16	+	10503866	10503947	10503869	10503947	10503665	10503728	308	0,0,2,0,0,0,0,0,0,0,0,0	0,0,1,0,0,0,0,0,0,0,0,0	1,0,1	0,0,0	102	99	1	1	NA,NA,0.66,NA,NA,NA,NA,NA,NA,NA,NA,NA	1.0,NA,1.0	-0.34
309	Fastkd5	Fastkd5	chr2	-	130613837	130616742	130613837	130616705	130628488	130628635	309	24,19,26,11,31,0,0,0,0,0,0,0	6,5,8,4,5,0,0,0,0,0,0,0	58,19,44	10,16,23	136	99	1	1	0.744,0.734,0.703,0.667,0.819,NA,NA,NA,NA,NA,NA,NA	0.809,0.464,0.582	0.115
310	Rbbp8	Rbbp8	chr18	+	11720509	11720657	11720544	11720657	11718832	11718930	310	0,2,2,0,1,0,0,0,0,0,0,0	33,27,38,9,11,0,0,0,0,0,0,0	0,0,5	9,1,15	134	99	1	1	0.0,0.052,0.037,0.0,0.063,NA,NA,NA,NA,NA,NA,NA	0.0,0.0,0.198	-0.036
311	Tardbp	Tardbp	chr4	-	148612381	148617705	148612381	148617635	148618646	148618791	311	475,346,598,190,509,0,0,0,0,0,0,0	1,0,2,0,0,0,0,0,0,0,0,0	3,8,4	0,0,0	169	99	1	1	0.996,1.0,0.994,1.0,1.0,NA,NA,NA,NA,NA,NA,NA	1.0,1.0,1.0	-0.002
312	Tardbp	Tardbp	chr4	-	148612381	148617705	148612381	148617635	148618664	148618791	312	523,367,662,215,537,0,0,0,0,0,0,0	13,13,13,4,10,0,0,0,0,0,0,0	3,8,5	0,0,0	169	99	1	1	0.959,0.943,0.968,0.969,0.969,NA,NA,NA,NA,NA,NA,NA	1.0,1.0,1.0	-0.038
313	Tardbp	Tardbp	chr4	-	148612381	148617705	148612381	148617635	148618673	148618791	313	492,356,622,205,526,0,0,0,0,0,0,0	4,0,0,2,0,0,0,0,0,0,0,0	3,8,5	0,0,0	169	99	1	1	0.986,1.0,1.0,0.984,1.0,NA,NA,NA,NA,NA,NA,NA	1.0,1.0,1.0	-0.006
314	Mapk8ip3	Mapk8ip3	chr17	-	24917994	24918139	24917994	24918136	24923815	24923907	314	9,5,9,6,9,0,0,0,0,0,0,0	1,0,2,2,3,0,0,0,0,0,0,0	0,0,3	0,0,0	102	99	1	1	0.897,1.0,0.814,0.744,0.744,NA,NA,NA,NA,NA,NA,NA	NA,NA,1.0	-0.16
315	Ccdc93	Ccdc93	chr1	+	121462232	121462283	121462235	121462283	121461886	121461979	315	26,9,31,6,19,0,0,0,0,0,0,0	1,6,1,1,3,0,0,0,0,0,0,0	0,1,0	0,0,0	102	99	1	1	0.962,0.593,0.968,0.853,0.86,NA,NA,NA,NA,NA,NA,NA	NA,1.0,NA	-0.153
317	Nde1	Nde1	chr16	+	14191717	14192923	14192341	14192923	14190086	14190232	317	98,86,208,39,107,0,0,0,0,0,0,0	0,1,6,1,2,0,0,0,0,0,0,0	12,24,5	0,0,0	198	99	1	1	1.0,0.977,0.945,0.951,0.964,NA,NA,NA,NA,NA,NA,NA	1.0,1.0,1.0	-0.033
318	Cutc	Cutc	chr19	+	43762872	43763006	43762902	43763006	43760688	43760724	318	30,32,36,15,29,0,0,0,0,0,0,0	5,2,8,2,9,0,0,0,0,0,0,0	0,0,3	0,1,0	129	99	1	1	0.822,0.925,0.775,0.852,0.712,NA,NA,NA,NA,NA,NA,NA	NA,0.0,1.0	0.317
320	Thnsl1	Thnsl1	chr2	+	21211389	21215009	21212961	21215009	21209884	21210041	320	8,5,7,1,4,0,0,0,0,0,0,0	0,0,0,0,1,0,0,0,0,0,0,0	0,1,0	0,0,0	198	99	1	1	1.0,1.0,1.0,1.0,0.667,NA,NA,NA,NA,NA,NA,NA	NA,1.0,NA	-0.067
325	Tmem39a	Tmem39a	chr16	+	38585175	38585518	38585379	38585518	38581969	38582124	325	228,168,306,68,206,0,0,0,0,0,0,0	4,6,8,3,7,0,0,0,0,0,0,0	11,25,21	0,0,0	198	99	1	1	0.966,0.933,0.95,0.919,0.936,NA,NA,NA,NA,NA,NA,NA	1.0,1.0,1.0	-0.059
326	Atp6v0a1	Atp6v0a1	chr11	+	101026659	101026763	101026677	101026763	101021053	101021182	326	21,8,26,12,16,0,0,0,0,0,0,0	6,2,1,2,4,0,0,0,0,0,0,0	1,0,1	0,6,0	117	99	1	1	0.748,0.772,0.957,0.835,0.772,NA,NA,NA,NA,NA,NA,NA	1.0,0.0,1.0	0.15
327	Atp6v0a1	Atp6v0a1	chr11	+	101026659	101026763	101026680	101026763	101021053	101021182	327	21,8,26,12,16,0,0,0,0,0,0,0	14,20,25,10,16,0,0,0,0,0,0,0	1,0,1	3,5,1	120	99	1	1	0.553,0.248,0.462,0.497,0.452,NA,NA,NA,NA,NA,NA,NA	0.216,0.0,0.452	0.22
328	Atp6v0a1	Atp6v0a1	chr11	+	101026677	101026763	101026680	101026763	101021053	101021182	328	6,2,1,2,4,0,0,0,0,0,0,0	14,20,25,10,16,0,0,0,0,0,0,0	0,6,0	3,5,1	102	99	1	1	0.294,0.088,0.037,0.163,0.195,NA,NA,NA,NA,NA,NA,NA	0.0,0.538,0.0	-0.024
329	Fam168b	Fam168b	chr1	-	34819591	34819790	34819591	34819769	34819866	34820009	329	15,5,7,2,20,0,0,0,0,0,0,0	75,27,61,17,44,0,0,0,0,0,0,0	3,1,2	2,1,2	120	99	1	1	0.142,0.133,0.086,0.088,0.273,NA,NA,NA,NA,NA,NA,NA	0.553,0.452,0.452	-0.341
330	G2e3	G2e3	chr12	+	51367751	51367956	51367774	51367956	51363416	51363546	330	0,1,1,0,1,0,0,0,0,0,0,0	0,0,1,0,0,0,0,0,0,0,0,0	0,0,1	0,0,1	122	99	1	1	NA,1.0,0.448,NA,1.0,NA,NA,NA,NA,NA,NA,NA	NA,NA,0.448	0.368
332	Maf1	Maf1	chr15	+	76352419	76352552	76352466	76352552	76351293	76351659	332	12,6,19,5,11,0,0,0,0,0,0,0	7,2,3,0,3,0,0,0,0,0,0,0	1,0,1	0,0,0	146	99	1	1	0.538,0.67,0.811,1.0,0.713,NA,NA,NA,NA,NA,NA,NA	1.0,NA,1.0	-0.254
333	Ly96	Ly96	chr1	+	16700794	16700923	16700848	16700923	16691683	16691773	333	24,37,25,10,31,0,0,0,0,0,0,0	0,0,0,0,0,0,0,0,0,0,0,0	58,62,63	0,2,4	153	99	1	1	1.0,1.0,1.0,1.0,1.0,NA,NA,NA,NA,NA,NA,NA	1.0,0.953,0.911	0.045
334	Ccdc77	Ccdc77	chr6	-	120350206	120350444	120350206	120350390	120354000	120354054	334	8,6,15,4,12,0,0,0,0,0,0,0	6,2,15,3,8,0,0,0,0,0,0,0	1,2,11	1,4,10	153	99	1	1	0.463,0.66,0.393,0.463,0.493,NA,NA,NA,NA,NA,NA,NA	0.393,0.244,0.416	0.143
335	Psap	Psap	chr10	+	60299091	60299229	60299097	60299229	60295945	60296002	335	1,0,1,1,1,0,0,0,0,0,0,0	151,140,166,51,134,0,0,0,0,0,0,0	0,0,1	156224232	105	99	1	1	0.006,0.0,0.006,0.018,0.007,NA,NA,NA,NA,NA,NA,NA	0.0,0.0,0.004	0.006
336	Psap	Psap	chr10	+	60299463	60299559	60299466	60299559	60299097	60299229	336	131,124,167,65,114,0,0,0,0,0,0,0	6,5,15,1,6,0,0,0,0,0,0,0	225398277	21,36,27	102	99	1	1	0.955,0.96,0.915,0.984,0.949,NA,NA,NA,NA,NA,NA,NA	0.912,0.915,0.909	0.041
337	Cnot2	Cnot2	chr10	-	116549032	116549175	116549032	116549105	116581452	116581511	337	38,18,36,13,27,0,0,0,0,0,0,0	2,1,0,1,1,0,0,0,0,0,0,0	18,30,21	1,2,12	169	99	1	1	0.918,0.913,1.0,0.884,0.941,NA,NA,NA,NA,NA,NA,NA	0.913,0.898,0.506	0.159
344	Spast	Spast	chr17	+	74351949	74352036	74351952	74352036	74338986	74339445	344	13,4,8,5,1,0,0,0,0,0,0,0	18,5,11,0,10,0,0,0,0,0,0,0	1,3,0	11,11,6	102	99	1	1	0.412,0.437,0.414,1.0,0.088,NA,NA,NA,NA,NA,NA,NA	0.081,0.209,0.0	0.374
346	Tifab	Tifab	chr13	-	56176904	56177132	56176904	56177068	56178546	56178885	346	180,128,181,37,105,0,0,0,0,0,0,0	18,4,12,2,5,0,0,0,0,0,0,0	6,8,6	1,3,1	163	99	1	1	0.859,0.951,0.902,0.918,0.927,NA,NA,NA,NA,NA,NA,NA	0.785,0.618,0.785	0.182
347	Abi2	Abi2	chr1	+	60450070	60450253	60450169	60450253	60448077	60448202	347	0,0,1,0,2,0,0,0,0,0,0,0	0,0,0,0,1,0,0,0,0,0,0,0	0,0,2	0,0,0	198	99	1	1	NA,NA,1.0,NA,0.5,NA,NA,NA,NA,NA,NA,NA	NA,NA,1.0	-0.25
352	Treml4	Treml4	chr17	+	48264631	48264985	48264643	48264985	48264294	48264440	352	0,1,6,1,1,0,0,0,0,0,0,0	3,0,0,0,0,0,0,0,0,0,0,0	0,0,2	1,0,0	111	99	1	1	0.0,1.0,1.0,1.0,1.0,NA,NA,NA,NA,NA,NA,NA	0.0,NA,1.0	0.3
354	Treml4	Treml4	chr17	+	48269681	48269766	48269708	48269766	48269385	48269436	354	0,0,0,1,1,0,0,0,0,0,0,0	0,1,0,0,0,0,0,0,0,0,0,0	1,0,0	0,0,0	126	99	1	1	NA,0.0,NA,1.0,1.0,NA,NA,NA,NA,NA,NA,NA	1.0,NA,NA	-0.333
355	Treml4	Treml4	chr17	+	48269684	48269766	48269708	48269766	48269385	48269436	355	1,0,2,2,2,0,0,0,0,0,0,0	0,1,0,0,0,0,0,0,0,0,0,0	2,0,3	0,0,0	123	99	1	1	1.0,0.0,1.0,1.0,1.0,NA,NA,NA,NA,NA,NA,NA	1.0,NA,1.0	-0.2
358	F10	F10	chr8	+	13037624	13037907	13037814	13037907	13037307	13037547	358	17,10,23,5,11,0,0,0,0,0,0,0	0,0,1,0,0,0,0,0,0,0,0,0	7,0,0	0,0,0	198	99	1	1	1.0,1.0,0.92,1.0,1.0,NA,NA,NA,NA,NA,NA,NA	1.0,NA,NA	-0.016
359	Arhgef1	Arhgef1	chr7	+	24916800	24916941	24916803	24916941	24916017	24916053	359	30,15,17,9,17,0,0,0,0,0,0,0	1,3,3,2,4,0,0,0,0,0,0,0	0,1,0	0,0,0	102	99	1	1	0.967,0.829,0.846,0.814,0.805,NA,NA,NA,NA,NA,NA,NA	NA,1.0,NA	-0.148
360	Hk3	Hk3	chr13	-	55011147	55011443	55011147	55011308	55012026	55012260	360	90,72,106,27,63,0,0,0,0,0,0,0	3,3,11,0,0,0,0,0,0,0,0,0	0,1,0	0,0,0	198	99	1	1	0.937,0.923,0.828,1.0,1.0,NA,NA,NA,NA,NA,NA,NA	NA,1.0,NA	-0.062
361	Cfb	Cfb	chr17	-	34857003	34857136	34857003	34857132	34857218	34857319	361	0,1,1,0,1,0,0,0,0,0,0,0	0,0,0,0,0,0,0,0,0,0,0,0	3,8,3	0,1,0	103	99	1	1	NA,1.0,1.0,NA,1.0,NA,NA,NA,NA,NA,NA,NA	1.0,0.885,1.0	0.038
362	Tomm6	Tomm6	chr17	-	47686644	47687062	47686644	47687008	47687187	47687288	362	25,5,31,7,19,0,0,0,0,0,0,0	151,82,141,48,109,0,0,0,0,0,0,0	36,9,33	138115211	153	99	1	1	0.097,0.038,0.125,0.086,0.101,NA,NA,NA,NA,NA,NA,NA	0.144,0.048,0.092	-0.005
365	P2rx7	P2rx7	chr5	+	122680806	122684284	122683174	122684284	122673665	122673815	365	3,2,6,4,6,0,0,0,0,0,0,0	0,0,1,0,0,0,0,0,0,0,0,0	0,2,2	0,0,0	198	99	1	1	1.0,1.0,0.75,1.0,1.0,NA,NA,NA,NA,NA,NA,NA	NA,1.0,1.0	-0.05
366	P2rx7	P2rx7	chr5	+	122680806	122684284	122683174	122684284	122676661	122676763	366	9,5,15,4,10,0,0,0,0,0,0,0	3,1,0,0,1,0,0,0,0,0,0,0	6,14,19	0,0,0	198	99	1	1	0.6,0.714,1.0,1.0,0.833,NA,NA,NA,NA,NA,NA,NA	1.0,1.0,1.0	-0.171
367	Stat3	Stat3	chr11	-	100889477	100889590	100889477	100889540	100889885	100889928	367	40,28,50,7,27,0,0,0,0,0,0,0	5,6,4,4,16,0,0,0,0,0,0,0	18,16,9	2,0,0	149	99	1	1	0.842,0.756,0.893,0.538,0.529,NA,NA,NA,NA,NA,NA,NA	0.857,1.0,1.0	-0.241
369	Vill	Vill	chr9	+	119070556	119070814	119070622	119070814	119070277	119070349	369	88,67,105,34,76,0,0,0,0,0,0,0	3,3,5,3,1,0,0,0,0,0,0,0	1,4,2	0,0,0	165	99	1	1	0.946,0.931,0.926,0.872,0.979,NA,NA,NA,NA,NA,NA,NA	1.0,1.0,1.0	-0.069
370	Spag7	Spag7	chr11	-	70664987	70665076	70664987	70665046	70665296	70665364	370	45,30,53,9,30,0,0,0,0,0,0,0	0,0,3,1,0,0,0,0,0,0,0,0	5,10,8	0,0,0	129	99	1	1	1.0,1.0,0.931,0.874,1.0,NA,NA,NA,NA,NA,NA,NA	1.0,1.0,1.0	-0.039
371	Hnrnpa3	Hnrnpa3	chr2	+	75665397	75669407	75668000	75669407	75665233	75665301	371	7395,6313,10341,3359,8136,0,0,0,0,0,0,0	41,31,69,18,56,0,0,0,0,0,0,0	10378231288	76,28,39	198	99	1	1	0.989,0.99,0.987,0.989,0.986,NA,NA,NA,NA,NA,NA,NA	0.872,0.936,0.943	0.071
374	Otud4	Otud4	chr8	+	79661037	79661135	79661040	79661135	79659397	79659462	374	124,93,210,43,100,0,0,0,0,0,0,0	70,30,125,43,50,0,0,0,0,0,0,0	16,9,23	9,13,9	102	99	1	1	0.632,0.751,0.62,0.493,0.66,NA,NA,NA,NA,NA,NA,NA	0.633,0.402,0.713	0.049
375	Nol11	Nol11	chr11	-	107173209	107173461	107173209	107173401	107173603	107173729	375	82,52,62,37,55,0,0,0,0,0,0,0	12,2,7,6,10,0,0,0,0,0,0,0	4,12,4	0,1,0	159	99	1	1	0.81,0.942,0.847,0.793,0.774,NA,NA,NA,NA,NA,NA,NA	1.0,0.882,1.0	-0.127
379	Cep97	Cep97	chr16	-	55924360	55924850	55924360	55924679	55924968	55925070	379	7,0,11,6,1,0,0,0,0,0,0,0	4,2,4,0,5,0,0,0,0,0,0,0	5,6,9	0,2,0	198	99	1	1	0.467,0.0,0.579,1.0,0.091,NA,NA,NA,NA,NA,NA,NA	1.0,0.6,1.0	-0.439
380	BC096441	BC096441	chr11	-	69684217	69684336	69684217	69684333	69684484	69684532	380	77,69,107,13,51,0,0,0,0,0,0,0	117,76,116,34,73,0,0,0,0,0,0,0	1,8,7	5,3,6	102	99	1	1	0.39,0.468,0.472,0.271,0.404,NA,NA,NA,NA,NA,NA,NA	0.163,0.721,0.531	-0.071
382	Gngt2	Gngt2	chr11	+	95845031	95845140	95845050	95845140	95843811	95843895	382	7,4,12,2,6,0,0,0,0,0,0,0	2,7,13,2,14,0,0,0,0,0,0,0	13,3,15	10,10,23	118	99	1	1	0.746,0.324,0.436,0.456,0.264,NA,NA,NA,NA,NA,NA,NA	0.522,0.201,0.354	0.086
383	Nucks1	Nucks1	chr1	+	131929612	131929762	131929615	131929762	131928063	131928216	383	155,127,186,58,127,0,0,0,0,0,0,0	45,25,56,17,33,0,0,0,0,0,0,0	159379215	67,137,80	102	99	1	1	0.77,0.831,0.763,0.768,0.789,NA,NA,NA,NA,NA,NA,NA	0.697,0.729,0.723	0.068
384	Gpr137	Gpr137	chr19	-	6940351	6940482	6940351	6940401	6941091	6941507	384	3,4,5,3,2,0,0,0,0,0,0,0	0,0,1,0,0,0,0,0,0,0,0,0	0,0,1	0,0,0	180	99	1	1	1.0,1.0,0.733,1.0,1.0,NA,NA,NA,NA,NA,NA,NA	NA,NA,1.0	-0.053
388	Gnas	Gnas	chr2	+	174341649	174341707	174341652	174341707	174334211	174334284	388	102,62,113,39,87,0,0,0,0,0,0,0	44,36,46,14,32,0,0,0,0,0,0,0	13,2,9	3,9,2	102	99	1	1	0.692,0.626,0.705,0.73,0.725,NA,NA,NA,NA,NA,NA,NA	0.808,0.177,0.814	0.096
395	Prkd3	Prkd3	chr17	-	78962526	78962579	78962526	78962576	78966174	78966451	395	30,32,53,9,44,0,0,0,0,0,0,0	1,0,1,0,0,0,0,0,0,0,0,0	7,10,17	0,0,1	102	99	1	1	0.967,1.0,0.981,1.0,1.0,NA,NA,NA,NA,NA,NA,NA	1.0,1.0,0.943	0.009
396	Adarb1	Adarb1	chr10	-	77321648	77322630	77321648	77322583	77325865	77325940	396	0,0,0,1,0,0,0,0,0,0,0,0	0,0,3,0,0,0,0,0,0,0,0,0	0,0,0	0,0,1	146	99	1	1	NA,NA,0.0,1.0,NA,NA,NA,NA,NA,NA,NA,NA	NA,NA,0.0	0.5
404	Clec4d	Clec4d	chr6	+	123267991	123268143	123267994	123268143	123267054	123267162	404	12,3,13,3,4,0,0,0,0,0,0,0	1,0,0,1,0,0,0,0,0,0,0,0	0,1,1	0,0,0	102	99	1	1	0.921,1.0,1.0,0.744,1.0,NA,NA,NA,NA,NA,NA,NA	NA,1.0,1.0	-0.067
405	Cd300lg	Cd300lg	chr11	+	102046853	102047187	102047105	102047187	102042971	102043304	405	3,0,0,0,0,0,0,0,0,0,0,0	2,1,0,0,1,0,0,0,0,0,0,0	0,2,0	0,0,1	198	99	1	1	0.429,0.0,NA,NA,0.0,NA,NA,NA,NA,NA,NA,NA	NA,1.0,0.0	-0.357
407	Rasgef1b	Rasgef1b	chr5	-	99234475	99234691	99234475	99234688	99240822	99240960	407	0,2,0,0,0,0,0,0,0,0,0,0	0,0,1,0,0,0,0,0,0,0,0,0	1,0,0	0,7,0	102	99	1	1	NA,1.0,0.0,NA,NA,NA,NA,NA,NA,NA,NA,NA	1.0,0.0,NA	0
408	Aamp	Aamp	chr1	-	74283885	74284044	74283885	74284041	74284502	74284738	408	1,0,0,0,0,0,0,0,0,0,0,0	7,6,16,6,5,0,0,0,0,0,0,0	0,0,1	0,9,0	102	99	1	1	0.122,0.0,0.0,0.0,0.0,NA,NA,NA,NA,NA,NA,NA	NA,0.0,1.0	-0.476
409	1110028C15Rik	1110028C15Rik	chr1	-	66773421	66773619	66773421	66773514	66777966	66778108	409	10,19,39,13,18,0,0,0,0,0,0,0	14,7,14,6,6,0,0,0,0,0,0,0	9,0,5	9,0,2	198	99	1	1	0.263,0.576,0.582,0.52,0.6,NA,NA,NA,NA,NA,NA,NA	0.333,NA,0.556	0.064
410	Sec23b	Sec23b	chr2	+	144559206	144559441	144559217	144559441	144556228	144556324	410	5,3,7,1,2,0,0,0,0,0,0,0	0,0,0,1,0,0,0,0,0,0,0,0	11,28,23	1,1,1	110	99	1	1	1.0,1.0,1.0,0.474,1.0,NA,NA,NA,NA,NA,NA,NA	0.908,0.962,0.954	-0.047
411	Sec23b	Sec23b	chr2	+	144559206	144559441	144559217	144559441	144556228	144556342	411	4,0,6,1,3,0,0,0,0,0,0,0	0,0,0,0,2,0,0,0,0,0,0,0	10,20,15	1,3,3	110	99	1	1	1.0,NA,1.0,1.0,0.574,NA,NA,NA,NA,NA,NA,NA	0.9,0.857,0.818	0.035
413	Psmd2	Psmd2	chr16	+	20652151	20652300	20652243	20652300	20651651	20651851	413	1,0,3,0,0,0,0,0,0,0,0,0	43,27,30,21,32,0,0,0,0,0,0,0	0,0,1	25,35,43	191	99	1	1	0.012,0.0,0.049,0.0,0.0,NA,NA,NA,NA,NA,NA,NA	0.0,0.0,0.012	0.008
415	Tmem179b	Tmem179b	chr19	-	8773504	8773692	8773504	8773622	8774334	8774467	415	84,28,95,28,37,0,0,0,0,0,0,0	12,6,11,0,4,0,0,0,0,0,0,0	2,11,7	0,0,0	169	99	1	1	0.804,0.732,0.835,1.0,0.844,NA,NA,NA,NA,NA,NA,NA	1.0,1.0,1.0	-0.157
416	Dync1i2	Dync1i2	chr2	+	71223130	71223181	71223145	71223181	71219300	71219418	416	0,1,0,0,0,0,0,0,0,0,0,0	0,0,0,0,0,0,0,0,0,0,0,0	0,0,0	0,0,1	114	99	1	1	NA,1.0,NA,NA,NA,NA,NA,NA,NA,NA,NA,NA	NA,NA,0.0	1
417	Tmem161b	Tmem161b	chr13	+	84282710	84282862	84282748	84282862	84272170	84272327	417	4,10,13,6,21,0,0,0,0,0,0,0	1,2,4,1,1,0,0,0,0,0,0,0	0,6,0	0,1,0	137	99	1	1	0.743,0.783,0.701,0.813,0.938,NA,NA,NA,NA,NA,NA,NA	NA,0.813,NA	-0.017
418	Cic	Cic	chr7	+	25291051	25291342	25291054	25291342	25290798	25290965	418	50,13,45,11,30,0,0,0,0,0,0,0	45,25,55,19,32,0,0,0,0,0,0,0	0,1,0	0,1,0	102	99	1	1	0.519,0.335,0.443,0.36,0.476,NA,NA,NA,NA,NA,NA,NA	NA,0.493,NA	-0.066
419	Cic	Cic	chr7	+	25292413	25292568	25292416	25292568	25292063	25292314	419	31,9,25,9,9,0,0,0,0,0,0,0	15,18,12,5,16,0,0,0,0,0,0,0	14,47,2	17,2,16	102	99	1	1	0.667,0.327,0.669,0.636,0.353,NA,NA,NA,NA,NA,NA,NA	0.444,0.958,0.108	0.027
420	Cdk12	Cdk12	chr11	+	98249682	98253540	98249709	98253540	98245216	98245669	420	7,3,13,6,6,0,0,0,0,0,0,0	5,2,7,0,5,0,0,0,0,0,0,0	5,0,5	0,0,0	126	99	1	1	0.524,0.541,0.593,1.0,0.485,NA,NA,NA,NA,NA,NA,NA	1.0,NA,1.0	-0.371
422	Uchl5	Uchl5	chr1	+	143799920	143800034	143799923	143800034	143798390	143798493	422	255,244,352,138,286,0,0,0,0,0,0,0	300,234,315,138,307,0,0,0,0,0,0,0	135114309	144,93,201	102	99	1	1	0.452,0.503,0.52,0.493,0.475,NA,NA,NA,NA,NA,NA,NA	0.476,0.543,0.599	-0.051
427	Erbb2ip	Erbb2ip	chr13	-	103824719	103824926	103824719	103824848	103827906	103828023	427	92,79,96,22,103,0,0,0,0,0,0,0	2,1,2,0,4,0,0,0,0,0,0,0	16,44,27	0,0,0	177	99	1	1	0.963,0.978,0.964,1.0,0.935,NA,NA,NA,NA,NA,NA,NA	1.0,1.0,1.0	-0.032
431	Pik3cd	Pik3cd	chr4	-	149654022	149654138	149654022	149654135	149654224	149654403	431	6,5,15,0,9,0,0,0,0,0,0,0	33,21,42,1,33,0,0,0,0,0,0,0	0,0,0	0,0,1	102	99	1	1	0.15,0.188,0.257,0.0,0.209,NA,NA,NA,NA,NA,NA,NA	NA,NA,0.0	0.161
432	Pik3cd	Pik3cd	chr4	-	149655126	149655257	149655126	149655248	149655335	149655500	432	2,2,10,1,2,0,0,0,0,0,0,0	18,16,23,5,17,0,0,0,0,0,0,0	0,0,0	2,1,0	108	99	1	1	0.092,0.103,0.285,0.155,0.097,NA,NA,NA,NA,NA,NA,NA	0.0,0.0,NA	0.146
441	Ubap2l	Ubap2l	chr3	-	90002278	90002476	90002278	90002473	90003244	90003312	441	216,123,269,81,175,0,0,0,0,0,0,0	37,31,53,4,41,0,0,0,0,0,0,0	14,26,16	4,0,2	102	99	1	1	0.85,0.794,0.831,0.952,0.806,NA,NA,NA,NA,NA,NA,NA	0.773,1.0,0.886	-0.04
442	Inpp5d	Inpp5d	chr1	+	87667888	87668063	87667891	87668063	87665386	87665537	442	105,57,88,31,50,0,0,0,0,0,0,0	18,17,14,7,21,0,0,0,0,0,0,0	2,8,7	0,0,0	102	99	1	1	0.85,0.765,0.859,0.811,0.698,NA,NA,NA,NA,NA,NA,NA	1.0,1.0,1.0	-0.203
443	Inpp5d	Inpp5d	chr1	+	87715037	87715313	87715276	87715313	87713192	87713289	443	74,65,110,44,35,0,0,0,0,0,0,0	0,0,2,0,0,0,0,0,0,0,0,0	17,8,29	0,0,0	198	99	1	1	1.0,1.0,0.965,1.0,1.0,NA,NA,NA,NA,NA,NA,NA	1.0,1.0,1.0	-0.007
444	Eya1	Eya1	chr1	-	14274064	14274210	14274064	14274207	14274533	14274603	444	1,1,6,3,1,0,0,0,0,0,0,0	1,0,4,2,0,0,0,0,0,0,0,0	0,0,3	0,0,1	102	99	1	1	0.493,1.0,0.593,0.593,1.0,NA,NA,NA,NA,NA,NA,NA	NA,NA,0.744	-0.008
445	Nme7	Nme7	chr1	+	164312852	164312938	164312855	164312938	164308059	164308250	445	7,16,24,4,24,0,0,0,0,0,0,0	9,3,8,1,4,0,0,0,0,0,0,0	0,3,1	1,0,0	102	99	1	1	0.43,0.838,0.744,0.795,0.853,NA,NA,NA,NA,NA,NA,NA	0.0,1.0,1.0	0.065
450	Mrpl15	Mrpl15	chr1	-	4773199	4776801	4773199	4774516	4777524	4777648	450	198,170,321,77,202,0,0,0,0,0,0,0	51,35,43,12,57,0,0,0,0,0,0,0	4,2,5	0,1,2	198	99	1	1	0.66,0.708,0.789,0.762,0.639,NA,NA,NA,NA,NA,NA,NA	1.0,0.5,0.556	0.026
456	Aifm2	Aifm2	chr10	+	61736582	61738652	61738398	61738652	61735457	61735658	456	12,11,20,6,3,0,0,0,0,0,0,0	0,0,5,0,0,0,0,0,0,0,0,0	1,1,0	0,0,0	198	99	1	1	1.0,1.0,0.667,1.0,1.0,NA,NA,NA,NA,NA,NA,NA	1.0,1.0,NA	-0.067
458	Racgap1	Racgap1	chr15	-	99642882	99642971	99642882	99642967	99651506	99651656	458	3,5,6,2,2,0,0,0,0,0,0,0	1,0,0,0,0,0,0,0,0,0,0,0	0,1,1	0,0,0	103	99	1	1	0.742,1.0,1.0,1.0,1.0,NA,NA,NA,NA,NA,NA,NA	NA,1.0,1.0	-0.052
464	P2ry14	P2ry14	chr3	-	59114624	59116291	59114624	59116061	59130493	59130624	464	2,3,9,2,6,0,0,0,0,0,0,0	0,1,1,1,2,0,0,0,0,0,0,0	0,0,7	1,0,0	198	99	1	1	1.0,0.6,0.818,0.5,0.6,NA,NA,NA,NA,NA,NA,NA	0.0,NA,1.0	0.204
471	Btla	Btla	chr16	+	45244152	45244311	45244155	45244311	45242705	45242741	471	0,0,1,0,2,0,0,0,0,0,0,0	1,1,2,0,5,0,0,0,0,0,0,0	0,1,0	0,0,1	102	99	1	1	0.0,0.0,0.327,NA,0.28,NA,NA,NA,NA,NA,NA,NA	NA,1.0,0.0	-0.348
476	Phf21a	Phf21a	chr2	+	92328311	92328401	92328314	92328401	92320228	92320459	476	0,7,4,1,2,0,0,0,0,0,0,0	20,6,20,5,17,0,0,0,0,0,0,0	0,1,0	2,0,0	102	99	1	1	0.0,0.531,0.163,0.163,0.102,NA,NA,NA,NA,NA,NA,NA	0.0,1.0,NA	-0.308
477	Phf21a	Phf21a	chr2	+	92328311	92328401	92328314	92328401	92326912	92327164	477	62,20,50,17,31,0,0,0,0,0,0,0	8,3,16,1,5,0,0,0,0,0,0,0	5,2,13	3,1,0	102	99	1	1	0.883,0.866,0.752,0.943,0.858,NA,NA,NA,NA,NA,NA,NA	0.618,0.66,1.0	0.101
479	Mrps10	Mrps10	chr17	+	47372572	47372645	47372575	47372645	47372426	47372491	479	49,32,44,8,30,0,0,0,0,0,0,0	27,29,43,4,21,0,0,0,0,0,0,0	1,0,0	0,0,0	102	99	1	1	0.638,0.517,0.498,0.66,0.581,NA,NA,NA,NA,NA,NA,NA	1.0,NA,NA	-0.421
481	Asb8	Asb8	chr15	-	98142650	98142814	98142650	98142810	98145600	98145702	481	4,4,4,2,8,0,0,0,0,0,0,0	1,0,5,0,3,0,0,0,0,0,0,0	0,0,0	0,16,0	103	99	1	1	0.794,1.0,0.435,1.0,0.719,NA,NA,NA,NA,NA,NA,NA	NA,0.0,NA	0.79
482	Ppp2r2a	Ppp2r2a	chr14	-	67014055	67016653	67014055	67015258	67019715	67019807	482	177,124,225,58,168,0,0,0,0,0,0,0	0,2,1,1,1,0,0,0,0,0,0,0	42,28,60	0,0,0	198	99	1	1	1.0,0.969,0.991,0.967,0.988,NA,NA,NA,NA,NA,NA,NA	1.0,1.0,1.0	-0.017
483	Gtf2i	Gtf2i	chr5	-	134243506	134243599	134243506	134243587	134243900	134243956	483	17,13,30,5,21,0,0,0,0,0,0,0	13,8,21,7,8,0,0,0,0,0,0,0	1,0,5	1,0,4	111	99	1	1	0.538,0.592,0.56,0.389,0.701,NA,NA,NA,NA,NA,NA,NA	0.471,NA,0.527	0.057
487	Canx	Canx	chr11	-	50311603	50311784	50311603	50311780	50325492	50325673	487	110,55,121,27,97,0,0,0,0,0,0,0	3,3,5,0,3,0,0,0,0,0,0,0	23,6,5	2,0,1	103	99	1	1	0.972,0.946,0.959,1.0,0.969,NA,NA,NA,NA,NA,NA,NA	0.917,1.0,0.828	0.054
488	Nono	Nono	chrX	+	101430492	101430552	101430495	101430552	101429650	101429762	488	30,9,24,6,19,0,0,0,0,0,0,0	1,0,7,1,0,0,0,0,0,0,0,0	28,28,39	1,3,3	102	99	1	1	0.967,1.0,0.769,0.853,1.0,NA,NA,NA,NA,NA,NA,NA	0.965,0.901,0.927	-0.013
491	2022-09-08	2022-09-08	chr11	+	53541029	53544096	53541209	53544096	53537724	53537915	491	0,2,8,3,0,0,0,0,0,0,0,0	1,0,7,0,2,0,0,0,0,0,0,0	1,104,0	0,0,0	198	99	1	1	0.0,1.0,0.364,1.0,0.0,NA,NA,NA,NA,NA,NA,NA	1.0,1.0,NA	-0.527
492	Hnrnpc	Hnrnpc	chr14	-	52075254	52075415	52075254	52075412	52075612	52075726	492	163,138,258,84,139,0,0,0,0,0,0,0	73,52,94,18,59,0,0,0,0,0,0,0	18,48,20	4,16,17	102	99	1	1	0.684,0.72,0.727,0.819,0.696,NA,NA,NA,NA,NA,NA,NA	0.814,0.744,0.533	0.032
493	Hnrnpc	Hnrnpc	chr14	-	52075254	52075436	52075254	52075412	52075612	52075726	493	350,276,513,164,315,0,0,0,0,0,0,0	73,52,94,18,59,0,0,0,0,0,0,0	19,44,18	4,16,17	123	99	1	1	0.794,0.81,0.815,0.88,0.811,NA,NA,NA,NA,NA,NA,NA	0.793,0.689,0.46	0.175
494	Hnrnpc	Hnrnpc	chr14	-	52075254	52075436	52075254	52075415	52075612	52075726	494	344,275,505,164,309,0,0,0,0,0,0,0	157,137,250,84,133,0,0,0,0,0,0,0	19,44,18	18,48,20	120	99	1	1	0.644,0.623,0.625,0.617,0.657,NA,NA,NA,NA,NA,NA,NA	0.465,0.431,0.426	0.193
496	Mapk9	Mapk9	chr11	+	49883141	49886421	49883146	49886421	49882130	49882199	496	17,16,38,15,18,0,0,0,0,0,0,0	69,68,123,23,71,0,0,0,0,0,0,0	41,25,58	114151150	104	99	1	1	0.19,0.183,0.227,0.383,0.194,NA,NA,NA,NA,NA,NA,NA	0.255,0.136,0.269	0.015
501	Trip10	Trip10	chr17	+	57262353	57262472	57262356	57262472	57261639	57261788	501	17,2,5,0,2,0,0,0,0,0,0,0	4,6,12,0,5,0,0,0,0,0,0,0	0,0,2	0,0,1	102	99	1	1	0.805,0.244,0.288,NA,0.28,NA,NA,NA,NA,NA,NA,NA	NA,NA,0.66	-0.256
502	Krit1	Krit1	chr5	+	3806418	3806568	3806464	3806568	3803164	3803483	502	15,8,19,5,16,0,0,0,0,0,0,0	11,3,9,7,4,0,0,0,0,0,0,0	2,0,1	0,0,0	145	99	1	1	0.482,0.645,0.59,0.328,0.732,NA,NA,NA,NA,NA,NA,NA	1.0,NA,1.0	-0.445
505	Jmjd4	Jmjd4	chr11	+	59453791	59454059	59453877	59454059	59453510	59453645	505	2,2,5,0,3,0,0,0,0,0,0,0	0,3,1,0,2,0,0,0,0,0,0,0	1,0,0	0,0,0	185	99	1	1	1.0,0.263,0.728,NA,0.445,NA,NA,NA,NA,NA,NA,NA	1.0,NA,NA	-0.391
508	Nrf1	Nrf1	chr6	+	30089911	30090146	30089914	30090146	30088832	30088988	508	9,5,12,2,7,0,0,0,0,0,0,0	6,8,11,2,10,0,0,0,0,0,0,0	1,0,1	3,0,3	102	99	1	1	0.593,0.378,0.514,0.493,0.405,NA,NA,NA,NA,NA,NA,NA	0.244,NA,0.244	0.233
511	Ncor1	Ncor1	chr11	-	62338858	62339068	62338858	62339065	62340407	62340629	511	94,80,118,25,67,0,0,0,0,0,0,0	60,46,68,17,45,0,0,0,0,0,0,0	39,103,95	31,23,64	102	99	1	1	0.603,0.628,0.627,0.588,0.591,NA,NA,NA,NA,NA,NA,NA	0.55,0.813,0.59	-0.044
512	Ncor1	Ncor1	chr11	-	62338858	62339068	62338858	62339065	62342996	62343351	512	2,1,3,1,0,0,0,0,0,0,0,0	0,0,1,0,1,0,0,0,0,0,0,0	1,1,2	3,0,0	102	99	1	1	1.0,1.0,0.744,1.0,0.0,NA,NA,NA,NA,NA,NA,NA	0.244,1.0,1.0	0.001
513	Ncor1	Ncor1	chr11	-	62373075	62373622	62373075	62373454	62376634	62376761	513	95,77,177,55,98,0,0,0,0,0,0,0	34,26,42,17,17,0,0,0,0,0,0,0	4,0,6	1,0,1	198	99	1	1	0.583,0.597,0.678,0.618,0.742,NA,NA,NA,NA,NA,NA,NA	0.667,NA,0.75	-0.065
514	Mtx1	Mtx1	chr3	-	89210583	89210676	89210583	89210673	89212682	89212762	514	100,84,126,39,62,0,0,0,0,0,0,0	1,3,0,0,0,0,0,0,0,0,0,0	0,1,5	0,0,0	102	99	1	1	0.99,0.965,1.0,1.0,1.0,NA,NA,NA,NA,NA,NA,NA	NA,1.0,1.0	-0.009
521	0610010K14Rik	0610010K14Rik	chr11	-	70235203	70235468	70235203	70235464	70235695	70235800	521	39,32,57,20,26,0,0,0,0,0,0,0	65,53,72,24,46,0,0,0,0,0,0,0	1,0,0	1,2,1	103	99	1	1	0.366,0.367,0.432,0.445,0.352,NA,NA,NA,NA,NA,NA,NA	0.49,0.0,0.0	0.229
523	0610010K14Rik	0610010K14Rik	chr11	-	70235203	70235468	70235203	70235464	70236023	70236211	523	81,68,101,33,96,0,0,0,0,0,0,0	16,17,11,5,10,0,0,0,0,0,0,0	1,2,4	0,1,0	103	99	1	1	0.83,0.794,0.898,0.864,0.902,NA,NA,NA,NA,NA,NA,NA	1.0,0.658,1.0	-0.028
528	Eif4g3	Eif4g3	chr4	+	138180489	138180607	138180546	138180607	138177916	138178010	528	25,8,21,3,18,0,0,0,0,0,0,0	9,14,13,5,5,0,0,0,0,0,0,0	3,0,1	1,0,0	156	99	1	1	0.638,0.266,0.506,0.276,0.696,NA,NA,NA,NA,NA,NA,NA	0.656,NA,1.0	-0.352
531	Zfp410	Zfp410	chr12	+	84325570	84325789	84325602	84325789	84322883	84323019	531	40,44,28,9,32,0,0,0,0,0,0,0	2,1,0,0,4,0,0,0,0,0,0,0	13,2,5	0,0,0	131	99	1	1	0.938,0.971,1.0,1.0,0.858,NA,NA,NA,NA,NA,NA,NA	1.0,1.0,1.0	-0.047
532	Hipk3	Hipk3	chr2	-	104434589	104434717	104434589	104434714	104434935	104435057	532	56,29,58,8,31,0,0,0,0,0,0,0	16,3,13,2,8,0,0,0,0,0,0,0	0,0,1	0,0,0	102	99	1	1	0.773,0.904,0.812,0.795,0.79,NA,NA,NA,NA,NA,NA,NA	NA,NA,1.0	-0.185
537	Tyk2	Tyk2	chr9	-	21123976	21124209	21123976	21124140	21124410	21124558	537	8,0,8,0,3,0,0,0,0,0,0,0	6,5,10,0,3,0,0,0,0,0,0,0	5,2,4	1,7,14	168	99	1	1	0.44,0.0,0.32,NA,0.371,NA,NA,NA,NA,NA,NA,NA	0.747,0.144,0.144	-0.062
542	Synrg	Synrg	chr11	+	83977079	83977201	83977082	83977201	83971551	83971592	542	7,2,10,0,4,0,0,0,0,0,0,0	5,3,5,0,6,0,0,0,0,0,0,0	0,0,0	0,0,1	102	99	1	1	0.576,0.393,0.66,NA,0.393,NA,NA,NA,NA,NA,NA,NA	NA,NA,0.0	0.506
543	Synrg	Synrg	chr11	+	84019359	84019953	84019590	84019953	84008617	84009550	543	3,0,1,1,0,0,0,0,0,0,0,0	11,5,15,4,9,0,0,0,0,0,0,0	0,0,0	0,0,3	198	99	1	1	0.12,0.0,0.032,0.111,0.0,NA,NA,NA,NA,NA,NA,NA	NA,NA,0.0	0.053
545	D14Abb1e	D14Abb1e	chr14	+	27480641	27483554	27480915	27483554	27479923	27480091	545	77,45,117,31,76,0,0,0,0,0,0,0	6,4,16,3,5,0,0,0,0,0,0,0	44,46,66	4,0,3	198	99	1	1	0.865,0.849,0.785,0.838,0.884,NA,NA,NA,NA,NA,NA,NA	0.846,1.0,0.917	-0.077
546	Gatad2a	Gatad2a	chr8	-	69916283	69916451	69916283	69916448	69916568	69916700	546	4,7,12,4,5,0,0,0,0,0,0,0	26,28,38,14,31,0,0,0,0,0,0,0	0,0,0	0,3,1	102	99	1	1	0.13,0.195,0.235,0.217,0.135,NA,NA,NA,NA,NA,NA,NA	NA,0.0,0.0	0.182
547	Depdc1a	Depdc1a	chr3	+	159528998	159529955	159529004	159529955	159527943	159528129	547	17,6,13,4,8,0,0,0,0,0,0,0	1,0,2,0,1,0,0,0,0,0,0,0	7,13,17	0,0,0	105	99	1	1	0.941,1.0,0.86,1.0,0.883,NA,NA,NA,NA,NA,NA,NA	1.0,1.0,1.0	-0.063
550	Slc38a10	Slc38a10	chr11	-	120103950	120106036	120103950	120106033	120106433	120106610	550	15,5,20,9,8,0,0,0,0,0,0,0	4,5,7,1,3,0,0,0,0,0,0,0	0,0,2	0,0,0	102	99	1	1	0.784,0.493,0.735,0.897,0.721,NA,NA,NA,NA,NA,NA,NA	NA,NA,1.0	-0.274
551	Alg11	Alg11	chr8	+	22064999	22065931	22065125	22065931	22061885	22062116	551	59,57,109,28,77,0,0,0,0,0,0,0	1,0,0,0,1,0,0,0,0,0,0,0	12,29,13	0,0,0	198	99	1	1	0.967,1.0,1.0,1.0,0.975,NA,NA,NA,NA,NA,NA,NA	1.0,1.0,1.0	-0.012
552	Alg11	Alg11	chr8	+	22064999	22065931	22065125	22065931	22061885	22062120	552	55,44,103,20,69,0,0,0,0,0,0,0	0,0,0,1,0,0,0,0,0,0,0,0	10,27,11	0,0,0	198	99	1	1	1.0,1.0,1.0,0.909,1.0,NA,NA,NA,NA,NA,NA,NA	1.0,1.0,1.0	-0.018
553	Glyr1	Glyr1	chr16	-	5021337	5021448	5021337	5021430	5026507	5026607	553	60,28,44,17,41,0,0,0,0,0,0,0	12,14,11,7,10,0,0,0,0,0,0,0	0,0,1	0,0,0	117	99	1	1	0.809,0.629,0.772,0.673,0.776,NA,NA,NA,NA,NA,NA,NA	NA,NA,1.0	-0.268
555	Nfe2l1	Nfe2l1	chr11	-	96822103	96822319	96822103	96822286	96824075	96824127	555	51,25,78,24,49,0,0,0,0,0,0,0	3,0,4,0,2,0,0,0,0,0,0,0	0,6,4	0,0,0	132	99	1	1	0.927,1.0,0.936,1.0,0.948,NA,NA,NA,NA,NA,NA,NA	NA,1.0,1.0	-0.038
556	Nfe2l1	Nfe2l1	chr11	-	96822103	96822319	96822103	96822286	96827197	96828223	556	204,104,304,69,171,0,0,0,0,0,0,0	1,2,0,0,1,0,0,0,0,0,0,0	13,21,26	0,0,0	132	99	1	1	0.994,0.975,1.0,1.0,0.992,NA,NA,NA,NA,NA,NA,NA	1.0,1.0,1.0	-0.008
557	Ctbp1	Ctbp1	chr5	-	33247722	33248686	33247722	33248683	33249106	33249224	557	21,16,24,3,13,0,0,0,0,0,0,0	8,3,6,0,2,0,0,0,0,0,0,0	0,0,1	0,0,0	102	99	1	1	0.718,0.838,0.795,1.0,0.863,NA,NA,NA,NA,NA,NA,NA	NA,NA,1.0	-0.157
559	Apobec1	Apobec1	chr6	-	122591086	122591260	122591086	122591204	122596631	122596777	559	3,1,4,4,4,0,0,0,0,0,0,0	48,43,90,26,41,0,0,0,0,0,0,0	0,0,2	7,3,13	155	99	1	1	0.038,0.015,0.028,0.089,0.059,NA,NA,NA,NA,NA,NA,NA	0.0,0.0,0.089	0.016
561	Pus10	Pus10	chr11	+	23667277	23667414	23667287	23667414	23665975	23666453	561	18,9,35,9,23,0,0,0,0,0,0,0	7,8,1,2,1,0,0,0,0,0,0,0	4,17,10	0,1,6	109	99	1	1	0.7,0.505,0.97,0.803,0.954,NA,NA,NA,NA,NA,NA,NA	1.0,0.939,0.602	-0.061
562	Zc3h14	Zc3h14	chr12	+	98785317	98785406	98785329	98785406	98784915	98785052	562	146,116,227,78,131,0,0,0,0,0,0,0	6,9,5,3,3,0,0,0,0,0,0,0	10,5,25	3,0,0	111	99	1	1	0.956,0.92,0.976,0.959,0.975,NA,NA,NA,NA,NA,NA,NA	0.748,1.0,1.0	0.041
563	Eftud2	Eftud2	chr11	-	102871019	102871185	102871019	102871182	102877609	102877718	563	3,3,2,3,7,0,0,0,0,0,0,0	46,23,55,20,26,0,0,0,0,0,0,0	5,9,11	29,49,55	102	99	1	1	0.06,0.112,0.034,0.127,0.207,NA,NA,NA,NA,NA,NA,NA	0.143,0.151,0.163	-0.044
564	Traf7	Traf7	chr17	-	24516504	24516599	24516504	24516596	24518741	24518799	564	11,9,16,2,8,0,0,0,0,0,0,0	16,7,6,3,12,0,0,0,0,0,0,0	7,17,10	19,16,19	102	99	1	1	0.4,0.555,0.721,0.393,0.393,NA,NA,NA,NA,NA,NA,NA	0.263,0.508,0.338	0.123
566	Eif4a1	Eif4a1	chr11	-	69666935	69667617	69666935	69667606	69667694	69667774	566	514,329,633,178,437,0,0,0,0,0,0,0	9,7,13,2,11,0,0,0,0,0,0,0	76116158	3,12,4	110	99	1	1	0.981,0.977,0.978,0.988,0.973,NA,NA,NA,NA,NA,NA,NA	0.958,0.897,0.973	0.037
567	Cnot1	Cnot1	chr8	-	95774629	95774728	95774629	95774722	95775278	95775386	567	133,93,155,42,119,0,0,0,0,0,0,0	3,3,2,0,1,0,0,0,0,0,0,0	16,14,55	0,0,1	105	99	1	1	0.977,0.967,0.986,1.0,0.991,NA,NA,NA,NA,NA,NA,NA	1.0,1.0,0.981	-0.009
568	Cd300lf	Cd300lf	chr11	-	115124247	115124377	115124247	115124356	115126110	115126452	568	0,0,1,0,0,0,0,0,0,0,0,0	0,0,0,0,0,0,0,0,0,0,0,0	4,0,0	0,3,0	120	99	1	1	NA,NA,1.0,NA,NA,NA,NA,NA,NA,NA,NA,NA	1.0,0.0,NA	0.5
569	Dlg4	Dlg4	chr11	+	70030594	70030654	70030603	70030654	70030398	70030452	569	7,3,6,1,4,0,0,0,0,0,0,0	0,0,0,0,0,0,0,0,0,0,0,0	0,0,0	0,0,1	108	99	1	1	1.0,1.0,1.0,1.0,1.0,NA,NA,NA,NA,NA,NA,NA	NA,NA,0.0	1
572	Pxmp3	Pxmp3	chr3	-	5560187	5561764	5560187	5561760	5563164	5563272	572	14,5,10,7,7,0,0,0,0,0,0,0	3,3,4,0,5,0,0,0,0,0,0,0	1,1,0	0,0,0	103	99	1	1	0.818,0.616,0.706,1.0,0.574,NA,NA,NA,NA,NA,NA,NA	1.0,1.0,NA	-0.257
574	Gpcpd1	Gpcpd1	chr2	-	132572184	132572257	132572184	132572254	132578067	132578248	574	0,1,0,2,2,0,0,0,0,0,0,0	6,3,6,0,7,0,0,0,0,0,0,0	0,1,1	1,0,4	102	99	1	1	0.0,0.244,0.0,1.0,0.217,NA,NA,NA,NA,NA,NA,NA	0.0,1.0,0.195	-0.106
578	Abcf2	Abcf2	chr5	-	24574166	24574379	24574166	24574376	24576518	24576727	578	64,48,79,23,33,0,0,0,0,0,0,0	9,2,14,2,3,0,0,0,0,0,0,0	19,64,21	0,1,0	102	99	1	1	0.873,0.959,0.846,0.918,0.914,NA,NA,NA,NA,NA,NA,NA	1.0,0.984,1.0	-0.093
579	Trp53	Trp53	chr11	+	69591253	69591873	69591349	69591873	69590655	69590762	579	97,63,218,49,137,0,0,0,0,0,0,0	581,491,817,220,534,0,0,0,0,0,0,0	3,13,21	97,48,104	195	99	1	1	0.078,0.061,0.119,0.102,0.115,NA,NA,NA,NA,NA,NA,NA	0.015,0.121,0.093	0.019
587	Tcf7l2	Tcf7l2	chr19	+	55917338	55917479	55917353	55917479	55912558	55912645	587	0,0,1,0,0,0,0,0,0,0,0,0	0,0,0,2,4,0,0,0,0,0,0,0	0,0,0	1,2,1	114	99	1	1	NA,NA,1.0,0.0,0.0,NA,NA,NA,NA,NA,NA,NA	0.0,0.0,0.0	0.333
588	Uqcc	Uqcc	chr2	-	155910356	155910467	155910356	155910464	155911740	155911836	588	1,2,4,1,0,0,0,0,0,0,0,0	12,11,8,7,7,0,0,0,0,0,0,0	0,0,0	2,8,7	102	99	1	1	0.075,0.15,0.327,0.122,0.0,NA,NA,NA,NA,NA,NA,NA	0.0,0.0,0.0	0.135
591	Tmem229b	Tmem229b	chr12	-	78961794	78965176	78961794	78965173	78977760	78977941	591	48,53,58,19,86,0,0,0,0,0,0,0	92,59,127,27,102,0,0,0,0,0,0,0	0,3,9	8,8,13	102	99	1	1	0.336,0.466,0.307,0.406,0.45,NA,NA,NA,NA,NA,NA,NA	0.0,0.267,0.402	0.17
592	Taz	Taz	chrX	+	74288447	74288513	74288450	74288513	74288177	74288219	592	6,2,4,1,1,0,0,0,0,0,0,0	19,8,24,5,35,0,0,0,0,0,0,0	2,1,0	1,4,3	102	99	1	1	0.235,0.195,0.139,0.163,0.027,NA,NA,NA,NA,NA,NA,NA	0.66,0.195,0.0	-0.133
595	Dazap1	Dazap1	chr10	+	80287535	80288413	80287538	80288413	80285249	80285426	595	8,4,3,0,6,0,0,0,0,0,0,0	31,30,45,12,57,0,0,0,0,0,0,0	0,0,0	1,0,0	102	99	1	1	0.2,0.115,0.061,0.0,0.093,NA,NA,NA,NA,NA,NA,NA	0.0,NA,NA	0.094
598	2410002O22Rik	2410002O22Rik	chr13	-	104144403	104144554	104144403	104144551	104147243	104147344	598	29,26,59,4,31,0,0,0,0,0,0,0	42,36,56,14,37,0,0,0,0,0,0,0	1,0,2	1,0,3	102	99	1	1	0.401,0.412,0.506,0.217,0.448,NA,NA,NA,NA,NA,NA,NA	0.493,NA,0.393	-0.046
600	Acin1	Acin1	chr14	-	54646450	54646603	54646450	54646567	54646702	54646836	600	92,55,113,24,58,0,0,0,0,0,0,0	16,16,29,6,19,0,0,0,0,0,0,0	4,6,8	0,2,1	135	99	1	1	0.808,0.716,0.741,0.746,0.691,NA,NA,NA,NA,NA,NA,NA	1.0,0.688,0.854	-0.107
601	Acin1	Acin1	chr14	-	54646702	54646836	54646702	54646833	54648087	54648130	601	50,36,82,11,29,0,0,0,0,0,0,0	11,8,10,2,11,0,0,0,0,0,0,0	22,18,16	7,10,7	102	99	1	1	0.815,0.814,0.888,0.842,0.719,NA,NA,NA,NA,NA,NA,NA	0.753,0.636,0.689	0.123
602	Eif5	Eif5	chr12	+	111539407	111539687	111539546	111539687	111538354	111538548	602	346,184,290,92,154,0,0,0,0,0,0,0	3,3,4,1,1,0,0,0,0,0,0,0	46,18,44	0,0,0	198	99	1	1	0.983,0.968,0.973,0.979,0.987,NA,NA,NA,NA,NA,NA,NA	1.0,1.0,1.0	-0.022
603	Sp4	Sp4	chr12	-	118254409	118254609	118254409	118254603	118261726	118261955	603	5,2,8,1,4,0,0,0,0,0,0,0	2,0,0,0,0,0,0,0,0,0,0,0	0,1,4	0,0,0	105	99	1	1	0.702,1.0,1.0,1.0,1.0,NA,NA,NA,NA,NA,NA,NA	NA,1.0,1.0	-0.06
604	Tmem70	Tmem70	chr1	+	16667664	16667773	16667667	16667773	16665190	16665505	604	2,1,0,0,4,0,0,0,0,0,0,0	11,9,9,5,18,0,0,0,0,0,0,0	1,0,0	0,0,0	102	99	1	1	0.15,0.097,0.0,0.0,0.177,NA,NA,NA,NA,NA,NA,NA	1.0,NA,NA	-0.915
606	Mapk1ip1	Mapk1ip1	chr7	-	138835817	138837030	138835817	138836926	138845956	138846267	606	27,16,34,10,25,0,0,0,0,0,0,0	0,0,0,0,1,0,0,0,0,0,0,0	2,0,2	0,0,0	198	99	1	1	1.0,1.0,1.0,1.0,0.926,NA,NA,NA,NA,NA,NA,NA	1.0,NA,1.0	-0.015
607	Cdk13	Cdk13	chr13	-	17719355	17719805	17719355	17719625	17721087	17721293	607	47,32,70,27,59,0,0,0,0,0,0,0	31,34,50,9,14,0,0,0,0,0,0,0	27,32,23	17,7,9	198	99	1	1	0.431,0.32,0.412,0.6,0.678,NA,NA,NA,NA,NA,NA,NA	0.443,0.696,0.561	-0.078
608	Zkscan3	Zkscan3	chr13	-	21396099	21396577	21396099	21396574	21402671	21402755	608	1,0,0,1,0,0,0,0,0,0,0,0	0,0,2,0,0,0,0,0,0,0,0,0	0,0,1	0,0,0	102	99	1	1	1.0,NA,0.0,1.0,NA,NA,NA,NA,NA,NA,NA,NA	NA,NA,1.0	-0.333
610	Mbnl1	Mbnl1	chr3	+	60615619	60615773	60615724	60615773	60613262	60613520	610	1275,914,1574,476,1135,0,0,0,0,0,0,0	49,48,80,22,62,0,0,0,0,0,0,0	41,18,46	0,0,0	198	99	1	1	0.929,0.905,0.908,0.915,0.902,NA,NA,NA,NA,NA,NA,NA	1.0,1.0,1.0	-0.088
611	Mbnl1	Mbnl1	chr3	+	60615619	60615773	60615724	60615773	60614682	60614736	611	793,542,946,277,677,0,0,0,0,0,0,0	1,0,0,0,0,0,0,0,0,0,0,0	43,14,42	0,0,0	198	99	1	1	0.997,1.0,1.0,1.0,1.0,NA,NA,NA,NA,NA,NA,NA	1.0,1.0,1.0	-0.001
612	Dcaf11	Dcaf11	chr14	+	55561074	55561442	55561209	55561442	55560922	55560975	612	18,8,24,12,15,0,0,0,0,0,0,0	0,0,0,0,0,0,0,0,0,0,0,0	3,5,3	1,0,0	198	99	1	1	1.0,1.0,1.0,1.0,1.0,NA,NA,NA,NA,NA,NA,NA	0.6,1.0,1.0	0.133
613	Ehbp1	Ehbp1	chr11	-	22146462	22146700	22146462	22146625	22151066	22151189	613	5,2,2,0,0,0,0,0,0,0,0,0	1,1,2,0,0,0,0,0,0,0,0,0	5,17,3	11,3,2	174	99	1	1	0.74,0.532,0.363,NA,NA,NA,NA,NA,NA,NA,NA,NA	0.205,0.763,0.46	0.069
616	Luc7l	Luc7l	chr17	+	26253973	26255125	26255030	26255125	26252909	26253091	616	73,28,71,39,34,0,0,0,0,0,0,0	5,4,4,2,5,0,0,0,0,0,0,0	3,0,14	0,0,0	198	99	1	1	0.88,0.778,0.899,0.907,0.773,NA,NA,NA,NA,NA,NA,NA	1.0,NA,1.0	-0.153
619	Foxp1	Foxp1	chr6	-	99009903	99010057	99009903	99010054	99015423	99015510	619	95,78,97,32,93,0,0,0,0,0,0,0	4,4,4,5,1,0,0,0,0,0,0,0	1,0,1	0,0,0	102	99	1	1	0.958,0.95,0.959,0.861,0.989,NA,NA,NA,NA,NA,NA,NA	1.0,NA,1.0	-0.057
625	Sfxn3	Sfxn3	chr19	+	45049103	45049267	45049106	45049267	45047575	45047890	625	4,0,1,1,2,0,0,0,0,0,0,0	0,0,0,0,0,0,0,0,0,0,0,0	28,8,23	0,0,1	102	99	1	1	1.0,NA,1.0,1.0,1.0,NA,NA,NA,NA,NA,NA,NA	1.0,1.0,0.957	0.014
629	Nolc1	Nolc1	chr19	+	46079907	46080085	46079910	46080085	46079130	46079258	629	99,76,139,37,64,0,0,0,0,0,0,0	135,72,135,47,87,0,0,0,0,0,0,0	6,14,6	1,8,2	102	99	1	1	0.416,0.506,0.5,0.433,0.417,NA,NA,NA,NA,NA,NA,NA	0.853,0.629,0.744	-0.288
631	Cuedc2	Cuedc2	chr19	-	46331545	46331640	46331545	46331619	46331756	46331818	631	21,12,22,3,9,0,0,0,0,0,0,0	38,28,22,8,29,0,0,0,0,0,0,0	1,0,0	0,0,0	120	99	1	1	0.313,0.261,0.452,0.236,0.204,NA,NA,NA,NA,NA,NA,NA	1.0,NA,NA	-0.707
632	Cuedc2	Cuedc2	chr19	-	46331545	46331673	46331545	46331619	46331756	46331818	632	66,48,71,16,56,0,0,0,0,0,0,0	38,28,22,8,29,0,0,0,0,0,0,0	1,2,0	0,0,0	153	99	1	1	0.529,0.526,0.676,0.564,0.555,NA,NA,NA,NA,NA,NA,NA	1.0,1.0,NA	-0.43
633	Cuedc2	Cuedc2	chr19	-	46331545	46331673	46331545	46331640	46331756	46331818	633	50,41,60,15,53,0,0,0,0,0,0,0	5,5,11,2,6,0,0,0,0,0,0,0	1,2,0	1,0,0	132	99	1	1	0.882,0.86,0.804,0.849,0.869,NA,NA,NA,NA,NA,NA,NA	0.429,1.0,NA	0.138
636	Sufu	Sufu	chr19	+	46453158	46453315	46453161	46453315	46450890	46450963	636	6,6,2,4,3,0,0,0,0,0,0,0	6,5,17,1,5,0,0,0,0,0,0,0	0,0,0	0,0,3	102	99	1	1	0.493,0.538,0.102,0.795,0.368,NA,NA,NA,NA,NA,NA,NA	NA,NA,0.0	0.459
637	Bub1	Bub1	chr2	-	127821674	127821859	127821674	127821856	127821941	127821994	637	84,56,85,29,69,0,0,0,0,0,0,0	111,123,159,41,90,0,0,0,0,0,0,0	0,0,4	3,8,8	102	99	1	1	0.423,0.306,0.342,0.407,0.427,NA,NA,NA,NA,NA,NA,NA	0.0,0.0,0.327	0.272
640	Pdcd4	Pdcd4	chr19	+	53929082	53929861	53929716	53929861	53927193	53927333	640	985,719,1220,364,820,0,0,0,0,0,0,0	1,0,0,0,0,0,0,0,0,0,0,0	104,46,155	0,0,0	198	99	1	1	0.998,1.0,1.0,1.0,1.0,NA,NA,NA,NA,NA,NA,NA	1.0,1.0,1.0	0
643	Rbm8a	Rbm8a	chr3	+	96630476	96630554	96630479	96630554	96630301	96630361	643	56,46,75,24,59,0,0,0,0,0,0,0	67,50,78,31,43,0,0,0,0,0,0,0	3,9,19	6,3,9	102	99	1	1	0.448,0.472,0.483,0.429,0.571,NA,NA,NA,NA,NA,NA,NA	0.327,0.744,0.672	-0.1
645	Acbd5	Acbd5	chr2	+	23099561	23099764	23099564	23099764	23094288	23094517	645	22,25,23,1,12,0,0,0,0,0,0,0	7,12,29,4,9,0,0,0,0,0,0,0	17,5,16	7,6,8	102	99	1	1	0.753,0.669,0.435,0.195,0.564,NA,NA,NA,NA,NA,NA,NA	0.702,0.447,0.66	-0.08
649	Arrdc1	Arrdc1	chr2	-	24926271	24926448	24926271	24926445	24926544	24926727	649	70,39,83,18,45,0,0,0,0,0,0,0	3,4,2,1,4,0,0,0,0,0,0,0	2,5,1	0,0,0	102	99	1	1	0.958,0.904,0.976,0.946,0.916,NA,NA,NA,NA,NA,NA,NA	1.0,1.0,1.0	-0.06
652	Fut7	Fut7	chr2	+	25424572	25424778	25424693	25424778	25423693	25423968	652	1,1,1,0,1,0,0,0,0,0,0,0	7,2,1,1,3,0,0,0,0,0,0,0	0,0,1	0,0,0	198	99	1	1	0.067,0.2,0.333,0.0,0.143,NA,NA,NA,NA,NA,NA,NA	NA,NA,1.0	-0.851
653	Cttnbp2nl	Cttnbp2nl	chr3	-	105032652	105032760	105032652	105032752	105038864	105038987	653	0,0,0,0,3,0,0,0,0,0,0,0	0,0,0,0,1,0,0,0,0,0,0,0	0,1,3	0,0,0	107	99	1	1	NA,NA,NA,NA,0.735,NA,NA,NA,NA,NA,NA,NA	NA,1.0,1.0	-0.265
657	Odf2	Odf2	chr2	+	29912565	29912640	29912568	29912640	29903975	29904107	657	5,5,13,1,5,0,0,0,0,0,0,0	48,65,95,26,45,0,0,0,0,0,0,0	4,3,2	4,8,22	102	99	1	1	0.092,0.069,0.117,0.036,0.097,NA,NA,NA,NA,NA,NA,NA	0.493,0.267,0.081	-0.198
661	Ciz1	Ciz1	chr2	+	32370031	32370125	32370046	32370125	32367302	32367532	661	36,23,71,32,39,0,0,0,0,0,0,0	22,7,13,11,2,0,0,0,0,0,0,0	0,0,1	0,0,0	114	99	1	1	0.587,0.74,0.826,0.716,0.944,NA,NA,NA,NA,NA,NA,NA	NA,NA,1.0	-0.237
662	4632428N05Rik	4632428N05Rik	chr10	+	60368528	60368725	60368531	60368725	60367765	60367793	662	23,10,30,12,15,0,0,0,0,0,0,0	7,0,13,4,4,0,0,0,0,0,0,0	1,6,2	2,2,0	102	99	1	1	0.761,1.0,0.691,0.744,0.784,NA,NA,NA,NA,NA,NA,NA	0.327,0.744,1.0	0.106
666	Nr6a1	Nr6a1	chr2	-	38740379	38740607	38740379	38740604	38742806	38742961	666	0,0,3,0,0,0,0,0,0,0,0,0	0,1,1,0,0,0,0,0,0,0,0,0	0,0,0	0,0,3	102	99	1	1	NA,0.0,0.744,NA,NA,NA,NA,NA,NA,NA,NA,NA	NA,NA,0.0	0.372
667	Orc4	Orc4	chr2	-	48910185	48910294	48910185	48910242	48912561	48912648	667	24,37,54,9,21,0,0,0,0,0,0,0	1,3,7,1,6,0,0,0,0,0,0,0	13,2,6	0,0,0	151	99	1	1	0.94,0.89,0.835,0.855,0.696,NA,NA,NA,NA,NA,NA,NA	1.0,1.0,1.0	-0.157
669	Tank	Tank	chr2	+	61626902	61627014	61626905	61627014	61593096	61593208	669	0,2,0,0,0,0,0,0,0,0,0,0	0,0,0,0,1,0,0,0,0,0,0,0	1,0,0	0,1,0	102	99	1	1	NA,1.0,NA,NA,0.0,NA,NA,NA,NA,NA,NA,NA	1.0,0.0,NA	0
670	Tank	Tank	chr2	+	61626902	61627014	61626905	61627014	61613650	61613798	670	12,11,12,6,4,0,0,0,0,0,0,0	73,39,66,26,45,0,0,0,0,0,0,0	8,1,4	17,63,30	102	99	1	1	0.138,0.215,0.15,0.183,0.079,NA,NA,NA,NA,NA,NA,NA	0.314,0.015,0.115	0.005
671	Cobll1	Cobll1	chr2	-	65097632	65099392	65097632	65099389	65102068	65102166	671	3,0,4,2,1,0,0,0,0,0,0,0	0,1,0,0,0,0,0,0,0,0,0,0	4,0,1	0,0,0	102	99	1	1	1.0,0.0,1.0,1.0,1.0,NA,NA,NA,NA,NA,NA,NA	1.0,NA,1.0	-0.2
672	Ubr3	Ubr3	chr2	+	69917076	69917235	69917079	69917235	69914413	69914553	672	9,11,22,11,9,0,0,0,0,0,0,0	4,1,8,1,5,0,0,0,0,0,0,0	8,20,27	6,6,2	102	99	1	1	0.686,0.914,0.727,0.914,0.636,NA,NA,NA,NA,NA,NA,NA	0.564,0.764,0.929	0.023
673	Anp32e	Anp32e	chr3	+	95937023	95937195	95937119	95937195	95934775	95934898	673	1051,1084,1449,513,1242,0,0,0,0,0,0,0	0,0,0,0,3,0,0,0,0,0,0,0	182381388	0,0,0	195	99	1	1	1.0,1.0,1.0,1.0,0.995,NA,NA,NA,NA,NA,NA,NA	1.0,1.0,1.0	-0.001
674	Mlst8	Mlst8	chr17	-	24478319	24478478	24478319	24478458	24479011	24479078	674	3,1,3,3,3,0,0,0,0,0,0,0	1,2,1,0,1,0,0,0,0,0,0,0	0,0,2	0,0,0	119	99	1	1	0.714,0.294,0.714,1.0,0.714,NA,NA,NA,NA,NA,NA,NA	NA,NA,1.0	-0.313
675	Mlst8	Mlst8	chr17	-	24478319	24478483	24478319	24478458	24479011	24479078	675	0,1,4,3,1,0,0,0,0,0,0,0	1,2,1,0,1,0,0,0,0,0,0,0	0,0,1	0,0,0	124	99	1	1	0.0,0.285,0.762,1.0,0.444,NA,NA,NA,NA,NA,NA,NA	NA,NA,1.0	-0.502
676	Mlst8	Mlst8	chr17	-	24478319	24478483	24478319	24478478	24479011	24479078	676	0,1,2,0,0,0,0,0,0,0,0,0	3,1,1,0,2,0,0,0,0,0,0,0	0,0,0	0,0,1	104	99	1	1	0.0,0.488,0.656,NA,0.0,NA,NA,NA,NA,NA,NA,NA	NA,NA,0.0	0.286
677	Rpain	Rpain	chr11	+	70974899	70975040	70974993	70975040	70974068	70974132	677	183,106,256,69,170,0,0,0,0,0,0,0	2,2,0,0,2,0,0,0,0,0,0,0	8,10,2	1,0,7	193	99	1	1	0.979,0.965,1.0,1.0,0.978,NA,NA,NA,NA,NA,NA,NA	0.804,1.0,0.128	0.34
678	Rit1	Rit1	chr3	+	88717572	88717658	88717601	88717658	88717325	88717470	678	2,1,8,4,0,0,0,0,0,0,0,0	10,6,8,2,2,0,0,0,0,0,0,0	0,0,0	1,0,2	128	99	1	1	0.134,0.114,0.436,0.607,0.0,NA,NA,NA,NA,NA,NA,NA	0.0,NA,0.0	0.258
683	Celf1	Celf1	chr2	+	91013490	91019497	91016565	91019497	91013237	91013402	683	42,29,67,30,29,0,0,0,0,0,0,0	4,2,5,0,6,0,0,0,0,0,0,0	171,131,94	1,5,3	198	99	1	1	0.84,0.879,0.87,1.0,0.707,NA,NA,NA,NA,NA,NA,NA	0.988,0.929,0.94	-0.093
684	Zfp809	Zfp809	chr9	+	22236027	22236294	22236201	22236294	22235019	22235146	684	13,7,31,6,37,0,0,0,0,0,0,0	23,12,30,12,19,0,0,0,0,0,0,0	0,0,1	0,0,1	198	99	1	1	0.22,0.226,0.341,0.2,0.493,NA,NA,NA,NA,NA,NA,NA	NA,NA,0.333	-0.037
685	Arhgap1	Arhgap1	chr2	+	91651748	91651823	91651763	91651823	91650117	91650252	685	4,0,5,0,7,0,0,0,0,0,0,0	11,6,4,2,9,0,0,0,0,0,0,0	2,3,0	3,0,1	114	99	1	1	0.24,0.0,0.521,0.0,0.403,NA,NA,NA,NA,NA,NA,NA	0.367,1.0,0.0	-0.223
686	Arhgap1	Arhgap1	chr2	+	91654042	91654207	91654072	91654207	91651763	91651823	686	6,2,3,1,3,0,0,0,0,0,0,0	63,24,73,13,43,0,0,0,0,0,0,0	0,0,0	6,4,3	129	99	1	1	0.068,0.06,0.031,0.056,0.051,NA,NA,NA,NA,NA,NA,NA	0.0,0.0,0.0	0.053
689	Prrc2b	Prrc2b	chr2	+	32219213	32219405	32219216	32219405	32218676	32218759	689	7,3,13,4,4,0,0,0,0,0,0,0	9,10,25,10,16,0,0,0,0,0,0,0	0,0,0	0,1,0	102	99	1	1	0.43,0.226,0.335,0.28,0.195,NA,NA,NA,NA,NA,NA,NA	NA,0.0,NA	0.293
692	Stau1	Stau1	chr2	-	166953207	166953351	166953207	166953345	166954899	166955112	692	65,59,91,14,60,0,0,0,0,0,0,0	0,2,3,0,1,0,0,0,0,0,0,0	5,14,14	0,1,0	105	99	1	1	1.0,0.965,0.966,1.0,0.983,NA,NA,NA,NA,NA,NA,NA	1.0,0.93,1.0	0.006
693	Stau1	Stau1	chr2	-	166954899	166955130	166954899	166955112	166960022	166960121	693	16,14,28,6,28,0,0,0,0,0,0,0	15,18,18,8,17,0,0,0,0,0,0,0	1,9,7	1,3,2	117	99	1	1	0.474,0.397,0.568,0.388,0.582,NA,NA,NA,NA,NA,NA,NA	0.458,0.717,0.748	-0.159
694	Celf2	Celf2	chr2	-	6539698	6546779	6539698	6545675	6547041	6547213	694	134,92,150,46,106,0,0,0,0,0,0,0	90,80,127,41,79,0,0,0,0,0,0,0	165132198	30,15,34	198	99	1	1	0.427,0.365,0.371,0.359,0.402,NA,NA,NA,NA,NA,NA,NA	0.733,0.815,0.744	-0.379
695	Celf2	Celf2	chr2	-	6553784	6553982	6553784	6553964	6560658	6560790	695	4,4,12,4,0,0,0,0,0,0,0,0	191,152,274,65,143,0,0,0,0,0,0,0	0,1,2	0,1,0	117	99	1	1	0.017,0.022,0.036,0.049,0.0,NA,NA,NA,NA,NA,NA,NA	NA,0.458,1.0	-0.704
696	Celf2	Celf2	chr2	-	6553784	6553982	6553784	6553964	6560670	6560790	696	15,4,19,7,7,0,0,0,0,0,0,0	143,83,136,44,103,0,0,0,0,0,0,0	0,1,2	0,0,0	117	99	1	1	0.082,0.039,0.106,0.119,0.054,NA,NA,NA,NA,NA,NA,NA	NA,1.0,1.0	-0.92
697	Mau2	Mau2	chr8	-	70016122	70019660	70016122	70019653	70019746	70019874	697	34,22,27,9,16,0,0,0,0,0,0,0	1,0,0,0,1,0,0,0,0,0,0,0	0,1,0	0,0,0	106	99	1	1	0.969,1.0,1.0,1.0,0.937,NA,NA,NA,NA,NA,NA,NA	NA,1.0,NA	-0.019
700	Anapc5	Anapc5	chr5	-	122800450	122800632	122800450	122800593	122802129	122802219	700	236,225,379,110,256,0,0,0,0,0,0,0	117,102,154,37,89,0,0,0,0,0,0,0	102153189	46,79,100	138	99	1	1	0.591,0.613,0.638,0.681,0.674,NA,NA,NA,NA,NA,NA,NA	0.614,0.581,0.576	0.049
706	Gabpb1	Gabpb1	chr2	-	126646562	126646748	126646562	126646745	126650067	126650181	706	28,21,62,28,37,0,0,0,0,0,0,0	0,7,13,2,14,0,0,0,0,0,0,0	0,2,3	0,0,0	102	99	1	1	1.0,0.744,0.822,0.931,0.72,NA,NA,NA,NA,NA,NA,NA	NA,1.0,1.0	-0.157
707	Trpm7	Trpm7	chr2	-	126805016	126805087	126805016	126805084	126807288	126807379	707	82,51,127,33,94,0,0,0,0,0,0,0	29,21,32,12,24,0,0,0,0,0,0,0	7,10,10	2,0,4	102	99	1	1	0.733,0.702,0.794,0.727,0.792,NA,NA,NA,NA,NA,NA,NA	0.773,1.0,0.708	-0.077
709	Rad52	Rad52	chr6	+	119922471	119922823	119922474	119922823	119920806	119921028	709	26,26,24,12,23,0,0,0,0,0,0,0	10,2,1,0,4,0,0,0,0,0,0,0	0,9,1	0,1,0	102	99	1	1	0.716,0.927,0.959,1.0,0.848,NA,NA,NA,NA,NA,NA,NA	NA,0.897,1.0	-0.058
710	Ptpn11	Ptpn11	chr5	-	121144529	121144696	121144529	121144684	121149102	121149234	710	33,22,44,8,23,0,0,0,0,0,0,0	43,29,50,16,25,0,0,0,0,0,0,0	0,0,1	2,0,2	111	99	1	1	0.406,0.404,0.44,0.308,0.451,NA,NA,NA,NA,NA,NA,NA	0.0,NA,0.308	0.248
711	Ctnnd1	Ctnnd1	chr2	-	84600780	84602903	84600780	84602900	84603648	84603752	711	26,31,43,15,28,0,0,0,0,0,0,0	3,6,9,0,3,0,0,0,0,0,0,0	46,78,65	4,0,16	102	99	1	1	0.894,0.834,0.823,1.0,0.901,NA,NA,NA,NA,NA,NA,NA	0.918,1.0,0.798	-0.015
713	Zfp790	Zfp790	chr7	+	29822979	29823144	29823069	29823144	29816071	29816289	713	42,16,31,10,18,0,0,0,0,0,0,0	2,0,3,1,5,0,0,0,0,0,0,0	8,3,2	1,0,0	189	99	1	1	0.917,1.0,0.844,0.84,0.653,NA,NA,NA,NA,NA,NA,NA	0.807,1.0,1.0	-0.085
714	Dnmt3b	Dnmt3b	chr2	+	153675725	153675813	153675728	153675813	153674857	153675044	714	16,16,24,3,13,0,0,0,0,0,0,0	19,10,8,3,16,0,0,0,0,0,0,0	0,0,3	0,0,0	102	99	1	1	0.45,0.608,0.744,0.493,0.441,NA,NA,NA,NA,NA,NA,NA	NA,NA,1.0	-0.453
715	Cbfa2t2	Cbfa2t2	chr2	+	154531221	154531412	154531224	154531412	154528836	154528905	715	15,4,14,6,13,0,0,0,0,0,0,0	4,2,2,0,4,0,0,0,0,0,0,0	0,2,2	0,0,0	102	99	1	1	0.784,0.66,0.872,1.0,0.759,NA,NA,NA,NA,NA,NA,NA	NA,1.0,1.0	-0.185
716	Trpc4ap	Trpc4ap	chr2	-	155650418	155650585	155650418	155650561	155653492	155653678	716	100,95,124,37,79,0,0,0,0,0,0,0	6,9,10,2,5,0,0,0,0,0,0,0	4,0,5	2,0,1	123	99	1	1	0.931,0.895,0.909,0.937,0.927,NA,NA,NA,NA,NA,NA,NA	0.617,NA,0.801	0.211
717	Cep250	Cep250	chr2	+	155968754	155968862	155968757	155968862	155967557	155967654	717	7,4,9,5,10,0,0,0,0,0,0,0	0,0,1,2,0,0,0,0,0,0,0,0	4,0,6	2,0,0	102	99	1	1	1.0,1.0,0.897,0.708,1.0,NA,NA,NA,NA,NA,NA,NA	0.66,NA,1.0	0.091
718	Foxp4	Foxp4	chr17	-	47875519	47875724	47875519	47875688	47875839	47875923	718	2,1,4,3,3,0,0,0,0,0,0,0	6,6,3,7,1,0,0,0,0,0,0,0	0,0,0	0,1,0	135	99	1	1	0.196,0.109,0.494,0.239,0.688,NA,NA,NA,NA,NA,NA,NA	NA,0.0,NA	0.345
720	Gnb1	Gnb1	chr4	+	155557467	155559269	155557470	155559269	155557170	155557286	720	97,96,74,46,73,0,0,0,0,0,0,0	299,269,401,120,338,0,0,0,0,0,0,0	43,103,44	218196252	102	99	1	1	0.239,0.257,0.152,0.271,0.173,NA,NA,NA,NA,NA,NA,NA	0.161,0.338,0.145	0.004
733	Evi2a	Evi2a	chr11	-	79526560	79528615	79526560	79527802	79530368	79530609	733	9,4,17,5,8,0,0,0,0,0,0,0	22,13,37,4,21,0,0,0,0,0,0,0	11,6,1	41,21,54	198	99	1	1	0.17,0.133,0.187,0.385,0.16,NA,NA,NA,NA,NA,NA,NA	0.118,0.125,0.009	0.123
737	Fam122b	Fam122b	chrX	-	53243414	53246290	53243414	53245371	53254035	53254132	737	33,19,44,16,27,0,0,0,0,0,0,0	0,0,3,0,0,0,0,0,0,0,0,0	6,7,5	0,1,1	198	99	1	1	1.0,1.0,0.88,1.0,1.0,NA,NA,NA,NA,NA,NA,NA	1.0,0.778,0.714	0.145
738	Fam122b	Fam122b	chrX	-	53258956	53259021	53258956	53259018	53259840	53259926	738	0,0,4,0,1,0,0,0,0,0,0,0	10,9,13,2,4,0,0,0,0,0,0,0	0,0,2	0,0,0	102	99	1	1	0.0,0.0,0.23,0.0,0.195,NA,NA,NA,NA,NA,NA,NA	NA,NA,1.0	-0.915
741	Arfgap1	Arfgap1	chr2	+	180967533	180967814	180967601	180967814	180967224	180967329	741	14,7,26,4,8,0,0,0,0,0,0,0	4,1,11,0,1,0,0,0,0,0,0,0	0,3,0	0,0,0	167	99	1	1	0.675,0.806,0.584,1.0,0.826,NA,NA,NA,NA,NA,NA,NA	NA,1.0,NA	-0.222
746	Chchd7	Chchd7	chr4	+	3939378	3939526	3939423	3939526	3938887	3938962	746	12,10,22,7,15,0,0,0,0,0,0,0	0,1,3,0,1,0,0,0,0,0,0,0	3,1,5	1,0,0	144	99	1	1	1.0,0.873,0.834,1.0,0.912,NA,NA,NA,NA,NA,NA,NA	0.673,1.0,1.0	0.033
747	Chchd7	Chchd7	chr4	+	3939378	3939526	3939423	3939526	3938913	3939131	747	36,25,47,12,26,0,0,0,0,0,0,0	12,6,16,3,16,0,0,0,0,0,0,0	2,1,3	0,0,0	144	99	1	1	0.673,0.741,0.669,0.733,0.528,NA,NA,NA,NA,NA,NA,NA	1.0,1.0,1.0	-0.331
749	Fxr1	Fxr1	chr3	+	34058023	34058231	34058168	34058231	34056329	34056416	749	205,166,347,85,181,0,0,0,0,0,0,0	0,1,0,0,0,0,0,0,0,0,0,0	30,24,91	0,0,0	198	99	1	1	1.0,0.988,1.0,1.0,1.0,NA,NA,NA,NA,NA,NA,NA	1.0,1.0,1.0	-0.002
750	Spata5	Spata5	chr3	+	37424510	37424635	37424513	37424635	37420279	37420500	750	7,9,10,1,4,0,0,0,0,0,0,0	3,3,2,2,2,0,0,0,0,0,0,0	0,0,1	0,0,0	102	99	1	1	0.694,0.744,0.829,0.327,0.66,NA,NA,NA,NA,NA,NA,NA	NA,NA,1.0	-0.349
751	Plk4	Plk4	chr3	+	40805007	40805920	40805011	40805920	40801957	40802072	751	49,53,109,26,56,0,0,0,0,0,0,0	2,2,3,0,2,0,0,0,0,0,0,0	411448547	16,77,30	103	99	1	1	0.959,0.962,0.972,1.0,0.964,NA,NA,NA,NA,NA,NA,NA	0.961,0.848,0.946	0.053
752	Exosc8	Exosc8	chr3	-	54732111	54732229	54732111	54732217	54732699	54732745	752	4,5,7,0,3,0,0,0,0,0,0,0	219,195,288,127,272,0,0,0,0,0,0,0	0,0,4	17,20,46	111	99	1	1	0.016,0.022,0.021,0.0,0.01,NA,NA,NA,NA,NA,NA,NA	0.0,0.0,0.072	-0.01
753	Picalm	Picalm	chr7	+	90191140	90191272	90191155	90191272	90189149	90189257	753	24,36,44,18,19,0,0,0,0,0,0,0	67,45,109,18,58,0,0,0,0,0,0,0	11,0,8	22,17,41	114	99	1	1	0.237,0.41,0.26,0.465,0.221,NA,NA,NA,NA,NA,NA,NA	0.303,0.0,0.145	0.169
758	Ikbkg	Ikbkg	chrX	+	74437163	74437282	74437166	74437282	74433802	74434014	758	1,7,4,0,2,0,0,0,0,0,0,0	5,1,1,0,2,0,0,0,0,0,0,0	0,0,2	0,0,0	102	99	1	1	0.163,0.872,0.795,NA,0.493,NA,NA,NA,NA,NA,NA,NA	NA,NA,1.0	-0.419
762	Naa10	Naa10	chrX	-	73916869	73917286	73916869	73917195	73917842	73917927	762	458,313,546,170,338,0,0,0,0,0,0,0	101,61,107,37,69,0,0,0,0,0,0,0	0,1,0	2,0,1	190	99	1	1	0.703,0.728,0.727,0.705,0.719,NA,NA,NA,NA,NA,NA,NA	0.0,1.0,0.0	0.383
763	Clk2	Clk2	chr3	+	89168694	89168923	89168697	89168923	89167034	89167204	763	19,16,31,9,14,0,0,0,0,0,0,0	4,3,2,1,0,0,0,0,0,0,0,0	0,1,0	0,0,1	102	99	1	1	0.822,0.838,0.938,0.897,1.0,NA,NA,NA,NA,NA,NA,NA	NA,1.0,0.0	0.399
764	Lipa	Lipa	chr19	-	34524737	34524846	34524737	34524842	34527365	34527474	764	21,7,14,5,9,0,0,0,0,0,0,0	0,1,0,2,1,0,0,0,0,0,0,0	2,4,9	0,0,1	103	99	1	1	1.0,0.871,1.0,0.706,0.896,NA,NA,NA,NA,NA,NA,NA	1.0,1.0,0.896	-0.071
770	Fam63a	Fam63a	chr3	+	95295272	95295425	95295299	95295425	95294794	95294986	770	28,35,37,6,19,0,0,0,0,0,0,0	6,3,4,1,2,0,0,0,0,0,0,0	0,0,0	1,0,0	126	99	1	1	0.786,0.902,0.879,0.825,0.882,NA,NA,NA,NA,NA,NA,NA	0.0,NA,NA	0.855
774	St7l	St7l	chr3	+	104919350	104919501	104919446	104919501	104895695	104895798	774	49,44,75,25,55,0,0,0,0,0,0,0	0,0,4,0,0,0,0,0,0,0,0,0	3,1,4	0,0,0	195	99	1	1	1.0,1.0,0.905,1.0,1.0,NA,NA,NA,NA,NA,NA,NA	1.0,1.0,1.0	-0.019
776	Rnpc3	Rnpc3	chr3	-	113605066	113607299	113605066	113605647	113608339	113608411	776	3,0,17,2,10,0,0,0,0,0,0,0	6,8,13,2,12,0,0,0,0,0,0,0	0,0,1	1,1,4	198	99	1	1	0.2,0.0,0.395,0.333,0.294,NA,NA,NA,NA,NA,NA,NA	0.0,0.0,0.111	0.207
779	Rabggtb	Rabggtb	chr3	-	153908789	153908915	153908789	153908899	153909348	153909459	779	123,109,179,57,156,0,0,0,0,0,0,0	60,38,92,29,65,0,0,0,0,0,0,0	17,14,21	5,9,8	115	99	1	1	0.638,0.712,0.626,0.629,0.674,NA,NA,NA,NA,NA,NA,NA	0.745,0.572,0.693	-0.014
780	Sdcbp	Sdcbp	chr4	+	6385025	6385187	6385028	6385187	6380989	6381099	780	209,170,331,92,196,0,0,0,0,0,0,0	102,54,136,36,96,0,0,0,0,0,0,0	14,30,15	12,15,2	102	99	1	1	0.665,0.753,0.703,0.713,0.665,NA,NA,NA,NA,NA,NA,NA	0.531,0.66,0.879	0.01
781	Ccne2	Ccne2	chr4	+	11192814	11192911	11192817	11192911	11192680	11192717	781	11,10,22,6,14,0,0,0,0,0,0,0	2,1,3,0,3,0,0,0,0,0,0,0	20,31,19	2,2,25	102	99	1	1	0.842,0.907,0.877,1.0,0.819,NA,NA,NA,NA,NA,NA,NA	0.907,0.938,0.425	0.132
782	Cep55	Cep55	chr19	+	38073297	38074425	38073300	38074425	38071764	38071890	782	38,32,37,14,38,0,0,0,0,0,0,0	3,2,1,0,0,0,0,0,0,0,0,0	52115135	0,3,0	102	99	1	1	0.925,0.94,0.973,1.0,1.0,NA,NA,NA,NA,NA,NA,NA	1.0,0.974,1.0	-0.024
783	Orc3	Orc3	chr4	-	34577952	34578032	34577952	34578029	34579742	34579876	783	173,118,222,76,119,0,0,0,0,0,0,0	98,100,169,36,99,0,0,0,0,0,0,0	13,10,13	6,0,12	102	99	1	1	0.631,0.534,0.56,0.672,0.538,NA,NA,NA,NA,NA,NA,NA	0.678,1.0,0.513	-0.143
784	Fancg	Fancg	chr4	-	43004743	43005033	43004743	43005008	43005206	43005277	784	2,2,4,3,3,0,0,0,0,0,0,0	2,2,2,0,0,0,0,0,0,0,0,0	0,0,1	0,0,0	124	99	1	1	0.444,0.444,0.615,1.0,1.0,NA,NA,NA,NA,NA,NA,NA	NA,NA,1.0	-0.299
785	Fancg	Fancg	chr4	-	43004743	43005033	43004743	43005008	43005210	43005277	785	10,10,13,11,9,0,0,0,0,0,0,0	0,2,0,4,1,0,0,0,0,0,0,0	0,0,1	0,0,0	124	99	1	1	1.0,0.8,1.0,0.687,0.878,NA,NA,NA,NA,NA,NA,NA	NA,NA,1.0	-0.127
787	Zfp467	Zfp467	chr6	-	48436612	48439454	48436612	48439357	48441946	48442060	787	8,1,5,2,2,0,0,0,0,0,0,0	0,1,0,0,0,0,0,0,0,0,0,0	4,0,7	0,0,0	196	99	1	1	1.0,0.336,1.0,1.0,1.0,NA,NA,NA,NA,NA,NA,NA	1.0,NA,1.0	-0.133
794	Mast2	Mast2	chr4	-	116306761	116308337	116306761	116308334	116308646	116308840	794	7,8,17,4,10,0,0,0,0,0,0,0	2,0,3,1,5,0,0,0,0,0,0,0	0,0,1	0,0,0	102	99	1	1	0.773,1.0,0.846,0.795,0.66,NA,NA,NA,NA,NA,NA,NA	NA,NA,1.0	-0.185
795	Ikbkb	Ikbkb	chr8	-	22659204	22661492	22659204	22660459	22663689	22663817	795	42,12,50,19,25,0,0,0,0,0,0,0	7,0,1,0,0,0,0,0,0,0,0,0	5,5,6	0,0,0	198	99	1	1	0.75,1.0,0.962,1.0,1.0,NA,NA,NA,NA,NA,NA,NA	1.0,1.0,1.0	-0.058
796	Dem1	Dem1	chr4	-	120921201	120922696	120921201	120922675	120924510	120925005	796	21,11,18,3,5,0,0,0,0,0,0,0	9,1,4,1,3,0,0,0,0,0,0,0	0,0,2	0,0,0	120	99	1	1	0.658,0.901,0.788,0.712,0.579,NA,NA,NA,NA,NA,NA,NA	NA,NA,1.0	-0.272
797	Csf3r	Csf3r	chr4	+	126037379	126037708	126037519	126037708	126035765	126035979	797	10,3,19,5,4,0,0,0,0,0,0,0	80,68,175,42,53,0,0,0,0,0,0,0	0,1,1	1,4,2	198	99	1	1	0.059,0.022,0.051,0.056,0.036,NA,NA,NA,NA,NA,NA,NA	0.0,0.111,0.2	-0.059
798	Pum1	Pum1	chr4	+	130743689	130743794	130743692	130743794	130741462	130741556	798	44,11,35,7,25,0,0,0,0,0,0,0	46,24,63,14,15,0,0,0,0,0,0,0	0,0,0	0,2,0	102	99	1	1	0.481,0.308,0.35,0.327,0.618,NA,NA,NA,NA,NA,NA,NA	NA,0.0,NA	0.417
799	Txnip	Txnip	chr3	+	96558888	96558964	96558891	96558964	96557956	96558485	799	73,54,103,33,62,0,0,0,0,0,0,0	54,31,79,20,48,0,0,0,0,0,0,0	23,36,19	26,36,31	102	99	1	1	0.567,0.628,0.559,0.616,0.556,NA,NA,NA,NA,NA,NA,NA	0.462,0.493,0.373	0.143
800	Dyrk1b	Dyrk1b	chr7	+	28185713	28186029	28185833	28186029	28185295	28185436	800	8,1,1,1,4,0,0,0,0,0,0,0	2,1,3,2,3,0,0,0,0,0,0,0	0,0,0	1,0,0	198	99	1	1	0.667,0.333,0.143,0.2,0.4,NA,NA,NA,NA,NA,NA,NA	0.0,NA,NA	0.349
803	Srrm1	Srrm1	chr4	-	135340502	135340622	135340502	135340607	135340846	135341035	803	377,318,608,141,348,0,0,0,0,0,0,0	21,11,27,5,12,0,0,0,0,0,0,0	8,7,18	0,0,0	114	99	1	1	0.94,0.962,0.951,0.961,0.962,NA,NA,NA,NA,NA,NA,NA	1.0,1.0,1.0	-0.045
810	Cd36	Cd36	chr5	-	17828774	17828984	17828774	17828981	17829455	17829549	810	0,0,0,0,0,0,0,0,0,0,0,0	0,0,1,0,0,0,0,0,0,0,0,0	1,0,1	0,0,0	102	99	1	1	NA,NA,0.0,NA,NA,NA,NA,NA,NA,NA,NA,NA	1.0,NA,1.0	-1
811	BC052040	BC052040	chr2	+	115687045	115687169	115687063	115687169	115686384	115686450	811	2,2,2,0,0,0,0,0,0,0,0,0	14,20,34,20,37,0,0,0,0,0,0,0	0,0,0	1,1,1	117	99	1	1	0.108,0.078,0.047,0.0,0.0,NA,NA,NA,NA,NA,NA,NA	0.0,0.0,0.0	0.047
816	Zfp280c	Zfp280c	chrX	-	48578379	48578556	48578379	48578529	48588702	48588749	816	31,8,34,10,14,0,0,0,0,0,0,0	18,12,31,13,14,0,0,0,0,0,0,0	4,4,9	5,17,2	126	99	1	1	0.575,0.344,0.463,0.377,0.44,NA,NA,NA,NA,NA,NA,NA	0.386,0.156,0.78	-0.001
817	Tyms	Tyms	chr5	-	30061967	30062049	30061967	30062039	30063235	30063411	817	57,16,47,22,41,0,0,0,0,0,0,0	481,322,567,207,491,0,0,0,0,0,0,0	4,3,16	38,60,95	109	99	1	1	0.097,0.043,0.07,0.088,0.07,NA,NA,NA,NA,NA,NA,NA	0.087,0.043,0.133	-0.014
820	Depdc5	Depdc5	chr5	+	32937520	32937704	32937547	32937704	32933949	32934015	820	10,7,14,0,2,0,0,0,0,0,0,0	51,28,57,18,21,0,0,0,0,0,0,0	0,0,0	1,0,0	126	99	1	1	0.133,0.164,0.162,0.0,0.07,NA,NA,NA,NA,NA,NA,NA	0.0,NA,NA	0.106
821	Whsc1	Whsc1	chr5	+	33867573	33867658	33867576	33867658	33864659	33864778	821	51,32,56,18,38,0,0,0,0,0,0,0	9,5,14,3,10,0,0,0,0,0,0,0	22,62,34	1,0,7	102	99	1	1	0.846,0.861,0.795,0.853,0.787,NA,NA,NA,NA,NA,NA,NA	0.955,1.0,0.825	-0.098
827	Nup88	Nup88	chr11	-	70944481	70944580	70944481	70944562	70944672	70944738	827	6,1,8,2,8,0,0,0,0,0,0,0	305,231,456,135,237,0,0,0,0,0,0,0	2,0,1	38,30,57	117	99	1	1	0.016,0.004,0.015,0.012,0.028,NA,NA,NA,NA,NA,NA,NA	0.043,0.0,0.015	-0.004
828	Nup88	Nup88	chr11	-	70944844	70944985	70944844	70944970	70945202	70945361	828	140,138,223,58,142,0,0,0,0,0,0,0	357,292,466,147,326,0,0,0,0,0,0,0	1,2,4	3,2,2	114	99	1	1	0.254,0.291,0.294,0.255,0.274,NA,NA,NA,NA,NA,NA,NA	0.224,0.465,0.635	-0.168
829	Rnf216	Rnf216	chr5	-	143090119	143090929	143090119	143090758	143092994	143093125	829	55,15,27,14,30,0,0,0,0,0,0,0	23,12,28,7,21,0,0,0,0,0,0,0	6,3,17	10,0,17	198	99	1	1	0.545,0.385,0.325,0.5,0.417,NA,NA,NA,NA,NA,NA,NA	0.231,1.0,0.333	-0.087
833	Myo9b	Myo9b	chr8	+	71354513	71354555	71354516	71354555	71353961	71354135	833	13,12,29,7,19,0,0,0,0,0,0,0	38,18,57,13,38,0,0,0,0,0,0,0	0,0,0	6,4,6	102	99	1	1	0.249,0.393,0.331,0.343,0.327,NA,NA,NA,NA,NA,NA,NA	0.0,0.0,0.0	0.329
834	Myo9b	Myo9b	chr8	+	71359557	71360712	71359663	71360712	71359324	71359452	834	4,3,9,2,4,0,0,0,0,0,0,0	10,4,9,2,4,0,0,0,0,0,0,0	0,0,1	0,0,0	198	99	1	1	0.167,0.273,0.333,0.333,0.333,NA,NA,NA,NA,NA,NA,NA	NA,NA,1.0	-0.712
835	Tsen34	Tsen34	chr7	+	3700527	3701035	3700614	3701035	3695351	3695621	835	134,67,152,60,136,0,0,0,0,0,0,0	2,0,1,1,0,0,0,0,0,0,0,0	0,5,0	0,0,0	186	99	1	1	0.973,1.0,0.988,0.97,1.0,NA,NA,NA,NA,NA,NA,NA	NA,1.0,NA	-0.014
839	Rasgrp4	Rasgrp4	chr7	+	29149921	29150056	29149943	29150056	29149798	29149835	839	6,3,10,9,3,0,0,0,0,0,0,0	0,1,0,0,0,0,0,0,0,0,0,0	0,0,0	1,0,0	121	99	1	1	1.0,0.711,1.0,1.0,1.0,NA,NA,NA,NA,NA,NA,NA	0.0,NA,NA	0.942
840	Ankle2	Ankle2	chr5	+	110237654	110237851	110237657	110237851	110236272	110236479	840	39,52,50,11,18,0,0,0,0,0,0,0	4,6,6,3,4,0,0,0,0,0,0,0	129134163	62,13,45	102	99	1	1	0.904,0.894,0.89,0.781,0.814,NA,NA,NA,NA,NA,NA,NA	0.669,0.909,0.779	0.071
842	Kctd10	Kctd10	chr5	-	114368940	114369030	114368940	114369027	114370058	114370228	842	0,2,3,0,0,0,0,0,0,0,0,0	10,6,9,1,3,0,0,0,0,0,0,0	2,2,0	7,9,5	102	99	1	1	0.0,0.244,0.244,0.0,0.0,NA,NA,NA,NA,NA,NA,NA	0.217,0.177,0.0	-0.034
843	Git2	Git2	chr5	-	114752278	114752330	114752278	114752327	114753278	114753324	843	48,27,56,17,42,0,0,0,0,0,0,0	56,28,60,21,52,0,0,0,0,0,0,0	1,1,4	2,1,2	102	99	1	1	0.454,0.483,0.475,0.44,0.439,NA,NA,NA,NA,NA,NA,NA	0.327,0.493,0.66	-0.035
847	Cux1	Cux1	chr5	-	136326749	136326938	136326749	136326932	136332623	136332728	847	61,56,94,21,47,0,0,0,0,0,0,0	114,95,163,46,120,0,0,0,0,0,0,0	11,18,13	21,12,17	105	99	1	1	0.335,0.357,0.352,0.301,0.27,NA,NA,NA,NA,NA,NA,NA	0.331,0.586,0.419	-0.122
848	Srrt	Srrt	chr5	-	137295986	137296113	137295986	137296092	137296217	137296319	848	261,197,351,172,288,0,0,0,0,0,0,0	194,130,309,94,171,0,0,0,0,0,0,0	0,0,6	0,0,1	120	99	1	1	0.526,0.556,0.484,0.602,0.581,NA,NA,NA,NA,NA,NA,NA	NA,NA,0.832	-0.282
849	Srrt	Srrt	chr5	-	137296217	137296319	137296217	137296307	137296466	137296623	849	350,281,487,179,301,0,0,0,0,0,0,0	55,45,84,24,54,0,0,0,0,0,0,0	10,14,13	3,11,5	111	99	1	1	0.85,0.848,0.838,0.869,0.833,NA,NA,NA,NA,NA,NA,NA	0.748,0.532,0.699	0.188
856	Papd7	Papd7	chr13	-	69497958	69500110	69497958	69500107	69500472	69500637	856	8,3,10,10,7,0,0,0,0,0,0,0	0,4,3,0,0,0,0,0,0,0,0,0	1,0,0	0,0,0	102	99	1	1	1.0,0.421,0.764,1.0,1.0,NA,NA,NA,NA,NA,NA,NA	1.0,NA,NA	-0.163
861	Ccdc132	Ccdc132	chr6	+	3601367	3603531	3602659	3603531	3600127	3600317	861	2,1,4,0,0,0,0,0,0,0,0,0	28,23,31,11,34,0,0,0,0,0,0,0	0,0,0	18,0,11	198	99	1	1	0.034,0.021,0.061,0.0,0.0,NA,NA,NA,NA,NA,NA,NA	0.0,NA,0.0	0.023
867	Nek3	Nek3	chr8	-	22132049	22132199	22132049	22132193	22132992	22133095	867	0,0,0,0,0,0,0,0,0,0,0,0	1,3,4,2,0,0,0,0,0,0,0,0	0,1,0	0,0,0	105	99	1	1	0.0,0.0,0.0,0.0,NA,NA,NA,NA,NA,NA,NA,NA	NA,1.0,NA	-1
869	Hipk2	Hipk2	chr6	-	38730868	38731076	38730868	38730995	38737357	38737520	869	18,12,28,17,17,0,0,0,0,0,0,0	28,9,19,8,9,0,0,0,0,0,0,0	42,51,27	0,0,1	180	99	1	1	0.261,0.423,0.448,0.539,0.51,NA,NA,NA,NA,NA,NA,NA	1.0,1.0,0.937	-0.543
870	Dbnl	Dbnl	chr11	+	5797274	5797335	5797283	5797335	5797023	5797175	870	33,20,49,3,19,0,0,0,0,0,0,0	63,34,66,24,43,0,0,0,0,0,0,0	3,0,1	1,2,5	108	99	1	1	0.324,0.35,0.405,0.103,0.288,NA,NA,NA,NA,NA,NA,NA	0.733,0.0,0.155	-0.002
871	Dbnl	Dbnl	chr11	+	5797274	5797335	5797286	5797335	5797023	5797175	871	33,20,49,4,20,0,0,0,0,0,0,0	169,107,155,43,102,0,0,0,0,0,0,0	3,0,1	3,10,8	111	99	1	1	0.148,0.143,0.22,0.077,0.149,NA,NA,NA,NA,NA,NA,NA	0.471,0.0,0.1	-0.043
872	Dbnl	Dbnl	chr11	+	5797283	5797335	5797286	5797335	5797023	5797175	872	63,34,66,25,44,0,0,0,0,0,0,0	169,107,155,43,102,0,0,0,0,0,0,0	1,2,5	3,10,8	102	99	1	1	0.266,0.236,0.292,0.361,0.295,NA,NA,NA,NA,NA,NA,NA	0.244,0.163,0.378	0.028
874	Repin1	Repin1	chr6	+	48594790	48594976	48594861	48594976	48593882	48594052	874	1,0,7,1,2,0,0,0,0,0,0,0	5,2,2,1,3,0,0,0,0,0,0,0	0,3,0	0,0,0	170	99	1	1	0.104,0.0,0.671,0.368,0.28,NA,NA,NA,NA,NA,NA,NA	NA,1.0,NA	-0.715
877	Lrrc27	Lrrc27	chr7	+	139227919	139228066	139227966	139228066	139226000	139226361	877	10,2,22,0,4,0,0,0,0,0,0,0	0,0,1,0,0,0,0,0,0,0,0,0	0,4,0	0,0,0	146	99	1	1	1.0,1.0,0.937,NA,1.0,NA,NA,NA,NA,NA,NA,NA	NA,1.0,NA	-0.016
879	Immt	Immt	chr6	+	71852729	71852867	71852762	71852867	71851771	71851880	879	101,85,104,38,60,0,0,0,0,0,0,0	93,50,93,15,73,0,0,0,0,0,0,0	6,7,9	4,3,2	132	99	1	1	0.449,0.56,0.456,0.655,0.381,NA,NA,NA,NA,NA,NA,NA	0.529,0.636,0.771	-0.145
884	Sec14l1	Sec14l1	chr11	+	117157258	117159268	117158753	117159268	117156800	117156902	884	173,60,152,46,113,0,0,0,0,0,0,0	3,2,4,0,6,0,0,0,0,0,0,0	6,4,3	0,0,1	198	99	1	1	0.966,0.938,0.95,1.0,0.904,NA,NA,NA,NA,NA,NA,NA	1.0,1.0,0.6	0.085
885	C87436	C87436	chr6	+	86447310	86447421	86447340	86447421	86445433	86446268	885	25,12,54,6,20,0,0,0,0,0,0,0	7,2,3,1,1,0,0,0,0,0,0,0	0,1,2	0,0,0	129	99	1	1	0.733,0.822,0.932,0.822,0.939,NA,NA,NA,NA,NA,NA,NA	NA,1.0,1.0	-0.15
889	Cnbp	Cnbp	chr6	-	87845121	87845323	87845121	87845320	87845464	87845557	889	121,85,149,35,104,0,0,0,0,0,0,0	369,258,354,96,302,0,0,0,0,0,0,0	2,4,1	1,2,5	102	99	1	1	0.241,0.242,0.29,0.261,0.251,NA,NA,NA,NA,NA,NA,NA	0.66,0.66,0.163	-0.237
896	Crbn	Crbn	chr6	-	106795881	106795997	106795881	106795994	106799990	106800074	896	3,2,2,1,1,0,0,0,0,0,0,0	0,0,0,0,0,0,0,0,0,0,0,0	1,1,11	1,0,0	102	99	1	1	1.0,1.0,1.0,1.0,1.0,NA,NA,NA,NA,NA,NA,NA	0.493,1.0,1.0	0.169
898	Ssx2ip	Ssx2ip	chr3	+	146432972	146433146	146432975	146433146	146432480	146432617	898	8,7,16,4,7,0,0,0,0,0,0,0	3,3,3,2,1,0,0,0,0,0,0,0	0,0,1	0,2,1	102	99	1	1	0.721,0.694,0.838,0.66,0.872,NA,NA,NA,NA,NA,NA,NA	NA,0.0,0.493	0.51
905	Mlf2	Mlf2	chr6	+	124935601	124936149	124935622	124936149	124935232	124935445	905	10,3,4,2,5,0,0,0,0,0,0,0	74,49,90,30,54,0,0,0,0,0,0,0	1,3,1	6,4,13	120	99	1	1	0.1,0.048,0.035,0.052,0.071,NA,NA,NA,NA,NA,NA,NA	0.121,0.382,0.06	-0.126
908	Itgam	Itgam	chr7	+	128101633	128101846	128101636	128101846	128101415	128101556	908	13,4,7,0,5,0,0,0,0,0,0,0	27,10,25,7,13,0,0,0,0,0,0,0	0,3,2	1,4,1	102	99	1	1	0.318,0.28,0.214,0.0,0.272,NA,NA,NA,NA,NA,NA,NA	0.0,0.421,0.66	-0.144
912	4833442J19Rik	4833442J19Rik	chr6	+	149144014	149144442	149144033	149144442	149142605	149142715	912	0,0,1,0,0,0,0,0,0,0,0,0	2,0,6,0,3,0,0,0,0,0,0,0	0,0,0	0,3,0	118	99	1	1	0.0,NA,0.123,NA,0.0,NA,NA,NA,NA,NA,NA,NA	NA,0.0,NA	0.041
915	Pogz	Pogz	chr3	+	94864457	94864667	94864484	94864667	94864087	94864378	915	204,105,219,74,136,0,0,0,0,0,0,0	16,9,19,4,8,0,0,0,0,0,0,0	3,2,0	0,0,0	126	99	1	1	0.909,0.902,0.901,0.936,0.93,NA,NA,NA,NA,NA,NA,NA	1.0,1.0,NA	-0.084
917	Gigyf2	Gigyf2	chr1	+	87406983	87407201	87407001	87407201	87403666	87403846	917	67,41,70,40,49,0,0,0,0,0,0,0	23,16,36,19,18,0,0,0,0,0,0,0	36,22,29	12,1,21	117	99	1	1	0.711,0.684,0.622,0.64,0.697,NA,NA,NA,NA,NA,NA,NA	0.717,0.949,0.539	-0.064
918	Strn4	Strn4	chr7	+	16831464	16831580	16831485	16831580	16831024	16831138	918	3,0,7,3,0,0,0,0,0,0,0,0	6,8,10,5,4,0,0,0,0,0,0,0	0,1,0	0,1,3	120	99	1	1	0.292,0.0,0.366,0.331,0.0,NA,NA,NA,NA,NA,NA,NA	NA,0.452,0.0	-0.028
922	AI837181	AI837181	chr19	+	5425936	5427316	5425950	5427316	5425143	5425308	922	2,3,1,1,2,0,0,0,0,0,0,0	3,0,1,3,9,0,0,0,0,0,0,0	0,0,0	0,1,1	113	99	1	1	0.369,1.0,0.467,0.226,0.163,NA,NA,NA,NA,NA,NA,NA	NA,0.0,0.0	0.445
923	Pdlim5	Pdlim5	chr3	-	142312122	142312541	142312122	142312214	142314405	142314448	923	71,58,120,19,60,0,0,0,0,0,0,0	1,0,1,0,0,0,0,0,0,0,0,0	62,42,69	0,0,0	198	99	1	1	0.973,1.0,0.984,1.0,1.0,NA,NA,NA,NA,NA,NA,NA	1.0,1.0,1.0	-0.009
927	Pou2f2	Pou2f2	chr7	-	25116037	25116220	25116037	25116154	25120840	25120897	927	2,2,4,2,3,0,0,0,0,0,0,0	2,3,13,2,10,0,0,0,0,0,0,0	1,0,0	0,10,2	165	99	1	1	0.375,0.286,0.156,0.375,0.153,NA,NA,NA,NA,NA,NA,NA	1.0,0.0,0.0	-0.064
932	Tmem87a	Tmem87a	chr2	-	120360038	120360094	120360038	120360091	120362878	120362940	932	50,29,92,33,29,0,0,0,0,0,0,0	2,4,9,1,4,0,0,0,0,0,0,0	54,154,69	2,0,4	102	99	1	1	0.96,0.876,0.908,0.97,0.876,NA,NA,NA,NA,NA,NA,NA	0.963,1.0,0.944	-0.051
933	Tmem87a	Tmem87a	chr2	-	120360038	120360094	120360038	120360091	120363361	120363435	933	0,0,5,1,0,0,0,0,0,0,0,0	4,0,0,0,1,0,0,0,0,0,0,0	0,8,1	0,0,0	102	99	1	1	0.0,NA,1.0,1.0,0.0,NA,NA,NA,NA,NA,NA,NA	NA,1.0,1.0	-0.5
935	Zfp568	Zfp568	chr7	+	30013839	30013889	30013842	30013889	29998114	29998210	935	15,23,17,4,9,0,0,0,0,0,0,0	9,2,1,3,2,0,0,0,0,0,0,0	2,4,6	0,0,0	102	99	1	1	0.618,0.918,0.943,0.564,0.814,NA,NA,NA,NA,NA,NA,NA	1.0,1.0,1.0	-0.229
936	Ffar2	Ffar2	chr7	-	30818356	30820287	30818356	30820114	30820676	30820738	936	32,24,47,16,48,0,0,0,0,0,0,0	24,6,20,3,18,0,0,0,0,0,0,0	0,0,2	0,1,0	198	99	1	1	0.4,0.667,0.54,0.727,0.571,NA,NA,NA,NA,NA,NA,NA	NA,0.0,1.0	0.081
939	Ckap5	Ckap5	chr2	+	91619687	91619839	91619750	91619839	91616300	91616460	939	208,227,391,104,209,0,0,0,0,0,0,0	2,3,1,0,3,0,0,0,0,0,0,0	57,88,120	0,9,1	162	99	1	1	0.985,0.979,0.996,1.0,0.977,NA,NA,NA,NA,NA,NA,NA	1.0,0.857,0.987	0.039
940	Hps5	Hps5	chr7	-	46778020	46778199	46778020	46778100	46779071	46779160	940	17,8,28,8,18,0,0,0,0,0,0,0	2,5,3,0,3,0,0,0,0,0,0,0	2,8,3	0,0,0	198	99	1	1	0.81,0.444,0.824,1.0,0.75,NA,NA,NA,NA,NA,NA,NA	1.0,1.0,1.0	-0.234
941	Hps5	Hps5	chr7	-	46790916	46791072	46790916	46791048	46795427	46795881	941	14,16,35,10,10,0,0,0,0,0,0,0	9,1,5,0,0,0,0,0,0,0,0,0	3,9,17	1,0,0	123	99	1	1	0.556,0.928,0.849,1.0,1.0,NA,NA,NA,NA,NA,NA,NA	0.707,1.0,1.0	-0.036
944	Gemin5	Gemin5	chr11	-	58165892	58166074	58165892	58165953	58167708	58167869	944	110,62,120,44,63,0,0,0,0,0,0,0	0,0,1,0,0,0,0,0,0,0,0,0	10,14,4	0,0,0	198	99	1	1	1.0,1.0,0.984,1.0,1.0,NA,NA,NA,NA,NA,NA,NA	1.0,1.0,1.0	-0.003
945	Lins	Lins	chr7	+	66710158	66710746	66710229	66710746	66709293	66709435	945	2,6,10,3,5,0,0,0,0,0,0,0	0,0,7,1,0,0,0,0,0,0,0,0	1,0,0	0,0,0	170	99	1	1	1.0,1.0,0.454,0.636,1.0,NA,NA,NA,NA,NA,NA,NA	1.0,NA,NA	-0.182
946	Lrrc28	Lrrc28	chr7	-	67559857	67560064	67559857	67559969	67617992	67618130	946	4,7,8,2,4,0,0,0,0,0,0,0	6,2,3,0,1,0,0,0,0,0,0,0	3,14,3	0,0,0	194	99	1	1	0.254,0.641,0.576,1.0,0.671,NA,NA,NA,NA,NA,NA,NA	1.0,1.0,1.0	-0.372
948	Fam89b	Fam89b	chr19	-	5728086	5728868	5728086	5728829	5729236	5729666	948	37,23,21,5,18,0,0,0,0,0,0,0	5,3,3,0,1,0,0,0,0,0,0,0	7,18,6	0,0,0	138	99	1	1	0.841,0.846,0.834,1.0,0.928,NA,NA,NA,NA,NA,NA,NA	1.0,1.0,1.0	-0.11
949	Gab2	Gab2	chr7	+	97303023	97303129	97303026	97303129	97302368	97302459	949	13,8,17,1,5,0,0,0,0,0,0,0	3,3,3,0,3,0,0,0,0,0,0,0	24,20,28	6,1,12	102	99	1	1	0.808,0.721,0.846,1.0,0.618,NA,NA,NA,NA,NA,NA,NA	0.795,0.951,0.694	-0.015
950	Myo7a	Myo7a	chr7	-	98065611	98065895	98065611	98065781	98066340	98066467	950	0,3,2,3,4,0,0,0,0,0,0,0	34,12,25,3,34,0,0,0,0,0,0,0	0,0,0	3,0,0	198	99	1	1	0.0,0.111,0.038,0.333,0.056,NA,NA,NA,NA,NA,NA,NA	0.0,NA,NA	0.108
954	Kcne3	Kcne3	chr7	+	100182681	100182823	100182732	100182823	100181135	100181274	954	0,0,8,0,0,0,0,0,0,0,0,0	4,2,2,0,1,0,0,0,0,0,0,0	1,3,1	0,1,2	150	99	1	1	0.0,0.0,0.725,NA,0.0,NA,NA,NA,NA,NA,NA,NA	1.0,0.664,0.248	-0.456
955	Etv3	Etv3	chr3	+	87527257	87527316	87527260	87527316	87525577	87525659	955	0,0,1,2,0,0,0,0,0,0,0,0	2,1,2,0,3,0,0,0,0,0,0,0	0,0,1	0,3,0	102	99	1	1	0.0,0.0,0.327,1.0,0.0,NA,NA,NA,NA,NA,NA,NA	NA,0.0,1.0	-0.235
963	Itgal	Itgal	chr7	+	127328652	127328754	127328655	127328754	127328498	127328555	963	49,29,58,19,38,0,0,0,0,0,0,0	16,13,16,13,3,0,0,0,0,0,0,0	2,0,3	0,2,0	102	99	1	1	0.748,0.684,0.779,0.587,0.925,NA,NA,NA,NA,NA,NA,NA	1.0,0.0,1.0	0.078
966	Irf7	Irf7	chr7	-	141264492	141264655	141264492	141264559	141264724	141264783	966	1,6,10,0,4,0,0,0,0,0,0,0	0,0,0,0,2,0,0,0,0,0,0,0	3,1,1	1,2,0	195	99	1	1	1.0,1.0,1.0,NA,0.504,NA,NA,NA,NA,NA,NA,NA	0.604,0.202,1.0	0.274
971	Ino80d	Ino80d	chr1	-	63093284	63093531	63093284	63093440	63093639	63093730	971	390,227,543,155,320,0,0,0,0,0,0,0	69,39,134,33,64,0,0,0,0,0,0,0	46,17,79	19,20,24	190	99	1	1	0.747,0.752,0.679,0.71,0.723,NA,NA,NA,NA,NA,NA,NA	0.558,0.307,0.632	0.223
972	Dctd	Dctd	chr8	+	48138178	48138878	48138781	48138878	48137257	48137374	972	8,6,26,4,17,0,0,0,0,0,0,0	101,89,170,53,121,0,0,0,0,0,0,0	0,0,1	1,0,10	198	99	1	1	0.038,0.033,0.071,0.036,0.066,NA,NA,NA,NA,NA,NA,NA	0.0,NA,0.048	0.025
975	Bcor	Bcor	chrX	-	12048302	12048647	12048302	12048545	12048994	12049252	975	52,33,90,19,37,0,0,0,0,0,0,0	49,24,55,12,33,0,0,0,0,0,0,0	8,4,3	0,0,0	198	99	1	1	0.347,0.407,0.45,0.442,0.359,NA,NA,NA,NA,NA,NA,NA	1.0,1.0,1.0	-0.599
976	Haus8	Haus8	chr8	-	71256458	71256554	71256458	71256551	71257355	71257425	976	10,7,16,3,12,0,0,0,0,0,0,0	3,0,0,3,0,0,0,0,0,0,0,0	23,25,14	1,0,0	102	99	1	1	0.764,1.0,1.0,0.493,1.0,NA,NA,NA,NA,NA,NA,NA	0.957,1.0,1.0	-0.134
977	Dbf4	Dbf4	chr5	-	8404870	8404916	8404870	8404913	8405801	8405838	977	59,64,109,31,85,0,0,0,0,0,0,0	7,6,7,4,5,0,0,0,0,0,0,0	56121112	25,26,15	102	99	1	1	0.891,0.912,0.938,0.883,0.943,NA,NA,NA,NA,NA,NA,NA	0.685,0.819,0.879	0.119
979	Ly6e	Ly6e	chr15	+	74955482	74955717	74955566	74955717	74955050	74955335	979	8,4,7,1,7,0,0,0,0,0,0,0	3,2,5,1,7,0,0,0,0,0,0,0	0,0,2	0,0,0	183	99	1	1	0.591,0.52,0.431,0.351,0.351,NA,NA,NA,NA,NA,NA,NA	NA,NA,1.0	-0.551
980	Ly6e	Ly6e	chr15	+	74957776	74957877	74957779	74957877	74955070	74955717	980	598,293,477,126,385,0,0,0,0,0,0,0	387,191,382,87,265,0,0,0,0,0,0,0	10,11,8	3,0,1	102	99	1	1	0.6,0.598,0.548,0.584,0.585,NA,NA,NA,NA,NA,NA,NA	0.764,1.0,0.886	-0.3

## Sheet: GMP-Monocyte-SE.MATS.JC
ID	GeneID	geneSymbol	chr	strand	exonStart_0base	exonEnd	upstreamES	upstreamEE	downstreamES	downstreamEE	ID	IJC_SAMPLE_1	SJC_SAMPLE_1	IJC_SAMPLE_2	SJC_SAMPLE_2	IncFormLen	SkipFormLen	PValue	FDR	IncLevel1	IncLevel2	IncLevelDifference
8	Ofd1	Ofd1	chrX	-	166411815	166411907	166410605	166410795	166413300	166413374	8	8,7,22,0,11,0,0,0,0,0,0,0	0,0,0,0,0,0,0,0,0,0,0,0	121,30,106	0,6,0	191	99	1	1	1.0,1.0,1.0,NA,1.0,NA,NA,NA,NA,NA,NA,NA	1.0,0.722,1.0	0.093
9	Ofd1	Ofd1	chrX	-	166424975	166425082	166414975	166415095	166426819	166426993	9	47,10,49,1,16,0,0,0,0,0,0,0	1,0,0,0,3,0,0,0,0,0,0,0	28,6,23	3,0,5	198	99	1	1	0.959,1.0,1.0,1.0,0.727,NA,NA,NA,NA,NA,NA,NA	0.824,1.0,0.697	0.097
10	Ofd1	Ofd1	chrX	-	166428527	166428635	166427167	166427304	166431688	166431719	10	72,32,112,9,83,0,0,0,0,0,0,0	0,0,1,0,0,0,0,0,0,0,0,0	12,12,6	0,0,0	198	99	1	1	1.0,1.0,0.982,1.0,1.0,NA,NA,NA,NA,NA,NA,NA	1.0,1.0,1.0	-0.004
13	Pir	Pir	chrX	+	164342473	164342518	164330014	164330099	164358147	164358230	13	1,0,4,1,2,0,0,0,0,0,0,0	3,0,0,0,0,0,0,0,0,0,0,0	0,0,0	0,0,3	144	99	1	1	0.186,NA,1.0,1.0,1.0,NA,NA,NA,NA,NA,NA,NA	NA,NA,0.0	0.796
14	Syap1	Syap1	chrX	-	162859298	162859446	162856842	162858008	162872514	162872654	14	37,18,23,18,20,0,0,0,0,0,0,0	1,0,0,0,0,0,0,0,0,0,0,0	9,17,19	0,0,0	198	99	1	1	0.949,1.0,1.0,1.0,1.0,NA,NA,NA,NA,NA,NA,NA	1.0,1.0,1.0	-0.01
15	Syap1	Syap1	chrX	-	162859872	162859931	162859298	162859446	162863059	162863208	15	41,18,26,13,25,0,0,0,0,0,0,0	0,0,0,2,0,0,0,0,0,0,0,0	2,0,2	0,0,0	158	99	1	1	1.0,1.0,1.0,0.803,1.0,NA,NA,NA,NA,NA,NA,NA	1.0,NA,1.0	-0.039
16	Syap1	Syap1	chrX	-	162859872	162859931	162859298	162859446	162872514	162872654	16	18,9,13,5,11,0,0,0,0,0,0,0	0,1,0,0,0,0,0,0,0,0,0,0	1,0,0	0,0,0	158	99	1	1	1.0,0.849,1.0,1.0,1.0,NA,NA,NA,NA,NA,NA,NA	1.0,NA,NA	-0.03
17	Syap1	Syap1	chrX	-	162863059	162863208	162859298	162859446	162872514	162872654	17	36,16,18,18,16,0,0,0,0,0,0,0	0,1,0,0,0,0,0,0,0,0,0,0	24,13,37	0,0,0	198	99	1	1	1.0,0.889,1.0,1.0,1.0,NA,NA,NA,NA,NA,NA,NA	1.0,1.0,1.0	-0.022
18	Syap1	Syap1	chrX	-	162863059	162863208	162859872	162859931	162872514	162872654	18	59,26,31,24,30,0,0,0,0,0,0,0	0,1,0,0,0,0,0,0,0,0,0,0	25,13,39	0,0,0	198	99	1	1	1.0,0.929,1.0,1.0,1.0,NA,NA,NA,NA,NA,NA,NA	1.0,1.0,1.0	-0.014
19	Txlng	Txlng	chrX	-	162807484	162807576	162797639	162797810	162811291	162811595	19	432,326,597,161,410,0,0,0,0,0,0,0	5,3,1,0,0,0,0,0,0,0,0,0	47,99,67	0,0,1	191	99	1	1	0.978,0.983,0.997,1.0,1.0,NA,NA,NA,NA,NA,NA,NA	1.0,1.0,0.972	0.001
20	Txlng	Txlng	chrX	-	162811291	162811595	162797639	162797810	162829238	162829399	20	21,9,23,2,22,0,0,0,0,0,0,0	4,0,0,0,0,0,0,0,0,0,0,0	40,45,78	0,0,0	198	99	1	1	0.724,1.0,1.0,1.0,1.0,NA,NA,NA,NA,NA,NA,NA	1.0,1.0,1.0	-0.055
21	Rbbp7	Rbbp7	chrX	+	162774552	162774629	162773440	162773518	162777771	162777882	21	481,438,694,171,429,0,0,0,0,0,0,0	0,1,0,0,0,0,0,0,0,0,0,0	10,20,10	0,0,0	176	99	1	1	1.0,0.996,1.0,1.0,1.0,NA,NA,NA,NA,NA,NA,NA	1.0,1.0,1.0	-0.001
22	Rbbp7	Rbbp7	chrX	+	162775735	162775793	162774552	162774629	162777771	162777882	22	1096,934,1636,422,959,0,0,0,0,0,0,0	0,0,0,0,0,0,0,0,0,0,0,0	108126153	0,0,1	157	99	1	1	1.0,1.0,1.0,1.0,1.0,NA,NA,NA,NA,NA,NA,NA	1.0,1.0,0.99	0.003
23	Scml2	Scml2	chrX	+	161243365	161243548	161241987	161242191	161246256	161246367	23	12,6,4,2,0,0,0,0,0,0,0,0	1,0,0,0,0,0,0,0,0,0,0,0	1,0,0	0,0,0	198	99	1	1	0.857,1.0,1.0,1.0,NA,NA,NA,NA,NA,NA,NA,NA	1.0,NA,NA	-0.036
24	Phka2	Phka2	chrX	+	160502746	160502904	160502165	160502292	160523271	160523430	24	77,48,88,17,58,0,0,0,0,0,0,0	2,0,0,0,0,0,0,0,0,0,0,0	0,1,3	0,0,0	198	99	1	1	0.951,1.0,1.0,1.0,1.0,NA,NA,NA,NA,NA,NA,NA	NA,1.0,1.0	-0.01
25	Phka2	Phka2	chrX	+	160531107	160531188	160529914	160529997	160532978	160533077	25	290,231,379,111,241,0,0,0,0,0,0,0	1,2,0,1,1,0,0,0,0,0,0,0	83,89,122	1,0,0	180	99	1	1	0.994,0.985,1.0,0.984,0.993,NA,NA,NA,NA,NA,NA,NA	0.979,1.0,1.0	-0.002
26	Phka2	Phka2	chrX	+	160543633	160543687	160541368	160541515	160544211	160544334	26	373,315,512,156,326,0,0,0,0,0,0,0	0,1,4,0,0,0,0,0,0,0,0,0	9,12,60	0,0,0	153	99	1	1	1.0,0.995,0.988,1.0,1.0,NA,NA,NA,NA,NA,NA,NA	1.0,1.0,1.0	-0.003
27	Phka2	Phka2	chrX	+	160552712	160552820	160549174	160549270	160554300	160554379	27	601,474,837,236,467,0,0,0,0,0,0,0	6,0,0,1,0,0,0,0,0,0,0,0	29,23,22	1,0,0	198	99	1	1	0.98,1.0,1.0,0.992,1.0,NA,NA,NA,NA,NA,NA,NA	0.935,1.0,1.0	0.016
28	Phka2	Phka2	chrX	+	160552712	160552820	160549174	160549270	160557685	160557820	28	282,225,422,119,228,0,0,0,0,0,0,0	0,0,5,0,1,0,0,0,0,0,0,0	29,17,19	0,0,0	198	99	1	1	1.0,1.0,0.977,1.0,0.991,NA,NA,NA,NA,NA,NA,NA	1.0,1.0,1.0	-0.006
29	Phka2	Phka2	chrX	+	160554300	160554379	160549174	160549270	160557685	160557820	29	293,219,372,112,209,0,0,0,0,0,0,0	0,0,5,0,1,0,0,0,0,0,0,0	4,3,6	0,0,0	178	99	1	1	1.0,1.0,0.976,1.0,0.991,NA,NA,NA,NA,NA,NA,NA	1.0,1.0,1.0	-0.007
30	Phka2	Phka2	chrX	+	160554300	160554379	160552712	160552820	160557685	160557820	30	606,471,787,228,447,0,0,0,0,0,0,0	0,3,0,0,0,0,0,0,0,0,0,0	3,9,10	0,0,1	178	99	1	1	1.0,0.989,1.0,1.0,1.0,NA,NA,NA,NA,NA,NA,NA	1.0,1.0,0.848	0.048
31	Phka2	Phka2	chrX	+	160559730	160559875	160558466	160558576	160560099	160560178	31	611,460,836,233,470,0,0,0,0,0,0,0	0,0,1,0,0,0,0,0,0,0,0,0	92,90,124	0,0,0	198	99	1	1	1.0,1.0,0.998,1.0,1.0,NA,NA,NA,NA,NA,NA,NA	1.0,1.0,1.0	0
32	Phka2	Phka2	chrX	+	160588964	160589018	160586778	160586949	160590167	160590368	32	286,216,438,120,278,0,0,0,0,0,0,0	2,4,0,1,1,0,0,0,0,0,0,0	13,13,24	0,0,0	153	99	1	1	0.989,0.972,1.0,0.987,0.994,NA,NA,NA,NA,NA,NA,NA	1.0,1.0,1.0	-0.012
33	Phka2	Phka2	chrX	+	160590167	160590368	160588964	160589018	160590938	160591722	33	365,277,566,183,393,0,0,0,0,0,0,0	0,1,0,0,0,0,0,0,0,0,0,0	9,8,24	0,0,0	198	99	1	1	1.0,0.993,1.0,1.0,1.0,NA,NA,NA,NA,NA,NA,NA	1.0,1.0,1.0	-0.001
35	Rps6ka3	Rps6ka3	chrX	+	159327771	159327851	159326840	159326921	159330557	159330595	35	70,42,111,29,56,0,0,0,0,0,0,0	0,0,0,3,0,0,0,0,0,0,0,0	62,93,91	0,0,0	179	99	1	1	1.0,1.0,1.0,0.842,1.0,NA,NA,NA,NA,NA,NA,NA	1.0,1.0,1.0	-0.032
36	Rps6ka3	Rps6ka3	chrX	+	159328370	159328477	159327771	159327851	159330557	159330595	36	247,185,448,123,254,0,0,0,0,0,0,0	3,0,0,0,0,0,0,0,0,0,0,0	77117129	0,0,0	198	99	1	1	0.976,1.0,1.0,1.0,1.0,NA,NA,NA,NA,NA,NA,NA	1.0,1.0,1.0	-0.005
39	Mbtps2	Mbtps2	chrX	-	157593724	157593873	157591353	157591555	157598495	157598715	39	38,23,25,13,19,0,0,0,0,0,0,0	0,1,3,0,1,0,0,0,0,0,0,0	77132131	20,169,95	198	99	1	1	1.0,0.92,0.806,1.0,0.905,NA,NA,NA,NA,NA,NA,NA	0.658,0.281,0.408	0.477
40	Phex	Phex	chrX	-	157178728	157178794	157177476	157177581	157183801	157183932	40	0,0,0,0,0,0,0,0,0,0,0,0	0,1,0,0,0,0,0,0,0,0,0,0	2,0,0	0,0,0	165	99	1	1	NA,0.0,NA,NA,NA,NA,NA,NA,NA,NA,NA,NA	1.0,NA,NA	-1
41	Sat1	Sat1	chrX	-	155213896	155213937	155213138	155213667	155214032	155214134	41	319,203,396,109,214,0,0,0,0,0,0,0	0,0,0,0,1,0,0,0,0,0,0,0	108167149	0,0,0	140	99	1	1	1.0,1.0,1.0,1.0,0.993,NA,NA,NA,NA,NA,NA,NA	1.0,1.0,1.0	-0.001
42	Sat1	Sat1	chrX	-	155214032	155214134	155213138	155213667	155215600	155215684	42	144,99,126,35,89,0,0,0,0,0,0,0	1,0,0,0,0,0,0,0,0,0,0,0	5,2,4	0,0,0	198	99	1	1	0.986,1.0,1.0,1.0,1.0,NA,NA,NA,NA,NA,NA,NA	1.0,1.0,1.0	-0.003
43	2210013O21Rik	2210013O21Rik	chrX	+	153728861	153728939	153725704	153725841	153741039	153741296	43	262,172,316,86,250,0,0,0,0,0,0,0	13,13,32,5,12,0,0,0,0,0,0,0	38,36,50	0,7,0	177	99	1	1	0.919,0.881,0.847,0.906,0.921,NA,NA,NA,NA,NA,NA,NA	1.0,0.742,1.0	-0.019
45	Smc1a	Smc1a	chrX	+	152033698	152033884	152029190	152029398	152033979	152034159	45	698,682,1047,260,636,0,0,0,0,0,0,0	0,0,0,0,0,0,0,0,0,0,0,0	167122195	0,0,1	198	99	1	1	1.0,1.0,1.0,1.0,1.0,NA,NA,NA,NA,NA,NA,NA	1.0,1.0,0.99	0.003
46	Smc1a	Smc1a	chrX	+	152041326	152041468	152037590	152037697	152046659	152046805	46	463,375,639,197,348,0,0,0,0,0,0,0	0,0,0,0,0,0,0,0,0,0,0,0	810854129302	36,0,0	198	99	1	1	1.0,1.0,1.0,1.0,1.0,NA,NA,NA,NA,NA,NA,NA	0.991,1.0,1.0	0.003
47	Smc1a	Smc1a	chrX	+	152046659	152046805	152041326	152041468	152046894	152047048	47	242,202,351,106,185,0,0,0,0,0,0,0	0,0,1,0,0,0,0,0,0,0,0,0	254412692525	0,0,4	198	99	1	1	1.0,1.0,0.994,1.0,1.0,NA,NA,NA,NA,NA,NA,NA	1.0,1.0,0.997	0
48	Smc1a	Smc1a	chrX	+	152058778	152058935	152047857	152047968	152059357	152059512	48	363,357,609,164,369,0,0,0,0,0,0,0	0,3,0,0,1,0,0,0,0,0,0,0	14,32,39	0,0,0	198	99	1	1	1.0,0.983,1.0,1.0,0.995,NA,NA,NA,NA,NA,NA,NA	1.0,1.0,1.0	-0.004
49	Smc1a	Smc1a	chrX	+	152061292	152061403	152060975	152061045	152061725	152061973	49	886,824,1430,385,805,0,0,0,0,0,0,0	0,0,2,0,0,0,0,0,0,0,0,0	27,16,67	0,0,0	198	99	1	1	1.0,1.0,0.997,1.0,1.0,NA,NA,NA,NA,NA,NA,NA	1.0,1.0,1.0	-0.001
50	Hsd17b10	Hsd17b10	chrX	+	152003652	152003781	152003360	152003525	152003861	152003970	50	657,498,860,231,496,0,0,0,0,0,0,0	0,0,2,0,0,0,0,0,0,0,0,0	25,103,43	0,0,0	198	99	1	1	1.0,1.0,0.995,1.0,1.0,NA,NA,NA,NA,NA,NA,NA	1.0,1.0,1.0	-0.001
51	Huwe1	Huwe1	chrX	+	151853398	151853446	151852474	151852552	151853523	151853592	51	171,129,239,73,114,0,0,0,0,0,0,0	0,0,0,0,2,0,0,0,0,0,0,0	37,16,49	0,0,0	147	99	1	1	1.0,1.0,1.0,1.0,0.975,NA,NA,NA,NA,NA,NA,NA	1.0,1.0,1.0	-0.005
52	Huwe1	Huwe1	chrX	+	151876294	151876428	151874532	151874778	151876812	151876907	52	273,210,335,98,217,0,0,0,0,0,0,0	1,0,0,0,0,0,0,0,0,0,0,0	24,18,52	0,0,0	198	99	1	1	0.993,1.0,1.0,1.0,1.0,NA,NA,NA,NA,NA,NA,NA	1.0,1.0,1.0	-0.001
53	Huwe1	Huwe1	chrX	+	151888383	151888536	151886743	151887013	151889668	151889796	53	427,327,704,222,377,0,0,0,0,0,0,0	0,0,2,0,0,0,0,0,0,0,0,0	38,48,63	0,0,0	198	99	1	1	1.0,1.0,0.994,1.0,1.0,NA,NA,NA,NA,NA,NA,NA	1.0,1.0,1.0	-0.001
54	Huwe1	Huwe1	chrX	+	151906264	151906363	151905355	151905431	151906950	151907084	54	156,86,188,54,84,0,0,0,0,0,0,0	1,6,8,1,1,0,0,0,0,0,0,0	35,93,59	12,32,14	198	99	1	1	0.987,0.878,0.922,0.964,0.977,NA,NA,NA,NA,NA,NA,NA	0.593,0.592,0.678	0.325
55	Huwe1	Huwe1	chrX	+	151909408	151909587	151908727	151908956	151909859	151909949	55	794,584,1070,328,446,0,0,0,0,0,0,0	0,1,0,0,0,0,0,0,0,0,0,0	6,6,24	0,0,0	198	99	1	1	1.0,0.997,1.0,1.0,1.0,NA,NA,NA,NA,NA,NA,NA	1.0,1.0,1.0	-0.001
56	Huwe1	Huwe1	chrX	+	151922695	151922898	151922331	151922464	151923478	151923606	56	386,285,483,119,230,0,0,0,0,0,0,0	0,0,1,0,0,0,0,0,0,0,0,0	6,2,4	0,0,0	198	99	1	1	1.0,1.0,0.996,1.0,1.0,NA,NA,NA,NA,NA,NA,NA	1.0,1.0,1.0	-0.001
57	Phf8	Phf8	chrX	+	151565371	151565459	151555972	151556135	151565958	151566065	57	71,48,92,20,73,0,0,0,0,0,0,0	0,0,1,0,0,0,0,0,0,0,0,0	43,53,57	0,0,0	187	99	1	1	1.0,1.0,0.98,1.0,1.0,NA,NA,NA,NA,NA,NA,NA	1.0,1.0,1.0	-0.004
58	Phf8	Phf8	chrX	+	151572365	151572668	151570341	151570431	151573412	151573516	58	18,13,27,8,10,0,0,0,0,0,0,0	14,6,14,1,5,0,0,0,0,0,0,0	1,0,0	0,0,0	198	99	1	1	0.391,0.52,0.491,0.8,0.5,NA,NA,NA,NA,NA,NA,NA	1.0,NA,NA	-0.46
59	Tsr2	Tsr2	chrX	-	151091675	151091767	151090595	151090781	151096428	151096543	59	15,13,14,9,26,0,0,0,0,0,0,0	0,1,0,0,0,0,0,0,0,0,0,0	5,2,7	0,0,0	191	99	1	1	1.0,0.871,1.0,1.0,1.0,NA,NA,NA,NA,NA,NA,NA	1.0,1.0,1.0	-0.026
60	Tsr2	Tsr2	chrX	-	151096164	151096255	151091675	151091767	151096428	151096543	60	11,9,13,1,11,0,0,0,0,0,0,0	0,0,0,0,0,0,0,0,0,0,0,0	2,1,2	0,0,1	190	99	1	1	1.0,1.0,1.0,1.0,1.0,NA,NA,NA,NA,NA,NA,NA	1.0,1.0,0.51	0.163
61	Alg13	Alg13	chrX	+	144339724	144339771	144338963	144339014	144340719	144340792	61	6,4,11,3,6,0,0,0,0,0,0,0	0,0,0,0,0,0,0,0,0,0,0,0	2,10,2	0,0,1	146	99	1	1	1.0,1.0,1.0,1.0,1.0,NA,NA,NA,NA,NA,NA,NA	1.0,1.0,0.576	0.141
62	Alg13	Alg13	chrX	+	144347959	144348060	144346681	144346746	144349291	144349419	62	26,28,49,7,26,0,0,0,0,0,0,0	0,0,0,0,0,0,0,0,0,0,0,0	43,53,56	0,0,4	198	99	1	1	1.0,1.0,1.0,1.0,1.0,NA,NA,NA,NA,NA,NA,NA	1.0,1.0,0.875	0.042
63	Alg13	Alg13	chrX	+	144355583	144355652	144353572	144353628	144356795	144356961	63	3,5,5,4,9,0,0,0,0,0,0,0	2,0,2,0,4,0,0,0,0,0,0,0	2,1,4	0,0,0	168	99	1	1	0.469,1.0,0.596,1.0,0.57,NA,NA,NA,NA,NA,NA,NA	1.0,1.0,1.0	-0.273
68	Psmd10	Psmd10	chrX	-	140952404	140952551	140952146	140952313	140953799	140953898	68	254,199,278,99,260,0,0,0,0,0,0,0	0,1,0,0,0,0,0,0,0,0,0,0	25,25,19	0,0,0	198	99	1	1	1.0,0.99,1.0,1.0,1.0,NA,NA,NA,NA,NA,NA,NA	1.0,1.0,1.0	-0.002
73	Morf4l2	Morf4l2	chrX	-	136735545	136735622	136732947	136734501	136739804	136739894	73	53,50,71,24,57,0,0,0,0,0,0,0	3,0,0,0,2,0,0,0,0,0,0,0	7,12,12	0,0,2	176	99	1	1	0.909,1.0,1.0,1.0,0.941,NA,NA,NA,NA,NA,NA,NA	1.0,1.0,0.771	0.046
74	Morf4l2	Morf4l2	chrX	-	136739804	136739894	136735545	136735622	136741209	136741352	74	27,35,42,10,31,0,0,0,0,0,0,0	0,0,0,0,0,0,0,0,0,0,0,0	9,11,18	1,0,0	189	99	1	1	1.0,1.0,1.0,1.0,1.0,NA,NA,NA,NA,NA,NA,NA	0.825,1.0,1.0	0.058
76	Tceal8	Tceal8	chrX	-	136171419	136171521	136168983	136171049	136171635	136171705	76	0,0,0,1,0,0,0,0,0,0,0,0	25,12,30,17,27,0,0,0,0,0,0,0	0,0,20	18,12,23	198	99	1	1	0.0,0.0,0.0,0.029,0.0,NA,NA,NA,NA,NA,NA,NA	0.0,0.0,0.303	-0.095
78	Armcx5	Armcx5	chrX	+	135743562	135743614	135742691	135742978	135744498	135744575	78	46,24,44,11,24,0,0,0,0,0,0,0	34,15,45,10,29,0,0,0,0,0,0,0	4,5,10	1,1,1	151	99	1	1	0.47,0.512,0.391,0.419,0.352,NA,NA,NA,NA,NA,NA,NA	0.724,0.766,0.868	-0.357
79	Gprasp1	Gprasp1	chrX	+	135743441	135743522	135742691	135742978	135744498	135744575	79	13,11,12,1,13,0,0,0,0,0,0,0	34,15,45,10,29,0,0,0,0,0,0,0	1,0,11	1,1,1	180	99	1	1	0.174,0.287,0.128,0.052,0.198,NA,NA,NA,NA,NA,NA,NA	0.355,0.0,0.858	-0.237
87	Gla	Gla	chrX	-	134593633	134593725	134592064	134592226	134595179	134595357	87	241,171,296,74,196,0,0,0,0,0,0,0	0,1,0,0,0,0,0,0,0,0,0,0	22,32,31	0,0,0	191	99	1	1	1.0,0.989,1.0,1.0,1.0,NA,NA,NA,NA,NA,NA,NA	1.0,1.0,1.0	-0.002
88	Rpl36a	Rpl36a	chrX	+	134586510	134586578	134586077	134586183	134587450	134587573	88	7166,5555,10328,3061,7392,0,0,0,0,0,0,0	1,0,2,0,0,0,0,0,0,0,0,0	153282217	0,0,0	167	99	1	1	1.0,1.0,1.0,1.0,1.0,NA,NA,NA,NA,NA,NA,NA	1.0,1.0,1.0	0
89	Cenpi	Cenpi	chrX	+	134340347	134340412	134339833	134339951	134343075	134343170	89	52,51,83,17,33,0,0,0,0,0,0,0	4,0,0,0,0,0,0,0,0,0,0,0	2,0,1	0,0,0	164	99	1	1	0.887,1.0,1.0,1.0,1.0,NA,NA,NA,NA,NA,NA,NA	1.0,NA,1.0	-0.023
91	Hmgn5	Hmgn5	chrX	-	109010856	109010886	109010553	109010607	109013251	109013380	91	60,43,81,23,54,0,0,0,0,0,0,0	2,0,0,0,0,0,0,0,0,0,0,0	38,6,32	0,0,0	129	99	1	1	0.958,1.0,1.0,1.0,1.0,NA,NA,NA,NA,NA,NA,NA	1.0,1.0,1.0	-0.008
92	Hmgn5	Hmgn5	chrX	-	109011421	109011445	109010856	109010886	109013251	109013380	92	149,113,170,52,129,0,0,0,0,0,0,0	0,1,0,0,0,0,0,0,0,0,0,0	30,8,31	0,0,0	123	99	1	1	1.0,0.989,1.0,1.0,1.0,NA,NA,NA,NA,NA,NA,NA	1.0,1.0,1.0	-0.002
93	Atp7a	Atp7a	chrX	+	106069769	106069907	106027275	106027379	106085113	106085603	93	10,3,5,6,2,0,0,0,0,0,0,0	0,0,0,0,0,0,0,0,0,0,0,0	252494245	0,0,1	198	99	1	1	1.0,1.0,1.0,1.0,1.0,NA,NA,NA,NA,NA,NA,NA	1.0,1.0,0.992	0.003
94	Magt1	Magt1	chrX	-	105971435	105971479	105968084	105971026	105974184	105974275	94	190,145,202,60,168,0,0,0,0,0,0,0	0,0,0,0,0,0,0,0,0,0,0,0	235142302	0,0,7	143	99	1	1	1.0,1.0,1.0,1.0,1.0,NA,NA,NA,NA,NA,NA,NA	1.0,1.0,0.968	0.011
95	Magt1	Magt1	chrX	-	105984365	105984455	105983709	105983773	105988970	105989111	95	637,490,862,259,588,0,0,0,0,0,0,0	0,0,0,0,0,0,0,0,0,0,0,0	43,25,81	1,0,0	189	99	1	1	1.0,1.0,1.0,1.0,1.0,NA,NA,NA,NA,NA,NA,NA	0.957,1.0,1.0	0.014
96	Magt1	Magt1	chrX	-	105988970	105989111	105984365	105984455	105992397	105992515	96	350,249,458,122,288,0,0,0,0,0,0,0	0,2,0,0,0,0,0,0,0,0,0,0	29,8,49	0,0,0	198	99	1	1	1.0,0.984,1.0,1.0,1.0,NA,NA,NA,NA,NA,NA,NA	1.0,1.0,1.0	-0.003
97	Magt1	Magt1	chrX	-	105989389	105989530	105988970	105989111	105992397	105992515	97	610,411,771,230,470,0,0,0,0,0,0,0	1,0,0,0,0,0,0,0,0,0,0,0	28,17,36	0,0,0	198	99	1	1	0.997,1.0,1.0,1.0,1.0,NA,NA,NA,NA,NA,NA,NA	1.0,1.0,1.0	-0.001
98	Atrx	Atrx	chrX	-	105819342	105819520	105818031	105818226	105820775	105820884	98	220,166,277,87,153,0,0,0,0,0,0,0	1,0,0,0,0,0,0,0,0,0,0,0	200151369	24,0,0	198	99	1	1	0.991,1.0,1.0,1.0,1.0,NA,NA,NA,NA,NA,NA,NA	0.806,1.0,1.0	0.063
99	Atrx	Atrx	chrX	-	105831194	105831274	105830847	105831020	105832446	105832577	99	152,124,260,75,117,0,0,0,0,0,0,0	0,0,0,0,0,0,0,0,0,0,0,0	33,19,10	0,0,1	179	99	1	1	1.0,1.0,1.0,1.0,1.0,NA,NA,NA,NA,NA,NA,NA	1.0,1.0,0.847	0.051
100	Atrx	Atrx	chrX	-	105845794	105845941	105845496	105845674	105846685	105846795	100	389,308,508,178,307,0,0,0,0,0,0,0	1,0,0,1,2,0,0,0,0,0,0,0	201134195	0,0,3	198	99	1	1	0.995,1.0,1.0,0.989,0.987,NA,NA,NA,NA,NA,NA,NA	1.0,1.0,0.97	0.004
101	Atrx	Atrx	chrX	-	105874559	105877573	105867850	105867923	105878366	105878434	101	287,263,398,157,224,0,0,0,0,0,0,0	0,1,0,0,0,0,0,0,0,0,0,0	58,8,48	0,0,0	198	99	1	1	1.0,0.992,1.0,1.0,1.0,NA,NA,NA,NA,NA,NA,NA	1.0,1.0,1.0	-0.002
102	Atrx	Atrx	chrX	-	105884306	105884420	105879908	105880018	105887714	105887839	102	69,52,85,24,52,0,0,0,0,0,0,0	15,18,14,9,16,0,0,0,0,0,0,0	220149178	46,60,112	198	99	1	1	0.697,0.591,0.752,0.571,0.619,NA,NA,NA,NA,NA,NA,NA	0.705,0.554,0.443	0.079
103	Atrx	Atrx	chrX	-	105899880	105899993	105890916	105890972	105929099	105929372	103	115,92,167,32,94,0,0,0,0,0,0,0	6,1,1,0,2,0,0,0,0,0,0,0	8,8,5	0,0,1	198	99	1	1	0.906,0.979,0.988,1.0,0.959,NA,NA,NA,NA,NA,NA,NA	1.0,1.0,0.714	0.062
105	B230206F22Rik	B230206F22Rik	chrX	-	103603041	103603089	103595930	103596007	103606317	103606382	105	3,5,7,4,4,0,0,0,0,0,0,0	1,0,0,0,0,0,0,0,0,0,0,0	1,0,0	0,0,0	147	99	1	1	0.669,1.0,1.0,1.0,1.0,NA,NA,NA,NA,NA,NA,NA	1.0,NA,NA	-0.066
107	B230206F22Rik	B230206F22Rik	chrX	-	103613022	103613195	103609303	103609416	103615064	103615192	107	16,18,24,14,17,0,0,0,0,0,0,0	1,0,2,2,0,0,0,0,0,0,0,0	17,29,23	0,0,0	198	99	1	1	0.889,1.0,0.857,0.778,1.0,NA,NA,NA,NA,NA,NA,NA	1.0,1.0,1.0	-0.095
108	B230206F22Rik	B230206F22Rik	chrX	-	103613043	103613195	103609303	103609416	103615064	103615192	108	11,8,10,9,12,0,0,0,0,0,0,0	1,0,2,2,0,0,0,0,0,0,0,0	0,0,2	0,0,0	198	99	1	1	0.846,1.0,0.714,0.692,1.0,NA,NA,NA,NA,NA,NA,NA	NA,NA,1.0	-0.15
109	Xist	Xist	chrX	-	103469299	103469446	103468817	103468972	103469590	103469801	109	2354,1489,3253,1337,1901,0,0,0,0,0,0,0	0,0,0,0,0,0,0,0,0,0,0,0	0,4519,7582	0,8,2	198	99	1	1	1.0,1.0,1.0,1.0,1.0,NA,NA,NA,NA,NA,NA,NA	NA,0.996,0.999	0.002
110	Rps4x	Rps4x	chrX	-	102187821	102188002	102187354	102187452	102188293	102188371	110	21818,18273,29936,8543,20972,0,0,0,0,0,0,0	0,3,0,2,0,0,0,0,0,0,0,0	334525501	0,0,0	198	99	1	1	1.0,1.0,1.0,1.0,1.0,NA,NA,NA,NA,NA,NA,NA	1.0,1.0,1.0	0
112	Il2rg	Il2rg	chrX	-	101265629	101265726	101265375	101265442	101266180	101266343	112	202,123,284,68,184,0,0,0,0,0,0,0	0,1,8,1,0,0,0,0,0,0,0,0	49,42,67	0,0,2	196	99	1	1	1.0,0.984,0.947,0.972,1.0,NA,NA,NA,NA,NA,NA,NA	1.0,1.0,0.944	-0.001
113	Kif4	Kif4	chrX	+	100716270	100716378	100715580	100715751	100717330	100717408	113	55,62,87,13,47,0,0,0,0,0,0,0	0,0,0,0,0,0,0,0,0,0,0,0	106204169	0,0,13	198	99	1	1	1.0,1.0,1.0,1.0,1.0,NA,NA,NA,NA,NA,NA,NA	1.0,1.0,0.867	0.044
114	Kif4	Kif4	chrX	+	100717936	100718035	100717330	100717408	100718493	100718670	114	31,25,57,13,29,0,0,0,0,0,0,0	1,0,0,0,2,0,0,0,0,0,0,0	132182181	0,0,1	198	99	1	1	0.939,1.0,1.0,1.0,0.879,NA,NA,NA,NA,NA,NA,NA	1.0,1.0,0.989	-0.033
115	Pdzd11	Pdzd11	chrX	-	100623582	100623643	100622905	100623427	100623861	100623960	115	326,212,308,91,278,0,0,0,0,0,0,0	0,0,2,0,0,0,0,0,0,0,0,0	4,3,10	0,0,0	160	99	1	1	1.0,1.0,0.99,1.0,1.0,NA,NA,NA,NA,NA,NA,NA	1.0,1.0,1.0	-0.002
116	Pdzd11	Pdzd11	chrX	-	100623861	100623960	100623582	100623643	100624532	100624589	116	302,175,290,88,271,0,0,0,0,0,0,0	1,0,0,0,0,0,0,0,0,0,0,0	2,1,12	0,0,0	198	99	1	1	0.993,1.0,1.0,1.0,1.0,NA,NA,NA,NA,NA,NA,NA	1.0,1.0,1.0	-0.001
120	Yipf6	Yipf6	chrX	+	98940786	98940829	98940121	98940200	98942777	98942906	120	116,82,154,33,89,0,0,0,0,0,0,0	0,1,0,1,1,0,0,0,0,0,0,0	6,3,9	0,0,0	142	99	1	1	1.0,0.983,1.0,0.958,0.984,NA,NA,NA,NA,NA,NA,NA	1.0,1.0,1.0	-0.015
121	Yipf6	Yipf6	chrX	+	98943477	98943635	98942777	98942906	98944872	98949020	121	190,148,291,86,203,0,0,0,0,0,0,0	1,0,0,0,0,0,0,0,0,0,0,0	70,82,105	0,0,0	198	99	1	1	0.99,1.0,1.0,1.0,1.0,NA,NA,NA,NA,NA,NA,NA	1.0,1.0,1.0	-0.002
122	Msn	Msn	chrX	+	96165374	96165467	96163749	96163910	96165924	96166149	122	2163,1540,2901,900,1767,0,0,0,0,0,0,0	0,0,1,0,0,0,0,0,0,0,0,0	281466502	0,0,0	192	99	1	1	1.0,1.0,0.999,1.0,1.0,NA,NA,NA,NA,NA,NA,NA	1.0,1.0,1.0	0
123	Las1l	Las1l	chrX	-	95955141	95955211	95953221	95953303	95955874	95956000	123	57,50,52,14,51,0,0,0,0,0,0,0	0,1,0,0,0,0,0,0,0,0,0,0	0,4,5	0,0,0	169	99	1	1	1.0,0.967,1.0,1.0,1.0,NA,NA,NA,NA,NA,NA,NA	NA,1.0,1.0	-0.007
124	Apoo-ps	Apoo-ps	chrX	+	94390744	94390840	94387664	94387719	94394188	94394280	124	186,116,189,75,161,0,0,0,0,0,0,0	1,0,0,0,0,0,0,0,0,0,0,0	2,6,9	0,0,0	195	99	1	1	0.99,1.0,1.0,1.0,1.0,NA,NA,NA,NA,NA,NA,NA	1.0,1.0,1.0	-0.002
126	Zfx	Zfx	chrX	-	94080719	94080860	94074630	94079979	94081336	94081486	126	115,117,184,75,120,0,0,0,0,0,0,0	0,1,5,1,1,0,0,0,0,0,0,0	94117143	0,0,3	198	99	1	1	1.0,0.983,0.948,0.974,0.984,NA,NA,NA,NA,NA,NA,NA	1.0,1.0,0.96	-0.009
127	Zfx	Zfx	chrX	-	94082149	94082299	94081824	94081968	94098282	94098852	127	110,72,171,55,85,0,0,0,0,0,0,0	11,3,21,9,27,0,0,0,0,0,0,0	35,16,19	4,5,11	198	99	1	1	0.833,0.923,0.803,0.753,0.612,NA,NA,NA,NA,NA,NA,NA	0.814,0.615,0.463	0.154
128	Zfx	Zfx	chrX	-	94114195	94114263	94102290	94102380	94123067	94123407	128	6,5,5,3,6,0,0,0,0,0,0,0	2,0,1,0,1,0,0,0,0,0,0,0	1,15,1	0,0,1	167	99	1	1	0.64,1.0,0.748,1.0,0.781,NA,NA,NA,NA,NA,NA,NA	1.0,1.0,0.372	0.043
129	Pola1	Pola1	chrX	-	93375590	93375684	93304765	93305816	93420566	93420683	129	103,87,124,43,97,0,0,0,0,0,0,0	0,0,4,0,0,0,0,0,0,0,0,0	3,3,8	0,0,0	193	99	1	1	1.0,1.0,0.941,1.0,1.0,NA,NA,NA,NA,NA,NA,NA	1.0,1.0,1.0	-0.012
130	Pola1	Pola1	chrX	-	93420566	93420683	93375590	93375684	93461368	93461500	130	104,91,116,27,87,0,0,0,0,0,0,0	0,0,0,0,0,0,0,0,0,0,0,0	5,21,9	0,0,3	198	99	1	1	1.0,1.0,1.0,1.0,1.0,NA,NA,NA,NA,NA,NA,NA	1.0,1.0,0.6	0.133
131	Pola1	Pola1	chrX	-	93573107	93573232	93561869	93562019	93575778	93575878	131	108,119,237,80,117,0,0,0,0,0,0,0	1,0,0,0,0,0,0,0,0,0,0,0	45,49,56	0,0,0	198	99	1	1	0.982,1.0,1.0,1.0,1.0,NA,NA,NA,NA,NA,NA,NA	1.0,1.0,1.0	-0.004
132	Pola1	Pola1	chrX	-	93596114	93596231	93594773	93594848	93597217	93597330	132	323,279,456,188,342,0,0,0,0,0,0,0	2,0,0,0,0,0,0,0,0,0,0,0	10,6,22	0,0,0	198	99	1	1	0.988,1.0,1.0,1.0,1.0,NA,NA,NA,NA,NA,NA,NA	1.0,1.0,1.0	-0.002
133	Pola1	Pola1	chrX	-	93603461	93603663	93603200	93603373	93603909	93603997	133	323,233,451,173,274,0,0,0,0,0,0,0	0,1,3,0,2,0,0,0,0,0,0,0	34,132,87	0,0,0	198	99	1	1	1.0,0.991,0.987,1.0,0.986,NA,NA,NA,NA,NA,NA,NA	1.0,1.0,1.0	-0.007
134	Pola1	Pola1	chrX	-	93603909	93603997	93603461	93603663	93604406	93604499	134	284,219,431,149,222,0,0,0,0,0,0,0	0,2,0,0,0,0,0,0,0,0,0,0	7,18,11	0,0,0	187	99	1	1	1.0,0.983,1.0,1.0,1.0,NA,NA,NA,NA,NA,NA,NA	1.0,1.0,1.0	-0.003
135	Pola1	Pola1	chrX	-	93604406	93604499	93603909	93603997	93605350	93605413	135	261,223,428,142,201,0,0,0,0,0,0,0	1,0,2,0,1,0,0,0,0,0,0,0	197267372	0,0,0	192	99	1	1	0.993,1.0,0.991,1.0,0.99,NA,NA,NA,NA,NA,NA,NA	1.0,1.0,1.0	-0.005
136	Pola1	Pola1	chrX	-	93623818	93623915	93620504	93620585	93626487	93626612	136	233,151,271,152,187,0,0,0,0,0,0,0	0,0,0,0,0,0,0,0,0,0,0,0	363363483	0,52,2	196	99	1	1	1.0,1.0,1.0,1.0,1.0,NA,NA,NA,NA,NA,NA,NA	1.0,0.779,0.992	0.076
137	Tab3	Tab3	chrX	+	85575549	85575610	85574021	85574165	85609389	85609584	137	2,0,7,1,2,0,0,0,0,0,0,0	1,0,0,0,0,0,0,0,0,0,0,0	0,1,0	0,0,0	160	99	1	1	0.553,NA,1.0,1.0,1.0,NA,NA,NA,NA,NA,NA,NA	NA,1.0,NA	-0.112
138	Tab3	Tab3	chrX	+	85621553	85621647	85616373	85616534	85624341	85624425	138	9,4,19,0,10,0,0,0,0,0,0,0	0,0,0,0,0,0,0,0,0,0,0,0	14,7,17	0,0,1	193	99	1	1	1.0,1.0,1.0,NA,1.0,NA,NA,NA,NA,NA,NA,NA	1.0,1.0,0.897	0.034
139	Prkx	Prkx	chrX	-	77773115	77773235	77771246	77771342	77782037	77782301	139	26,9,29,11,24,0,0,0,0,0,0,0	0,1,0,0,0,0,0,0,0,0,0,0	85,65,78	0,0,1	198	99	1	1	1.0,0.818,1.0,1.0,1.0,NA,NA,NA,NA,NA,NA,NA	1.0,1.0,0.975	-0.028
140	Prkx	Prkx	chrX	-	77782037	77782301	77773115	77773235	77786127	77786296	140	30,7,28,9,18,0,0,0,0,0,0,0	5,0,5,0,5,0,0,0,0,0,0,0	23,19,20	1,2,0	198	99	1	1	0.75,1.0,0.737,1.0,0.643,NA,NA,NA,NA,NA,NA,NA	0.92,0.826,1.0	-0.089
141	Tbl1x	Tbl1x	chrX	+	77649872	77649933	77648822	77648920	77650368	77650490	141	125,129,217,68,108,0,0,0,0,0,0,0	0,1,0,0,0,0,0,0,0,0,0,0	21,45,42	0,0,0	160	99	1	1	1.0,0.988,1.0,1.0,1.0,NA,NA,NA,NA,NA,NA,NA	1.0,1.0,1.0	-0.002
143	Dkc1	Dkc1	chrX	+	75100029	75100094	75098762	75098947	75100432	75100559	143	313,260,418,108,227,0,0,0,0,0,0,0	5,0,3,4,0,0,0,0,0,0,0,0	0,4,0	0,0,0	164	99	1	1	0.974,1.0,0.988,0.942,1.0,NA,NA,NA,NA,NA,NA,NA	NA,1.0,NA	-0.019
144	G6pdx	G6pdx	chrX	-	74410756	74410992	74410582	74410659	74411257	74411444	144	1525,1247,1746,538,1411,0,0,0,0,0,0,0	0,0,0,0,0,0,0,0,0,0,0,0	106123176	0,0,1	198	99	1	1	1.0,1.0,1.0,1.0,1.0,NA,NA,NA,NA,NA,NA,NA	1.0,1.0,0.989	0.004
145	Fam50a	Fam50a	chrX	+	74318141	74318203	74317636	74317703	74318367	74318444	145	114,92,176,42,94,0,0,0,0,0,0,0	0,0,2,0,1,0,0,0,0,0,0,0	113324116	0,4,0	161	99	1	1	1.0,1.0,0.982,1.0,0.983,NA,NA,NA,NA,NA,NA,NA	1.0,0.98,1.0	0
146	Fam50a	Fam50a	chrX	+	74319391	74319502	74319190	74319261	74319959	74320149	146	313,213,454,85,240,0,0,0,0,0,0,0	0,0,0,0,0,0,0,0,0,0,0,0	9,20,27	0,0,1	198	99	1	1	1.0,1.0,1.0,1.0,1.0,NA,NA,NA,NA,NA,NA,NA	1.0,1.0,0.931	0.023
147	Dnase1l1	Dnase1l1	chrX	-	74273777	74274026	74273216	74273691	74274105	74274218	147	39,29,79,22,28,0,0,0,0,0,0,0	1,0,1,0,0,0,0,0,0,0,0,0	3,1,4	0,0,0	198	99	1	1	0.951,1.0,0.975,1.0,1.0,NA,NA,NA,NA,NA,NA,NA	1.0,1.0,1.0	-0.015
148	Dnase1l1	Dnase1l1	chrX	-	74274105	74274218	74273777	74274026	74274367	74274468	148	28,24,37,13,20,0,0,0,0,0,0,0	1,0,1,0,0,0,0,0,0,0,0,0	1,0,2	0,0,0	198	99	1	1	0.933,1.0,0.949,1.0,1.0,NA,NA,NA,NA,NA,NA,NA	1.0,NA,1.0	-0.024
149	Dnase1l1	Dnase1l1	chrX	-	74276478	74276556	74274367	74274468	74276645	74276734	149	26,15,22,10,11,0,0,0,0,0,0,0	0,1,0,0,0,0,0,0,0,0,0,0	37,42,44	0,0,0	177	99	1	1	1.0,0.894,1.0,1.0,1.0,NA,NA,NA,NA,NA,NA,NA	1.0,1.0,1.0	-0.021
150	Dnase1l1	Dnase1l1	chrX	-	74276645	74276734	74274367	74274468	74277038	74277342	150	21,11,27,6,19,0,0,0,0,0,0,0	2,2,0,0,0,0,0,0,0,0,0,0	21,41,39	0,0,0	188	99	1	1	0.847,0.743,1.0,1.0,1.0,NA,NA,NA,NA,NA,NA,NA	1.0,1.0,1.0	-0.082
151	Flna	Flna	chrX	-	74234864	74235025	74234603	74234774	74235109	74235272	151	209,132,276,68,109,0,0,0,0,0,0,0	0,2,0,0,0,0,0,0,0,0,0,0	9,16,14	0,0,0	198	99	1	1	1.0,0.971,1.0,1.0,1.0,NA,NA,NA,NA,NA,NA,NA	1.0,1.0,1.0	-0.006
152	Mecp2	Mecp2	chrX	-	74079908	74080032	74036981	74037332	74085509	74085593	152	9,7,12,1,6,0,0,0,0,0,0,0	1,0,3,0,2,0,0,0,0,0,0,0	7,0,32	1,0,4	198	99	1	1	0.818,1.0,0.667,1.0,0.6,NA,NA,NA,NA,NA,NA,NA	0.778,NA,0.8	0.028
153	Irak1	Irak1	chrX	-	74015405	74015501	74013913	74014125	74016547	74016697	153	134,66,133,29,102,0,0,0,0,0,0,0	2,0,5,0,0,0,0,0,0,0,0,0	3,14,1	0,0,0	195	99	1	1	0.971,1.0,0.931,1.0,1.0,NA,NA,NA,NA,NA,NA,NA	1.0,1.0,1.0	-0.02
155	Irak1	Irak1	chrX	-	74021848	74021963	74020942	74021061	74022184	74022249	155	76,45,103,24,67,0,0,0,0,0,0,0	0,0,0,0,2,0,0,0,0,0,0,0	46,6,63	0,0,1	198	99	1	1	1.0,1.0,1.0,1.0,0.944,NA,NA,NA,NA,NA,NA,NA	1.0,1.0,0.969	-0.001
156	Hcfc1	Hcfc1	chrX	-	73944645	73944709	73942794	73944477	73945132	73945433	156	169,135,272,87,172,0,0,0,0,0,0,0	0,0,0,0,0,0,0,0,0,0,0,0	5,11,27	2,0,0	163	99	1	1	1.0,1.0,1.0,1.0,1.0,NA,NA,NA,NA,NA,NA,NA	0.603,1.0,1.0	0.132
157	Hcfc1	Hcfc1	chrX	-	73951653	73951792	73951242	73951463	73951925	73952068	157	295,207,354,96,187,0,0,0,0,0,0,0	1,0,0,0,0,0,0,0,0,0,0,0	4,1,1	0,0,0	198	99	1	1	0.993,1.0,1.0,1.0,1.0,NA,NA,NA,NA,NA,NA,NA	1.0,1.0,1.0	-0.001
158	Hcfc1	Hcfc1	chrX	-	73959583	73959732	73959122	73959283	73965810	73966315	158	472,294,649,149,421,0,0,0,0,0,0,0	0,1,0,0,2,0,0,0,0,0,0,0	6231198796	0,0,1	198	99	1	1	1.0,0.993,1.0,1.0,0.991,NA,NA,NA,NA,NA,NA,NA	1.0,1.0,0.997	-0.002
159	Renbp	Renbp	chrX	-	73926215	73926347	73922350	73922438	73927812	73927988	159	76,73,125,33,56,0,0,0,0,0,0,0	0,0,3,0,0,0,0,0,0,0,0,0	0,2,2	0,0,0	198	99	1	1	1.0,1.0,0.954,1.0,1.0,NA,NA,NA,NA,NA,NA,NA	NA,1.0,1.0	-0.009
160	Idh3g	Idh3g	chrX	-	73782297	73782309	73782005	73782103	73782674	73782716	160	189,137,205,67,169,0,0,0,0,0,0,0	22,18,31,4,34,0,0,0,0,0,0,0	18,9,24	2,0,3	111	99	1	1	0.885,0.872,0.855,0.937,0.816,NA,NA,NA,NA,NA,NA,NA	0.889,1.0,0.877	-0.049
161	Haus7	Haus7	chrX	-	73448810	73448902	73448191	73448350	73452998	73453060	161	45,76,105,34,55,0,0,0,0,0,0,0	0,1,0,0,0,0,0,0,0,0,0,0	1,4,5	0,0,0	191	99	1	1	1.0,0.975,1.0,1.0,1.0,NA,NA,NA,NA,NA,NA,NA	1.0,1.0,1.0	-0.005
162	Zfp275	Zfp275	chrX	+	73351268	73351360	73344836	73344912	73351808	73351923	162	6,2,2,0,3,0,0,0,0,0,0,0	2,0,7,2,0,0,0,0,0,0,0,0	0,0,0	0,0,1	191	99	1	1	0.609,1.0,0.129,0.0,1.0,NA,NA,NA,NA,NA,NA,NA	NA,NA,0.0	0.548
163	Cd99l2	Cd99l2	chrX	-	71449938	71450007	71441073	71441145	71450610	71450673	163	5,6,9,4,2,0,0,0,0,0,0,0	0,1,1,0,0,0,0,0,0,0,0,0	0,0,1	0,1,0	168	99	1	1	1.0,0.78,0.841,1.0,1.0,NA,NA,NA,NA,NA,NA,NA	NA,0.0,1.0	0.424
164	Mtm1	Mtm1	chrX	+	71234851	71234946	71233071	71233144	71254250	71254361	164	22,9,22,9,6,0,0,0,0,0,0,0	0,0,1,0,0,0,0,0,0,0,0,0	4,0,10	0,0,0	194	99	1	1	1.0,1.0,0.918,1.0,1.0,NA,NA,NA,NA,NA,NA,NA	1.0,NA,1.0	-0.016
165	Mtm1	Mtm1	chrX	+	71254250	71254361	71234851	71234946	71259724	71259826	165	28,9,28,14,23,0,0,0,0,0,0,0	0,0,1,0,0,0,0,0,0,0,0,0	23,4,16	0,0,0	198	99	1	1	1.0,1.0,0.933,1.0,1.0,NA,NA,NA,NA,NA,NA,NA	1.0,1.0,1.0	-0.013
167	Mtm1	Mtm1	chrX	+	71302500	71302614	71299567	71299774	71307699	71307876	167	21,27,40,14,37,0,0,0,0,0,0,0	0,1,0,0,0,0,0,0,0,0,0,0	9,4,15	0,0,0	198	99	1	1	1.0,0.931,1.0,1.0,1.0,NA,NA,NA,NA,NA,NA,NA	1.0,1.0,1.0	-0.014
168	Mtm1	Mtm1	chrX	+	71307699	71307876	71302500	71302614	71313645	71315295	168	42,59,84,23,65,0,0,0,0,0,0,0	2,1,2,0,4,0,0,0,0,0,0,0	10,4,18	0,0,1	198	99	1	1	0.913,0.967,0.955,1.0,0.89,NA,NA,NA,NA,NA,NA,NA	1.0,1.0,0.9	-0.022
170	Aff2	Aff2	chrX	+	69523435	69523568	69360330	69360838	69544408	69545269	170	13,6,12,1,1,0,0,0,0,0,0,0	0,0,1,0,0,0,0,0,0,0,0,0	0,0,1	0,0,0	198	99	1	1	1.0,1.0,0.857,1.0,1.0,NA,NA,NA,NA,NA,NA,NA	NA,NA,1.0	-0.029
173	Eif2s3x	Eif2s3x	chrX	-	94196271	94196444	94188708	94190922	94197287	94197457	173	2738,2432,3828,1094,2787,0,0,0,0,0,0,0	3,7,4,1,4,0,0,0,0,0,0,0	190301394	0,0,0	198	99	1	1	0.998,0.994,0.998,0.998,0.997,NA,NA,NA,NA,NA,NA,NA	1.0,1.0,1.0	-0.003
174	Eif2s3x	Eif2s3x	chrX	-	94197287	94197457	94196271	94196444	94199713	94199858	174	2297,1978,3091,882,2159,0,0,0,0,0,0,0	4,0,1,0,0,0,0,0,0,0,0,0	100160252	0,0,0	198	99	1	1	0.997,1.0,0.999,1.0,1.0,NA,NA,NA,NA,NA,NA,NA	1.0,1.0,1.0	-0.001
175	Eif2s3x	Eif2s3x	chrX	-	94199713	94199858	94197287	94197457	94200889	94200984	175	1264,1092,1704,487,1078,0,0,0,0,0,0,0	0,2,0,0,0,0,0,0,0,0,0,0	93168225	0,0,0	198	99	1	1	1.0,0.996,1.0,1.0,1.0,NA,NA,NA,NA,NA,NA,NA	1.0,1.0,1.0	-0.001
176	Eif2s3x	Eif2s3x	chrX	-	94203949	94204108	94202813	94202948	94205048	94205143	176	626,482,802,223,511,0,0,0,0,0,0,0	1,0,0,0,0,0,0,0,0,0,0,0	51,125,97	0,0,0	198	99	1	1	0.997,1.0,1.0,1.0,1.0,NA,NA,NA,NA,NA,NA,NA	1.0,1.0,1.0	-0.001
177	Atp11c	Atp11c	chrX	-	60229147	60229252	60223289	60225793	60236556	60236710	177	9,6,20,7,4,0,0,0,0,0,0,0	23,23,39,10,16,0,0,0,0,0,0,0	11,5,8	17,12,23	198	99	1	1	0.164,0.115,0.204,0.259,0.111,NA,NA,NA,NA,NA,NA,NA	0.244,0.172,0.148	-0.017
178	Atp11c	Atp11c	chrX	-	60242761	60242897	60240772	60240838	60245163	60245291	178	37,21,50,15,37,0,0,0,0,0,0,0	0,0,2,0,0,0,0,0,0,0,0,0	12,1,25	0,0,0	198	99	1	1	1.0,1.0,0.926,1.0,1.0,NA,NA,NA,NA,NA,NA,NA	1.0,1.0,1.0	-0.015
179	Atp11c	Atp11c	chrX	-	60289893	60290091	60281567	60281729	60290569	60290720	179	37,51,54,15,54,0,0,0,0,0,0,0	0,1,0,0,0,0,0,0,0,0,0,0	4,1,10	0,0,0	198	99	1	1	1.0,0.962,1.0,1.0,1.0,NA,NA,NA,NA,NA,NA,NA	1.0,1.0,1.0	-0.008
180	Mmgt1	Mmgt1	chrX	-	56591077	56591181	56585511	56589303	56595389	56595442	180	45,45,80,19,53,0,0,0,0,0,0,0	0,2,1,1,3,0,0,0,0,0,0,0	17,6,8	0,0,0	198	99	1	1	1.0,0.918,0.976,0.905,0.898,NA,NA,NA,NA,NA,NA,NA	1.0,1.0,1.0	-0.061
181	Ddx26b	Ddx26b	chrX	+	56480889	56481073	56480570	56480660	56483778	56483942	181	71,46,119,22,82,0,0,0,0,0,0,0	0,0,4,0,0,0,0,0,0,0,0,0	11,4,7	0,0,0	198	99	1	1	1.0,1.0,0.937,1.0,1.0,NA,NA,NA,NA,NA,NA,NA	1.0,1.0,1.0	-0.013
182	Ddx26b	Ddx26b	chrX	+	56481325	56481454	56480889	56481073	56483778	56483942	182	148,123,279,67,169,0,0,0,0,0,0,0	0,0,0,1,5,0,0,0,0,0,0,0	20,30,27	0,0,0	198	99	1	1	1.0,1.0,1.0,0.971,0.944,NA,NA,NA,NA,NA,NA,NA	1.0,1.0,1.0	-0.017
183	Mbnl3	Mbnl3	chrX	-	51128920	51129071	51123816	51123911	51130104	51130341	183	194,141,306,78,172,0,0,0,0,0,0,0	0,0,0,0,1,0,0,0,0,0,0,0	5,3,4	0,0,0	198	99	1	1	1.0,1.0,1.0,1.0,0.989,NA,NA,NA,NA,NA,NA,NA	1.0,1.0,1.0	-0.002
184	Mbnl3	Mbnl3	chrX	-	51164417	51164664	51139203	51139368	51205773	51205832	184	69,57,149,38,51,0,0,0,0,0,0,0	4,6,15,2,4,0,0,0,0,0,0,0	2,4,6	0,0,0	198	99	1	1	0.896,0.826,0.832,0.905,0.864,NA,NA,NA,NA,NA,NA,NA	1.0,1.0,1.0	-0.135
186	Enox2	Enox2	chrX	-	49013132	49013180	49010521	49011634	49013496	49013582	186	18,7,20,3,4,0,0,0,0,0,0,0	7,9,23,0,9,0,0,0,0,0,0,0	0,0,6	0,0,0	147	99	1	1	0.634,0.344,0.369,1.0,0.23,NA,NA,NA,NA,NA,NA,NA	NA,NA,1.0	-0.485
187	Enox2	Enox2	chrX	-	49168640	49168784	49080616	49080751	49286844	49286904	187	9,7,12,5,5,0,0,0,0,0,0,0	2,0,0,0,0,0,0,0,0,0,0,0	13,21,10	0,0,0	198	99	1	1	0.692,1.0,1.0,1.0,1.0,NA,NA,NA,NA,NA,NA,NA	1.0,1.0,1.0	-0.062
188	Elf4	Elf4	chrX	-	48416646	48417024	48411048	48415446	48417870	48418063	188	215,132,217,86,136,0,0,0,0,0,0,0	0,0,0,0,1,0,0,0,0,0,0,0	28,51,29	0,0,0	198	99	1	1	1.0,1.0,1.0,1.0,0.986,NA,NA,NA,NA,NA,NA,NA	1.0,1.0,1.0	-0.003
189	Gria3	Gria3	chrX	+	41402800	41402959	41401303	41401655	41478559	41478799	189	946,887,963,427,768,0,0,0,0,0,0,0	0,0,0,0,1,0,0,0,0,0,0,0	63115266	0,0,0	198	99	1	1	1.0,1.0,1.0,1.0,0.997,NA,NA,NA,NA,NA,NA,NA	1.0,1.0,1.0	-0.001
190	Gria3	Gria3	chrX	+	41569887	41569941	41541075	41541263	41588463	41588625	190	704,615,861,284,656,0,0,0,0,0,0,0	0,0,0,0,3,0,0,0,0,0,0,0	6,24,23	0,0,0	153	99	1	1	1.0,1.0,1.0,1.0,0.993,NA,NA,NA,NA,NA,NA,NA	1.0,1.0,1.0	-0.001
191	Gria3	Gria3	chrX	+	41609913	41610290	41598453	41598660	41620796	41620995	191	248,195,253,102,235,0,0,0,0,0,0,0	0,0,0,0,0,0,0,0,0,0,0,0	32,38,57	2,0,0	198	99	1	1	1.0,1.0,1.0,1.0,1.0,NA,NA,NA,NA,NA,NA,NA	0.889,1.0,1.0	0.037
192	Mcts1	Mcts1	chrX	+	38601928	38602081	38600657	38600778	38602575	38602673	192	44,42,66,22,45,0,0,0,0,0,0,0	0,0,1,0,0,0,0,0,0,0,0,0	1,2,1	0,0,0	198	99	1	1	1.0,1.0,0.971,1.0,1.0,NA,NA,NA,NA,NA,NA,NA	1.0,1.0,1.0	-0.006
193	Mcts1	Mcts1	chrX	+	38602575	38602673	38600657	38600778	38605938	38606072	193	59,54,78,16,49,0,0,0,0,0,0,0	0,3,3,0,0,0,0,0,0,0,0,0	0,2,0	0,0,0	197	99	1	1	1.0,0.9,0.929,1.0,1.0,NA,NA,NA,NA,NA,NA,NA	NA,1.0,NA	-0.034
194	Lamp2	Lamp2	chrX	-	38435395	38435554	38431849	38432061	38440130	38440344	194	1390,955,1662,488,1222,0,0,0,0,0,0,0	0,0,0,0,0,0,0,0,0,0,0,0	130911171324	0,16,0	198	99	1	1	1.0,1.0,1.0,1.0,1.0,NA,NA,NA,NA,NA,NA,NA	1.0,0.972,1.0	0.009
195	Upf3b	Upf3b	chrX	-	37100092	37100136	37099506	37099689	37102026	37102137	195	26,29,45,16,25,0,0,0,0,0,0,0	0,0,0,1,0,0,0,0,0,0,0,0	32,25,35	1,0,0	143	99	1	1	1.0,1.0,1.0,0.917,1.0,NA,NA,NA,NA,NA,NA,NA	0.957,1.0,1.0	-0.002
196	2022-09-06	2022-09-06	chrX	-	36920368	36920413	36911271	36913254	36922839	36923030	196	47,33,64,23,59,0,0,0,0,0,0,0	0,3,5,0,0,0,0,0,0,0,0,0	2,1,6	8,2,7	144	99	1	1	1.0,0.883,0.898,1.0,1.0,NA,NA,NA,NA,NA,NA,NA	0.147,0.256,0.371	0.698
197	2022-09-06	2022-09-06	chrX	-	36920368	36920413	36913443	36916545	36922839	36923030	197	180,137,264,69,181,0,0,0,0,0,0,0	0,0,1,0,0,0,0,0,0,0,0,0	8,6,17	0,0,0	144	99	1	1	1.0,1.0,0.995,1.0,1.0,NA,NA,NA,NA,NA,NA,NA	1.0,1.0,1.0	-0.001
198	Slc25a5	Slc25a5	chrX	+	36797735	36797876	36796842	36797329	36798386	36798806	198	6742,5033,8100,2314,5840,0,0,0,0,0,0,0	0,0,0,0,1,0,0,0,0,0,0,0	170306241	0,0,0	198	99	1	1	1.0,1.0,1.0,1.0,1.0,NA,NA,NA,NA,NA,NA,NA	1.0,1.0,1.0	0
199	Akap17b	Akap17b	chrX	-	36623567	36624336	36618602	36618733	36636472	36636574	199	12,0,3,0,2,0,0,0,0,0,0,0	1,1,0,0,0,0,0,0,0,0,0,0	3,12,2	0,0,1	198	99	1	1	0.857,0.0,1.0,NA,1.0,NA,NA,NA,NA,NA,NA,NA	1.0,1.0,0.5	-0.119
200	Lonrf3	Lonrf3	chrX	+	36351001	36351116	36342641	36342732	36353841	36353963	200	31,17,54,3,19,0,0,0,0,0,0,0	0,0,1,1,0,0,0,0,0,0,0,0	2,3,6	0,0,0	198	99	1	1	1.0,1.0,0.964,0.6,1.0,NA,NA,NA,NA,NA,NA,NA	1.0,1.0,1.0	-0.087
201	Dock11	Dock11	chrX	+	36016797	36016907	36016213	36016289	36019991	36020103	201	163,135,218,81,106,0,0,0,0,0,0,0	0,0,0,0,0,0,0,0,0,0,0,0	7,17,37	0,0,1	198	99	1	1	1.0,1.0,1.0,1.0,1.0,NA,NA,NA,NA,NA,NA,NA	1.0,1.0,0.949	0.017
202	Dock11	Dock11	chrX	+	36069847	36069986	36068329	36068430	36076098	36076562	202	1005,681,1172,305,763,0,0,0,0,0,0,0	11,0,0,0,0,0,0,0,0,0,0,0	316210414	0,0,0	198	99	1	1	0.979,1.0,1.0,1.0,1.0,NA,NA,NA,NA,NA,NA,NA	1.0,1.0,1.0	-0.004
204	Uba1	Uba1	chrX	+	20672243	20672348	20671970	20672147	20672434	20672515	204	331,333,472,104,265,0,0,0,0,0,0,0	0,0,0,1,0,0,0,0,0,0,0,0	0,5,3	0,0,0	198	99	1	1	1.0,1.0,1.0,0.981,1.0,NA,NA,NA,NA,NA,NA,NA	NA,1.0,1.0	-0.004
205	Uba1	Uba1	chrX	+	20678198	20678263	20675878	20676075	20678588	20678784	205	856,681,1017,313,670,0,0,0,0,0,0,0	0,1,3,0,0,0,0,0,0,0,0,0	17,21,26	0,0,0	164	99	1	1	1.0,0.998,0.995,1.0,1.0,NA,NA,NA,NA,NA,NA,NA	1.0,1.0,1.0	-0.001
206	Rbm10	Rbm10	chrX	+	20637425	20637656	20635730	20635914	20639432	20639502	206	1,2,3,1,1,0,0,0,0,0,0,0	43,39,56,17,29,0,0,0,0,0,0,0	0,3,0	3,24,0	198	99	1	1	0.011,0.025,0.026,0.029,0.017,NA,NA,NA,NA,NA,NA,NA	0.0,0.059,NA	-0.008
207	Rbm10	Rbm10	chrX	+	20641182	20641256	20639432	20639502	20642743	20642830	207	70,52,89,12,54,0,0,0,0,0,0,0	0,0,0,0,1,0,0,0,0,0,0,0	4,15,2	1,0,0	173	99	1	1	1.0,1.0,1.0,1.0,0.969,NA,NA,NA,NA,NA,NA,NA	0.696,1.0,1.0	0.095
209	Cask	Cask	chrX	-	13550946	13550982	13549164	13549361	13554877	13554946	209	6,10,6,0,10,0,0,0,0,0,0,0	0,2,9,1,8,0,0,0,0,0,0,0	5,2,6	2,1,8	135	99	1	1	1.0,0.786,0.328,0.0,0.478,NA,NA,NA,NA,NA,NA,NA	0.647,0.595,0.355	-0.014
210	Ddx3x	Ddx3x	chrX	+	13287784	13287920	13287463	13287563	13288278	13288364	210	825,634,1239,326,710,0,0,0,0,0,0,0	2,1,0,0,1,0,0,0,0,0,0,0	282391432	0,1,0	198	99	1	1	0.995,0.997,1.0,1.0,0.997,NA,NA,NA,NA,NA,NA,NA	1.0,0.995,1.0	-0.001
211	Ddx3x	Ddx3x	chrX	+	13290445	13290563	13290178	13290360	13290900	13291054	211	686,564,1106,334,696,0,0,0,0,0,0,0	0,1,0,0,0,0,0,0,0,0,0,0	97,87,155	0,0,0	198	99	1	1	1.0,0.996,1.0,1.0,1.0,NA,NA,NA,NA,NA,NA,NA	1.0,1.0,1.0	-0.001
212	Med14	Med14	chrX	-	12680243	12680436	12675370	12677651	12680771	12680897	212	275,146,334,92,185,0,0,0,0,0,0,0	0,0,1,0,0,0,0,0,0,0,0,0	55,51,64	0,0,0	198	99	1	1	1.0,1.0,0.994,1.0,1.0,NA,NA,NA,NA,NA,NA,NA	1.0,1.0,1.0	-0.001
213	Med14	Med14	chrX	-	12689328	12689460	12687018	12687201	12693584	12693696	213	151,80,235,40,130,0,0,0,0,0,0,0	8,4,14,0,8,0,0,0,0,0,0,0	82,96,71	0,0,0	198	99	1	1	0.904,0.909,0.894,1.0,0.89,NA,NA,NA,NA,NA,NA,NA	1.0,1.0,1.0	-0.081
214	Med14	Med14	chrX	-	12703212	12703482	12696152	12696290	12703750	12703903	214	249,195,334,97,229,0,0,0,0,0,0,0	2,1,4,4,1,0,0,0,0,0,0,0	65,67,128	0,1,2	198	99	1	1	0.984,0.99,0.977,0.924,0.991,NA,NA,NA,NA,NA,NA,NA	1.0,0.971,0.97	-0.007
215	Med14	Med14	chrX	-	12744716	12744828	12728013	12728139	12745745	12745896	215	188,141,413,106,249,0,0,0,0,0,0,0	0,0,0,1,0,0,0,0,0,0,0,0	16,33,32	0,0,0	198	99	1	1	1.0,1.0,1.0,0.981,1.0,NA,NA,NA,NA,NA,NA,NA	1.0,1.0,1.0	-0.004
216	Med14	Med14	chrX	-	12744716	12744828	12728013	12728139	12746624	12746757	216	89,72,217,59,118,0,0,0,0,0,0,0	1,0,0,0,1,0,0,0,0,0,0,0	8,13,22	0,0,0	198	99	1	1	0.978,1.0,1.0,1.0,0.983,NA,NA,NA,NA,NA,NA,NA	1.0,1.0,1.0	-0.008
217	Med14	Med14	chrX	-	12745745	12745896	12728013	12728139	12746624	12746757	217	84,68,155,43,112,0,0,0,0,0,0,0	1,0,0,0,1,0,0,0,0,0,0,0	35,28,37	0,0,0	198	99	1	1	0.977,1.0,1.0,1.0,0.982,NA,NA,NA,NA,NA,NA,NA	1.0,1.0,1.0	-0.008
218	Med14	Med14	chrX	-	12745745	12745896	12744716	12744828	12746624	12746757	218	183,137,355,95,243,0,0,0,0,0,0,0	0,0,4,6,0,0,0,0,0,0,0,0	43,48,47	0,0,0	198	99	1	1	1.0,1.0,0.978,0.888,1.0,NA,NA,NA,NA,NA,NA,NA	1.0,1.0,1.0	-0.027
219	Med14	Med14	chrX	-	12747848	12747977	12747468	12747576	12748418	12748548	219	322,239,528,145,339,0,0,0,0,0,0,0	0,0,0,1,0,0,0,0,0,0,0,0	42,42,40	0,0,0	198	99	1	1	1.0,1.0,1.0,0.986,1.0,NA,NA,NA,NA,NA,NA,NA	1.0,1.0,1.0	-0.003
220	1810030O07Rik	1810030O07Rik	chrX	-	12662649	12662829	12657861	12658024	12664499	12664649	220	417,237,390,136,325,0,0,0,0,0,0,0	0,0,0,0,0,0,0,0,0,0,0,0	51,62,88	0,0,1	198	99	1	1	1.0,1.0,1.0,1.0,1.0,NA,NA,NA,NA,NA,NA,NA	1.0,1.0,0.978	0.007
221	1810030O07Rik	1810030O07Rik	chrX	-	12664499	12664649	12657861	12658024	12669526	12669646	221	114,67,104,17,51,0,0,0,0,0,0,0	0,0,1,0,0,0,0,0,0,0,0,0	2,1,10	0,0,0	198	99	1	1	1.0,1.0,0.981,1.0,1.0,NA,NA,NA,NA,NA,NA,NA	1.0,1.0,1.0	-0.004
222	Cybb	Cybb	chrX	-	9444547	9444710	9442532	9442679	9446692	9446946	222	1017,627,1017,294,782,0,0,0,0,0,0,0	0,0,5,0,0,0,0,0,0,0,0,0	149112101901	0,0,1	198	99	1	1	1.0,1.0,0.99,1.0,1.0,NA,NA,NA,NA,NA,NA,NA	1.0,1.0,0.999	-0.002
223	Cybb	Cybb	chrX	-	9446692	9446946	9442532	9442679	9449640	9449733	223	215,142,208,65,127,0,0,0,0,0,0,0	0,0,0,0,0,0,0,0,0,0,0,0	386264502	0,0,3	198	99	1	1	1.0,1.0,1.0,1.0,1.0,NA,NA,NA,NA,NA,NA,NA	1.0,1.0,0.988	0.004
224	Cybb	Cybb	chrX	-	9449640	9449733	9446692	9446946	9450681	9450811	224	374,228,351,113,240,0,0,0,0,0,0,0	0,0,0,0,0,0,0,0,0,0,0,0	590421709	1,1,0	192	99	1	1	1.0,1.0,1.0,1.0,1.0,NA,NA,NA,NA,NA,NA,NA	0.997,0.995,1.0	0.003
225	Cybb	Cybb	chrX	-	9465643	9465754	9456959	9457044	9467082	9467178	225	186,100,203,42,135,0,0,0,0,0,0,0	0,0,0,0,0,0,0,0,0,0,0,0	515350836152	0,6,0	198	99	1	1	1.0,1.0,1.0,1.0,1.0,NA,NA,NA,NA,NA,NA,NA	1.0,0.998,1.0	0.001
226	Cybb	Cybb	chrX	-	9465643	9465754	9456959	9457044	9469205	9469324	226	114,52,102,27,75,0,0,0,0,0,0,0	0,0,0,0,1,0,0,0,0,0,0,0	183717682166	0,0,3	198	99	1	1	1.0,1.0,1.0,1.0,0.974,NA,NA,NA,NA,NA,NA,NA	1.0,1.0,0.997	-0.004
227	Cybb	Cybb	chrX	-	9467082	9467178	9456959	9457044	9469205	9469324	227	38,19,56,7,27,0,0,0,0,0,0,0	0,0,0,0,1,0,0,0,0,0,0,0	179018921978	0,0,3	195	99	1	1	1.0,1.0,1.0,1.0,0.932,NA,NA,NA,NA,NA,NA,NA	1.0,1.0,0.997	-0.013
228	Cybb	Cybb	chrX	-	9467082	9467178	9465643	9465754	9469205	9469324	228	110,67,157,22,87,0,0,0,0,0,0,0	0,0,0,0,0,0,0,0,0,0,0,0	510752055962	3,5,0	195	99	1	1	1.0,1.0,1.0,1.0,1.0,NA,NA,NA,NA,NA,NA,NA	0.999,0.998,1.0	0.001
234	Was	Was	chrX	-	8089843	8089984	8089255	8089342	8090290	8090491	234	144,127,249,39,117,0,0,0,0,0,0,0	0,0,1,0,0,0,0,0,0,0,0,0	4,5,9	0,0,0	198	99	1	1	1.0,1.0,0.992,1.0,1.0,NA,NA,NA,NA,NA,NA,NA	1.0,1.0,1.0	-0.002
235	Timm17b	Timm17b	chrX	+	7900960	7901060	7899397	7899469	7903672	7903736	235	55,43,68,30,56,0,0,0,0,0,0,0	1,0,1,0,1,0,0,0,0,0,0,0	0,2,2	0,0,0	198	99	1	1	0.965,1.0,0.971,1.0,0.966,NA,NA,NA,NA,NA,NA,NA	NA,1.0,1.0	-0.02
236	Pqbp1	Pqbp1	chrX	-	7895164	7895228	7894518	7894867	7895603	7895882	236	141,91,184,61,88,0,0,0,0,0,0,0	2,0,0,0,1,0,0,0,0,0,0,0	91,111,94	0,0,0	163	99	1	1	0.977,1.0,1.0,1.0,0.982,NA,NA,NA,NA,NA,NA,NA	1.0,1.0,1.0	-0.008
237	Slc35a2	Slc35a2	chrX	+	7892139	7892867	7889611	7889763	7894190	7894492	237	9,4,14,1,11,0,0,0,0,0,0,0	0,0,0,1,1,0,0,0,0,0,0,0	0,0,1	0,0,0	198	99	1	1	1.0,1.0,1.0,0.333,0.846,NA,NA,NA,NA,NA,NA,NA	NA,NA,1.0	-0.164
238	Otud5	Otud5	chrX	+	7873839	7873953	7873553	7873755	7874232	7874858	238	136,119,210,60,141,0,0,0,0,0,0,0	0,1,3,0,0,0,0,0,0,0,0,0	3,2,8	0,0,0	198	99	1	1	1.0,0.983,0.972,1.0,1.0,NA,NA,NA,NA,NA,NA,NA	1.0,1.0,1.0	-0.009
239	Gripap1	Gripap1	chrX	+	7794259	7794286	7792275	7792337	7794991	7795099	239	24,11,21,8,9,0,0,0,0,0,0,0	0,2,0,0,0,0,0,0,0,0,0,0	7,11,6	0,0,0	126	99	1	1	1.0,0.812,1.0,1.0,1.0,NA,NA,NA,NA,NA,NA,NA	1.0,1.0,1.0	-0.038
240	Gripap1	Gripap1	chrX	+	7794991	7795099	7794259	7794286	7799289	7799428	240	37,19,43,11,19,0,0,0,0,0,0,0	0,2,1,0,0,0,0,0,0,0,0,0	1,5,2	0,0,0	198	99	1	1	1.0,0.826,0.956,1.0,1.0,NA,NA,NA,NA,NA,NA,NA	1.0,1.0,1.0	-0.044
241	Gripap1	Gripap1	chrX	+	7800535	7800583	7800156	7800341	7801176	7801208	241	47,23,54,14,34,0,0,0,0,0,0,0	9,2,0,1,3,0,0,0,0,0,0,0	2,10,3	0,0,0	147	99	1	1	0.779,0.886,1.0,0.904,0.884,NA,NA,NA,NA,NA,NA,NA	1.0,1.0,1.0	-0.109
242	Gripap1	Gripap1	chrX	+	7809892	7809988	7804359	7804494	7810252	7810465	242	20,17,22,6,10,0,0,0,0,0,0,0	0,0,0,0,2,0,0,0,0,0,0,0	9,10,3	0,0,0	195	99	1	1	1.0,1.0,1.0,1.0,0.717,NA,NA,NA,NA,NA,NA,NA	1.0,1.0,1.0	-0.057
245	2010315B03Rik	2010315B03Rik	chr9	-	124295097	124295158	124291803	124294101	124295357	124295484	245	29,25,36,8,27,0,0,0,0,0,0,0	0,0,2,0,0,0,0,0,0,0,0,0	2,1,6	0,0,0	160	99	1	1	1.0,1.0,0.918,1.0,1.0,NA,NA,NA,NA,NA,NA,NA	1.0,1.0,1.0	-0.016
246	2010315B03Rik	2010315B03Rik	chr9	-	124304655	124304718	124295357	124295484	124311675	124311750	246	2,2,1,0,3,0,0,0,0,0,0,0	6,11,19,2,8,0,0,0,0,0,0,0	0,0,1	2,1,0	162	99	1	1	0.169,0.1,0.031,0.0,0.186,NA,NA,NA,NA,NA,NA,NA	0.0,0.0,1.0	-0.236
247	2010315B03Rik	2010315B03Rik	chr9	-	124304655	124304718	124295357	124295484	124312559	124312694	247	0,1,0,0,6,0,0,0,0,0,0,0	1,1,3,0,1,0,0,0,0,0,0,0	0,0,0	0,0,2	162	99	1	1	0.0,0.379,0.0,NA,0.786,NA,NA,NA,NA,NA,NA,NA	NA,NA,0.0	0.291
248	2010315B03Rik	2010315B03Rik	chr9	-	124311675	124311750	124295357	124295484	124312559	124312694	248	5,11,18,2,7,0,0,0,0,0,0,0	1,1,3,0,1,0,0,0,0,0,0,0	3,1,1	0,0,2	174	99	1	1	0.74,0.862,0.773,1.0,0.799,NA,NA,NA,NA,NA,NA,NA	1.0,1.0,0.221	0.094
249	2010315B03Rik	2010315B03Rik	chr9	-	124311675	124311750	124304655	124304718	124312559	124312694	249	2,2,1,0,1,0,0,0,0,0,0,0	0,0,1,0,3,0,0,0,0,0,0,0	1,0,5	3,0,1	174	99	1	1	1.0,1.0,0.363,NA,0.159,NA,NA,NA,NA,NA,NA,NA	0.159,NA,0.74	0.181
250	Fyco1	Fyco1	chr9	-	123801221	123801317	123797516	123797727	123819046	123819191	250	64,50,54,39,58,0,0,0,0,0,0,0	1,0,0,0,0,0,0,0,0,0,0,0	7,0,10	0,0,0	195	99	1	1	0.97,1.0,1.0,1.0,1.0,NA,NA,NA,NA,NA,NA,NA	1.0,NA,1.0	-0.006
251	Fyco1	Fyco1	chr9	-	123833097	123833241	123831286	123831377	123834792	123834899	251	17,10,9,2,4,0,0,0,0,0,0,0	2,0,0,0,0,0,0,0,0,0,0,0	4,1,1	0,0,0	198	99	1	1	0.81,1.0,1.0,1.0,1.0,NA,NA,NA,NA,NA,NA,NA	1.0,1.0,1.0	-0.038
253	Zdhhc3	Zdhhc3	chr9	-	123089031	123089156	123084213	123084310	123100262	123100592	253	92,42,85,26,52,0,0,0,0,0,0,0	4,2,0,0,1,0,0,0,0,0,0,0	1,1,9	1,0,0	198	99	1	1	0.92,0.913,1.0,1.0,0.963,NA,NA,NA,NA,NA,NA,NA	0.333,1.0,1.0	0.182
254	Nktr	Nktr	chr9	+	121728577	121728685	121727315	121727390	121729635	121729680	254	56,42,44,20,40,0,0,0,0,0,0,0	2,6,2,4,2,0,0,0,0,0,0,0	13,17,20	0,0,0	198	99	1	1	0.933,0.778,0.917,0.714,0.909,NA,NA,NA,NA,NA,NA,NA	1.0,1.0,1.0	-0.15
258	Ttc21a	Ttc21a	chr9	+	119946618	119946811	119945482	119945581	119950600	119950698	258	15,2,8,4,4,0,0,0,0,0,0,0	0,0,2,0,0,0,0,0,0,0,0,0	0,1,0	0,0,0	198	99	1	1	1.0,1.0,0.667,1.0,1.0,NA,NA,NA,NA,NA,NA,NA	NA,1.0,NA	-0.067
260	Acaa1a	Acaa1a	chr9	+	119344465	119344508	119344172	119344252	119346469	119346568	260	31,13,25,5,16,0,0,0,0,0,0,0	3,0,0,0,0,0,0,0,0,0,0,0	0,5,0	0,0,0	142	99	1	1	0.878,1.0,1.0,1.0,1.0,NA,NA,NA,NA,NA,NA,NA	NA,1.0,NA	-0.024
261	Oxsr1	Oxsr1	chr9	-	119254762	119254885	119251188	119251224	119259201	119259267	261	20,13,43,8,17,0,0,0,0,0,0,0	0,0,0,0,1,0,0,0,0,0,0,0	2,9,4	0,0,0	198	99	1	1	1.0,1.0,1.0,1.0,0.895,NA,NA,NA,NA,NA,NA,NA	1.0,1.0,1.0	-0.021
262	Oxsr1	Oxsr1	chr9	-	119290736	119290865	119284545	119284687	119294414	119294523	262	1,0,3,0,6,0,0,0,0,0,0,0	22,15,15,6,11,0,0,0,0,0,0,0	0,0,0	5,7,2	198	99	1	1	0.022,0.0,0.091,0.0,0.214,NA,NA,NA,NA,NA,NA,NA	0.0,0.0,0.0	0.065
264	Golga4	Golga4	chr9	+	118537241	118537325	118536758	118536943	118538876	118539024	264	51,24,43,38,27,0,0,0,0,0,0,0	12,0,7,0,0,0,0,0,0,0,0,0	32,13,31	0,0,0	183	99	1	1	0.697,1.0,0.769,1.0,1.0,NA,NA,NA,NA,NA,NA,NA	1.0,1.0,1.0	-0.107
265	Golga4	Golga4	chr9	+	118551831	118551963	118548622	118548801	118553434	118553590	265	78,56,102,60,79,0,0,0,0,0,0,0	0,0,0,0,0,0,0,0,0,0,0,0	147179234	0,0,4	198	99	1	1	1.0,1.0,1.0,1.0,1.0,NA,NA,NA,NA,NA,NA,NA	1.0,1.0,0.967	0.011
266	Golga4	Golga4	chr9	+	118555572	118559783	118553434	118553590	118560301	118560423	266	157,96,173,77,127,0,0,0,0,0,0,0	0,0,0,0,0,0,0,0,0,0,0,0	77,62,127	0,1,0	198	99	1	1	1.0,1.0,1.0,1.0,1.0,NA,NA,NA,NA,NA,NA,NA	1.0,0.969,1.0	0.01
267	Azi2	Azi2	chr9	+	118049896	118049996	118049309	118049435	118051353	118051502	267	46,53,75,30,47,0,0,0,0,0,0,0	0,0,8,2,0,0,0,0,0,0,0,0	16,9,19	4,0,0	198	99	1	1	1.0,1.0,0.824,0.882,1.0,NA,NA,NA,NA,NA,NA,NA	0.667,1.0,1.0	0.052
268	Stt3b	Stt3b	chr9	-	115246044	115246257	115242581	115244045	115248504	115248618	268	804,647,1231,317,688,0,0,0,0,0,0,0	0,0,2,0,0,0,0,0,0,0,0,0	71,127,96	0,0,0	198	99	1	1	1.0,1.0,0.997,1.0,1.0,NA,NA,NA,NA,NA,NA,NA	1.0,1.0,1.0	-0.001
269	Stt3b	Stt3b	chr9	-	115248504	115248618	115246044	115246257	115250778	115250952	269	899,736,1374,361,799,0,0,0,0,0,0,0	1,0,0,0,0,0,0,0,0,0,0,0	138301252	0,0,0	198	99	1	1	0.998,1.0,1.0,1.0,1.0,NA,NA,NA,NA,NA,NA,NA	1.0,1.0,1.0	0
270	Stt3b	Stt3b	chr9	-	115257435	115257582	115256132	115256181	115266093	115266193	270	114,98,159,55,96,0,0,0,0,0,0,0	1,0,0,0,0,0,0,0,0,0,0,0	1,0,3	0,0,0	198	99	1	1	0.983,1.0,1.0,1.0,1.0,NA,NA,NA,NA,NA,NA,NA	1.0,NA,1.0	-0.003
271	Stt3b	Stt3b	chr9	-	115258461	115258560	115257435	115257582	115266093	115266193	271	228,179,272,101,203,0,0,0,0,0,0,0	0,0,3,0,0,0,0,0,0,0,0,0	4,0,8	0,0,0	198	99	1	1	1.0,1.0,0.978,1.0,1.0,NA,NA,NA,NA,NA,NA,NA	1.0,NA,1.0	-0.004
272	Cmtm7	Cmtm7	chr9	-	114761906	114762005	114758804	114758886	114763218	114763392	272	1591,818,1481,453,971,0,0,0,0,0,0,0	34,23,31,8,20,0,0,0,0,0,0,0	4,0,3	0,0,0	198	99	1	1	0.959,0.947,0.96,0.966,0.96,NA,NA,NA,NA,NA,NA,NA	1.0,NA,1.0	-0.042
273	Dync1li1	Dync1li1	chr9	+	114719857	114719902	114717862	114717922	114720548	114720669	273	41,36,59,18,29,0,0,0,0,0,0,0	0,0,0,0,4,0,0,0,0,0,0,0	8,7,14	0,0,0	144	99	1	1	1.0,1.0,1.0,1.0,0.833,NA,NA,NA,NA,NA,NA,NA	1.0,1.0,1.0	-0.033
274	Cnot10	Cnot10	chr9	-	114593436	114593512	114591515	114591692	114597478	114597606	274	72,79,122,27,59,0,0,0,0,0,0,0	0,2,0,0,1,0,0,0,0,0,0,0	0,1,0	0,0,0	175	99	1	1	1.0,0.957,1.0,1.0,0.971,NA,NA,NA,NA,NA,NA,NA	NA,1.0,NA	-0.014
275	Cnot10	Cnot10	chr9	-	114597794	114597830	114597478	114597606	114598704	114598835	275	42,17,25,12,16,0,0,0,0,0,0,0	0,7,3,3,0,0,0,0,0,0,0,0	2,0,0	0,0,0	135	99	1	1	1.0,0.64,0.859,0.746,1.0,NA,NA,NA,NA,NA,NA,NA	1.0,NA,NA	-0.151
276	Ubp1	Ubp1	chr9	+	113959375	113959483	113958828	113958939	113964551	113964655	276	45,11,53,11,23,0,0,0,0,0,0,0	30,13,26,22,24,0,0,0,0,0,0,0	2,0,7	33,27,47	198	99	1	1	0.429,0.297,0.505,0.2,0.324,NA,NA,NA,NA,NA,NA,NA	0.029,0.0,0.069	0.318
277	Ubp1	Ubp1	chr9	+	113970141	113970260	113969325	113969416	113972750	113972893	277	58,44,114,30,57,0,0,0,0,0,0,0	0,0,0,0,0,0,0,0,0,0,0,0	3,3,6	2,0,0	198	99	1	1	1.0,1.0,1.0,1.0,1.0,NA,NA,NA,NA,NA,NA,NA	0.429,1.0,1.0	0.19
278	Ubp1	Ubp1	chr9	+	113973518	113973570	113972750	113972893	113975345	113977201	278	47,32,82,14,42,0,0,0,0,0,0,0	0,0,1,1,1,0,0,0,0,0,0,0	2,0,5	0,0,0	151	99	1	1	1.0,1.0,0.982,0.902,0.965,NA,NA,NA,NA,NA,NA,NA	1.0,NA,1.0	-0.03
279	Clasp2	Clasp2	chr9	+	113766567	113766671	113761589	113761668	113770196	113770288	279	63,37,97,33,77,0,0,0,0,0,0,0	0,0,0,0,2,0,0,0,0,0,0,0	4,7,4	0,0,0	198	99	1	1	1.0,1.0,1.0,1.0,0.951,NA,NA,NA,NA,NA,NA,NA	1.0,1.0,1.0	-0.01
280	Clasp2	Clasp2	chr9	+	113813141	113813288	113786563	113786634	113835174	113835254	280	95,96,183,55,89,0,0,0,0,0,0,0	1,0,0,0,1,0,0,0,0,0,0,0	13,9,19	0,0,0	198	99	1	1	0.979,1.0,1.0,1.0,0.978,NA,NA,NA,NA,NA,NA,NA	1.0,1.0,1.0	-0.009
281	Clasp2	Clasp2	chr9	+	113853348	113853404	113852622	113852790	113854172	113854346	281	27,40,78,9,35,0,0,0,0,0,0,0	1,0,0,0,0,0,0,0,0,0,0,0	0,0,2	0,0,0	155	99	1	1	0.945,1.0,1.0,1.0,1.0,NA,NA,NA,NA,NA,NA,NA	NA,NA,1.0	-0.011
283	Pdcd6ip	Pdcd6ip	chr9	-	113656016	113656207	113651743	113655107	113657085	113657209	283	261,195,373,81,251,0,0,0,0,0,0,0	1,3,2,0,4,0,0,0,0,0,0,0	4,6,6	0,0,0	198	99	1	1	0.992,0.97,0.989,1.0,0.969,NA,NA,NA,NA,NA,NA,NA	1.0,1.0,1.0	-0.016
284	Pdcd6ip	Pdcd6ip	chr9	-	113657085	113657209	113651743	113655107	113659830	113659925	284	248,189,287,79,191,0,0,0,0,0,0,0	1,0,0,1,0,0,0,0,0,0,0,0	184222211	0,0,0	198	99	1	1	0.992,1.0,1.0,0.975,1.0,NA,NA,NA,NA,NA,NA,NA	1.0,1.0,1.0	-0.007
285	Pdcd6ip	Pdcd6ip	chr9	-	113685306	113685423	113679952	113680175	113687624	113687725	285	392,252,465,113,301,0,0,0,0,0,0,0	0,4,1,0,0,0,0,0,0,0,0,0	37,46,71	0,0,0	198	99	1	1	1.0,0.969,0.996,1.0,1.0,NA,NA,NA,NA,NA,NA,NA	1.0,1.0,1.0	-0.007
286	Pdcd6ip	Pdcd6ip	chr9	-	113685306	113685438	113679952	113680175	113687624	113687725	286	187,120,213,51,156,0,0,0,0,0,0,0	0,4,1,0,0,0,0,0,0,0,0,0	28,35,56	0,0,0	198	99	1	1	1.0,0.938,0.991,1.0,1.0,NA,NA,NA,NA,NA,NA,NA	1.0,1.0,1.0	-0.014
287	Pdcd6ip	Pdcd6ip	chr9	-	113691452	113691580	113689574	113689728	113697505	113697575	287	170,113,194,64,127,0,0,0,0,0,0,0	1,1,1,0,0,0,0,0,0,0,0,0	91,140,84	0,0,0	198	99	1	1	0.988,0.983,0.99,1.0,1.0,NA,NA,NA,NA,NA,NA,NA	1.0,1.0,1.0	-0.008
288	Mlh1	Mlh1	chr9	-	111230900	111231065	111230242	111230335	111233322	111233386	288	43,33,105,18,62,0,0,0,0,0,0,0	0,0,1,0,0,0,0,0,0,0,0,0	4,1,17	0,0,0	198	99	1	1	1.0,1.0,0.981,1.0,1.0,NA,NA,NA,NA,NA,NA,NA	1.0,1.0,1.0	-0.004
289	Mlh1	Mlh1	chr9	-	111252863	111252976	111249219	111249313	111255627	111255716	289	88,84,133,31,109,0,0,0,0,0,0,0	0,0,0,2,0,0,0,0,0,0,0,0	61,42,128	0,0,0	198	99	1	1	1.0,1.0,1.0,0.886,1.0,NA,NA,NA,NA,NA,NA,NA	1.0,1.0,1.0	-0.023
290	Lrrfip2	Lrrfip2	chr9	+	111167199	111167244	111161302	111161389	111188761	111188806	290	0,0,9,0,0,0,0,0,0,0,0,0	70,24,64,30,49,0,0,0,0,0,0,0	2,38,2	46,43,46	144	99	1	1	0.0,0.0,0.088,0.0,0.0,NA,NA,NA,NA,NA,NA,NA	0.029,0.378,0.029	-0.128
291	Lrrfip2	Lrrfip2	chr9	+	111205754	111205847	111199664	111199835	111214140	111214273	291	40,61,87,19,57,0,0,0,0,0,0,0	0,0,1,0,0,0,0,0,0,0,0,0	43,55,39	0,0,0	192	99	1	1	1.0,1.0,0.978,1.0,1.0,NA,NA,NA,NA,NA,NA,NA	1.0,1.0,1.0	-0.004
292	Lrrfip2	Lrrfip2	chr9	+	111223265	111223370	111222157	111222237	111223949	111225668	292	193,145,278,102,168,0,0,0,0,0,0,0	0,0,0,0,2,0,0,0,0,0,0,0	131202141	0,0,0	198	99	1	1	1.0,1.0,1.0,1.0,0.977,NA,NA,NA,NA,NA,NA,NA	1.0,1.0,1.0	-0.005
294	Scap	Scap	chr9	+	110372975	110373196	110372196	110372354	110373389	110373495	294	99,89,201,55,108,0,0,0,0,0,0,0	2,0,0,0,0,0,0,0,0,0,0,0	3,16,12	0,0,0	198	99	1	1	0.961,1.0,1.0,1.0,1.0,NA,NA,NA,NA,NA,NA,NA	1.0,1.0,1.0	-0.008
295	Smarcc1	Smarcc1	chr9	+	110139548	110139634	110135568	110135688	110147044	110147126	295	193,155,236,72,148,0,0,0,0,0,0,0	0,0,0,1,0,0,0,0,0,0,0,0	9,65,15	0,0,0	185	99	1	1	1.0,1.0,1.0,0.975,1.0,NA,NA,NA,NA,NA,NA,NA	1.0,1.0,1.0	-0.005
296	Smarcc1	Smarcc1	chr9	+	110175041	110175101	110173880	110174005	110177467	110177505	296	241,207,352,100,221,0,0,0,0,0,0,0	0,0,0,1,0,0,0,0,0,0,0,0	96,62,225	0,0,0	159	99	1	1	1.0,1.0,1.0,0.984,1.0,NA,NA,NA,NA,NA,NA,NA	1.0,1.0,1.0	-0.003
297	Smarcc1	Smarcc1	chr9	+	110190902	110190962	110187879	110187993	110196152	110196411	297	296,244,460,109,294,0,0,0,0,0,0,0	0,1,0,0,0,0,0,0,0,0,0,0	18,6,17	0,0,0	159	99	1	1	1.0,0.993,1.0,1.0,1.0,NA,NA,NA,NA,NA,NA,NA	1.0,1.0,1.0	-0.001
298	Smarcc1	Smarcc1	chr9	+	110213508	110213643	110205998	110206153	110221891	110222156	298	424,337,631,195,336,0,0,0,0,0,0,0	0,1,0,0,1,0,0,0,0,0,0,0	25,10,36	0,0,0	198	99	1	1	1.0,0.994,1.0,1.0,0.994,NA,NA,NA,NA,NA,NA,NA	1.0,1.0,1.0	-0.002
299	Mtap4	Mtap4	chr9	+	110026100	110026223	109999771	109999840	110027678	110027792	299	251,227,335,72,217,0,0,0,0,0,0,0	1,0,1,0,0,0,0,0,0,0,0,0	38,26,59	0,0,0	198	99	1	1	0.992,1.0,0.994,1.0,1.0,NA,NA,NA,NA,NA,NA,NA	1.0,1.0,1.0	-0.003
300	Mtap4	Mtap4	chr9	+	110032098	110032233	110027678	110027792	110034372	110035506	300	295,244,327,119,230,0,0,0,0,0,0,0	2,5,0,2,0,0,0,0,0,0,0,0	41,54,70	0,1,0	198	99	1	1	0.987,0.961,1.0,0.967,1.0,NA,NA,NA,NA,NA,NA,NA	1.0,0.964,1.0	-0.005
301	Mtap4	Mtap4	chr9	+	110071025	110071139	110068692	110068985	110072612	110072705	301	33,17,41,8,18,0,0,0,0,0,0,0	0,1,0,1,0,0,0,0,0,0,0,0	0,2,3	0,0,0	198	99	1	1	1.0,0.895,1.0,0.8,1.0,NA,NA,NA,NA,NA,NA,NA	NA,1.0,1.0	-0.061
302	Mtap4	Mtap4	chr9	+	110071025	110071139	110068692	110068985	110078002	110078084	302	17,6,16,5,11,0,0,0,0,0,0,0	11,7,2,3,1,0,0,0,0,0,0,0	0,2,2	2,0,0	198	99	1	1	0.436,0.3,0.8,0.455,0.846,NA,NA,NA,NA,NA,NA,NA	0.0,1.0,1.0	-0.099
303	Mtap4	Mtap4	chr9	+	110072612	110072705	110068692	110068985	110078002	110078084	303	13,16,28,2,10,0,0,0,0,0,0,0	11,7,2,3,1,0,0,0,0,0,0,0	1,0,1	2,0,0	192	99	1	1	0.379,0.541,0.878,0.256,0.838,NA,NA,NA,NA,NA,NA,NA	0.205,NA,1.0	-0.024
304	Mtap4	Mtap4	chr9	+	110072612	110072705	110071025	110071139	110078002	110078084	304	29,26,53,5,17,0,0,0,0,0,0,0	0,0,0,1,0,0,0,0,0,0,0,0	1,0,2	0,0,0	192	99	1	1	1.0,1.0,1.0,0.721,1.0,NA,NA,NA,NA,NA,NA,NA	1.0,NA,1.0	-0.056
305	Cdc25a	Cdc25a	chr9	+	109879230	109879267	109878267	109878310	109879833	109879935	305	61,49,61,31,54,0,0,0,0,0,0,0	1,0,0,0,0,0,0,0,0,0,0,0	14,17,8	1,0,0	136	99	1	1	0.978,1.0,1.0,1.0,1.0,NA,NA,NA,NA,NA,NA,NA	0.911,1.0,1.0	0.025
306	Cdc25a	Cdc25a	chr9	+	109881472	109881577	109879833	109879935	109883488	109883614	306	63,34,68,30,39,0,0,0,0,0,0,0	0,1,0,0,0,0,0,0,0,0,0,0	9,45,11	0,0,0	198	99	1	1	1.0,0.944,1.0,1.0,1.0,NA,NA,NA,NA,NA,NA,NA	1.0,1.0,1.0	-0.011
308	Nme6	Nme6	chr9	+	109839607	109839710	109835317	109835414	109841475	109841515	308	62,43,80,20,40,0,0,0,0,0,0,0	0,0,0,0,1,0,0,0,0,0,0,0	0,1,0	0,0,0	198	99	1	1	1.0,1.0,1.0,1.0,0.952,NA,NA,NA,NA,NA,NA,NA	NA,1.0,NA	-0.01
309	Ccdc72	Ccdc72	chr9	-	109082170	109082226	109082001	109082089	109082326	109082381	309	352,200,383,139,279,0,0,0,0,0,0,0	0,0,0,0,0,0,0,0,0,0,0,0	126,96,166	7,4,16	155	99	1	1	1.0,1.0,1.0,1.0,1.0,NA,NA,NA,NA,NA,NA,NA	0.92,0.939,0.869	0.091
310	Shisa5	Shisa5	chr9	+	109055977	109056093	109051366	109051453	109056286	109056505	310	286,188,395,110,304,0,0,0,0,0,0,0	0,0,0,0,0,0,0,0,0,0,0,0	127011501566	0,0,4	198	99	1	1	1.0,1.0,1.0,1.0,1.0,NA,NA,NA,NA,NA,NA,NA	1.0,1.0,0.995	0.002
311	Pfkfb4	Pfkfb4	chr9	+	109028893	109028958	109027744	109027807	109030328	109032225	311	10,1,10,4,4,0,0,0,0,0,0,0	0,1,1,0,0,0,0,0,0,0,0,0	1,0,1	0,0,0	164	99	1	1	1.0,0.376,0.858,1.0,1.0,NA,NA,NA,NA,NA,NA,NA	1.0,NA,1.0	-0.153
314	Ip6k2	Ip6k2	chr9	+	108798109	108798178	108795993	108796396	108798270	108798493	314	1,2,0,0,0,0,0,0,0,0,0,0	6,10,30,9,25,0,0,0,0,0,0,0	2,0,10	4,0,4	168	99	1	1	0.089,0.105,0.0,0.0,0.0,NA,NA,NA,NA,NA,NA,NA	0.228,NA,0.596	-0.373
315	Dalrd3	Dalrd3	chr9	+	108571940	108572117	108571781	108571864	108572186	108572297	315	110,89,138,39,80,0,0,0,0,0,0,0	4,0,8,1,1,0,0,0,0,0,0,0	1,0,2	0,0,0	198	99	1	1	0.932,1.0,0.896,0.951,0.976,NA,NA,NA,NA,NA,NA,NA	1.0,NA,1.0	-0.049
316	Ndufaf3	Ndufaf3	chr9	-	108566340	108566407	108566158	108566259	108566555	108566751	316	334,186,372,98,225,0,0,0,0,0,0,0	0,0,2,1,2,0,0,0,0,0,0,0	0,4,3	0,0,0	166	99	1	1	1.0,1.0,0.991,0.983,0.985,NA,NA,NA,NA,NA,NA,NA	NA,1.0,1.0	-0.008
317	Impdh2	Impdh2	chr9	+	108562791	108562879	108562173	108562380	108563135	108563335	317	220,178,300,61,172,0,0,0,0,0,0,0	0,0,0,0,0,0,0,0,0,0,0,0	15,35,23	0,1,0	187	99	1	1	1.0,1.0,1.0,1.0,1.0,NA,NA,NA,NA,NA,NA,NA	1.0,0.949,1.0	0.017
318	Qars	Qars	chr9	+	108515106	108515232	108514966	108515033	108515795	108515941	318	273,230,465,134,343,0,0,0,0,0,0,0	1,0,0,0,0,0,0,0,0,0,0,0	69,115,72	0,0,0	198	99	1	1	0.993,1.0,1.0,1.0,1.0,NA,NA,NA,NA,NA,NA,NA	1.0,1.0,1.0	-0.001
320	Usp4	Usp4	chr9	+	108365829	108365970	108362836	108362898	108366760	108366878	320	90,79,139,18,72,0,0,0,0,0,0,0	6,3,1,5,9,0,0,0,0,0,0,0	19,32,28	2,7,3	198	99	1	1	0.882,0.929,0.986,0.643,0.8,NA,NA,NA,NA,NA,NA,NA	0.826,0.696,0.824	0.066
321	Usp4	Usp4	chr9	+	108388276	108388380	108384806	108384956	108390979	108391068	321	141,87,188,51,96,0,0,0,0,0,0,0	2,4,4,0,8,0,0,0,0,0,0,0	3,16,7	0,0,0	198	99	1	1	0.972,0.916,0.959,1.0,0.857,NA,NA,NA,NA,NA,NA,NA	1.0,1.0,1.0	-0.059
322	Uba7	Uba7	chr9	+	107980028	107980182	107979762	107979837	107980876	107980959	322	79,24,86,26,78,0,0,0,0,0,0,0	2,0,0,0,0,0,0,0,0,0,0,0	0,1,3	0,0,0	198	99	1	1	0.952,1.0,1.0,1.0,1.0,NA,NA,NA,NA,NA,NA,NA	NA,1.0,1.0	-0.01
323	Traip	Traip	chr9	+	107962253	107962341	107961541	107961655	107962830	107962920	323	63,31,75,12,39,0,0,0,0,0,0,0	0,0,0,0,0,0,0,0,0,0,0,0	0,0,1	5,0,0	187	99	1	1	1.0,1.0,1.0,1.0,1.0,NA,NA,NA,NA,NA,NA,NA	0.0,NA,1.0	0.5
325	Rbm5	Rbm5	chr9	-	107742600	107742698	107742391	107742521	107743836	107743911	325	176,130,288,84,188,0,0,0,0,0,0,0	0,0,0,0,1,0,0,0,0,0,0,0	39103116	0,0,0	197	99	1	1	1.0,1.0,1.0,1.0,0.99,NA,NA,NA,NA,NA,NA,NA	1.0,1.0,1.0	-0.002
326	Rbm5	Rbm5	chr9	-	107750007	107750092	107749707	107749799	107750462	107750548	326	197,175,295,79,214,0,0,0,0,0,0,0	18,11,13,5,2,0,0,0,0,0,0,0	30,15,34	2,0,9	184	99	1	1	0.855,0.895,0.924,0.895,0.983,NA,NA,NA,NA,NA,NA,NA	0.89,1.0,0.67	0.057
327	Rbm5	Rbm5	chr9	-	107750462	107750548	107749707	107749799	107751718	107751791	327	176,145,246,70,136,0,0,0,0,0,0,0	0,0,0,1,0,0,0,0,0,0,0,0	49,14,57	0,0,0	185	99	1	1	1.0,1.0,1.0,0.974,1.0,NA,NA,NA,NA,NA,NA,NA	1.0,1.0,1.0	-0.005
328	Rbm5	Rbm5	chr9	-	107755852	107755913	107754422	107754488	107756908	107756992	328	403,332,548,140,418,0,0,0,0,0,0,0	16,24,19,5,19,0,0,0,0,0,0,0	109149151	15,23,33	160	99	1	1	0.94,0.895,0.947,0.945,0.932,NA,NA,NA,NA,NA,NA,NA	0.818,0.8,0.739	0.146
329	Rbm5	Rbm5	chr9	-	107759775	107759849	107756908	107756992	107760321	107760391	329	344,301,458,140,374,0,0,0,0,0,0,0	72,49,94,19,63,0,0,0,0,0,0,0	66,60,82	40,54,77	173	99	1	1	0.732,0.779,0.736,0.808,0.773,NA,NA,NA,NA,NA,NA,NA	0.486,0.389,0.379	0.348
330	Rbm5	Rbm5	chr9	-	107760321	107760391	107756908	107756992	107765494	107765650	330	282,220,405,120,215,0,0,0,0,0,0,0	0,0,1,0,0,0,0,0,0,0,0,0	224231320	0,0,0	169	99	1	1	1.0,1.0,0.996,1.0,1.0,NA,NA,NA,NA,NA,NA,NA	1.0,1.0,1.0	-0.001
331	Gnai2	Gnai2	chr9	-	107616413	107616543	107616154	107616308	107616934	107617063	331	1725,1445,2082,612,1472,0,0,0,0,0,0,0	1,1,4,0,0,0,0,0,0,0,0,0	267376391	0,1,1	198	99	1	1	0.999,0.999,0.996,1.0,1.0,NA,NA,NA,NA,NA,NA,NA	1.0,0.995,0.995	0.002
333	Mapkapk3	Mapkapk3	chr9	-	107257414	107257500	107257061	107257142	107258329	107258454	333	253,176,309,92,218,0,0,0,0,0,0,0	0,1,0,0,0,0,0,0,0,0,0,0	113129147	0,0,0	185	99	1	1	1.0,0.989,1.0,1.0,1.0,NA,NA,NA,NA,NA,NA,NA	1.0,1.0,1.0	-0.002
334	Mapkapk3	Mapkapk3	chr9	-	107258813	107258889	107258329	107258454	107260044	107260168	334	1046,778,1421,404,1091,0,0,0,0,0,0,0	0,1,0,1,0,0,0,0,0,0,0,0	243243365	0,0,0	175	99	1	1	1.0,0.998,1.0,0.996,1.0,NA,NA,NA,NA,NA,NA,NA	1.0,1.0,1.0	-0.001
335	Mapkapk3	Mapkapk3	chr9	-	107262422	107262487	107261877	107261957	107263624	107263764	335	1104,760,1200,355,928,0,0,0,0,0,0,0	9,1,0,0,4,0,0,0,0,0,0,0	113,78,145	0,0,14	164	99	1	1	0.987,0.998,1.0,1.0,0.993,NA,NA,NA,NA,NA,NA,NA	1.0,1.0,0.862	0.042
336	Mapkapk3	Mapkapk3	chr9	-	107262422	107262487	107261877	107261957	107289119	107289396	336	439,325,477,159,393,0,0,0,0,0,0,0	3,2,3,4,4,0,0,0,0,0,0,0	107,70,128	2,0,0	164	99	1	1	0.989,0.99,0.99,0.96,0.983,NA,NA,NA,NA,NA,NA,NA	0.97,1.0,1.0	-0.008
337	Mapkapk3	Mapkapk3	chr9	-	107263624	107263764	107261877	107261957	107289119	107289396	337	422,296,490,122,355,0,0,0,0,0,0,0	3,2,3,4,4,0,0,0,0,0,0,0	1,0,15	2,0,0	198	99	1	1	0.986,0.987,0.988,0.938,0.978,NA,NA,NA,NA,NA,NA,NA	0.2,NA,1.0	0.375
338	Mapkapk3	Mapkapk3	chr9	-	107263624	107263764	107262422	107262487	107289119	107289396	338	1078,731,1213,318,886,0,0,0,0,0,0,0	0,1,0,0,0,0,0,0,0,0,0,0	8,8,18	0,0,0	198	99	1	1	1.0,0.997,1.0,1.0,1.0,NA,NA,NA,NA,NA,NA,NA	1.0,1.0,1.0	-0.001
339	Vprbp	Vprbp	chr9	+	106844135	106844294	106839031	106839133	106846658	106846838	339	54,38,79,21,49,0,0,0,0,0,0,0	0,0,2,0,0,0,0,0,0,0,0,0	0,15,0	0,0,0	198	99	1	1	1.0,1.0,0.952,1.0,1.0,NA,NA,NA,NA,NA,NA,NA	NA,1.0,NA	-0.01
340	Rad54l2	Rad54l2	chr9	-	106704064	106704270	106703491	106703664	106705767	106705867	340	84,49,98,42,59,0,0,0,0,0,0,0	1,0,0,0,0,0,0,0,0,0,0,0	10,10,9	0,0,0	198	99	1	1	0.977,1.0,1.0,1.0,1.0,NA,NA,NA,NA,NA,NA,NA	1.0,1.0,1.0	-0.005
342	Poc1a	Poc1a	chr9	+	106329872	106330016	106307940	106308033	106349681	106349891	342	173,164,244,57,186,0,0,0,0,0,0,0	0,0,0,1,3,0,0,0,0,0,0,0	6,48,23	0,0,0	198	99	1	1	1.0,1.0,1.0,0.966,0.969,NA,NA,NA,NA,NA,NA,NA	1.0,1.0,1.0	-0.013
343	Alas1	Alas1	chr9	-	106235387	106235550	106233454	106234197	106236439	106236708	343	2273,1505,2744,690,1807,0,0,0,0,0,0,0	0,3,1,0,1,0,0,0,0,0,0,0	1,0,4	0,0,0	198	99	1	1	1.0,0.996,0.999,1.0,0.999,NA,NA,NA,NA,NA,NA,NA	1.0,NA,1.0	-0.001
344	Alas1	Alas1	chr9	-	106238074	106238239	106236439	106236708	106238642	106238822	344	820,557,1018,200,584,0,0,0,0,0,0,0	0,0,0,0,2,0,0,0,0,0,0,0	4,24,11	0,0,0	198	99	1	1	1.0,1.0,1.0,1.0,0.993,NA,NA,NA,NA,NA,NA,NA	1.0,1.0,1.0	-0.001
345	Alas1	Alas1	chr9	-	106241115	106241338	106239531	106239716	106241635	106241785	345	702,381,678,176,466,0,0,0,0,0,0,0	1,1,0,0,0,0,0,0,0,0,0,0	6,0,8	0,0,0	198	99	1	1	0.997,0.995,1.0,1.0,1.0,NA,NA,NA,NA,NA,NA,NA	1.0,NA,1.0	-0.002
346	Ppm1m	Ppm1m	chr9	-	106196367	106196431	106196049	106196157	106196592	106196711	346	154,114,225,51,135,0,0,0,0,0,0,0	0,0,0,0,1,0,0,0,0,0,0,0	4,2,5	0,0,0	163	99	1	1	1.0,1.0,1.0,1.0,0.988,NA,NA,NA,NA,NA,NA,NA	1.0,1.0,1.0	-0.002
347	Wdr82	Wdr82	chr9	+	106183615	106183715	106180565	106180632	106184179	106184296	347	85,45,102,25,59,0,0,0,0,0,0,0	0,2,3,0,1,0,0,0,0,0,0,0	20,30,34	0,0,0	198	99	1	1	1.0,0.918,0.944,1.0,0.967,NA,NA,NA,NA,NA,NA,NA	1.0,1.0,1.0	-0.034
348	Atp2c1	Atp2c1	chr9	-	105414633	105414775	105411361	105413189	105418049	105418145	348	109,88,120,37,105,0,0,0,0,0,0,0	0,1,6,3,2,0,0,0,0,0,0,0	11,19,34	0,0,0	198	99	1	1	1.0,0.978,0.909,0.86,0.963,NA,NA,NA,NA,NA,NA,NA	1.0,1.0,1.0	-0.058
349	Atp2c1	Atp2c1	chr9	-	105445217	105445315	105442945	105443041	105446051	105446176	349	81,47,120,28,58,0,0,0,0,0,0,0	0,1,0,0,0,0,0,0,0,0,0,0	90,84,70	0,0,0	197	99	1	1	1.0,0.959,1.0,1.0,1.0,NA,NA,NA,NA,NA,NA,NA	1.0,1.0,1.0	-0.008
350	Atp2c1	Atp2c1	chr9	-	105464625	105464661	105461016	105461078	105466582	105466672	350	14,5,12,3,2,0,0,0,0,0,0,0	0,0,0,0,0,0,0,0,0,0,0,0	0,1,5	1,1,0	135	99	1	1	1.0,1.0,1.0,1.0,1.0,NA,NA,NA,NA,NA,NA,NA	0.0,0.423,1.0	0.526
351	Atp2c1	Atp2c1	chr9	-	105494414	105494482	105470036	105470147	105494892	105495133	351	2,1,3,0,6,0,0,0,0,0,0,0	0,1,0,0,1,0,0,0,0,0,0,0	2,7,1	0,0,0	167	99	1	1	1.0,0.372,1.0,NA,0.781,NA,NA,NA,NA,NA,NA,NA	1.0,1.0,1.0	-0.212
352	Atp2c1	Atp2c1	chr9	-	105494414	105494597	105470036	105470147	105494892	105495133	352	5,2,5,0,9,0,0,0,0,0,0,0	0,1,0,0,1,0,0,0,0,0,0,0	2,11,1	0,0,0	198	99	1	1	1.0,0.5,1.0,NA,0.818,NA,NA,NA,NA,NA,NA,NA	1.0,1.0,1.0	-0.17
354	Uba5	Uba5	chr9	-	104049233	104049340	104046587	104047686	104049522	104049601	354	183,185,236,79,187,0,0,0,0,0,0,0	0,0,0,1,0,0,0,0,0,0,0,0	47,23,62	0,0,0	198	99	1	1	1.0,1.0,1.0,0.975,1.0,NA,NA,NA,NA,NA,NA,NA	1.0,1.0,1.0	-0.005
355	Cdv3	Cdv3	chr9	-	103356279	103356439	103353101	103355313	103359875	103360018	355	127,127,205,41,133,0,0,0,0,0,0,0	0,0,0,0,0,0,0,0,0,0,0,0	104154141	0,0,1	198	99	1	1	1.0,1.0,1.0,1.0,1.0,NA,NA,NA,NA,NA,NA,NA	1.0,1.0,0.986	0.005
356	Cdv3	Cdv3	chr9	-	103356279	103356439	103353101	103356026	103359875	103360018	356	139,134,213,44,145,0,0,0,0,0,0,0	0,0,0,0,0,0,0,0,0,0,0,0	92164129	2,0,0	198	99	1	1	1.0,1.0,1.0,1.0,1.0,NA,NA,NA,NA,NA,NA,NA	0.958,1.0,1.0	0.014
357	Topbp1	Topbp1	chr9	+	103311493	103311675	103309816	103309960	103312771	103312968	357	260,151,336,85,192,0,0,0,0,0,0,0	0,0,0,0,0,0,0,0,0,0,0,0	18,88,32	3,0,0	198	99	1	1	1.0,1.0,1.0,1.0,1.0,NA,NA,NA,NA,NA,NA,NA	0.75,1.0,1.0	0.083
358	Topbp1	Topbp1	chr9	+	103335811	103335958	103334055	103334179	103336063	103336166	358	97,73,120,44,69,0,0,0,0,0,0,0	11,5,3,2,3,0,0,0,0,0,0,0	26,36,36	0,0,2	198	99	1	1	0.815,0.88,0.952,0.917,0.92,NA,NA,NA,NA,NA,NA,NA	1.0,1.0,0.9	-0.07
359	Topbp1	Topbp1	chr9	+	103344790	103344954	103343924	103344036	103345741	103345879	359	314,257,441,144,343,0,0,0,0,0,0,0	0,0,2,0,0,0,0,0,0,0,0,0	2,2,6	0,0,0	198	99	1	1	1.0,1.0,0.991,1.0,1.0,NA,NA,NA,NA,NA,NA,NA	1.0,1.0,1.0	-0.002
360	Trf	Trf	chr9	-	103222050	103222228	103220892	103221044	103222934	103223113	360	103,76,118,29,103,0,0,0,0,0,0,0	0,0,0,0,1,0,0,0,0,0,0,0	4,10,8	0,0,0	198	99	1	1	1.0,1.0,1.0,1.0,0.981,NA,NA,NA,NA,NA,NA,NA	1.0,1.0,1.0	-0.004
362	Pccb	Pccb	chr9	-	101012704	101012815	100999164	100999273	101023135	101023249	362	50,36,62,10,55,0,0,0,0,0,0,0	0,0,1,0,0,0,0,0,0,0,0,0	0,0,5	0,0,1	198	99	1	1	1.0,1.0,0.969,1.0,1.0,NA,NA,NA,NA,NA,NA,NA	NA,NA,0.714	0.28
364	Stag1	Stag1	chr9	+	100737977	100738142	100712437	100712540	100757689	100757786	364	316,245,469,121,262,0,0,0,0,0,0,0	3,0,1,0,0,0,0,0,0,0,0,0	134152186	0,0,0	198	99	1	1	0.981,1.0,0.996,1.0,1.0,NA,NA,NA,NA,NA,NA,NA	1.0,1.0,1.0	-0.005
365	Stag1	Stag1	chr9	+	100757689	100757786	100737977	100738142	100776755	100776832	365	347,265,470,144,278,0,0,0,0,0,0,0	8,6,5,6,3,0,0,0,0,0,0,0	273405382	7,7,15	196	99	1	1	0.956,0.957,0.979,0.924,0.979,NA,NA,NA,NA,NA,NA,NA	0.952,0.967,0.928	0.01
366	Stag1	Stag1	chr9	+	100757689	100757786	100737977	100738142	100796703	100796855	366	198,141,266,69,149,0,0,0,0,0,0,0	0,0,0,0,1,0,0,0,0,0,0,0	83125117	1,0,0	196	99	1	1	1.0,1.0,1.0,1.0,0.987,NA,NA,NA,NA,NA,NA,NA	0.977,1.0,1.0	0.005
367	Stag1	Stag1	chr9	+	100776755	100776832	100737977	100738142	100796703	100796855	367	7,4,9,4,3,0,0,0,0,0,0,0	0,0,0,0,1,0,0,0,0,0,0,0	4,6,9	1,0,0	176	99	1	1	1.0,1.0,1.0,1.0,0.628,NA,NA,NA,NA,NA,NA,NA	0.692,1.0,1.0	0.028
368	Stag1	Stag1	chr9	+	100776755	100776832	100757689	100757786	100796703	100796855	368	128,97,165,57,111,0,0,0,0,0,0,0	7,0,0,0,0,0,0,0,0,0,0,0	130171179	0,0,0	176	99	1	1	0.911,1.0,1.0,1.0,1.0,NA,NA,NA,NA,NA,NA,NA	1.0,1.0,1.0	-0.018
369	Stag1	Stag1	chr9	+	100786491	100786696	100776755	100776832	100796703	100796855	369	309,270,435,146,254,0,0,0,0,0,0,0	0,0,6,0,1,0,0,0,0,0,0,0	163214192	0,0,3	198	99	1	1	1.0,1.0,0.973,1.0,0.992,NA,NA,NA,NA,NA,NA,NA	1.0,1.0,0.97	0.003
370	Stag1	Stag1	chr9	+	100887379	100887483	100880775	100880893	100887829	100887922	370	139,108,242,68,143,0,0,0,0,0,0,0	0,0,0,0,1,0,0,0,0,0,0,0	81,8,81	0,0,3	198	99	1	1	1.0,1.0,1.0,1.0,0.986,NA,NA,NA,NA,NA,NA,NA	1.0,1.0,0.931	0.02
371	Stag1	Stag1	chr9	+	100928022	100928115	100908636	100908717	100929840	100930015	371	143,103,124,31,82,0,0,0,0,0,0,0	0,0,1,0,0,0,0,0,0,0,0,0	8,4,8	0,0,0	192	99	1	1	1.0,1.0,0.985,1.0,1.0,NA,NA,NA,NA,NA,NA,NA	1.0,1.0,1.0	-0.003
372	Stag1	Stag1	chr9	+	100929840	100930015	100928022	100928115	100931586	100931726	372	136,108,151,36,90,0,0,0,0,0,0,0	0,0,0,0,1,0,0,0,0,0,0,0	26,34,16	0,0,0	198	99	1	1	1.0,1.0,1.0,1.0,0.978,NA,NA,NA,NA,NA,NA,NA	1.0,1.0,1.0	-0.004
373	Stag1	Stag1	chr9	+	100951606	100951781	100947081	100947287	100954220	100954335	373	61,54,97,23,46,0,0,0,0,0,0,0	0,1,0,0,0,0,0,0,0,0,0,0	48,22,57	0,0,0	198	99	1	1	1.0,0.964,1.0,1.0,1.0,NA,NA,NA,NA,NA,NA,NA	1.0,1.0,1.0	-0.007
374	Stag1	Stag1	chr9	+	100953485	100953596	100951606	100951781	100954220	100954335	374	70,86,144,32,69,0,0,0,0,0,0,0	9,2,11,2,3,0,0,0,0,0,0,0	86101102	1,11,0	198	99	1	1	0.795,0.956,0.867,0.889,0.92,NA,NA,NA,NA,NA,NA,NA	0.977,0.821,1.0	-0.047
375	Nck1	Nck1	chr9	-	100497257	100497970	100495002	100495671	100508428	100508672	375	133,89,180,44,131,0,0,0,0,0,0,0	0,0,0,0,2,0,0,0,0,0,0,0	39,52,56	0,0,0	198	99	1	1	1.0,1.0,1.0,1.0,0.97,NA,NA,NA,NA,NA,NA,NA	1.0,1.0,1.0	-0.006
376	Armc8	Armc8	chr9	-	99496150	99496246	99487863	99487959	99497242	99497392	376	132,75,195,53,90,0,0,0,0,0,0,0	1,0,3,5,2,0,0,0,0,0,0,0	22,2,23	2,0,0	195	99	1	1	0.985,1.0,0.971,0.843,0.958,NA,NA,NA,NA,NA,NA,NA	0.848,1.0,1.0	0.002
377	Armc8	Armc8	chr9	-	99523138	99523339	99518244	99520582	99525352	99525413	377	180,176,231,69,155,0,0,0,0,0,0,0	1,4,4,0,3,0,0,0,0,0,0,0	179244201	1,0,0	198	99	1	1	0.989,0.957,0.967,1.0,0.963,NA,NA,NA,NA,NA,NA,NA	0.989,1.0,1.0	-0.021
378	Armc8	Armc8	chr9	-	99537687	99537759	99536162	99536305	99551542	99551619	378	139,77,145,57,101,0,0,0,0,0,0,0	1,0,0,0,0,0,0,0,0,0,0,0	13,10,33	0,0,0	171	99	1	1	0.988,1.0,1.0,1.0,1.0,NA,NA,NA,NA,NA,NA,NA	1.0,1.0,1.0	-0.002
379	Armc8	Armc8	chr9	-	99551542	99551619	99537687	99537759	99568601	99568899	379	75,32,80,32,58,0,0,0,0,0,0,0	5,0,2,0,1,0,0,0,0,0,0,0	9,6,20	0,0,0	176	99	1	1	0.894,1.0,0.957,1.0,0.97,NA,NA,NA,NA,NA,NA,NA	1.0,1.0,1.0	-0.036
380	Cep70	Cep70	chr9	+	99254254	99254377	99246266	99246366	99262545	99262636	380	14,10,29,9,28,0,0,0,0,0,0,0	0,0,1,0,0,0,0,0,0,0,0,0	8,4,8	1,0,0	198	99	1	1	1.0,1.0,0.935,1.0,1.0,NA,NA,NA,NA,NA,NA,NA	0.8,1.0,1.0	0.054
381	Cep70	Cep70	chr9	+	99263628	99263809	99262825	99262949	99275577	99275747	381	8,21,25,14,20,0,0,0,0,0,0,0	1,1,3,0,0,0,0,0,0,0,0,0	14,14,22	0,1,1	198	99	1	1	0.8,0.913,0.806,1.0,1.0,NA,NA,NA,NA,NA,NA,NA	1.0,0.875,0.917	-0.027
383	Copb2	Copb2	chr9	+	98587551	98587620	98587224	98587405	98587760	98587829	383	413,346,607,171,369,0,0,0,0,0,0,0	0,1,0,0,0,0,0,0,0,0,0,0	7341079924	0,0,0	168	99	1	1	1.0,0.995,1.0,1.0,1.0,NA,NA,NA,NA,NA,NA,NA	1.0,1.0,1.0	-0.001
384	Nmnat3	Nmnat3	chr9	+	98399455	98399639	98354018	98354164	98403533	98403613	384	33,17,25,9,21,0,0,0,0,0,0,0	1,0,3,0,1,0,0,0,0,0,0,0	0,0,1	0,0,0	198	99	1	1	0.943,1.0,0.806,1.0,0.913,NA,NA,NA,NA,NA,NA,NA	NA,NA,1.0	-0.068
385	Atp1b3	Atp1b3	chr9	-	96338658	96338709	96335378	96335462	96340201	96340386	385	180,132,256,61,174,0,0,0,0,0,0,0	0,0,1,0,0,0,0,0,0,0,0,0	13,14,27	0,0,0	150	99	1	1	1.0,1.0,0.994,1.0,1.0,NA,NA,NA,NA,NA,NA,NA	1.0,1.0,1.0	-0.001
386	Atp1b3	Atp1b3	chr9	-	96343267	96343375	96340201	96340386	96345764	96345893	386	302,236,435,126,314,0,0,0,0,0,0,0	2,2,0,0,5,0,0,0,0,0,0,0	10,16,27	0,0,0	198	99	1	1	0.987,0.983,1.0,1.0,0.969,NA,NA,NA,NA,NA,NA,NA	1.0,1.0,1.0	-0.012
387	Atp1b3	Atp1b3	chr9	-	96345764	96345893	96340201	96340386	96364045	96364299	387	113,77,128,28,99,0,0,0,0,0,0,0	0,1,0,0,0,0,0,0,0,0,0,0	0,0,3	0,0,0	198	99	1	1	1.0,0.975,1.0,1.0,1.0,NA,NA,NA,NA,NA,NA,NA	NA,NA,1.0	-0.005
388	Tfdp2	Tfdp2	chr9	+	96223093	96223198	96202130	96202188	96232681	96232748	388	15,10,16,2,15,0,0,0,0,0,0,0	0,2,1,0,1,0,0,0,0,0,0,0	30,7,40	0,0,0	198	99	1	1	1.0,0.714,0.889,1.0,0.882,NA,NA,NA,NA,NA,NA,NA	1.0,1.0,1.0	-0.103
389	Tfdp2	Tfdp2	chr9	+	96232681	96232748	96223093	96223198	96247049	96247088	389	3,3,11,1,4,0,0,0,0,0,0,0	0,0,2,0,0,0,0,0,0,0,0,0	23,29,28	0,0,0	166	99	1	1	1.0,1.0,0.766,1.0,1.0,NA,NA,NA,NA,NA,NA,NA	1.0,1.0,1.0	-0.047
390	Tfdp2	Tfdp2	chr9	+	96232681	96232748	96223093	96223198	96273838	96273942	390	5,5,10,0,8,0,0,0,0,0,0,0	0,0,0,0,0,0,0,0,0,0,0,0	18,7,34	0,0,1	166	99	1	1	1.0,1.0,1.0,NA,1.0,NA,NA,NA,NA,NA,NA,NA	1.0,1.0,0.953	0.016
391	Tfdp2	Tfdp2	chr9	+	96247049	96247088	96223093	96223198	96273838	96273942	391	1,0,5,0,0,0,0,0,0,0,0,0	0,0,0,0,0,0,0,0,0,0,0,0	1,0,0	0,0,1	138	99	1	1	1.0,NA,1.0,NA,NA,NA,NA,NA,NA,NA,NA,NA	1.0,NA,0.0	0.5
392	Tfdp2	Tfdp2	chr9	+	96247049	96247088	96232681	96232748	96273838	96273942	392	3,2,6,1,0,0,0,0,0,0,0,0	4,4,2,0,4,0,0,0,0,0,0,0	7,22,3	1,0,9	138	99	1	1	0.35,0.264,0.683,1.0,0.0,NA,NA,NA,NA,NA,NA,NA	0.834,1.0,0.193	-0.216
393	Tfdp2	Tfdp2	chr9	+	96273838	96273942	96232681	96232748	96287600	96287722	393	28,17,37,11,18,0,0,0,0,0,0,0	0,0,0,0,0,0,0,0,0,0,0,0	1,0,10	0,0,1	198	99	1	1	1.0,1.0,1.0,1.0,1.0,NA,NA,NA,NA,NA,NA,NA	1.0,NA,0.833	0.084
395	Tfdp2	Tfdp2	chr9	+	96273865	96273942	96232681	96232748	96287600	96287722	395	20,10,35,11,10,0,0,0,0,0,0,0	0,0,0,0,0,0,0,0,0,0,0,0	0,0,0	0,0,1	176	99	1	1	1.0,1.0,1.0,1.0,1.0,NA,NA,NA,NA,NA,NA,NA	NA,NA,0.0	1
396	Tfdp2	Tfdp2	chr9	+	96290579	96290627	96287600	96287722	96294964	96295127	396	37,29,75,18,43,0,0,0,0,0,0,0	5,2,16,8,5,0,0,0,0,0,0,0	5,0,1	0,0,0	147	99	1	1	0.833,0.907,0.759,0.602,0.853,NA,NA,NA,NA,NA,NA,NA	1.0,NA,1.0	-0.209
397	Tfdp2	Tfdp2	chr9	+	96297623	96297770	96294964	96295127	96300371	96300440	397	61,56,144,30,73,0,0,0,0,0,0,0	0,0,1,0,0,0,0,0,0,0,0,0	1,10,7	0,0,0	198	99	1	1	1.0,1.0,0.986,1.0,1.0,NA,NA,NA,NA,NA,NA,NA	1.0,1.0,1.0	-0.003
398	Tfdp2	Tfdp2	chr9	+	96297626	96297770	96294964	96295127	96300371	96300440	398	85,79,175,37,92,0,0,0,0,0,0,0	0,0,1,0,0,0,0,0,0,0,0,0	1,7,8	0,0,0	198	99	1	1	1.0,1.0,0.989,1.0,1.0,NA,NA,NA,NA,NA,NA,NA	1.0,1.0,1.0	-0.002
399	Ctsh	Ctsh	chr9	+	90060478	90060510	90054266	90054634	90061518	90061624	399	86,71,78,23,64,0,0,0,0,0,0,0	0,0,0,0,1,0,0,0,0,0,0,0	510797769	4,19,4	131	99	1	1	1.0,1.0,1.0,1.0,0.98,NA,NA,NA,NA,NA,NA,NA	0.99,0.969,0.993	0.012
400	Ctsh	Ctsh	chr9	+	90061518	90061624	90060478	90060510	90062716	90062787	400	197,185,192,70,179,0,0,0,0,0,0,0	1,0,1,1,0,0,0,0,0,0,0,0	565941890	6,0,7	198	99	1	1	0.99,1.0,0.99,0.972,1.0,NA,NA,NA,NA,NA,NA,NA	0.979,1.0,0.985	0.002
401	Ctsh	Ctsh	chr9	+	90074867	90074993	90071818	90071925	90075681	90076095	401	616,495,578,206,548,0,0,0,0,0,0,0	0,1,0,0,0,0,0,0,0,0,0,0	434242469	0,0,0	198	99	1	1	1.0,0.996,1.0,1.0,1.0,NA,NA,NA,NA,NA,NA,NA	1.0,1.0,1.0	-0.001
402	4922501C03Rik	4922501C03Rik	chr9	-	87220450	87220591	87218504	87218617	87221097	87221325	402	43,24,64,20,30,0,0,0,0,0,0,0	0,1,0,0,0,0,0,0,0,0,0,0	131,9,154	0,0,0	198	99	1	1	1.0,0.923,1.0,1.0,1.0,NA,NA,NA,NA,NA,NA,NA	1.0,1.0,1.0	-0.015
403	4922501C03Rik	4922501C03Rik	chr9	-	87239814	87239933	87238353	87238384	87244277	87244345	403	59,23,88,12,65,0,0,0,0,0,0,0	1,1,3,0,0,0,0,0,0,0,0,0	16,2,18	1,0,0	198	99	1	1	0.967,0.92,0.936,1.0,1.0,NA,NA,NA,NA,NA,NA,NA	0.889,1.0,1.0	0.002
405	Cyb5r4	Cyb5r4	chr9	+	87047473	87047506	87042779	87042873	87049101	87049224	405	229,239,337,119,247,0,0,0,0,0,0,0	1,2,3,0,0,0,0,0,0,0,0,0	7,8,7	0,0,0	132	99	1	1	0.994,0.989,0.988,1.0,1.0,NA,NA,NA,NA,NA,NA,NA	1.0,1.0,1.0	-0.006
406	Cyb5r4	Cyb5r4	chr9	+	87049101	87049224	87042779	87042873	87055764	87055905	406	130,120,189,61,132,0,0,0,0,0,0,0	14,8,19,3,7,0,0,0,0,0,0,0	7,4,6	0,0,0	198	99	1	1	0.823,0.882,0.833,0.91,0.904,NA,NA,NA,NA,NA,NA,NA	1.0,1.0,1.0	-0.13
407	Cyb5r4	Cyb5r4	chr9	+	87057141	87057294	87055764	87055905	87058924	87059075	407	217,207,302,126,198,0,0,0,0,0,0,0	1,0,0,0,0,0,0,0,0,0,0,0	21,11,23	0,0,0	198	99	1	1	0.991,1.0,1.0,1.0,1.0,NA,NA,NA,NA,NA,NA,NA	1.0,1.0,1.0	-0.002
408	Ibtk	Ibtk	chr9	-	85703650	85703743	85703014	85703158	85706443	85706604	408	84,76,110,39,75,0,0,0,0,0,0,0	0,0,0,1,0,0,0,0,0,0,0,0	25,11,44	0,0,0	192	99	1	1	1.0,1.0,1.0,0.953,1.0,NA,NA,NA,NA,NA,NA,NA	1.0,1.0,1.0	-0.009
409	Ibtk	Ibtk	chr9	-	85718894	85718932	85718360	85718457	85719012	85719095	409	193,151,289,57,143,0,0,0,0,0,0,0	3,2,1,0,1,0,0,0,0,0,0,0	8,7,21	0,0,0	137	99	1	1	0.979,0.982,0.995,1.0,0.99,NA,NA,NA,NA,NA,NA,NA	1.0,1.0,1.0	-0.011
411	Ibtk	Ibtk	chr9	-	85719862	85719949	85719012	85719095	85720743	85721346	411	108,93,174,42,102,0,0,0,0,0,0,0	0,0,0,1,0,0,0,0,0,0,0,0	40,93,70	0,0,0	186	99	1	1	1.0,1.0,1.0,0.957,1.0,NA,NA,NA,NA,NA,NA,NA	1.0,1.0,1.0	-0.009
412	Ibtk	Ibtk	chr9	-	85728405	85728586	85726609	85726733	85728675	85728793	412	166,95,215,74,152,0,0,0,0,0,0,0	0,0,0,1,1,0,0,0,0,0,0,0	57,23,71	0,0,0	198	99	1	1	1.0,1.0,1.0,0.974,0.987,NA,NA,NA,NA,NA,NA,NA	1.0,1.0,1.0	-0.008
413	Bckdhb	Bckdhb	chr9	+	84069104	84069191	84012508	84012619	84122233	84122382	413	45,45,70,33,42,0,0,0,0,0,0,0	1,0,1,0,0,0,0,0,0,0,0,0	0,0,2	0,0,0	186	99	1	1	0.96,1.0,0.974,1.0,1.0,NA,NA,NA,NA,NA,NA,NA	NA,NA,1.0	-0.013
414	Ttk	Ttk	chr9	+	83868575	83868660	83868042	83868219	83869182	83869280	414	263,153,322,111,190,0,0,0,0,0,0,0	0,1,0,0,0,0,0,0,0,0,0,0	13,4,34	0,0,0	184	99	1	1	1.0,0.988,1.0,1.0,1.0,NA,NA,NA,NA,NA,NA,NA	1.0,1.0,1.0	-0.002
415	Irak1bp1	Irak1bp1	chr9	+	82837417	82837483	82829805	82830339	82846298	82846429	415	7,0,6,1,4,0,0,0,0,0,0,0	1,0,3,0,0,0,0,0,0,0,0,0	0,0,1	0,0,0	165	99	1	1	0.808,NA,0.545,1.0,1.0,NA,NA,NA,NA,NA,NA,NA	NA,NA,1.0	-0.162
416	Senp6	Senp6	chr9	+	80087429	80087523	80066902	80067572	80089848	80089906	416	56,27,63,19,43,0,0,0,0,0,0,0	1,1,0,0,0,0,0,0,0,0,0,0	77,68,130	5,0,2	193	99	1	1	0.966,0.933,1.0,1.0,1.0,NA,NA,NA,NA,NA,NA,NA	0.888,1.0,0.971	0.027
417	Senp6	Senp6	chr9	+	80087429	80087523	80066902	80067572	80092266	80092412	417	12,10,20,7,15,0,0,0,0,0,0,0	0,0,0,3,1,0,0,0,0,0,0,0	41,20,35	0,1,2	193	99	1	1	1.0,1.0,1.0,0.545,0.885,NA,NA,NA,NA,NA,NA,NA	1.0,0.911,0.9	-0.051
418	Senp6	Senp6	chr9	+	80089848	80089906	80066902	80067572	80092266	80092412	418	46,44,62,21,42,0,0,0,0,0,0,0	0,0,0,3,1,0,0,0,0,0,0,0	51,41,77	0,1,2	157	99	1	1	1.0,1.0,1.0,0.815,0.964,NA,NA,NA,NA,NA,NA,NA	1.0,0.963,0.96	-0.019
419	Senp6	Senp6	chr9	+	80089848	80089906	80066902	80067572	80093536	80093641	419	0,1,0,0,0,0,0,0,0,0,0,0	0,0,1,0,0,0,0,0,0,0,0,0	2,0,1	0,0,0	157	99	1	1	NA,1.0,0.0,NA,NA,NA,NA,NA,NA,NA,NA,NA	1.0,NA,1.0	-0.5
420	Senp6	Senp6	chr9	+	80089848	80089906	80087429	80087523	80092266	80092412	420	90,61,113,35,74,0,0,0,0,0,0,0	1,2,8,2,4,0,0,0,0,0,0,0	100,89,182	18,0,12	157	99	1	1	0.983,0.951,0.899,0.917,0.921,NA,NA,NA,NA,NA,NA,NA	0.778,1.0,0.905	0.04
421	Senp6	Senp6	chr9	+	80092266	80092412	80066902	80067572	80093536	80093641	421	225,153,290,100,176,0,0,0,0,0,0,0	0,0,1,0,0,0,0,0,0,0,0,0	89,74,124	0,0,0	198	99	1	1	1.0,1.0,0.993,1.0,1.0,NA,NA,NA,NA,NA,NA,NA	1.0,1.0,1.0	-0.001
422	Senp6	Senp6	chr9	+	80092266	80092412	80089848	80089906	80093536	80093641	422	291,205,376,123,233,0,0,0,0,0,0,0	0,0,0,0,0,0,0,0,0,0,0,0	177147273	0,0,1	198	99	1	1	1.0,1.0,1.0,1.0,1.0,NA,NA,NA,NA,NA,NA,NA	1.0,1.0,0.993	0.002
423	Senp6	Senp6	chr9	+	80093536	80093641	80066902	80067572	80103693	80103764	423	90,96,134,41,100,0,0,0,0,0,0,0	0,0,0,0,0,0,0,0,0,0,0,0	31,9,26	0,0,1	198	99	1	1	1.0,1.0,1.0,1.0,1.0,NA,NA,NA,NA,NA,NA,NA	1.0,1.0,0.929	0.024
424	Senp6	Senp6	chr9	+	80111310	80111453	80103693	80103764	80113726	80114114	424	401,276,521,168,330,0,0,0,0,0,0,0	0,0,0,0,0,0,0,0,0,0,0,0	107,71,119	0,2,0	198	99	1	1	1.0,1.0,1.0,1.0,1.0,NA,NA,NA,NA,NA,NA,NA	1.0,0.947,1.0	0.018
425	Senp6	Senp6	chr9	+	80111310	80111453	80103693	80103764	80116531	80116764	425	233,162,295,97,194,0,0,0,0,0,0,0	4,7,7,0,9,0,0,0,0,0,0,0	69,52,76	0,0,4	198	99	1	1	0.967,0.92,0.955,1.0,0.915,NA,NA,NA,NA,NA,NA,NA	1.0,1.0,0.905	-0.017
426	Senp6	Senp6	chr9	+	80113726	80114114	80103693	80103764	80116531	80116764	426	120,90,139,56,96,0,0,0,0,0,0,0	4,7,7,0,9,0,0,0,0,0,0,0	105,77,128	0,0,4	198	99	1	1	0.938,0.865,0.908,1.0,0.842,NA,NA,NA,NA,NA,NA,NA	1.0,1.0,0.941	-0.07
427	Senp6	Senp6	chr9	+	80113726	80114114	80111310	80111453	80116531	80116764	427	288,205,366,130,233,0,0,0,0,0,0,0	0,1,1,4,1,0,0,0,0,0,0,0	143,94,171	0,0,0	198	99	1	1	1.0,0.99,0.995,0.942,0.991,NA,NA,NA,NA,NA,NA,NA	1.0,1.0,1.0	-0.016
428	Mto1	Mto1	chr9	+	78452763	78453053	78449717	78449835	78457209	78457322	428	120,82,144,34,85,0,0,0,0,0,0,0	0,0,0,0,1,0,0,0,0,0,0,0	11,23,28	1,0,0	198	99	1	1	1.0,1.0,1.0,1.0,0.977,NA,NA,NA,NA,NA,NA,NA	0.846,1.0,1.0	0.047
429	Ick	Ick	chr9	+	78135595	78135650	78131294	78131571	78139975	78140097	429	25,20,51,10,35,0,0,0,0,0,0,0	0,2,0,0,0,0,0,0,0,0,0,0	1,0,2	0,0,0	154	99	1	1	1.0,0.865,1.0,1.0,1.0,NA,NA,NA,NA,NA,NA,NA	1.0,NA,1.0	-0.027
433	Fbxo9	Fbxo9	chr9	-	78095144	78095259	78087469	78087588	78095867	78095998	433	29,36,102,25,25,0,0,0,0,0,0,0	3,1,6,0,2,0,0,0,0,0,0,0	0,0,2	0,0,0	198	99	1	1	0.829,0.947,0.895,1.0,0.862,NA,NA,NA,NA,NA,NA,NA	NA,NA,1.0	-0.093
434	Gclc	Gclc	chr9	+	77779521	77779635	77776125	77776308	77781083	77781142	434	30,24,55,12,49,0,0,0,0,0,0,0	0,1,0,0,0,0,0,0,0,0,0,0	4,27,15	0,0,0	198	99	1	1	1.0,0.923,1.0,1.0,1.0,NA,NA,NA,NA,NA,NA,NA	1.0,1.0,1.0	-0.015
435	Leo1	Leo1	chr9	+	75449356	75449502	75448301	75448396	75450487	75450572	435	109,88,157,42,105,0,0,0,0,0,0,0	0,0,0,0,0,0,0,0,0,0,0,0	47,30,70	1,0,0	198	99	1	1	1.0,1.0,1.0,1.0,1.0,NA,NA,NA,NA,NA,NA,NA	0.959,1.0,1.0	0.014
436	Mapk6	Mapk6	chr9	-	75395509	75395654	75393364	75393529	75397578	75398751	436	171,187,239,67,191,0,0,0,0,0,0,0	0,0,2,0,0,0,0,0,0,0,0,0	11,4,26	0,0,0	198	99	1	1	1.0,1.0,0.984,1.0,1.0,NA,NA,NA,NA,NA,NA,NA	1.0,1.0,1.0	-0.003
437	Pigb	Pigb	chr9	-	73017869	73018083	73017390	73017571	73021285	73021350	437	60,33,80,28,36,0,0,0,0,0,0,0	0,0,1,1,1,0,0,0,0,0,0,0	1,7,5	0,0,0	198	99	1	1	1.0,1.0,0.976,0.933,0.947,NA,NA,NA,NA,NA,NA,NA	1.0,1.0,1.0	-0.029
440	Nedd4	Nedd4	chr9	+	72743539	72743636	72742652	72742760	72746406	72746479	440	292,219,559,143,307,0,0,0,0,0,0,0	0,1,0,0,0,0,0,0,0,0,0,0	2,12,0	0,0,0	196	99	1	1	1.0,0.991,1.0,1.0,1.0,NA,NA,NA,NA,NA,NA,NA	1.0,1.0,NA	-0.002
441	Tex9	Tex9	chr9	-	72477736	72477910	72473657	72473792	72478339	72478422	441	48,42,102,32,52,0,0,0,0,0,0,0	0,0,1,0,0,0,0,0,0,0,0,0	11,32,55	0,0,0	198	99	1	1	1.0,1.0,0.981,1.0,1.0,NA,NA,NA,NA,NA,NA,NA	1.0,1.0,1.0	-0.004
442	Tex9	Tex9	chr9	-	72482446	72482529	72480596	72480775	72484068	72484114	442	49,31,61,38,55,0,0,0,0,0,0,0	9,3,0,1,1,0,0,0,0,0,0,0	10,8,11	0,1,0	182	99	1	1	0.748,0.849,1.0,0.954,0.968,NA,NA,NA,NA,NA,NA,NA	1.0,0.813,1.0	-0.034
443	Tcf12	Tcf12	chr9	-	71868998	71869070	71868071	71868278	71870073	71870147	443	7,14,20,17,26,0,0,0,0,0,0,0	79,28,65,27,51,0,0,0,0,0,0,0	0,2,1	1,2,0	171	99	1	1	0.049,0.224,0.151,0.267,0.228,NA,NA,NA,NA,NA,NA,NA	0.0,0.367,1.0	-0.272
444	Tcf12	Tcf12	chr9	-	71943953	71944018	71922651	71922787	72000415	72000518	444	114,76,138,31,67,0,0,0,0,0,0,0	1,0,0,0,0,0,0,0,0,0,0,0	28,17,62	0,0,0	164	99	1	1	0.986,1.0,1.0,1.0,1.0,NA,NA,NA,NA,NA,NA,NA	1.0,1.0,1.0	-0.003
445	Adam10	Adam10	chr9	+	70703286	70703437	70679000	70679259	70718657	70718776	445	116,83,163,62,97,0,0,0,0,0,0,0	1,0,0,0,0,0,0,0,0,0,0,0	47,64,67	0,0,0	198	99	1	1	0.983,1.0,1.0,1.0,1.0,NA,NA,NA,NA,NA,NA,NA	1.0,1.0,1.0	-0.003
446	Adam10	Adam10	chr9	+	70754161	70754325	70748082	70748266	70761582	70761766	446	88,65,192,47,90,0,0,0,0,0,0,0	0,0,0,0,1,0,0,0,0,0,0,0	165201190	0,0,1	198	99	1	1	1.0,1.0,1.0,1.0,0.978,NA,NA,NA,NA,NA,NA,NA	1.0,1.0,0.99	-0.001
447	Adam10	Adam10	chr9	+	70776372	70776499	70768791	70769012	70777999	70780229	447	157,146,264,77,191,0,0,0,0,0,0,0	0,0,1,0,0,0,0,0,0,0,0,0	29,53,51	0,0,0	198	99	1	1	1.0,1.0,0.992,1.0,1.0,NA,NA,NA,NA,NA,NA,NA	1.0,1.0,1.0	-0.002
448	Sltm	Sltm	chr9	+	70559036	70559101	70543969	70544057	70572148	70572176	448	15,13,25,6,18,0,0,0,0,0,0,0	0,0,2,0,0,0,0,0,0,0,0,0	19,9,9	0,0,0	164	99	1	1	1.0,1.0,0.883,1.0,1.0,NA,NA,NA,NA,NA,NA,NA	1.0,1.0,1.0	-0.023
449	Sltm	Sltm	chr9	+	70561775	70561973	70559036	70559101	70562813	70562861	449	92,66,97,29,58,0,0,0,0,0,0,0	5,3,2,0,0,0,0,0,0,0,0,0	164260154	0,0,0	198	99	1	1	0.902,0.917,0.96,1.0,1.0,NA,NA,NA,NA,NA,NA,NA	1.0,1.0,1.0	-0.044
450	Sltm	Sltm	chr9	+	70562813	70562861	70559036	70559101	70572148	70572176	450	38,35,46,16,28,0,0,0,0,0,0,0	0,0,0,1,1,0,0,0,0,0,0,0	7,1,4	0,0,1	147	99	1	1	1.0,1.0,1.0,0.915,0.95,NA,NA,NA,NA,NA,NA,NA	1.0,1.0,0.729	0.063
451	Sltm	Sltm	chr9	+	70573456	70573925	70572148	70572176	70574575	70574625	451	209,193,311,95,190,0,0,0,0,0,0,0	7,2,4,2,7,0,0,0,0,0,0,0	51,9,57	0,0,1	198	99	1	1	0.937,0.98,0.975,0.96,0.931,NA,NA,NA,NA,NA,NA,NA	1.0,1.0,0.966	-0.032
452	Sltm	Sltm	chr9	+	70573510	70573925	70572148	70572176	70574575	70574625	452	174,161,275,80,182,0,0,0,0,0,0,0	7,2,4,2,7,0,0,0,0,0,0,0	45,9,54	0,0,1	198	99	1	1	0.926,0.976,0.972,0.952,0.929,NA,NA,NA,NA,NA,NA,NA	1.0,1.0,0.964	-0.037
453	Sltm	Sltm	chr9	+	70583931	70584112	70581300	70581464	70584752	70584877	453	124,77,171,39,89,0,0,0,0,0,0,0	2,2,2,1,0,0,0,0,0,0,0,0	481156410	6,0,5	198	99	1	1	0.969,0.951,0.977,0.951,1.0,NA,NA,NA,NA,NA,NA,NA	0.976,1.0,0.976	-0.014
454	Sltm	Sltm	chr9	+	70584752	70584877	70581300	70581464	70585923	70586088	454	130,108,207,64,133,0,0,0,0,0,0,0	0,0,5,0,0,0,0,0,0,0,0,0	75,13,62	0,0,2	198	99	1	1	1.0,1.0,0.954,1.0,1.0,NA,NA,NA,NA,NA,NA,NA	1.0,1.0,0.939	0.011
455	Sltm	Sltm	chr9	+	70585923	70586088	70584752	70584877	70586634	70586949	455	216,169,359,89,221,0,0,0,0,0,0,0	0,0,2,0,0,0,0,0,0,0,0,0	141,37,109	0,0,0	198	99	1	1	1.0,1.0,0.989,1.0,1.0,NA,NA,NA,NA,NA,NA,NA	1.0,1.0,1.0	-0.002
456	Rnf111	Rnf111	chr9	-	70429551	70429679	70425428	70427107	70430930	70431026	456	19,21,49,16,29,0,0,0,0,0,0,0	1,0,0,0,0,0,0,0,0,0,0,0	24,22,56	0,0,0	198	99	1	1	0.905,1.0,1.0,1.0,1.0,NA,NA,NA,NA,NA,NA,NA	1.0,1.0,1.0	-0.019
457	Rnf111	Rnf111	chr9	-	70469354	70469481	70458989	70459153	70475775	70476668	457	92,107,187,48,69,0,0,0,0,0,0,0	0,0,0,0,0,0,0,0,0,0,0,0	14,18,29	1,0,0	198	99	1	1	1.0,1.0,1.0,1.0,1.0,NA,NA,NA,NA,NA,NA,NA	0.875,1.0,1.0	0.042
458	Ccnb2	Ccnb2	chr9	-	70413101	70413272	70412841	70413000	70418793	70418907	458	303,222,359,129,247,0,0,0,0,0,0,0	1,1,0,0,0,0,0,0,0,0,0,0	7,6,9	0,0,0	198	99	1	1	0.993,0.991,1.0,1.0,1.0,NA,NA,NA,NA,NA,NA,NA	1.0,1.0,1.0	-0.003
459	Narg2	Narg2	chr9	+	69398945	69399087	69397997	69398053	69400476	69400581	459	27,24,46,6,22,0,0,0,0,0,0,0	0,0,0,0,1,0,0,0,0,0,0,0	0,3,1	0,0,0	198	99	1	1	1.0,1.0,1.0,1.0,0.917,NA,NA,NA,NA,NA,NA,NA	NA,1.0,1.0	-0.017
460	Narg2	Narg2	chr9	+	69408259	69408379	69407116	69407366	69410111	69410249	460	42,35,79,12,39,0,0,0,0,0,0,0	0,0,2,0,0,0,0,0,0,0,0,0	5,8,10	0,0,0	198	99	1	1	1.0,1.0,0.952,1.0,1.0,NA,NA,NA,NA,NA,NA,NA	1.0,1.0,1.0	-0.01
461	Narg2	Narg2	chr9	+	69421660	69421790	69416933	69417109	69425656	69425741	461	152,96,177,40,121,0,0,0,0,0,0,0	0,3,22,7,9,0,0,0,0,0,0,0	3,0,7	0,0,0	198	99	1	1	1.0,0.941,0.801,0.741,0.871,NA,NA,NA,NA,NA,NA,NA	1.0,NA,1.0	-0.129
462	Vps13c	Vps13c	chr9	+	67858789	67858885	67853695	67853738	67860783	67860885	462	163,101,179,66,90,0,0,0,0,0,0,0	4,0,2,0,0,0,0,0,0,0,0,0	519318442	2,0,3	195	99	1	1	0.954,1.0,0.978,1.0,1.0,NA,NA,NA,NA,NA,NA,NA	0.992,1.0,0.987	-0.007
463	Vps13c	Vps13c	chr9	+	67895329	67895444	67893957	67894150	67896087	67896224	463	62,44,74,19,36,0,0,0,0,0,0,0	1,0,0,0,0,0,0,0,0,0,0,0	5,5,6	0,0,0	198	99	1	1	0.969,1.0,1.0,1.0,1.0,NA,NA,NA,NA,NA,NA,NA	1.0,1.0,1.0	-0.006
464	Vps13c	Vps13c	chr9	+	67898632	67898750	67897073	67897197	67901444	67901574	464	130,118,141,40,63,0,0,0,0,0,0,0	0,0,0,1,0,0,0,0,0,0,0,0	173,46,175	0,0,1	198	99	1	1	1.0,1.0,1.0,0.952,1.0,NA,NA,NA,NA,NA,NA,NA	1.0,1.0,0.989	-0.006
465	Vps13c	Vps13c	chr9	+	67912930	67913034	67911506	67911623	67913205	67913373	465	151,95,186,70,86,0,0,0,0,0,0,0	0,0,1,0,0,0,0,0,0,0,0,0	28,18,20	1,0,0	198	99	1	1	1.0,1.0,0.989,1.0,1.0,NA,NA,NA,NA,NA,NA,NA	0.933,1.0,1.0	0.02
466	Vps13c	Vps13c	chr9	+	67949315	67949437	67948116	67948277	67950232	67950527	466	75,100,128,29,65,0,0,0,0,0,0,0	9,3,12,5,8,0,0,0,0,0,0,0	7,2,2	0,0,0	198	99	1	1	0.806,0.943,0.842,0.744,0.802,NA,NA,NA,NA,NA,NA,NA	1.0,1.0,1.0	-0.173
467	Vps13c	Vps13c	chr9	+	67973711	67973757	67973281	67973445	67975781	67975905	467	18,14,26,8,13,0,0,0,0,0,0,0	2,1,0,0,0,0,0,0,0,0,0,0	8,26,14	0,0,0	145	99	1	1	0.86,0.905,1.0,1.0,1.0,NA,NA,NA,NA,NA,NA,NA	1.0,1.0,1.0	-0.047
468	Rab8b	Rab8b	chr9	-	66863422	66863483	66860836	66860897	66919509	66919705	468	90,96,173,44,127,0,0,0,0,0,0,0	0,0,0,0,0,0,0,0,0,0,0,0	105512311304	0,0,2	160	99	1	1	1.0,1.0,1.0,1.0,1.0,NA,NA,NA,NA,NA,NA,NA	1.0,1.0,0.998	0.001
470	Usp3	Usp3	chr9	-	66542512	66542626	66540061	66540175	66543945	66544028	470	72,64,131,39,85,0,0,0,0,0,0,0	0,3,2,0,0,0,0,0,0,0,0,0	12,33,18	0,0,0	198	99	1	1	1.0,0.914,0.97,1.0,1.0,NA,NA,NA,NA,NA,NA,NA	1.0,1.0,1.0	-0.023
471	Usp3	Usp3	chr9	-	66562553	66562685	66547871	66547955	66566842	66566903	471	121,92,139,60,100,0,0,0,0,0,0,0	0,0,3,0,1,0,0,0,0,0,0,0	226108193	0,0,0	198	99	1	1	1.0,1.0,0.959,1.0,0.98,NA,NA,NA,NA,NA,NA,NA	1.0,1.0,1.0	-0.012
472	Herc1	Herc1	chr9	+	66402523	66402715	66400046	66400179	66407983	66408205	472	90,53,161,34,45,0,0,0,0,0,0,0	0,0,1,0,0,0,0,0,0,0,0,0	22,10,29	0,0,0	198	99	1	1	1.0,1.0,0.988,1.0,1.0,NA,NA,NA,NA,NA,NA,NA	1.0,1.0,1.0	-0.002
473	Herc1	Herc1	chr9	+	66460407	66460532	66458193	66458425	66461699	66461920	473	21,10,19,11,5,0,0,0,0,0,0,0	0,0,0,0,0,0,0,0,0,0,0,0	6,12,5	0,0,1	198	99	1	1	1.0,1.0,1.0,1.0,1.0,NA,NA,NA,NA,NA,NA,NA	1.0,1.0,0.714	0.095
474	Herc1	Herc1	chr9	+	66486066	66486248	66484898	66485037	66486923	66487079	474	24,4,28,8,28,0,0,0,0,0,0,0	0,0,1,0,0,0,0,0,0,0,0,0	39,63,39	0,0,0	198	99	1	1	1.0,1.0,0.933,1.0,1.0,NA,NA,NA,NA,NA,NA,NA	1.0,1.0,1.0	-0.013
475	Fam96a	Fam96a	chr9	+	66133431	66133481	66132526	66132691	66136301	66136347	475	730,632,977,315,737,0,0,0,0,0,0,0	49,42,58,14,45,0,0,0,0,0,0,0	679711911	3,3,0	149	99	1	1	0.908,0.909,0.918,0.937,0.916,NA,NA,NA,NA,NA,NA,NA	0.993,0.994,1.0	-0.078
476	Fam96a	Fam96a	chr9	+	66133431	66133481	66132526	66132691	66138336	66138968	476	230,202,276,97,221,0,0,0,0,0,0,0	1,3,7,0,0,0,0,0,0,0,0,0	640680856	0,0,0	149	99	1	1	0.993,0.978,0.963,1.0,1.0,NA,NA,NA,NA,NA,NA,NA	1.0,1.0,1.0	-0.013
477	Fam96a	Fam96a	chr9	+	66136301	66136347	66132526	66132691	66138336	66138968	477	384,354,554,176,403,0,0,0,0,0,0,0	1,3,7,0,0,0,0,0,0,0,0,0	6,10,7	0,0,0	145	99	1	1	0.996,0.988,0.982,1.0,1.0,NA,NA,NA,NA,NA,NA,NA	1.0,1.0,1.0	-0.007
478	Fam96a	Fam96a	chr9	+	66136301	66136347	66133431	66133481	66138336	66138968	478	836,744,1197,380,875,0,0,0,0,0,0,0	1,2,0,0,0,0,0,0,0,0,0,0	42,38,62	0,0,0	145	99	1	1	0.998,0.996,1.0,1.0,1.0,NA,NA,NA,NA,NA,NA,NA	1.0,1.0,1.0	-0.001
479	Snx1	Snx1	chr9	-	66089527	66089608	66089117	66089189	66090586	66090730	479	316,344,485,80,295,0,0,0,0,0,0,0	0,0,1,0,0,0,0,0,0,0,0,0	51,67,82	0,0,0	180	99	1	1	1.0,1.0,0.996,1.0,1.0,NA,NA,NA,NA,NA,NA,NA	1.0,1.0,1.0	-0.001
480	Taf1	Taf1	chrX	+	101540822	101541001	101539067	101539187	101542463	101542682	480	133,138,188,41,119,0,0,0,0,0,0,0	1,0,0,0,0,0,0,0,0,0,0,0	10,8,6	0,0,0	198	99	1	1	0.985,1.0,1.0,1.0,1.0,NA,NA,NA,NA,NA,NA,NA	1.0,1.0,1.0	-0.003
482	Taf1	Taf1	chrX	+	101562073	101562287	101559765	101559944	101562813	101562979	482	59,93,173,69,56,0,0,0,0,0,0,0	0,0,0,1,0,0,0,0,0,0,0,0	95911861238	0,0,0	198	99	1	1	1.0,1.0,1.0,0.972,1.0,NA,NA,NA,NA,NA,NA,NA	1.0,1.0,1.0	-0.006
483	Csnk1g1	Csnk1g1	chr9	+	65950015	65950064	65909009	65909168	65958328	65958721	483	14,7,15,5,10,0,0,0,0,0,0,0	1,0,2,0,0,0,0,0,0,0,0,0	16,19,26	0,0,0	148	99	1	1	0.904,1.0,0.834,1.0,1.0,NA,NA,NA,NA,NA,NA,NA	1.0,1.0,1.0	-0.052
484	Csnk1g1	Csnk1g1	chr9	+	65973478	65973519	65958328	65958721	65980902	65980972	484	65,44,119,19,79,0,0,0,0,0,0,0	0,0,1,0,0,0,0,0,0,0,0,0	16,5,21	0,0,0	140	99	1	1	1.0,1.0,0.988,1.0,1.0,NA,NA,NA,NA,NA,NA,NA	1.0,1.0,1.0	-0.002
485	Csnk1g1	Csnk1g1	chr9	+	66010421	66010570	66010062	66010147	66012746	66012854	485	44,21,64,21,54,0,0,0,0,0,0,0	2,0,0,0,2,0,0,0,0,0,0,0	53,57,41	0,0,2	198	99	1	1	0.917,1.0,1.0,1.0,0.931,NA,NA,NA,NA,NA,NA,NA	1.0,1.0,0.911	-0.001
486	Csnk1g1	Csnk1g1	chr9	+	66019801	66019912	66012746	66012854	66032238	66032345	486	46,24,69,17,67,0,0,0,0,0,0,0	4,0,1,0,5,0,0,0,0,0,0,0	5,0,6	1,0,0	198	99	1	1	0.852,1.0,0.972,1.0,0.87,NA,NA,NA,NA,NA,NA,NA	0.714,NA,1.0	0.082
487	2810417H13Rik	2810417H13Rik	chr9	+	65893371	65893534	65890731	65890809	65901557	65903551	487	903,598,1042,318,742,0,0,0,0,0,0,0	0,0,0,1,0,0,0,0,0,0,0,0	8,14,19	0,0,0	198	99	1	1	1.0,1.0,1.0,0.994,1.0,NA,NA,NA,NA,NA,NA,NA	1.0,1.0,1.0	-0.001
488	Clpx	Clpx	chr9	+	65312097	65312139	65310151	65310311	65316643	65316820	488	30,21,43,8,37,0,0,0,0,0,0,0	8,5,12,2,6,0,0,0,0,0,0,0	7,8,21	5,0,0	141	99	1	1	0.725,0.747,0.716,0.737,0.812,NA,NA,NA,NA,NA,NA,NA	0.496,1.0,1.0	-0.085
489	Clpx	Clpx	chr9	+	65318662	65318751	65317328	65317493	65320818	65320983	489	113,61,141,41,76,0,0,0,0,0,0,0	0,0,0,1,0,0,0,0,0,0,0,0	25,20,20	0,0,0	188	99	1	1	1.0,1.0,1.0,0.956,1.0,NA,NA,NA,NA,NA,NA,NA	1.0,1.0,1.0	-0.009
490	Ptplad1	Ptplad1	chr9	-	64990316	64990448	64986982	64988529	64990973	64991080	490	51,52,112,34,61,0,0,0,0,0,0,0	0,0,0,0,1,0,0,0,0,0,0,0	0,0,3	0,0,0	198	99	1	1	1.0,1.0,1.0,1.0,0.968,NA,NA,NA,NA,NA,NA,NA	NA,NA,1.0	-0.006
491	Ptplad1	Ptplad1	chr9	-	65004256	65004308	65000980	65001091	65005607	65005772	491	34,28,44,26,16,0,0,0,0,0,0,0	0,0,1,0,0,0,0,0,0,0,0,0	10,1,22	0,0,0	151	99	1	1	1.0,1.0,0.966,1.0,1.0,NA,NA,NA,NA,NA,NA,NA	1.0,1.0,1.0	-0.007
492	Dennd4a	Dennd4a	chr9	+	64835953	64836081	64835285	64835352	64838812	64839144	492	91,51,80,40,60,0,0,0,0,0,0,0	3,0,1,1,1,0,0,0,0,0,0,0	18,24,25	0,0,0	198	99	1	1	0.938,1.0,0.976,0.952,0.968,NA,NA,NA,NA,NA,NA,NA	1.0,1.0,1.0	-0.033
493	Dennd4a	Dennd4a	chr9	+	64888485	64888621	64886856	64886990	64888919	64889126	493	51,32,67,11,26,0,0,0,0,0,0,0	2,0,0,0,0,0,0,0,0,0,0,0	10,2,24	0,0,0	198	99	1	1	0.927,1.0,1.0,1.0,1.0,NA,NA,NA,NA,NA,NA,NA	1.0,1.0,1.0	-0.015
494	Dennd4a	Dennd4a	chr9	+	64893285	64893402	64889589	64889731	64894397	64894529	494	129,59,134,49,81,0,0,0,0,0,0,0	2,0,0,0,0,0,0,0,0,0,0,0	49,42,65	0,0,0	198	99	1	1	0.97,1.0,1.0,1.0,1.0,NA,NA,NA,NA,NA,NA,NA	1.0,1.0,1.0	-0.006
495	Dis3l	Dis3l	chr9	-	64310166	64310345	64308279	64308425	64310441	64310596	495	41,36,62,17,40,0,0,0,0,0,0,0	2,0,0,1,0,0,0,0,0,0,0,0	8,5,9	0,0,0	198	99	1	1	0.911,1.0,1.0,0.895,1.0,NA,NA,NA,NA,NA,NA,NA	1.0,1.0,1.0	-0.039
496	Dis3l	Dis3l	chr9	-	64317687	64317849	64314552	64314800	64319082	64319252	496	20,11,18,13,29,0,0,0,0,0,0,0	0,0,0,0,0,0,0,0,0,0,0,0	6,0,16	0,0,14	198	99	1	1	1.0,1.0,1.0,1.0,1.0,NA,NA,NA,NA,NA,NA,NA	1.0,NA,0.364	0.318
497	Tipin	Tipin	chr9	+	64289709	64289782	64288107	64288243	64290373	64290449	497	373,335,475,157,331,0,0,0,0,0,0,0	1,5,13,0,0,0,0,0,0,0,0,0	19,34,37	0,1,0	172	99	1	1	0.995,0.975,0.955,1.0,1.0,NA,NA,NA,NA,NA,NA,NA	1.0,0.951,1.0	0.001
498	Tipin	Tipin	chr9	+	64294322	64294386	64294009	64294132	64301041	64301248	498	1019,946,1411,449,1086,0,0,0,0,0,0,0	9,2,17,1,7,0,0,0,0,0,0,0	28,35,59	1,0,2	163	99	1	1	0.986,0.997,0.981,0.996,0.989,NA,NA,NA,NA,NA,NA,NA	0.944,1.0,0.947	0.026
504	Map2k5	Map2k5	chr9	-	63293695	63293764	63293523	63293605	63303120	63303160	504	56,40,42,15,31,0,0,0,0,0,0,0	0,1,0,0,0,0,0,0,0,0,0,0	3,5,7	0,0,0	168	99	1	1	1.0,0.959,1.0,1.0,1.0,NA,NA,NA,NA,NA,NA,NA	1.0,1.0,1.0	-0.008
505	Map2k5	Map2k5	chr9	-	63339080	63339121	63338084	63338152	63357992	63358060	505	15,9,14,6,11,0,0,0,0,0,0,0	1,0,0,0,0,0,0,0,0,0,0,0	12,2,5	0,0,0	140	99	1	1	0.914,1.0,1.0,1.0,1.0,NA,NA,NA,NA,NA,NA,NA	1.0,1.0,1.0	-0.017
506	Map2k5	Map2k5	chr9	-	63343386	63343456	63339080	63339121	63357992	63358060	506	50,40,63,27,34,0,0,0,0,0,0,0	0,0,0,0,0,0,0,0,0,0,0,0	23,27,37	1,0,0	169	99	1	1	1.0,1.0,1.0,1.0,1.0,NA,NA,NA,NA,NA,NA,NA	0.931,1.0,1.0	0.023
507	Map2k5	Map2k5	chr9	-	63357992	63358060	63343386	63343456	63371736	63371785	507	55,40,58,35,40,0,0,0,0,0,0,0	2,0,2,0,0,0,0,0,0,0,0,0	19,26,36	0,0,1	167	99	1	1	0.942,1.0,0.945,1.0,1.0,NA,NA,NA,NA,NA,NA,NA	1.0,1.0,0.955	-0.008
510	Myo9a	Myo9a	chr9	+	59790035	59790092	59788414	59788514	59801913	59802011	510	7,7,23,12,18,0,0,0,0,0,0,0	7,0,6,0,2,0,0,0,0,0,0,0	7,4,17	5,11,1	156	99	1	1	0.388,1.0,0.709,1.0,0.851,NA,NA,NA,NA,NA,NA,NA	0.47,0.188,0.915	0.265
511	Myo9a	Myo9a	chr9	+	59875201	59875414	59874601	59874683	59884479	59884592	511	8,3,2,0,3,0,0,0,0,0,0,0	1,2,9,1,7,0,0,0,0,0,0,0	2,0,1	14,0,1	198	99	1	1	0.8,0.429,0.1,0.0,0.176,NA,NA,NA,NA,NA,NA,NA	0.067,NA,0.333	0.101
512	Myo9a	Myo9a	chr9	+	59912536	59912590	59910583	59910707	59921722	59921925	512	1,0,2,0,1,0,0,0,0,0,0,0	15,13,16,4,14,0,0,0,0,0,0,0	0,2,0	7,0,2	153	99	1	1	0.041,0.0,0.075,0.0,0.044,NA,NA,NA,NA,NA,NA,NA	0.0,1.0,0.0	-0.301
513	Senp8	Senp8	chr9	-	59739939	59740032	59734258	59737868	59750261	59750371	513	4,1,5,2,2,0,0,0,0,0,0,0	0,0,2,0,0,0,0,0,0,0,0,0	0,0,1	0,1,0	192	99	1	1	1.0,1.0,0.563,1.0,1.0,NA,NA,NA,NA,NA,NA,NA	NA,0.0,1.0	0.413
514	Senp8	Senp8	chr9	-	59739939	59740032	59734258	59737868	59750577	59750649	514	4,1,5,2,2,0,0,0,0,0,0,0	1,0,1,0,5,0,0,0,0,0,0,0	0,0,2	1,0,0	192	99	1	1	0.673,1.0,0.721,1.0,0.171,NA,NA,NA,NA,NA,NA,NA	0.0,NA,1.0	0.213
515	Senp8	Senp8	chr9	-	59739939	59740051	59734258	59737868	59750261	59750371	515	4,2,5,2,2,0,0,0,0,0,0,0	0,0,2,0,0,0,0,0,0,0,0,0	0,0,1	0,1,0	198	99	1	1	1.0,1.0,0.556,1.0,1.0,NA,NA,NA,NA,NA,NA,NA	NA,0.0,1.0	0.411
516	Senp8	Senp8	chr9	-	59739939	59740051	59734258	59737868	59750577	59750649	516	4,1,6,2,2,0,0,0,0,0,0,0	1,0,1,0,5,0,0,0,0,0,0,0	0,0,1	1,0,0	198	99	1	1	0.667,1.0,0.75,1.0,0.167,NA,NA,NA,NA,NA,NA,NA	0.0,NA,1.0	0.217
517	Senp8	Senp8	chr9	-	59750261	59750371	59734258	59737868	59750577	59750649	517	0,0,2,0,1,0,0,0,0,0,0,0	1,0,1,0,5,0,0,0,0,0,0,0	0,1,1	1,0,0	198	99	1	1	0.0,NA,0.5,NA,0.091,NA,NA,NA,NA,NA,NA,NA	0.0,1.0,1.0	-0.47
518	Senp8	Senp8	chr9	-	59750261	59750371	59739939	59740032	59750577	59750649	518	0,0,0,0,1,0,0,0,0,0,0,0	0,0,0,0,0,0,0,0,0,0,0,0	0,0,1	0,0,1	198	99	1	1	NA,NA,NA,NA,1.0,NA,NA,NA,NA,NA,NA,NA	NA,NA,0.333	0.667
519	Senp8	Senp8	chr9	-	59750261	59750371	59739939	59740051	59750577	59750649	519	0,1,0,0,1,0,0,0,0,0,0,0	0,0,1,0,0,0,0,0,0,0,0,0	0,0,1	0,0,0	198	99	1	1	NA,1.0,0.0,NA,1.0,NA,NA,NA,NA,NA,NA,NA	NA,NA,1.0	-0.333
520	Parp6	Parp6	chr9	+	59625322	59625389	59624663	59624754	59628518	59628668	520	20,35,58,6,26,0,0,0,0,0,0,0	0,0,0,0,0,0,0,0,0,0,0,0	11,6,5	0,0,5	166	99	1	1	1.0,1.0,1.0,1.0,1.0,NA,NA,NA,NA,NA,NA,NA	1.0,1.0,0.374	0.209
521	Parp6	Parp6	chr9	+	59634855	59634981	59633511	59633604	59636669	59636735	521	32,20,55,6,29,0,0,0,0,0,0,0	0,0,2,0,0,0,0,0,0,0,0,0	12,11,18	0,0,1	198	99	1	1	1.0,1.0,0.932,1.0,1.0,NA,NA,NA,NA,NA,NA,NA	1.0,1.0,0.9	0.02
523	Parp6	Parp6	chr9	+	59641740	59641810	59641023	59641096	59648829	59648909	523	4,3,1,0,3,0,0,0,0,0,0,0	17,9,35,8,4,0,0,0,0,0,0,0	0,0,1	0,0,0	169	99	1	1	0.121,0.163,0.016,0.0,0.305,NA,NA,NA,NA,NA,NA,NA	NA,NA,1.0	-0.879
524	Parp6	Parp6	chr9	+	59649518	59649603	59649289	59649353	59649923	59650290	524	64,37,101,25,58,0,0,0,0,0,0,0	2,1,0,0,1,0,0,0,0,0,0,0	0,1,1	0,0,0	184	99	1	1	0.945,0.952,1.0,1.0,0.969,NA,NA,NA,NA,NA,NA,NA	NA,1.0,1.0	-0.027
525	Arih1	Arih1	chr9	-	59403367	59403425	59396350	59396611	59405724	59405855	525	142,133,258,94,142,0,0,0,0,0,0,0	2,1,1,0,0,0,0,0,0,0,0,0	101,64,67	0,2,1	157	99	1	1	0.978,0.988,0.994,1.0,1.0,NA,NA,NA,NA,NA,NA,NA	1.0,0.953,0.977	0.015
526	Arih1	Arih1	chr9	-	59414769	59414836	59412424	59412531	59426122	59426178	526	158,100,172,60,104,0,0,0,0,0,0,0	2,0,0,0,0,0,0,0,0,0,0,0	11,13,15	1,0,3	166	99	1	1	0.979,1.0,1.0,1.0,1.0,NA,NA,NA,NA,NA,NA,NA	0.868,1.0,0.749	0.123
527	Arih1	Arih1	chr9	-	59454401	59454469	59436770	59436915	59485978	59486374	527	83,67,97,37,111,0,0,0,0,0,0,0	0,1,0,0,2,0,0,0,0,0,0,0	90,65,91	8,4,2	167	99	1	1	1.0,0.975,1.0,1.0,0.971,NA,NA,NA,NA,NA,NA,NA	0.87,0.906,0.964	0.076
528	Bbs4	Bbs4	chr9	-	59323387	59323589	59321965	59322982	59324036	59324178	528	11,7,12,3,16,0,0,0,0,0,0,0	0,0,1,0,0,0,0,0,0,0,0,0	1,0,0	0,0,0	198	99	1	1	1.0,1.0,0.857,1.0,1.0,NA,NA,NA,NA,NA,NA,NA	1.0,NA,NA	-0.029
530	Nptn	Nptn	chr9	+	58640668	58640802	58627833	58627928	58643528	58643802	530	217,124,215,71,131,0,0,0,0,0,0,0	0,0,0,0,0,0,0,0,0,0,0,0	96,66,110	0,1,0	198	99	1	1	1.0,1.0,1.0,1.0,1.0,NA,NA,NA,NA,NA,NA,NA	1.0,0.971,1.0	0.01
531	Nptn	Nptn	chr9	+	58643528	58643802	58640668	58640802	58650496	58650518	531	201,145,240,77,152,0,0,0,0,0,0,0	1,0,0,0,0,0,0,0,0,0,0,0	135109155	0,0,0	198	99	1	1	0.99,1.0,1.0,1.0,1.0,NA,NA,NA,NA,NA,NA,NA	1.0,1.0,1.0	-0.002
535	Ubl7	Ubl7	chr9	+	57920503	57920561	57920038	57920123	57921626	57921760	535	168,116,245,71,114,0,0,0,0,0,0,0	0,0,1,0,0,0,0,0,0,0,0,0	10,6,12	0,0,1	157	99	1	1	1.0,1.0,0.994,1.0,1.0,NA,NA,NA,NA,NA,NA,NA	1.0,1.0,0.883	0.038
536	Mpi	Mpi	chr9	-	57549036	57549178	57548527	57548710	57550572	57550773	536	46,19,57,7,33,0,0,0,0,0,0,0	2,0,0,0,0,0,0,0,0,0,0,0	1,0,0	0,0,0	198	99	1	1	0.92,1.0,1.0,1.0,1.0,NA,NA,NA,NA,NA,NA,NA	1.0,NA,NA	-0.016
541	Man2c1	Man2c1	chr9	+	57140198	57140303	57139869	57139964	57140381	57140538	541	19,22,46,8,22,0,0,0,0,0,0,0	2,0,0,0,0,0,0,0,0,0,0,0	0,2,0	0,0,0	198	99	1	1	0.826,1.0,1.0,1.0,1.0,NA,NA,NA,NA,NA,NA,NA	NA,1.0,NA	-0.035
543	Hmg20a	Hmg20a	chr9	+	56487615	56487691	56482607	56482639	56488613	56488829	543	33,37,77,15,40,0,0,0,0,0,0,0	0,0,1,0,3,0,0,0,0,0,0,0	3,1,10	0,0,0	175	99	1	1	1.0,1.0,0.978,1.0,0.883,NA,NA,NA,NA,NA,NA,NA	1.0,1.0,1.0	-0.028
544	Pstpip1	Pstpip1	chr9	+	56115062	56115137	56114229	56114330	56120300	56120335	544	109,87,121,31,51,0,0,0,0,0,0,0	0,2,0,0,1,0,0,0,0,0,0,0	10,57,34	0,0,0	174	99	1	1	1.0,0.961,1.0,1.0,0.967,NA,NA,NA,NA,NA,NA,NA	1.0,1.0,1.0	-0.014
545	Pstpip1	Pstpip1	chr9	+	56122758	56122821	56120546	56120653	56123261	56123360	545	119,95,149,54,68,0,0,0,0,0,0,0	0,0,1,0,0,0,0,0,0,0,0,0	101169143	1,4,5	162	99	1	1	1.0,1.0,0.989,1.0,1.0,NA,NA,NA,NA,NA,NA,NA	0.984,0.963,0.946	0.033
546	Pstpip1	Pstpip1	chr9	+	56123261	56123360	56122758	56122821	56123747	56123793	546	150,117,203,71,96,0,0,0,0,0,0,0	0,0,1,0,0,0,0,0,0,0,0,0	133190169	0,0,0	198	99	1	1	1.0,1.0,0.99,1.0,1.0,NA,NA,NA,NA,NA,NA,NA	1.0,1.0,1.0	-0.002
547	Pstpip1	Pstpip1	chr9	+	56124593	56124673	56123747	56123793	56125123	56125222	547	138,102,200,51,115,0,0,0,0,0,0,0	0,0,2,0,0,0,0,0,0,0,0,0	8,8,15	0,0,0	179	99	1	1	1.0,1.0,0.982,1.0,1.0,NA,NA,NA,NA,NA,NA,NA	1.0,1.0,1.0	-0.004
548	Pstpip1	Pstpip1	chr9	+	56126581	56126672	56125926	56126023	56127484	56127537	548	248,166,346,108,228,0,0,0,0,0,0,0	0,0,0,0,3,0,0,0,0,0,0,0	8,18,22	0,0,0	190	99	1	1	1.0,1.0,1.0,1.0,0.975,NA,NA,NA,NA,NA,NA,NA	1.0,1.0,1.0	-0.005
550	Wdr61	Wdr61	chr9	-	54731386	54731437	54730633	54730661	54734368	54734494	550	32,37,57,24,35,0,0,0,0,0,0,0	0,0,0,0,0,0,0,0,0,0,0,0	111,59,91	0,7,0	150	99	1	1	1.0,1.0,1.0,1.0,1.0,NA,NA,NA,NA,NA,NA,NA	1.0,0.848,1.0	0.051
551	Idh3a	Idh3a	chr9	+	54595165	54595280	54592393	54592477	54596001	54596189	551	65,64,113,27,75,0,0,0,0,0,0,0	0,0,1,0,0,0,0,0,0,0,0,0	6,0,7	0,0,0	198	99	1	1	1.0,1.0,0.983,1.0,1.0,NA,NA,NA,NA,NA,NA,NA	1.0,NA,1.0	-0.003
552	Idh3a	Idh3a	chr9	+	54599592	54599677	54598598	54598663	54601061	54601214	552	222,213,283,80,198,0,0,0,0,0,0,0	0,1,0,0,0,0,0,0,0,0,0,0	1,4,1	0,0,0	184	99	1	1	1.0,0.991,1.0,1.0,1.0,NA,NA,NA,NA,NA,NA,NA	1.0,1.0,1.0	-0.002
553	Cul5	Cul5	chr9	-	53623634	53623810	53622781	53622943	53624157	53624281	553	108,85,116,38,86,0,0,0,0,0,0,0	1,0,0,0,0,0,0,0,0,0,0,0	45,4,23	0,0,0	198	99	1	1	0.982,1.0,1.0,1.0,1.0,NA,NA,NA,NA,NA,NA,NA	1.0,1.0,1.0	-0.004
554	Cul5	Cul5	chr9	-	53642517	53642598	53634971	53635065	53642680	53642826	554	65,56,116,32,78,0,0,0,0,0,0,0	1,1,2,2,1,0,0,0,0,0,0,0	82,51,132	0,1,0	180	99	1	1	0.973,0.969,0.97,0.898,0.977,NA,NA,NA,NA,NA,NA,NA	1.0,0.966,1.0	-0.031
555	Acat1	Acat1	chr9	-	53584839	53584904	53583436	53583594	53587452	53587566	555	523,390,810,202,504,0,0,0,0,0,0,0	0,1,0,0,4,0,0,0,0,0,0,0	12,12,18	0,2,1	164	99	1	1	1.0,0.996,1.0,1.0,0.987,NA,NA,NA,NA,NA,NA,NA	1.0,0.784,0.916	0.097
556	Acat1	Acat1	chr9	-	53591306	53591457	53589177	53589273	53591967	53592111	556	323,246,448,123,292,0,0,0,0,0,0,0	1,0,0,0,0,0,0,0,0,0,0,0	62,23,49	0,0,0	198	99	1	1	0.994,1.0,1.0,1.0,1.0,NA,NA,NA,NA,NA,NA,NA	1.0,1.0,1.0	-0.001
557	Acat1	Acat1	chr9	-	53591967	53592111	53591306	53591457	53594405	53594506	557	231,178,314,80,197,0,0,0,0,0,0,0	2,0,0,0,0,0,0,0,0,0,0,0	32,23,26	0,0,0	198	99	1	1	0.983,1.0,1.0,1.0,1.0,NA,NA,NA,NA,NA,NA,NA	1.0,1.0,1.0	-0.003
558	Npat	Npat	chr9	+	53559081	53559207	53558124	53558221	53562041	53563676	558	84,51,86,34,64,0,0,0,0,0,0,0	0,0,2,0,0,0,0,0,0,0,0,0	2,0,2	0,0,0	198	99	1	1	1.0,1.0,0.956,1.0,1.0,NA,NA,NA,NA,NA,NA,NA	1.0,NA,1.0	-0.009
559	Npat	Npat	chr9	+	53566716	53566832	53562041	53563676	53566915	53567024	559	117,112,172,37,106,0,0,0,0,0,0,0	0,1,0,0,0,0,0,0,0,0,0,0	4,1,3	0,0,0	198	99	1	1	1.0,0.982,1.0,1.0,1.0,NA,NA,NA,NA,NA,NA,NA	1.0,1.0,1.0	-0.004
560	Atm	Atm	chr9	-	53451548	53451689	53450517	53450634	53453352	53453435	560	24,20,20,10,19,0,0,0,0,0,0,0	1,0,0,0,0,0,0,0,0,0,0,0	4,0,2	0,0,0	198	99	1	1	0.923,1.0,1.0,1.0,1.0,NA,NA,NA,NA,NA,NA,NA	1.0,NA,1.0	-0.015
561	Atm	Atm	chr9	-	53460890	53461010	53459712	53459947	53462480	53462585	561	71,73,70,34,59,0,0,0,0,0,0,0	0,1,0,0,0,0,0,0,0,0,0,0	4,6,7	0,0,0	198	99	1	1	1.0,0.973,1.0,1.0,1.0,NA,NA,NA,NA,NA,NA,NA	1.0,1.0,1.0	-0.005
562	Atm	Atm	chr9	-	53461111	53461120	53460890	53461010	53462480	53462585	562	4,1,3,1,3,0,0,0,0,0,0,0	32,35,24,13,25,0,0,0,0,0,0,0	0,0,0	0,0,2	108	99	1	1	0.103,0.026,0.103,0.066,0.099,NA,NA,NA,NA,NA,NA,NA	NA,NA,0.0	0.079
563	Atm	Atm	chr9	-	53500919	53501002	53500671	53500827	53502944	53503144	563	57,41,86,31,35,0,0,0,0,0,0,0	0,1,0,0,0,0,0,0,0,0,0,0	1,1,4	0,0,0	182	99	1	1	1.0,0.957,1.0,1.0,1.0,NA,NA,NA,NA,NA,NA,NA	1.0,1.0,1.0	-0.009
564	Atm	Atm	chr9	-	53527172	53527337	53524346	53524512	53531630	53531776	564	160,123,211,66,72,0,0,0,0,0,0,0	0,0,1,0,0,0,0,0,0,0,0,0	4,9,9	0,0,0	198	99	1	1	1.0,1.0,0.991,1.0,1.0,NA,NA,NA,NA,NA,NA,NA	1.0,1.0,1.0	-0.002
566	Layn	Layn	chr9	-	51059456	51059556	51056779	51057656	51062182	51062266	566	15,34,14,28,34,0,0,0,0,0,0,0	0,0,0,0,0,0,0,0,0,0,0,0	4,0,8	0,0,1	198	99	1	1	1.0,1.0,1.0,1.0,1.0,NA,NA,NA,NA,NA,NA,NA	1.0,NA,0.8	0.1
568	Sik2	Sik2	chr9	-	50899319	50899548	50898481	50898766	50907406	50907571	568	104,39,136,37,58,0,0,0,0,0,0,0	0,2,0,0,0,0,0,0,0,0,0,0	30,36,60	0,0,0	198	99	1	1	1.0,0.907,1.0,1.0,1.0,NA,NA,NA,NA,NA,NA,NA	1.0,1.0,1.0	-0.019
569	Ppp2r1b	Ppp2r1b	chr9	+	50879209	50879301	50878697	50878840	50879838	50881622	569	81,95,117,52,115,0,0,0,0,0,0,0	0,1,0,0,0,0,0,0,0,0,0,0	72,57,66	0,0,0	191	99	1	1	1.0,0.98,1.0,1.0,1.0,NA,NA,NA,NA,NA,NA,NA	1.0,1.0,1.0	-0.004
570	Alg9	Alg9	chr9	+	50783257	50783328	50778969	50779104	50788152	50788241	570	56,18,55,16,13,0,0,0,0,0,0,0	2,1,7,1,1,0,0,0,0,0,0,0	0,4,1	0,0,0	170	99	1	1	0.942,0.913,0.821,0.903,0.883,NA,NA,NA,NA,NA,NA,NA	NA,1.0,1.0	-0.108
571	Alg9	Alg9	chr9	+	50800118	50800241	50792301	50792407	50801937	50802092	571	76,27,93,26,41,0,0,0,0,0,0,0	0,0,1,0,0,0,0,0,0,0,0,0	1,1,2	0,0,0	198	99	1	1	1.0,1.0,0.979,1.0,1.0,NA,NA,NA,NA,NA,NA,NA	1.0,1.0,1.0	-0.004
572	Dlat	Dlat	chr9	-	50650750	50650938	50649631	50649773	50653621	50653748	572	98,64,85,15,82,0,0,0,0,0,0,0	0,0,4,0,0,0,0,0,0,0,0,0	5,14,11	0,0,0	198	99	1	1	1.0,1.0,0.914,1.0,1.0,NA,NA,NA,NA,NA,NA,NA	1.0,1.0,1.0	-0.017
573	Zw10	Zw10	chr9	+	49074904	49075036	49074018	49074149	49077451	49077654	573	131,87,242,39,117,0,0,0,0,0,0,0	0,0,2,0,0,0,0,0,0,0,0,0	3,2,5	0,0,0	198	99	1	1	1.0,1.0,0.984,1.0,1.0,NA,NA,NA,NA,NA,NA,NA	1.0,1.0,1.0	-0.003
574	Rexo2	Rexo2	chr9	-	48471819	48471873	48468513	48468946	48473031	48473140	574	618,585,965,275,775,0,0,0,0,0,0,0	0,0,0,0,0,0,0,0,0,0,0,0	167145235	0,0,1	153	99	1	1	1.0,1.0,1.0,1.0,1.0,NA,NA,NA,NA,NA,NA,NA	1.0,1.0,0.993	0.002
575	Rexo2	Rexo2	chr9	-	48473031	48473140	48468513	48468946	48475119	48475197	575	2,0,0,0,0,0,0,0,0,0,0,0	0,0,0,1,0,0,0,0,0,0,0,0	0,0,1	0,0,0	198	99	1	1	1.0,NA,NA,0.0,NA,NA,NA,NA,NA,NA,NA,NA	NA,NA,1.0	-0.5
576	Rexo2	Rexo2	chr9	-	48474401	48474513	48473031	48473140	48475119	48475197	576	631,574,865,242,661,0,0,0,0,0,0,0	2,0,0,0,0,0,0,0,0,0,0,0	91,81,129	0,0,0	198	99	1	1	0.994,1.0,1.0,1.0,1.0,NA,NA,NA,NA,NA,NA,NA	1.0,1.0,1.0	-0.001
577	Rexo2	Rexo2	chr9	-	48479309	48479393	48475119	48475197	48480406	48480611	577	200,188,271,62,175,0,0,0,0,0,0,0	3,2,0,0,0,0,0,0,0,0,0,0	64,51,52	0,0,0	183	99	1	1	0.973,0.981,1.0,1.0,1.0,NA,NA,NA,NA,NA,NA,NA	1.0,1.0,1.0	-0.009
583	Sik3	Sik3	chr9	+	46204205	46204349	46201999	46202070	46207921	46208072	583	123,65,169,52,55,0,0,0,0,0,0,0	1,0,0,0,1,0,0,0,0,0,0,0	2,0,4	0,0,0	198	99	1	1	0.984,1.0,1.0,1.0,0.965,NA,NA,NA,NA,NA,NA,NA	1.0,NA,1.0	-0.01
584	Sik3	Sik3	chr9	+	46219425	46219589	46211669	46212562	46221066	46221234	584	30,17,30,4,16,0,0,0,0,0,0,0	0,0,0,1,0,0,0,0,0,0,0,0	0,1,0	0,0,0	198	99	1	1	1.0,1.0,1.0,0.667,1.0,NA,NA,NA,NA,NA,NA,NA	NA,1.0,NA	-0.067
585	Sik3	Sik3	chr9	+	46220209	46220342	46219425	46219589	46221066	46221234	585	96,52,115,31,46,0,0,0,0,0,0,0	0,0,1,0,0,0,0,0,0,0,0,0	0,0,1	0,0,0	198	99	1	1	1.0,1.0,0.983,1.0,1.0,NA,NA,NA,NA,NA,NA,NA	NA,NA,1.0	-0.003
586	Pcsk7	Pcsk7	chr9	+	45915987	45916088	45915087	45915226	45918761	45918929	586	17,19,25,12,22,0,0,0,0,0,0,0	1,2,0,0,0,0,0,0,0,0,0,0	0,0,1	0,0,0	198	99	1	1	0.895,0.826,1.0,1.0,1.0,NA,NA,NA,NA,NA,NA,NA	NA,NA,1.0	-0.056
587	Pcsk7	Pcsk7	chr9	+	45926733	45926828	45925910	45926067	45927574	45927668	587	34,16,36,11,22,0,0,0,0,0,0,0	0,1,0,0,0,0,0,0,0,0,0,0	3,4,5	0,0,0	194	99	1	1	1.0,0.891,1.0,1.0,1.0,NA,NA,NA,NA,NA,NA,NA	1.0,1.0,1.0	-0.022
588	Bace1	Bace1	chr9	+	45858399	45858501	45857113	45857248	45858909	45859059	588	118,108,175,33,89,0,0,0,0,0,0,0	1,2,1,0,5,0,0,0,0,0,0,0	2,0,0	0,0,0	198	99	1	1	0.983,0.964,0.989,1.0,0.899,NA,NA,NA,NA,NA,NA,NA	1.0,NA,NA	-0.033
589	Atp5l	Atp5l	chr9	-	44914650	44914811	44913247	44913466	44920609	44920742	589	2849,1922,3887,1228,2640,0,0,0,0,0,0,0	9,9,21,10,11,0,0,0,0,0,0,0	7,9,11	0,0,1	198	99	1	1	0.994,0.991,0.989,0.984,0.992,NA,NA,NA,NA,NA,NA,NA	1.0,1.0,0.846	0.041
590	Ift46	Ift46	chr9	+	44783959	44784053	44783730	44783805	44784331	44784460	590	61,52,93,22,74,0,0,0,0,0,0,0	0,0,0,0,2,0,0,0,0,0,0,0	2,6,14	0,0,0	193	99	1	1	1.0,1.0,1.0,1.0,0.95,NA,NA,NA,NA,NA,NA,NA	1.0,1.0,1.0	-0.01
591	Ift46	Ift46	chr9	+	44789566	44789627	44786837	44786904	44789890	44789976	591	36,28,65,21,47,0,0,0,0,0,0,0	0,0,1,0,0,0,0,0,0,0,0,0	19,39,25	0,0,0	160	99	1	1	1.0,1.0,0.976,1.0,1.0,NA,NA,NA,NA,NA,NA,NA	1.0,1.0,1.0	-0.005
592	Ddx6	Ddx6	chr9	+	44627637	44627760	44626387	44626482	44628640	44628769	592	285,221,481,119,293,0,0,0,0,0,0,0	0,0,0,0,0,0,0,0,0,0,0,0	264303462	0,0,1	198	99	1	1	1.0,1.0,1.0,1.0,1.0,NA,NA,NA,NA,NA,NA,NA	1.0,1.0,0.996	0.001
593	Trappc4	Trappc4	chr9	-	44404333	44404460	44403758	44404098	44405242	44405346	593	401,389,579,148,350,0,0,0,0,0,0,0	0,1,0,0,0,0,0,0,0,0,0,0	4,14,4	0,0,0	198	99	1	1	1.0,0.995,1.0,1.0,1.0,NA,NA,NA,NA,NA,NA,NA	1.0,1.0,1.0	-0.001
594	Trappc4	Trappc4	chr9	-	44405242	44405346	44404333	44404460	44406803	44406978	594	344,307,476,127,285,0,0,0,0,0,0,0	6,0,4,0,5,0,0,0,0,0,0,0	5,18,8	3,3,0	198	99	1	1	0.966,1.0,0.983,1.0,0.966,NA,NA,NA,NA,NA,NA,NA	0.455,0.75,1.0	0.248
595	Dpagt1	Dpagt1	chr9	+	44327551	44327672	44326844	44327205	44327952	44328166	595	278,135,310,83,217,0,0,0,0,0,0,0	19,10,16,3,13,0,0,0,0,0,0,0	2,4,5	0,0,1	198	99	1	1	0.88,0.871,0.906,0.933,0.893,NA,NA,NA,NA,NA,NA,NA	1.0,1.0,0.714	-0.008
596	Dpagt1	Dpagt1	chr9	+	44331117	44331202	44328990	44329137	44331903	44332092	596	199,160,300,105,227,0,0,0,0,0,0,0	2,1,2,0,4,0,0,0,0,0,0,0	17,42,37	0,0,0	184	99	1	1	0.982,0.989,0.988,1.0,0.968,NA,NA,NA,NA,NA,NA,NA	1.0,1.0,1.0	-0.015
597	C2cd2l	C2cd2l	chr9	-	44316999	44317119	44316707	44316818	44317582	44317678	597	12,14,10,4,5,0,0,0,0,0,0,0	1,0,0,0,0,0,0,0,0,0,0,0	0,8,0	0,0,0	198	99	1	1	0.857,1.0,1.0,1.0,1.0,NA,NA,NA,NA,NA,NA,NA	NA,1.0,NA	-0.029
598	Tbcel	Tbcel	chr9	-	42444406	42444588	42442818	42443075	42449923	42450063	598	17,6,14,9,28,0,0,0,0,0,0,0	0,0,1,0,0,0,0,0,0,0,0,0	25,3,16	0,0,0	198	99	1	1	1.0,1.0,0.875,1.0,1.0,NA,NA,NA,NA,NA,NA,NA	1.0,1.0,1.0	-0.025
599	Il10ra	Il10ra	chr9	-	45267099	45267220	45266454	45266642	45269005	45269146	599	25,21,26,4,32,0,0,0,0,0,0,0	4,1,2,0,0,0,0,0,0,0,0,0	5,6,1	0,0,0	198	99	1	1	0.758,0.913,0.867,1.0,1.0,NA,NA,NA,NA,NA,NA,NA	1.0,1.0,1.0	-0.092
600	Sorl1	Sorl1	chr9	-	41979329	41979494	41977435	41977610	41980625	41980745	600	130,85,123,40,107,0,0,0,0,0,0,0	2,0,0,0,0,0,0,0,0,0,0,0	31,41,38	0,0,0	198	99	1	1	0.97,1.0,1.0,1.0,1.0,NA,NA,NA,NA,NA,NA,NA	1.0,1.0,1.0	-0.006
601	Sorl1	Sorl1	chr9	-	42031668	42031915	42030878	42031017	42033564	42033656	601	87,95,112,28,69,0,0,0,0,0,0,0	0,0,0,0,0,0,0,0,0,0,0,0	23,36,37	1,0,0	198	99	1	1	1.0,1.0,1.0,1.0,1.0,NA,NA,NA,NA,NA,NA,NA	0.92,1.0,1.0	0.027
602	Vwa5a	Vwa5a	chr9	+	38719257	38719333	38718267	38718387	38722372	38722430	602	48,15,51,17,29,0,0,0,0,0,0,0	4,5,13,4,5,0,0,0,0,0,0,0	0,0,2	0,1,1	175	99	1	1	0.872,0.629,0.689,0.706,0.766,NA,NA,NA,NA,NA,NA,NA	NA,0.0,0.531	0.467
603	Tbrg1	Tbrg1	chr9	-	37652614	37652761	37651289	37651387	37653032	37653169	603	114,100,166,38,79,0,0,0,0,0,0,0	0,0,2,2,0,0,0,0,0,0,0,0	4,8,1	0,0,0	198	99	1	1	1.0,1.0,0.976,0.905,1.0,NA,NA,NA,NA,NA,NA,NA	1.0,1.0,1.0	-0.024
604	BC024479	BC024479	chr9	+	37517216	37517472	37489320	37489833	37518726	37518787	604	20,10,35,8,18,0,0,0,0,0,0,0	1,1,0,0,0,0,0,0,0,0,0,0	4,0,8	0,0,0	198	99	1	1	0.909,0.833,1.0,1.0,1.0,NA,NA,NA,NA,NA,NA,NA	1.0,NA,1.0	-0.052
605	Ccdc15	Ccdc15	chr9	-	37277357	37277481	37275834	37276565	37278966	37279115	605	25,30,33,13,35,0,0,0,0,0,0,0	3,4,1,0,2,0,0,0,0,0,0,0	21,37,35	3,0,2	198	99	1	1	0.806,0.789,0.943,1.0,0.897,NA,NA,NA,NA,NA,NA,NA	0.778,1.0,0.897	-0.005
606	Ccdc15	Ccdc15	chr9	-	37278966	37279115	37275834	37276565	37279573	37279750	606	39,44,50,8,27,0,0,0,0,0,0,0	1,0,0,0,0,0,0,0,0,0,0,0	35,32,67	0,0,1	198	99	1	1	0.951,1.0,1.0,1.0,1.0,NA,NA,NA,NA,NA,NA,NA	1.0,1.0,0.971	0
607	Ccdc15	Ccdc15	chr9	-	37320396	37320510	37316407	37316527	37342435	37342621	607	38,44,85,20,54,0,0,0,0,0,0,0	0,0,0,1,0,0,0,0,0,0,0,0	0,1,0	0,0,0	198	99	1	1	1.0,1.0,1.0,0.909,1.0,NA,NA,NA,NA,NA,NA,NA	NA,1.0,NA	-0.018
608	Tmem218	Tmem218	chr9	+	37218265	37218376	37208332	37208405	37219201	37219304	608	8,13,18,6,8,0,0,0,0,0,0,0	0,0,0,0,1,0,0,0,0,0,0,0	3,0,1	0,0,0	198	99	1	1	1.0,1.0,1.0,1.0,0.8,NA,NA,NA,NA,NA,NA,NA	1.0,NA,1.0	-0.04
610	Ei24	Ei24	chr9	-	36785935	36786060	36785532	36785652	36786482	36786549	610	155,148,230,78,146,0,0,0,0,0,0,0	1,0,0,0,0,0,0,0,0,0,0,0	59,38,105	0,0,0	198	99	1	1	0.987,1.0,1.0,1.0,1.0,NA,NA,NA,NA,NA,NA,NA	1.0,1.0,1.0	-0.003
611	Ei24	Ei24	chr9	-	36786482	36786549	36785532	36785652	36788192	36788253	611	19,22,28,9,18,0,0,0,0,0,0,0	1,0,0,0,0,0,0,0,0,0,0,0	14,14,27	0,0,0	166	99	1	1	0.919,1.0,1.0,1.0,1.0,NA,NA,NA,NA,NA,NA,NA	1.0,1.0,1.0	-0.016
612	Ei24	Ei24	chr9	-	36789779	36789925	36788192	36788253	36793239	36793349	612	36,42,51,8,35,0,0,0,0,0,0,0	0,0,0,0,0,0,0,0,0,0,0,0	11,7,14	1,0,0	198	99	1	1	1.0,1.0,1.0,1.0,1.0,NA,NA,NA,NA,NA,NA,NA	0.846,1.0,1.0	0.051
613	Fam118b	Fam118b	chr9	-	35217928	35217988	35216964	35217747	35221379	35221665	613	53,41,112,37,69,0,0,0,0,0,0,0	0,0,2,0,0,0,0,0,0,0,0,0	17,11,44	0,0,0	159	99	1	1	1.0,1.0,0.972,1.0,1.0,NA,NA,NA,NA,NA,NA,NA	1.0,1.0,1.0	-0.006
614	Fam118b	Fam118b	chr9	-	35227163	35227391	35223613	35223742	35235230	35235483	614	49,66,71,18,43,0,0,0,0,0,0,0	10,5,10,1,5,0,0,0,0,0,0,0	2,1,7	0,2,1	198	99	1	1	0.71,0.868,0.78,0.9,0.811,NA,NA,NA,NA,NA,NA,NA	1.0,0.2,0.778	0.154
615	Ets1	Ets1	chr9	+	32738098	32738359	32733939	32734188	32752798	32752917	615	20,19,16,12,12,0,0,0,0,0,0,0	1,0,1,0,0,0,0,0,0,0,0,0	0,0,1	0,0,0	198	99	1	1	0.909,1.0,0.889,1.0,1.0,NA,NA,NA,NA,NA,NA,NA	NA,NA,1.0	-0.04
616	Fli1	Fli1	chr9	-	32452132	32452198	32429907	32429973	32461250	32461454	616	487,349,573,172,358,0,0,0,0,0,0,0	3,1,2,0,4,0,0,0,0,0,0,0	103120131	1,14,0	165	99	1	1	0.99,0.995,0.994,1.0,0.982,NA,NA,NA,NA,NA,NA,NA	0.984,0.837,1.0	0.052
617	Fli1	Fli1	chr9	-	32465684	32465839	32461250	32461454	32476561	32476773	617	512,291,626,180,373,0,0,0,0,0,0,0	0,0,0,0,2,0,0,0,0,0,0,0	22,9,17	0,0,0	198	99	1	1	1.0,1.0,1.0,1.0,0.989,NA,NA,NA,NA,NA,NA,NA	1.0,1.0,1.0	-0.002
618	Arhgap32	Arhgap32	chr9	+	32153039	32153124	32151921	32152013	32170089	32170176	618	9,11,11,1,6,0,0,0,0,0,0,0	1,0,0,0,0,0,0,0,0,0,0,0	0,0,1	0,0,0	184	99	1	1	0.829,1.0,1.0,1.0,1.0,NA,NA,NA,NA,NA,NA,NA	NA,NA,1.0	-0.034
619	Prdm10	Prdm10	chr9	+	31346792	31347140	31341241	31341484	31349111	31349267	619	24,10,31,4,11,0,0,0,0,0,0,0	0,0,0,1,0,0,0,0,0,0,0,0	2,2,10	0,0,0	198	99	1	1	1.0,1.0,1.0,0.667,1.0,NA,NA,NA,NA,NA,NA,NA	1.0,1.0,1.0	-0.067
621	Aplp2	Aplp2	chr9	-	31156189	31156225	31153413	31153499	31157694	31157847	621	0,4,2,0,1,0,0,0,0,0,0,0	8,10,20,6,20,0,0,0,0,0,0,0	1,0,0	0,0,2	135	99	1	1	0.0,0.227,0.068,0.0,0.035,NA,NA,NA,NA,NA,NA,NA	1.0,NA,0.0	-0.434
622	Aplp2	Aplp2	chr9	-	31167560	31167728	31164542	31164673	31168707	31168916	622	37,41,79,16,52,0,0,0,0,0,0,0	2,1,9,4,10,0,0,0,0,0,0,0	62,27,45	8,2,9	198	99	1	1	0.902,0.953,0.814,0.667,0.722,NA,NA,NA,NA,NA,NA,NA	0.795,0.871,0.714	0.018
624	Zbtb44	Zbtb44	chr9	+	31053239	31054313	31030643	31030958	31062040	31062125	624	112,80,134,42,69,0,0,0,0,0,0,0	1,0,0,0,0,0,0,0,0,0,0,0	37,30,49	0,0,0	198	99	1	1	0.982,1.0,1.0,1.0,1.0,NA,NA,NA,NA,NA,NA,NA	1.0,1.0,1.0	-0.004
625	Vps26b	Vps26b	chr9	-	27015156	27015321	27012724	27012900	27019317	27019474	625	141,124,172,64,109,0,0,0,0,0,0,0	0,0,0,0,0,0,0,0,0,0,0,0	82110110	0,2,0	198	99	1	1	1.0,1.0,1.0,1.0,1.0,NA,NA,NA,NA,NA,NA,NA	1.0,0.965,1.0	0.012
626	Thyn1	Thyn1	chr9	+	27005556	27005649	27005145	27005214	27006351	27006447	626	555,423,665,208,597,0,0,0,0,0,0,0	11,3,10,0,6,0,0,0,0,0,0,0	6,0,9	0,0,0	192	99	1	1	0.963,0.986,0.972,1.0,0.981,NA,NA,NA,NA,NA,NA,NA	1.0,NA,1.0	-0.02
627	Thyn1	Thyn1	chr9	+	27006800	27006951	27006351	27006447	27007157	27007334	627	185,137,263,92,239,0,0,0,0,0,0,0	74,77,97,37,83,0,0,0,0,0,0,0	5,0,2	1,1,7	198	99	1	1	0.556,0.471,0.575,0.554,0.59,NA,NA,NA,NA,NA,NA,NA	0.714,0.0,0.125	0.27
628	Eepd1	Eepd1	chr9	+	25594560	25594755	25589434	25589573	25603408	25604110	628	36,33,53,14,51,0,0,0,0,0,0,0	0,1,0,0,0,0,0,0,0,0,0,0	0,5,7	0,0,0	198	99	1	1	1.0,0.943,1.0,1.0,1.0,NA,NA,NA,NA,NA,NA,NA	NA,1.0,1.0	-0.011
629	Dpy19l1	Dpy19l1	chr9	-	24424725	24424845	24423012	24423187	24426133	24426158	629	452,292,630,206,342,0,0,0,0,0,0,0	0,0,1,0,0,0,0,0,0,0,0,0	34,14,38	0,0,0	198	99	1	1	1.0,1.0,0.997,1.0,1.0,NA,NA,NA,NA,NA,NA,NA	1.0,1.0,1.0	-0.001
630	Bbs9	Bbs9	chr9	+	22476569	22476625	22475714	22476055	22490817	22490940	630	2,0,3,0,1,0,0,0,0,0,0,0	8,0,6,0,3,0,0,0,0,0,0,0	1,0,0	0,0,0	155	99	1	1	0.138,NA,0.242,NA,0.176,NA,NA,NA,NA,NA,NA,NA	1.0,NA,NA	-0.815
631	Ecsit	Ecsit	chr9	-	22072981	22073087	22072245	22072580	22073425	22073574	631	109,77,107,41,94,0,0,0,0,0,0,0	1,0,0,0,0,0,0,0,0,0,0,0	3,5,2	0,0,0	198	99	1	1	0.982,1.0,1.0,1.0,1.0,NA,NA,NA,NA,NA,NA,NA	1.0,1.0,1.0	-0.004
632	Ecsit	Ecsit	chr9	-	22084022	22084208	22078147	22078265	22085348	22085427	632	13,11,25,5,8,0,0,0,0,0,0,0	0,0,1,0,0,0,0,0,0,0,0,0	0,1,0	0,0,0	198	99	1	1	1.0,1.0,0.926,1.0,1.0,NA,NA,NA,NA,NA,NA,NA	NA,1.0,NA	-0.015
633	Prkcsh	Prkcsh	chr9	+	22003398	22003537	22003034	22003088	22003676	22003793	633	85,58,112,20,76,0,0,0,0,0,0,0	0,0,0,1,0,0,0,0,0,0,0,0	0,0,1	0,0,0	198	99	1	1	1.0,1.0,1.0,0.909,1.0,NA,NA,NA,NA,NA,NA,NA	NA,NA,1.0	-0.018
634	Prkcsh	Prkcsh	chr9	+	22012678	22012753	22012218	22012308	22012835	22012935	634	315,192,389,78,219,0,0,0,0,0,0,0	0,0,2,0,0,0,0,0,0,0,0,0	13,5,9	0,0,0	174	99	1	1	1.0,1.0,0.991,1.0,1.0,NA,NA,NA,NA,NA,NA,NA	1.0,1.0,1.0	-0.002
636	Spc24	Spc24	chr9	-	21757116	21757193	21755441	21756295	21757289	21757394	636	262,184,255,68,215,0,0,0,0,0,0,0	4,0,4,1,3,0,0,0,0,0,0,0	4,5,9	0,0,0	176	99	1	1	0.974,1.0,0.973,0.975,0.976,NA,NA,NA,NA,NA,NA,NA	1.0,1.0,1.0	-0.02
637	Yipf2	Yipf2	chr9	-	21592527	21592588	21592060	21592218	21592726	21592831	637	6,3,8,0,6,0,0,0,0,0,0,0	0,1,0,0,0,0,0,0,0,0,0,0	0,0,0	0,0,3	160	99	1	1	1.0,0.65,1.0,NA,1.0,NA,NA,NA,NA,NA,NA,NA	NA,NA,0.0	0.912
638	Carm1	Carm1	chr9	+	21586900	21587038	21586444	21586534	21587124	21587214	638	101,100,159,44,84,0,0,0,0,0,0,0	0,0,4,0,0,0,0,0,0,0,0,0	4,0,0	0,0,0	198	99	1	1	1.0,1.0,0.952,1.0,1.0,NA,NA,NA,NA,NA,NA,NA	1.0,NA,NA	-0.01
639	Carm1	Carm1	chr9	+	21587850	21587919	21587507	21587585	21588048	21589465	639	58,59,79,23,52,0,0,0,0,0,0,0	8,16,17,1,3,0,0,0,0,0,0,0	0,0,0	0,1,0	168	99	1	1	0.81,0.685,0.733,0.931,0.911,NA,NA,NA,NA,NA,NA,NA	NA,0.0,NA	0.814
640	AB124611	AB124611	chr9	+	21528762	21529083	21526176	21526307	21535907	21535997	640	54,40,31,10,34,0,0,0,0,0,0,0	1,0,3,0,0,0,0,0,0,0,0,0	27,62,46	0,0,0	198	99	1	1	0.964,1.0,0.838,1.0,1.0,NA,NA,NA,NA,NA,NA,NA	1.0,1.0,1.0	-0.04
641	AB124611	AB124611	chr9	+	21535907	21535997	21528762	21529083	21539086	21539114	641	76,55,57,16,46,0,0,0,0,0,0,0	2,1,2,1,6,0,0,0,0,0,0,0	61,104,80	13,39,24	189	99	1	1	0.952,0.966,0.937,0.893,0.801,NA,NA,NA,NA,NA,NA,NA	0.711,0.583,0.636	0.266
642	AB124611	AB124611	chr9	+	21539086	21539114	21528762	21529083	21539841	21539885	642	18,9,6,5,18,0,0,0,0,0,0,0	0,0,0,0,0,0,0,0,0,0,0,0	35,70,54	1,0,0	127	99	1	1	1.0,1.0,1.0,1.0,1.0,NA,NA,NA,NA,NA,NA,NA	0.965,1.0,1.0	0.012
643	AB124611	AB124611	chr9	+	21539841	21539885	21528762	21529083	21544676	21545331	643	2,0,0,0,3,0,0,0,0,0,0,0	0,0,0,0,0,0,0,0,0,0,0,0	0,0,0	0,2,0	143	99	1	1	1.0,NA,NA,NA,1.0,NA,NA,NA,NA,NA,NA,NA	NA,0.0,NA	1
644	AB124611	AB124611	chr9	+	21540585	21540623	21539841	21539885	21544676	21545331	644	61,40,47,17,44,0,0,0,0,0,0,0	2,0,0,2,3,0,0,0,0,0,0,0	62,142,84	0,0,0	137	99	1	1	0.957,1.0,1.0,0.86,0.914,NA,NA,NA,NA,NA,NA,NA	1.0,1.0,1.0	-0.054
645	Dnm2	Dnm2	chr9	+	21457502	21457576	21424907	21425256	21465581	21465731	645	142,65,128,48,120,0,0,0,0,0,0,0	0,1,1,0,0,0,0,0,0,0,0,0	0,2,1	0,0,0	173	99	1	1	1.0,0.974,0.987,1.0,1.0,NA,NA,NA,NA,NA,NA,NA	NA,1.0,1.0	-0.008
646	Dnm2	Dnm2	chr9	+	21478280	21478348	21476472	21476608	21481332	21481419	646	51,34,72,11,45,0,0,0,0,0,0,0	0,0,0,0,0,0,0,0,0,0,0,0	36,53,45	0,0,1	167	99	1	1	1.0,1.0,1.0,1.0,1.0,NA,NA,NA,NA,NA,NA,NA	1.0,1.0,0.964	0.012
647	Dnm2	Dnm2	chr9	+	21478898	21479037	21478280	21478348	21480406	21480545	647	60,47,105,19,65,0,0,0,0,0,0,0	11,9,20,3,9,0,0,0,0,0,0,0	84157122	6,5,11	198	99	1	1	0.732,0.723,0.724,0.76,0.783,NA,NA,NA,NA,NA,NA,NA	0.875,0.94,0.847	-0.143
648	Dnm2	Dnm2	chr9	+	21478898	21479037	21478280	21478348	21481332	21481419	648	161,127,280,57,141,0,0,0,0,0,0,0	0,0,0,0,2,0,0,0,0,0,0,0	247454327	0,0,0	198	99	1	1	1.0,1.0,1.0,1.0,0.972,NA,NA,NA,NA,NA,NA,NA	1.0,1.0,1.0	-0.006
649	Dnm2	Dnm2	chr9	+	21480406	21480545	21478280	21478348	21481332	21481419	649	38,30,49,16,34,0,0,0,0,0,0,0	0,0,0,0,2,0,0,0,0,0,0,0	24,12,27	0,0,0	198	99	1	1	1.0,1.0,1.0,1.0,0.895,NA,NA,NA,NA,NA,NA,NA	1.0,1.0,1.0	-0.021
650	Dnm2	Dnm2	chr9	+	21480406	21480545	21478898	21479037	21481332	21481419	650	27,22,29,13,25,0,0,0,0,0,0,0	101,81,175,38,76,0,0,0,0,0,0,0	18,7,16	163297205	198	99	1	1	0.118,0.12,0.077,0.146,0.141,NA,NA,NA,NA,NA,NA,NA	0.052,0.012,0.038	0.086
651	Dnm2	Dnm2	chr9	+	21485650	21485721	21481332	21481419	21489742	21489794	651	398,281,520,124,260,0,0,0,0,0,0,0	0,0,0,1,0,0,0,0,0,0,0,0	73,50,92	0,0,0	170	99	1	1	1.0,1.0,1.0,0.986,1.0,NA,NA,NA,NA,NA,NA,NA	1.0,1.0,1.0	-0.003
652	Dnm2	Dnm2	chr9	+	21489742	21489794	21485650	21485721	21490657	21490669	652	384,262,513,111,254,0,0,0,0,0,0,0	1,0,0,0,0,0,0,0,0,0,0,0	30,44,44	0,0,0	151	99	1	1	0.996,1.0,1.0,1.0,1.0,NA,NA,NA,NA,NA,NA,NA	1.0,1.0,1.0	-0.001
653	Dnm2	Dnm2	chr9	+	21490657	21490669	21489742	21489794	21494503	21494617	653	273,200,352,81,173,0,0,0,0,0,0,0	11,5,8,6,3,0,0,0,0,0,0,0	15,28,24	3,1,5	111	99	1	1	0.957,0.973,0.975,0.923,0.981,NA,NA,NA,NA,NA,NA,NA	0.817,0.961,0.811	0.099
654	Qtrt1	Qtrt1	chr9	+	21419438	21419548	21419290	21419366	21419624	21419712	654	254,186,277,62,175,0,0,0,0,0,0,0	0,5,0,0,0,0,0,0,0,0,0,0	7,2,3	0,0,0	198	99	1	1	1.0,0.949,1.0,1.0,1.0,NA,NA,NA,NA,NA,NA,NA	1.0,1.0,1.0	-0.01
655	Ilf3	Ilf3	chr9	+	21388111	21388150	21387699	21387797	21388523	21388753	655	79,73,126,24,72,0,0,0,0,0,0,0	40,28,59,19,42,0,0,0,0,0,0,0	26,82,78	23,97,23	138	99	1	1	0.586,0.652,0.605,0.475,0.552,NA,NA,NA,NA,NA,NA,NA	0.448,0.378,0.709	0.062
656	Ilf3	Ilf3	chr9	+	21389305	21389483	21388523	21388753	21392294	21392442	656	307,233,405,114,239,0,0,0,0,0,0,0	3,3,9,0,9,0,0,0,0,0,0,0	2,3,5	0,0,1	198	99	1	1	0.981,0.975,0.957,1.0,0.93,NA,NA,NA,NA,NA,NA,NA	1.0,1.0,0.714	0.064
657	Ilf3	Ilf3	chr9	+	21393710	21393802	21392294	21392442	21394194	21394290	657	350,270,483,150,259,0,0,0,0,0,0,0	1,0,5,0,4,0,0,0,0,0,0,0	1,2,4	0,1,0	191	99	1	1	0.995,1.0,0.98,1.0,0.971,NA,NA,NA,NA,NA,NA,NA	1.0,0.509,1.0	0.153
658	Ilf3	Ilf3	chr9	+	21395370	21395468	21394830	21394942	21396019	21396131	658	125,111,201,53,127,0,0,0,0,0,0,0	0,0,0,0,1,0,0,0,0,0,0,0	5,6,4	0,0,0	197	99	1	1	1.0,1.0,1.0,1.0,0.985,NA,NA,NA,NA,NA,NA,NA	1.0,1.0,1.0	-0.003
659	Ilf3	Ilf3	chr9	+	21397968	21398136	21397468	21397668	21399124	21399250	659	47,48,110,43,52,0,0,0,0,0,0,0	0,1,1,0,2,0,0,0,0,0,0,0	0,4,3	0,0,0	198	99	1	1	1.0,0.96,0.982,1.0,0.929,NA,NA,NA,NA,NA,NA,NA	NA,1.0,1.0	-0.026
660	Ilf3	Ilf3	chr9	+	21403135	21403501	21399959	21400013	21404059	21404191	660	158,127,229,89,159,0,0,0,0,0,0,0	0,2,0,0,0,0,0,0,0,0,0,0	4,1,5	0,0,0	198	99	1	1	1.0,0.969,1.0,1.0,1.0,NA,NA,NA,NA,NA,NA,NA	1.0,1.0,1.0	-0.006
661	Slc44a2	Slc44a2	chr9	+	21342597	21342658	21342394	21342505	21342742	21342866	661	235,140,211,62,138,0,0,0,0,0,0,0	0,1,0,0,0,0,0,0,0,0,0,0	1,0,1	0,0,0	160	99	1	1	1.0,0.989,1.0,1.0,1.0,NA,NA,NA,NA,NA,NA,NA	1.0,NA,1.0	-0.002
662	Slc44a2	Slc44a2	chr9	+	21344831	21344963	21343134	21343247	21345292	21345392	662	393,278,444,140,315,0,0,0,0,0,0,0	1,0,0,0,1,0,0,0,0,0,0,0	54,73,107	0,0,0	198	99	1	1	0.995,1.0,1.0,1.0,0.994,NA,NA,NA,NA,NA,NA,NA	1.0,1.0,1.0	-0.002
663	Keap1	Keap1	chr9	-	21231249	21231426	21229729	21230868	21231696	21231902	663	73,61,89,39,75,0,0,0,0,0,0,0	1,0,0,0,0,0,0,0,0,0,0,0	13,16,38	0,0,0	198	99	1	1	0.973,1.0,1.0,1.0,1.0,NA,NA,NA,NA,NA,NA,NA	1.0,1.0,1.0	-0.005
664	Fdx1l	Fdx1l	chr9	-	21068029	21068117	21067519	21067925	21073074	21073181	664	349,234,353,139,310,0,0,0,0,0,0,0	0,0,0,0,2,0,0,0,0,0,0,0	5,0,2	0,0,0	187	99	1	1	1.0,1.0,1.0,1.0,0.988,NA,NA,NA,NA,NA,NA,NA	1.0,NA,1.0	-0.002
666	Raver1-fdx1l	Raver1-fdx1l	chr9	-	21080974	21081104	21080704	21080817	21081183	21081375	666	637,310,628,173,320,0,0,0,0,0,0,0	1,0,0,0,0,0,0,0,0,0,0,0	0,0,1	0,0,0	198	99	1	1	0.997,1.0,1.0,1.0,1.0,NA,NA,NA,NA,NA,NA,NA	NA,NA,1.0	-0.001
667	Raver1-fdx1l	Raver1-fdx1l	chr9	-	21090249	21090316	21086244	21086714	21091758	21092008	667	122,60,103,29,77,0,0,0,0,0,0,0	0,0,1,0,0,0,0,0,0,0,0,0	6,1,11	0,0,0	166	99	1	1	1.0,1.0,0.984,1.0,1.0,NA,NA,NA,NA,NA,NA,NA	1.0,1.0,1.0	-0.003
669	Dnmt1	Dnmt1	chr9	-	20907870	20907961	20907205	20907561	20908471	20908752	669	314,213,394,100,248,0,0,0,0,0,0,0	0,0,0,0,1,0,0,0,0,0,0,0	4,2,2	0,0,0	190	99	1	1	1.0,1.0,1.0,1.0,0.992,NA,NA,NA,NA,NA,NA,NA	1.0,1.0,1.0	-0.002
670	Dnmt1	Dnmt1	chr9	-	20930124	20930165	20929047	20929129	20932114	20932199	670	652,444,809,265,549,0,0,0,0,0,0,0	0,0,0,0,0,0,0,0,0,0,0,0	207032673678	5,0,0	140	99	1	1	1.0,1.0,1.0,1.0,1.0,NA,NA,NA,NA,NA,NA,NA	0.997,1.0,1.0	0.001
671	Dnmt1	Dnmt1	chr9	-	20932114	20932199	20929047	20929129	20934518	20934559	671	552,415,753,238,439,0,0,0,0,0,0,0	0,0,0,0,0,0,0,0,0,0,0,0	69512791396	0,26,0	184	99	1	1	1.0,1.0,1.0,1.0,1.0,NA,NA,NA,NA,NA,NA,NA	1.0,0.964,1.0	0.012
673	Zfp426	Zfp426	chr9	-	20474906	20475033	20473027	20473108	20476395	20476478	673	64,28,63,15,26,0,0,0,0,0,0,0	3,0,2,0,0,0,0,0,0,0,0,0	7,16,19	0,0,0	198	99	1	1	0.914,1.0,0.94,1.0,1.0,NA,NA,NA,NA,NA,NA,NA	1.0,1.0,1.0	-0.029
674	Zfp426	Zfp426	chr9	-	20476395	20476478	20474906	20475033	20478132	20478254	674	45,30,49,23,14,0,0,0,0,0,0,0	0,1,1,0,0,0,0,0,0,0,0,0	1,3,1	0,0,0	182	99	1	1	1.0,0.942,0.964,1.0,1.0,NA,NA,NA,NA,NA,NA,NA	1.0,1.0,1.0	-0.019
676	Zfp426	Zfp426	chr9	-	20486329	20486437	20478132	20478254	20492385	20492451	676	23,33,33,12,13,0,0,0,0,0,0,0	4,7,4,3,0,0,0,0,0,0,0,0	2,0,0	0,0,0	198	99	1	1	0.742,0.702,0.805,0.667,1.0,NA,NA,NA,NA,NA,NA,NA	1.0,NA,NA	-0.217
677	Zfp26	Zfp26	chr9	-	20439521	20439604	20428317	20438660	20440191	20440275	677	131,72,185,57,109,0,0,0,0,0,0,0	0,0,0,0,0,0,0,0,0,0,0,0	148116168	1,0,2	182	99	1	1	1.0,1.0,1.0,1.0,1.0,NA,NA,NA,NA,NA,NA,NA	0.988,1.0,0.979	0.011
678	Zfp26	Zfp26	chr9	-	20442179	20442265	20441328	20441455	20444258	20444367	678	192,130,233,66,158,0,0,0,0,0,0,0	6,5,5,1,3,0,0,0,0,0,0,0	4,3,3	0,0,0	185	99	1	1	0.945,0.933,0.961,0.972,0.966,NA,NA,NA,NA,NA,NA,NA	1.0,1.0,1.0	-0.045
680	Zfp317	Zfp317	chr9	+	19632333	19632388	19629096	19629206	19641065	19641254	680	39,16,48,10,24,0,0,0,0,0,0,0	2,2,3,0,0,0,0,0,0,0,0,0	0,1,0	0,0,0	154	99	1	1	0.926,0.837,0.911,1.0,1.0,NA,NA,NA,NA,NA,NA,NA	NA,1.0,NA	-0.065
681	Zfp317	Zfp317	chr9	+	19641963	19642103	19641065	19641254	19642597	19642724	681	38,27,61,19,30,0,0,0,0,0,0,0	3,2,3,0,2,0,0,0,0,0,0,0	0,1,1	0,0,0	198	99	1	1	0.864,0.871,0.91,1.0,0.882,NA,NA,NA,NA,NA,NA,NA	NA,1.0,1.0	-0.095
682	Zfp317	Zfp317	chr9	+	19645224	19645307	19643608	19643704	19646701	19649731	682	45,20,38,21,22,0,0,0,0,0,0,0	1,4,1,0,0,0,0,0,0,0,0,0	2,3,3	0,0,0	182	99	1	1	0.961,0.731,0.954,1.0,1.0,NA,NA,NA,NA,NA,NA,NA	1.0,1.0,1.0	-0.071
683	Zfp558	Zfp558	chr9	-	18467919	18468046	18459656	18459752	18468613	18468702	683	15,4,18,0,10,0,0,0,0,0,0,0	0,0,0,0,0,0,0,0,0,0,0,0	1,0,2	1,0,0	198	99	1	1	1.0,1.0,1.0,NA,1.0,NA,NA,NA,NA,NA,NA,NA	0.333,NA,1.0	0.334
684	Zfp558	Zfp558	chr9	-	18469278	18469396	18468613	18468702	18472885	18472994	684	4,0,6,1,5,0,0,0,0,0,0,0	0,0,1,0,0,0,0,0,0,0,0,0	5,0,1	0,0,0	198	99	1	1	1.0,NA,0.75,1.0,1.0,NA,NA,NA,NA,NA,NA,NA	1.0,NA,1.0	-0.063
685	Chordc1	Chordc1	chr9	+	18295299	18295349	18292266	18292460	18301005	18301062	685	184,121,213,57,143,0,0,0,0,0,0,0	1,0,0,0,0,0,0,0,0,0,0,0	17,8,26	0,0,0	149	99	1	1	0.992,1.0,1.0,1.0,1.0,NA,NA,NA,NA,NA,NA,NA	1.0,1.0,1.0	-0.002
686	5830418K08Rik	5830418K08Rik	chr9	-	15323568	15323710	15322499	15323083	15324148	15324291	686	64,73,104,47,94,0,0,0,0,0,0,0	1,1,0,0,0,0,0,0,0,0,0,0	9,6,12	0,0,2	198	99	1	1	0.97,0.973,1.0,1.0,1.0,NA,NA,NA,NA,NA,NA,NA	1.0,1.0,0.75	0.072
687	5830418K08Rik	5830418K08Rik	chr9	-	15330504	15330648	15327795	15327951	15330753	15330910	687	33,55,47,20,36,0,0,0,0,0,0,0	2,1,12,0,3,0,0,0,0,0,0,0	7,1,2	0,0,0	198	99	1	1	0.892,0.965,0.662,1.0,0.857,NA,NA,NA,NA,NA,NA,NA	1.0,1.0,1.0	-0.125
688	5830418K08Rik	5830418K08Rik	chr9	-	15335848	15335983	15335570	15335668	15336315	15336419	688	108,61,226,55,111,0,0,0,0,0,0,0	3,0,1,0,0,0,0,0,0,0,0,0	49,16,98	0,0,0	198	99	1	1	0.947,1.0,0.991,1.0,1.0,NA,NA,NA,NA,NA,NA,NA	1.0,1.0,1.0	-0.012
689	5830418K08Rik	5830418K08Rik	chr9	-	15340873	15340981	15338194	15338419	15341440	15341624	689	63,56,161,35,70,0,0,0,0,0,0,0	0,0,0,0,0,0,0,0,0,0,0,0	281309222	2,0,0	198	99	1	1	1.0,1.0,1.0,1.0,1.0,NA,NA,NA,NA,NA,NA,NA	0.986,1.0,1.0	0.005
690	5830418K08Rik	5830418K08Rik	chr9	-	15350810	15350904	15346940	15347036	15351690	15351815	690	94,98,147,72,94,0,0,0,0,0,0,0	1,1,0,0,2,0,0,0,0,0,0,0	25,6,25	0,0,0	193	99	1	1	0.98,0.98,1.0,1.0,0.96,NA,NA,NA,NA,NA,NA,NA	1.0,1.0,1.0	-0.016
691	Taf1d	Taf1d	chr9	+	15311526	15311695	15310357	15310409	15311908	15312104	691	107,88,131,37,101,0,0,0,0,0,0,0	0,2,0,0,0,0,0,0,0,0,0,0	17,21,45	0,0,0	198	99	1	1	1.0,0.957,1.0,1.0,1.0,NA,NA,NA,NA,NA,NA,NA	1.0,1.0,1.0	-0.009
692	Taf1d	Taf1d	chr9	+	15312773	15312836	15311526	15311695	15313989	15314032	692	105,68,144,49,123,0,0,0,0,0,0,0	0,2,1,0,0,0,0,0,0,0,0,0	27,32,62	0,0,0	162	99	1	1	1.0,0.954,0.989,1.0,1.0,NA,NA,NA,NA,NA,NA,NA	1.0,1.0,1.0	-0.011
693	Taf1d	Taf1d	chr9	+	15314230	15314264	15313989	15314032	15315101	15315131	693	106,84,155,63,113,0,0,0,0,0,0,0	0,0,1,0,0,0,0,0,0,0,0,0	27,34,67	0,0,0	133	99	1	1	1.0,1.0,0.991,1.0,1.0,NA,NA,NA,NA,NA,NA,NA	1.0,1.0,1.0	-0.002
694	1700012B09Rik	1700012B09Rik	chr9	-	14761604	14761730	14758193	14758455	14766856	14766961	694	87,75,61,32,49,0,0,0,0,0,0,0	13,1,6,1,4,0,0,0,0,0,0,0	0,0,2	1,0,0	198	99	1	1	0.77,0.974,0.836,0.941,0.86,NA,NA,NA,NA,NA,NA,NA	0.0,NA,1.0	0.376
695	Cep57	Cep57	chr9	-	13809859	13810004	13807787	13808840	13810626	13810862	695	106,63,112,39,70,0,0,0,0,0,0,0	1,0,0,0,0,0,0,0,0,0,0,0	95,220,98	0,0,0	198	99	1	1	0.981,1.0,1.0,1.0,1.0,NA,NA,NA,NA,NA,NA,NA	1.0,1.0,1.0	-0.004
696	Cep57	Cep57	chr9	-	13812632	13812710	13810626	13810862	13813409	13813520	696	107,64,111,39,88,0,0,0,0,0,0,0	7,3,9,1,3,0,0,0,0,0,0,0	9,2,7	1,0,0	177	99	1	1	0.895,0.923,0.873,0.956,0.943,NA,NA,NA,NA,NA,NA,NA	0.834,1.0,1.0	-0.027
697	Mtmr2	Mtmr2	chr9	+	13783605	13783710	13782276	13782382	13785851	13785927	697	12,4,11,1,6,0,0,0,0,0,0,0	9,3,18,5,16,0,0,0,0,0,0,0	1,0,2	0,1,4	198	99	1	1	0.4,0.4,0.234,0.091,0.158,NA,NA,NA,NA,NA,NA,NA	1.0,0.0,0.2	-0.143
698	Mtmr2	Mtmr2	chr9	+	13795236	13795386	13793148	13793232	13795957	13796146	698	82,47,112,25,62,0,0,0,0,0,0,0	1,0,4,0,0,0,0,0,0,0,0,0	39,54,47	0,1,0	198	99	1	1	0.976,1.0,0.933,1.0,1.0,NA,NA,NA,NA,NA,NA,NA	1.0,0.964,1.0	-0.006
699	Birc3	Birc3	chr9	-	7849671	7849713	7848700	7849456	7854366	7854606	699	37,36,76,17,45,0,0,0,0,0,0,0	0,0,0,0,0,0,0,0,0,0,0,0	55,83,53	1,0,0	141	99	1	1	1.0,1.0,1.0,1.0,1.0,NA,NA,NA,NA,NA,NA,NA	0.975,1.0,1.0	0.008
700	Birc3	Birc3	chr9	-	7850919	7851171	7849671	7849713	7854366	7854606	700	120,142,215,71,125,0,0,0,0,0,0,0	0,1,1,0,1,0,0,0,0,0,0,0	278303298	4,25,10	198	99	1	1	1.0,0.986,0.991,1.0,0.984,NA,NA,NA,NA,NA,NA,NA	0.972,0.858,0.937	0.07
701	Birc3	Birc3	chr9	-	7854366	7854606	7850919	7851171	7857389	7857438	701	70,79,103,36,66,0,0,0,0,0,0,0	0,0,0,0,0,0,0,0,0,0,0,0	233260250	1,0,0	198	99	1	1	1.0,1.0,1.0,1.0,1.0,NA,NA,NA,NA,NA,NA,NA	0.991,1.0,1.0	0.003
702	Birc3	Birc3	chr9	-	7860262	7860362	7858700	7858779	7860462	7861407	702	26,14,38,6,18,0,0,0,0,0,0,0	0,1,0,0,0,0,0,0,0,0,0,0	43,11,52	0,0,0	198	99	1	1	1.0,0.875,1.0,1.0,1.0,NA,NA,NA,NA,NA,NA,NA	1.0,1.0,1.0	-0.025
703	Birc3	Birc3	chr9	-	7860462	7861407	7860262	7860362	7872822	7873170	703	28,16,22,7,17,0,0,0,0,0,0,0	0,0,1,0,0,0,0,0,0,0,0,0	4,2,10	0,0,0	198	99	1	1	1.0,1.0,0.917,1.0,1.0,NA,NA,NA,NA,NA,NA,NA	1.0,1.0,1.0	-0.017
704	Birc2	Birc2	chr9	-	7819020	7819062	7818225	7818943	7819306	7819561	704	45,24,95,29,60,0,0,0,0,0,0,0	3,0,4,0,4,0,0,0,0,0,0,0	4,4,5	0,0,0	141	99	1	1	0.913,1.0,0.943,1.0,0.913,NA,NA,NA,NA,NA,NA,NA	1.0,1.0,1.0	-0.046
705	Birc2	Birc2	chr9	-	7819306	7819561	7819020	7819062	7820973	7821219	705	60,38,94,22,57,0,0,0,0,0,0,0	4,0,2,0,5,0,0,0,0,0,0,0	31,38,60	0,0,0	198	99	1	1	0.882,1.0,0.959,1.0,0.851,NA,NA,NA,NA,NA,NA,NA	1.0,1.0,1.0	-0.062
706	Birc2	Birc2	chr9	-	7825614	7825663	7820973	7821219	7826930	7827009	706	38,29,64,12,38,0,0,0,0,0,0,0	1,1,6,1,0,0,0,0,0,0,0,0	11,3,15	2,4,0	148	99	1	1	0.962,0.951,0.877,0.889,1.0,NA,NA,NA,NA,NA,NA,NA	0.786,0.334,1.0	0.229
707	Birc2	Birc2	chr9	-	7826930	7827009	7820973	7821219	7833504	7835255	707	18,8,47,8,19,0,0,0,0,0,0,0	4,0,0,1,0,0,0,0,0,0,0,0	15,5,25	0,0,2	178	99	1	1	0.715,1.0,1.0,0.816,1.0,NA,NA,NA,NA,NA,NA,NA	1.0,1.0,0.874	-0.052
708	Mmp8	Mmp8	chr9	+	7566180	7566334	7565513	7565647	7567189	7567293	708	13,12,111,40,81,0,0,0,0,0,0,0	0,0,0,0,0,0,0,0,0,0,0,0	69105124	1,0,0	198	99	1	1	1.0,1.0,1.0,1.0,1.0,NA,NA,NA,NA,NA,NA,NA	0.972,1.0,1.0	0.009
709	Dcun1d5	Dcun1d5	chr9	+	7189161	7189253	7188745	7188816	7203262	7203371	709	141,105,175,53,124,0,0,0,0,0,0,0	1,1,0,0,0,0,0,0,0,0,0,0	116210152	0,4,0	191	99	1	1	0.987,0.982,1.0,1.0,1.0,NA,NA,NA,NA,NA,NA,NA	1.0,0.965,1.0	0.005
710	Dcun1d5	Dcun1d5	chr9	+	7205297	7205400	7203450	7203555	7206719	7207031	710	580,450,546,184,440,0,0,0,0,0,0,0	18,12,9,4,12,0,0,0,0,0,0,0	35,19,40	1,0,4	198	99	1	1	0.942,0.949,0.968,0.958,0.948,NA,NA,NA,NA,NA,NA,NA	0.946,1.0,0.833	0.027
711	Casp4	Casp4	chr9	+	5322819	5322917	5321257	5321512	5323624	5323798	711	62,41,108,14,64,0,0,0,0,0,0,0	1,0,7,1,3,0,0,0,0,0,0,0	6,3,8	0,0,0	197	99	1	1	0.969,1.0,0.886,0.876,0.915,NA,NA,NA,NA,NA,NA,NA	1.0,1.0,1.0	-0.071
712	Casp4	Casp4	chr9	+	5323624	5323798	5321257	5321512	5324723	5324958	712	51,39,99,21,62,0,0,0,0,0,0,0	0,0,4,0,0,0,0,0,0,0,0,0	35,22,46	0,0,0	198	99	1	1	1.0,1.0,0.925,1.0,1.0,NA,NA,NA,NA,NA,NA,NA	1.0,1.0,1.0	-0.015
713	Casp4	Casp4	chr9	+	5328432	5328542	5327175	5327319	5335995	5336099	713	181,152,295,68,210,0,0,0,0,0,0,0	3,0,0,0,0,0,0,0,0,0,0,0	123,26,143	0,0,0	198	99	1	1	0.968,1.0,1.0,1.0,1.0,NA,NA,NA,NA,NA,NA,NA	1.0,1.0,1.0	-0.006
714	Casp1	Casp1	chr9	+	5299279	5299546	5298516	5298723	5299802	5299865	714	151,107,207,88,166,0,0,0,0,0,0,0	1,0,0,0,0,0,0,0,0,0,0,0	223,83,252	0,0,0	198	99	1	1	0.987,1.0,1.0,1.0,1.0,NA,NA,NA,NA,NA,NA,NA	1.0,1.0,1.0	-0.003
715	Casp1	Casp1	chr9	+	5306669	5306773	5306116	5306226	5307182	5307281	715	194,180,231,88,221,0,0,0,0,0,0,0	0,0,0,0,0,0,0,0,0,0,0,0	187112269	0,0,1	198	99	1	1	1.0,1.0,1.0,1.0,1.0,NA,NA,NA,NA,NA,NA,NA	1.0,1.0,0.993	0.002
716	Kbtbd3	Kbtbd3	chr9	+	4313701	4313806	4309815	4309934	4316826	4317071	716	17,2,21,3,5,0,0,0,0,0,0,0	2,2,2,0,3,0,0,0,0,0,0,0	0,1,0	0,1,0	198	99	1	1	0.81,0.333,0.84,1.0,0.455,NA,NA,NA,NA,NA,NA,NA	NA,0.333,NA	0.355
717	Aasdhppt	Aasdhppt	chr9	-	4303093	4303215	4302469	4302631	4308693	4308919	717	57,49,58,36,51,0,0,0,0,0,0,0	0,3,4,0,0,0,0,0,0,0,0,0	5,0,3	0,0,0	198	99	1	1	1.0,0.891,0.879,1.0,1.0,NA,NA,NA,NA,NA,NA,NA	1.0,NA,1.0	-0.046
718	Nrp1	Nrp1	chr8	+	128500621	128500672	128498504	128498601	128502524	128505475	718	10,16,8,7,9,0,0,0,0,0,0,0	0,0,0,0,0,0,0,0,0,0,0,0	53,69,71	0,0,2	150	99	1	1	1.0,1.0,1.0,1.0,1.0,NA,NA,NA,NA,NA,NA,NA	1.0,1.0,0.959	0.014
721	Egln1	Egln1	chr8	-	124914016	124914153	124911740	124911808	124915660	124915780	721	91,69,112,23,59,0,0,0,0,0,0,0	0,1,6,0,0,0,0,0,0,0,0,0	20,12,29	0,0,0	198	99	1	1	1.0,0.972,0.903,1.0,1.0,NA,NA,NA,NA,NA,NA,NA	1.0,1.0,1.0	-0.025
722	Gm505	Gm505	chr8	+	124900206	124900335	124899075	124899175	124901624	124901892	722	30,19,85,17,27,0,0,0,0,0,0,0	0,0,1,0,0,0,0,0,0,0,0,0	124,42,102	0,0,0	198	99	1	1	1.0,1.0,0.977,1.0,1.0,NA,NA,NA,NA,NA,NA,NA	1.0,1.0,1.0	-0.005
723	Gnpat	Gnpat	chr8	+	124886852	124886946	124886682	124886779	124887757	124887819	723	231,198,284,86,178,0,0,0,0,0,0,0	0,0,0,0,1,0,0,0,0,0,0,0	18,22,36	0,0,0	193	99	1	1	1.0,1.0,1.0,1.0,0.989,NA,NA,NA,NA,NA,NA,NA	1.0,1.0,1.0	-0.002
724	2810004N23Rik	2810004N23Rik	chr8	-	124840447	124840506	124839354	124839966	124841293	124841380	724	82,55,81,38,88,0,0,0,0,0,0,0	3,0,0,0,0,0,0,0,0,0,0,0	40,17,47	0,0,0	158	99	1	1	0.945,1.0,1.0,1.0,1.0,NA,NA,NA,NA,NA,NA,NA	1.0,1.0,1.0	-0.011
725	2810004N23Rik	2810004N23Rik	chr8	-	124860945	124861271	124842362	124842419	124862884	124863029	725	65,45,104,39,86,0,0,0,0,0,0,0	0,0,0,0,1,0,0,0,0,0,0,0	64,80,134	0,0,0	198	99	1	1	1.0,1.0,1.0,1.0,0.977,NA,NA,NA,NA,NA,NA,NA	1.0,1.0,1.0	-0.005
726	Cog2	Cog2	chr8	+	124544009	124544161	124542888	124542950	124545128	124545302	726	28,33,36,9,29,0,0,0,0,0,0,0	0,0,1,0,0,0,0,0,0,0,0,0	1,1,0	0,0,0	198	99	1	1	1.0,1.0,0.947,1.0,1.0,NA,NA,NA,NA,NA,NA,NA	1.0,1.0,NA	-0.011
729	Afg3l1	Afg3l1	chr8	+	123480348	123480436	123477861	123478047	123481070	123481145	729	8,3,27,8,12,0,0,0,0,0,0,0	0,0,0,0,0,0,0,0,0,0,0,0	1,1,0	0,3,0	187	99	1	1	1.0,1.0,1.0,1.0,1.0,NA,NA,NA,NA,NA,NA,NA	1.0,0.15,NA	0.425
733	Tcf25	Tcf25	chr8	+	123382526	123382601	123381399	123381561	123383324	123383443	733	425,394,695,230,454,0,0,0,0,0,0,0	0,0,0,0,0,0,0,0,0,0,0,0	139115161746	2,0,0	174	99	1	1	1.0,1.0,1.0,1.0,1.0,NA,NA,NA,NA,NA,NA,NA	0.997,1.0,1.0	0.001
734	Tcf25	Tcf25	chr8	+	123389664	123389795	123388564	123388647	123390778	123390878	734	628,580,993,268,661,0,0,0,0,0,0,0	0,0,0,0,5,0,0,0,0,0,0,0	25,10,22	0,0,0	198	99	1	1	1.0,1.0,1.0,1.0,0.985,NA,NA,NA,NA,NA,NA,NA	1.0,1.0,1.0	-0.003
735	Fanca	Fanca	chr8	-	123282617	123282691	123281191	123281320	123284008	123284185	735	18,10,27,4,10,0,0,0,0,0,0,0	1,0,0,0,0,0,0,0,0,0,0,0	2,1,3	0,0,0	173	99	1	1	0.912,1.0,1.0,1.0,1.0,NA,NA,NA,NA,NA,NA,NA	1.0,1.0,1.0	-0.018
739	Cbfa2t3	Cbfa2t3	chr8	-	122647700	122647778	122643291	122643533	122650329	122650476	739	9,10,18,8,19,0,0,0,0,0,0,0	5,0,7,4,2,0,0,0,0,0,0,0	0,0,1	0,0,0	177	99	1	1	0.502,1.0,0.59,0.528,0.842,NA,NA,NA,NA,NA,NA,NA	NA,NA,1.0	-0.308
742	Cbfa2t3	Cbfa2t3	chr8	-	122650329	122650476	122647700	122647778	122698814	122699109	742	18,22,25,8,20,0,0,0,0,0,0,0	0,0,1,0,0,0,0,0,0,0,0,0	0,0,1	0,0,0	198	99	1	1	1.0,1.0,0.926,1.0,1.0,NA,NA,NA,NA,NA,NA,NA	NA,NA,1.0	-0.015
745	Banp	Banp	chr8	+	121989954	121990071	121978554	121978754	121991527	121991703	745	20,18,14,0,10,0,0,0,0,0,0,0	5,1,11,4,2,0,0,0,0,0,0,0	2,0,0	0,0,0	198	99	1	1	0.667,0.9,0.389,0.0,0.714,NA,NA,NA,NA,NA,NA,NA	1.0,NA,NA	-0.466
747	Irf8	Irf8	chr8	+	120743705	120743889	120739816	120739991	120745619	120745708	747	70,65,101,21,64,0,0,0,0,0,0,0	0,1,0,0,0,0,0,0,0,0,0,0	33,70,33	0,0,0	198	99	1	1	1.0,0.97,1.0,1.0,1.0,NA,NA,NA,NA,NA,NA,NA	1.0,1.0,1.0	-0.006
748	Irf8	Irf8	chr8	+	120745619	120745708	120739816	120739991	120747202	120747308	748	54,59,60,7,49,0,0,0,0,0,0,0	0,0,0,0,1,0,0,0,0,0,0,0	1,2,3	0,0,0	188	99	1	1	1.0,1.0,1.0,1.0,0.963,NA,NA,NA,NA,NA,NA,NA	1.0,1.0,1.0	-0.007
749	Cox4i1	Cox4i1	chr8	+	120669308	120669382	120668289	120668355	120672724	120672892	749	1326,991,1498,436,1176,0,0,0,0,0,0,0	2,0,0,0,0,0,0,0,0,0,0,0	21,22,36	0,0,0	173	99	1	1	0.997,1.0,1.0,1.0,1.0,NA,NA,NA,NA,NA,NA,NA	1.0,1.0,1.0	-0.001
750	Cox4i1	Cox4i1	chr8	+	120672724	120672892	120669308	120669382	120673220	120673352	750	3835,3128,4647,1388,3546,0,0,0,0,0,0,0	0,1,0,0,0,0,0,0,0,0,0,0	44,50,97	0,0,0	198	99	1	1	1.0,0.999,1.0,1.0,1.0,NA,NA,NA,NA,NA,NA,NA	1.0,1.0,1.0	0
751	Mbtps1	Mbtps1	chr8	-	119533320	119533472	119531048	119531210	119538126	119538194	751	37,44,73,23,41,0,0,0,0,0,0,0	0,0,1,0,0,0,0,0,0,0,0,0	3,2,2	0,0,0	198	99	1	1	1.0,1.0,0.973,1.0,1.0,NA,NA,NA,NA,NA,NA,NA	1.0,1.0,1.0	-0.005
752	Mbtps1	Mbtps1	chr8	-	119535274	119535377	119533320	119533472	119538126	119538194	752	39,36,50,26,51,0,0,0,0,0,0,0	1,0,0,0,0,0,0,0,0,0,0,0	20,7,17	0,0,0	198	99	1	1	0.951,1.0,1.0,1.0,1.0,NA,NA,NA,NA,NA,NA,NA	1.0,1.0,1.0	-0.01
754	Plcg2	Plcg2	chr8	+	117610732	117610942	117609137	117609240	117612903	117613049	754	97,53,104,22,77,0,0,0,0,0,0,0	0,0,0,0,1,0,0,0,0,0,0,0	66,95,85	0,0,0	198	99	1	1	1.0,1.0,1.0,1.0,0.975,NA,NA,NA,NA,NA,NA,NA	1.0,1.0,1.0	-0.005
755	4933407C03Rik	4933407C03Rik	chr8	+	117455638	117455744	117454899	117455046	117456886	117456957	755	320,215,429,122,267,0,0,0,0,0,0,0	0,0,0,1,0,0,0,0,0,0,0,0	6,11,17	0,0,0	198	99	1	1	1.0,1.0,1.0,0.984,1.0,NA,NA,NA,NA,NA,NA,NA	1.0,1.0,1.0	-0.003
756	Cenpn	Cenpn	chr8	+	116931077	116931137	116928535	116928581	116931593	116931670	756	79,79,97,18,82,0,0,0,0,0,0,0	0,0,3,0,0,0,0,0,0,0,0,0	16,14,25	0,0,0	159	99	1	1	1.0,1.0,0.953,1.0,1.0,NA,NA,NA,NA,NA,NA,NA	1.0,1.0,1.0	-0.009
757	Cenpn	Cenpn	chr8	+	116936193	116936251	116934694	116934796	116937161	116937274	757	57,62,44,20,72,0,0,0,0,0,0,0	0,1,0,0,0,0,0,0,0,0,0,0	1,2,5	0,0,0	157	99	1	1	1.0,0.975,1.0,1.0,1.0,NA,NA,NA,NA,NA,NA,NA	1.0,1.0,1.0	-0.005
758	Cenpn	Cenpn	chr8	+	116937161	116937274	116936193	116936251	116940443	116940570	758	80,80,79,32,90,0,0,0,0,0,0,0	0,1,0,0,0,0,0,0,0,0,0,0	5,2,5	0,0,0	198	99	1	1	1.0,0.976,1.0,1.0,1.0,NA,NA,NA,NA,NA,NA,NA	1.0,1.0,1.0	-0.005
759	2310061C15Rik	2310061C15Rik	chr8	-	116894087	116894159	116888684	116889859	116911127	116911234	759	177,163,195,59,161,0,0,0,0,0,0,0	3,4,9,2,5,0,0,0,0,0,0,0	3,2,4	0,0,0	171	99	1	1	0.972,0.959,0.926,0.945,0.949,NA,NA,NA,NA,NA,NA,NA	1.0,1.0,1.0	-0.05
760	2310061C15Rik	2310061C15Rik	chr8	-	116911127	116911234	116894087	116894159	116921350	116921436	760	131,118,140,44,116,0,0,0,0,0,0,0	1,1,3,0,0,0,0,0,0,0,0,0	0,0,1	0,0,0	198	99	1	1	0.985,0.983,0.959,1.0,1.0,NA,NA,NA,NA,NA,NA,NA	NA,NA,1.0	-0.015
762	Kars	Kars	chr8	-	112008206	112008386	112005631	112005788	112011209	112011305	762	46,33,82,22,78,0,0,0,0,0,0,0	42,22,67,16,50,0,0,0,0,0,0,0	4,17,3	20,18,30	198	99	1	1	0.354,0.429,0.38,0.407,0.438,NA,NA,NA,NA,NA,NA,NA	0.091,0.321,0.048	0.248
763	Adat1	Adat1	chr8	-	111982161	111982765	111979298	111979444	111987121	111987252	763	10,5,17,11,5,0,0,0,0,0,0,0	0,0,2,0,0,0,0,0,0,0,0,0	0,0,3	0,0,0	198	99	1	1	1.0,1.0,0.81,1.0,1.0,NA,NA,NA,NA,NA,NA,NA	NA,NA,1.0	-0.038
764	Znrf1	Znrf1	chr8	+	111609292	111609388	111536639	111537564	111619205	111619311	764	71,68,105,15,51,0,0,0,0,0,0,0	1,0,1,3,0,0,0,0,0,0,0,0	3,5,3	0,0,0	195	99	1	1	0.973,1.0,0.982,0.717,1.0,NA,NA,NA,NA,NA,NA,NA	1.0,1.0,1.0	-0.066
767	Mlkl	Mlkl	chr8	-	111314964	111315105	111311799	111312077	111316362	111316514	767	78,98,108,32,75,0,0,0,0,0,0,0	0,0,0,2,0,0,0,0,0,0,0,0	23,20,47	0,0,0	198	99	1	1	1.0,1.0,1.0,0.889,1.0,NA,NA,NA,NA,NA,NA,NA	1.0,1.0,1.0	-0.022
768	Mlkl	Mlkl	chr8	-	111315492	111315542	111314964	111315105	111316362	111316514	768	89,120,139,36,63,0,0,0,0,0,0,0	0,9,6,3,3,0,0,0,0,0,0,0	2,8,3	0,1,0	149	99	1	1	1.0,0.899,0.939,0.889,0.933,NA,NA,NA,NA,NA,NA,NA	1.0,0.842,1.0	-0.015
769	Mlkl	Mlkl	chr8	-	111316362	111316514	111314964	111315105	111319377	111319453	769	61,84,99,28,57,0,0,0,0,0,0,0	0,0,0,0,1,0,0,0,0,0,0,0	5,3,17	0,0,0	198	99	1	1	1.0,1.0,1.0,1.0,0.966,NA,NA,NA,NA,NA,NA,NA	1.0,1.0,1.0	-0.007
770	Mlkl	Mlkl	chr8	-	111322702	111322800	111319716	111319852	111327814	111327998	770	132,111,157,26,75,0,0,0,0,0,0,0	0,0,1,0,6,0,0,0,0,0,0,0	17,9,28	0,0,0	197	99	1	1	1.0,1.0,0.987,1.0,0.863,NA,NA,NA,NA,NA,NA,NA	1.0,1.0,1.0	-0.03
771	Mlkl	Mlkl	chr8	-	111327814	111327998	111319716	111319852	111331816	111331890	771	108,60,125,36,92,0,0,0,0,0,0,0	1,0,0,0,2,0,0,0,0,0,0,0	171278264	0,0,0	198	99	1	1	0.982,1.0,1.0,1.0,0.958,NA,NA,NA,NA,NA,NA,NA	1.0,1.0,1.0	-0.012
772	Mlkl	Mlkl	chr8	-	111333321	111333754	111331816	111331890	111337823	111337903	772	193,138,199,67,135,0,0,0,0,0,0,0	0,0,0,0,0,0,0,0,0,0,0,0	135216214	1,0,2	198	99	1	1	1.0,1.0,1.0,1.0,1.0,NA,NA,NA,NA,NA,NA,NA	0.985,1.0,0.982	0.011
774	Phlpp2	Phlpp2	chr8	+	109895507	109895641	109876802	109877083	109904239	109904430	774	5,5,5,2,8,0,0,0,0,0,0,0	1,0,0,0,0,0,0,0,0,0,0,0	0,2,0	0,0,0	198	99	1	1	0.714,1.0,1.0,1.0,1.0,NA,NA,NA,NA,NA,NA,NA	NA,1.0,NA	-0.057
775	Ap1g1	Ap1g1	chr8	+	109802946	109803150	109778639	109778962	109818917	109819042	775	97,43,101,32,42,0,0,0,0,0,0,0	0,0,0,0,1,0,0,0,0,0,0,0	10,21,5	0,0,0	198	99	1	1	1.0,1.0,1.0,1.0,0.955,NA,NA,NA,NA,NA,NA,NA	1.0,1.0,1.0	-0.009
776	Ap1g1	Ap1g1	chr8	+	109818917	109819042	109802946	109803150	109826593	109826735	776	120,63,118,38,60,0,0,0,0,0,0,0	1,0,0,0,0,0,0,0,0,0,0,0	8,25,11	0,0,0	198	99	1	1	0.984,1.0,1.0,1.0,1.0,NA,NA,NA,NA,NA,NA,NA	1.0,1.0,1.0	-0.003
777	Ap1g1	Ap1g1	chr8	+	109837742	109837798	109833467	109833566	109838918	109839032	777	86,65,137,46,70,0,0,0,0,0,0,0	0,3,0,0,0,0,0,0,0,0,0,0	4,21,16	0,0,0	155	99	1	1	1.0,0.933,1.0,1.0,1.0,NA,NA,NA,NA,NA,NA,NA	1.0,1.0,1.0	-0.013
778	Ap1g1	Ap1g1	chr8	+	109851040	109851130	109849620	109849743	109851699	109851827	778	467,385,751,177,395,0,0,0,0,0,0,0	0,0,0,0,1,0,0,0,0,0,0,0	18,12,13	0,0,0	189	99	1	1	1.0,1.0,1.0,1.0,0.995,NA,NA,NA,NA,NA,NA,NA	1.0,1.0,1.0	-0.001
781	Trmt61b	Trmt61b	chr17	-	71590487	71590522	71588514	71588984	71598149	71598281	781	19,13,19,9,17,0,0,0,0,0,0,0	0,0,0,1,0,0,0,0,0,0,0,0	1,16,3	0,0,0	134	99	1	1	1.0,1.0,1.0,0.869,1.0,NA,NA,NA,NA,NA,NA,NA	1.0,1.0,1.0	-0.026
783	Mll2	Mll2	chr15	-	98856606	98856828	98856269	98856389	98857387	98857435	783	52,28,76,19,18,0,0,0,0,0,0,0	0,0,0,0,1,0,0,0,0,0,0,0	1,2,3	0,0,0	198	99	1	1	1.0,1.0,1.0,1.0,0.9,NA,NA,NA,NA,NA,NA,NA	1.0,1.0,1.0	-0.02
784	Ddb1	Ddb1	chr19	+	10615487	10615590	10614851	10614968	10619048	10619124	784	212,182,346,56,187,0,0,0,0,0,0,0	2,0,3,0,0,0,0,0,0,0,0,0	7,78,39	0,0,0	198	99	1	1	0.981,1.0,0.983,1.0,1.0,NA,NA,NA,NA,NA,NA,NA	1.0,1.0,1.0	-0.007
785	Ddb1	Ddb1	chr19	+	10627488	10627658	10627125	10627235	10627761	10627864	785	426,341,572,150,311,0,0,0,0,0,0,0	0,2,0,0,0,0,0,0,0,0,0,0	14,19,25	0,0,3	198	99	1	1	1.0,0.988,1.0,1.0,1.0,NA,NA,NA,NA,NA,NA,NA	1.0,1.0,0.806	0.062
786	Tmem138	Tmem138	chr19	-	10574836	10575008	10571528	10571604	10575239	10575511	786	45,21,52,9,17,0,0,0,0,0,0,0	0,0,0,0,1,0,0,0,0,0,0,0	4,9,1	0,0,0	198	99	1	1	1.0,1.0,1.0,1.0,0.895,NA,NA,NA,NA,NA,NA,NA	1.0,1.0,1.0	-0.021
788	Mta2	Mta2	chr19	+	8947251	8947440	8947036	8947136	8947524	8947599	788	334,400,553,110,334,0,0,0,0,0,0,0	2,0,0,0,0,0,0,0,0,0,0,0	42,96,84	0,0,0	198	99	1	1	0.988,1.0,1.0,1.0,1.0,NA,NA,NA,NA,NA,NA,NA	1.0,1.0,1.0	-0.002
789	Mta2	Mta2	chr19	+	8951135	8951284	8950911	8951030	8951489	8952300	789	51,54,97,22,67,0,0,0,0,0,0,0	0,3,0,0,1,0,0,0,0,0,0,0	3,0,1	0,0,0	198	99	1	1	1.0,0.9,1.0,1.0,0.971,NA,NA,NA,NA,NA,NA,NA	1.0,NA,1.0	-0.026
790	Eml3	Eml3	chr19	+	8938461	8938529	8937562	8937694	8939027	8939116	790	93,59,93,25,64,0,0,0,0,0,0,0	0,2,2,0,1,0,0,0,0,0,0,0	5,2,4	0,0,0	167	99	1	1	1.0,0.946,0.965,1.0,0.974,NA,NA,NA,NA,NA,NA,NA	1.0,1.0,1.0	-0.023
791	Eml3	Eml3	chr19	+	8939416	8939504	8939187	8939285	8940578	8940677	791	159,109,247,56,119,0,0,0,0,0,0,0	0,0,0,0,1,0,0,0,0,0,0,0	7,0,5	0,0,0	187	99	1	1	1.0,1.0,1.0,1.0,0.984,NA,NA,NA,NA,NA,NA,NA	1.0,NA,1.0	-0.003
792	Eml3	Eml3	chr19	+	8940902	8941033	8940578	8940677	8941129	8941582	792	233,171,304,88,182,0,0,0,0,0,0,0	0,0,0,3,0,0,0,0,0,0,0,0	7,6,5	0,0,0	198	99	1	1	1.0,1.0,1.0,0.936,1.0,NA,NA,NA,NA,NA,NA,NA	1.0,1.0,1.0	-0.013
793	Slc9a3r1	Slc9a3r1	chr11	+	115177223	115177377	115176350	115176512	115179049	115179090	793	256,153,308,82,226,0,0,0,0,0,0,0	1,0,0,0,0,0,0,0,0,0,0,0	10,37,11	0,0,0	198	99	1	1	0.992,1.0,1.0,1.0,1.0,NA,NA,NA,NA,NA,NA,NA	1.0,1.0,1.0	-0.002
794	Nmt1	Nmt1	chr11	+	103056382	103056499	103055197	103055289	103057364	103057535	794	150,106,168,57,99,0,0,0,0,0,0,0	0,1,0,0,0,0,0,0,0,0,0,0	1,1,4	0,0,0	198	99	1	1	1.0,0.981,1.0,1.0,1.0,NA,NA,NA,NA,NA,NA,NA	1.0,1.0,1.0	-0.004
795	Pml	Pml	chr9	-	58221714	58221865	58217179	58220569	58229354	58229407	795	38,31,69,15,27,0,0,0,0,0,0,0	2,1,4,0,3,0,0,0,0,0,0,0	1,1,4	0,0,0	198	99	1	1	0.905,0.939,0.896,1.0,0.818,NA,NA,NA,NA,NA,NA,NA	1.0,1.0,1.0	-0.088
796	Pml	Pml	chr9	-	58230490	58230628	58229827	58230086	58233152	58233247	796	41,34,78,26,35,0,0,0,0,0,0,0	14,9,31,6,6,0,0,0,0,0,0,0	3,1,4	0,0,0	198	99	1	1	0.594,0.654,0.557,0.684,0.745,NA,NA,NA,NA,NA,NA,NA	1.0,1.0,1.0	-0.353
798	Slc3a2	Slc3a2	chr19	-	8711833	8711928	8709714	8709783	8712729	8712903	798	151,121,226,53,123,0,0,0,0,0,0,0	0,1,0,0,0,0,0,0,0,0,0,0	4,5,2	0,0,0	194	99	1	1	1.0,0.984,1.0,1.0,1.0,NA,NA,NA,NA,NA,NA,NA	1.0,1.0,1.0	-0.003
799	AI846148	AI846148	chr19	-	7374295	7374445	7374021	7374147	7374520	7374850	799	15,8,29,1,9,0,0,0,0,0,0,0	0,0,0,1,0,0,0,0,0,0,0,0	1,0,0	0,0,0	198	99	1	1	1.0,1.0,1.0,0.333,1.0,NA,NA,NA,NA,NA,NA,NA	1.0,NA,NA	-0.133
802	Mark2	Mark2	chr19	-	7281797	7281959	7280997	7281255	7282725	7282823	802	24,5,15,2,15,0,0,0,0,0,0,0	29,13,22,9,22,0,0,0,0,0,0,0	0,0,0	1,0,2	198	99	1	1	0.293,0.161,0.254,0.1,0.254,NA,NA,NA,NA,NA,NA,NA	0.0,NA,0.0	0.212
803	Mark2	Mark2	chr19	-	7290602	7290782	7290315	7290369	7295037	7295437	803	42,40,73,19,26,0,0,0,0,0,0,0	0,0,0,0,0,0,0,0,0,0,0,0	3,6,2	0,2,0	198	99	1	1	1.0,1.0,1.0,1.0,1.0,NA,NA,NA,NA,NA,NA,NA	1.0,0.6,1.0	0.133
804	Sf1	Sf1	chr19	+	6368363	6368439	6365663	6365792	6371266	6371419	804	148,91,167,30,95,0,0,0,0,0,0,0	2,3,3,1,0,0,0,0,0,0,0,0	33,80,35	0,13,0	175	99	1	1	0.977,0.945,0.969,0.944,1.0,NA,NA,NA,NA,NA,NA,NA	1.0,0.777,1.0	0.041
805	Men1	Men1	chr19	+	6339338	6339503	6338825	6338961	6339686	6340894	805	65,62,108,27,41,0,0,0,0,0,0,0	1,0,0,0,2,0,0,0,0,0,0,0	0,0,1	0,1,0	198	99	1	1	0.97,1.0,1.0,1.0,0.911,NA,NA,NA,NA,NA,NA,NA	NA,0.0,1.0	0.476
806	Mier1	Mier1	chr4	+	103118238	103118315	103115559	103115660	103127272	103127297	806	7,6,17,0,7,0,0,0,0,0,0,0	0,0,0,2,0,0,0,0,0,0,0,0	7,4,9	1,1,0	176	99	1	1	1.0,1.0,1.0,0.0,1.0,NA,NA,NA,NA,NA,NA,NA	0.797,0.692,1.0	-0.03
808	Fau	Fau	chr19	+	6059143	6059199	6058427	6058572	6059348	6059524	808	4244,2854,4940,1722,3706,0,0,0,0,0,0,0	1,0,1,0,0,0,0,0,0,0,0,0	150423962285	0,0,0	155	99	1	1	1.0,1.0,1.0,1.0,1.0,NA,NA,NA,NA,NA,NA,NA	1.0,1.0,1.0	0
809	Ehbp1l1	Ehbp1l1	chr19	-	5720685	5720726	5717038	5717196	5720808	5720877	809	9,3,10,4,3,0,0,0,0,0,0,0	0,0,0,0,1,0,0,0,0,0,0,0	20,18,21	0,0,0	140	99	1	1	1.0,1.0,1.0,1.0,0.68,NA,NA,NA,NA,NA,NA,NA	1.0,1.0,1.0	-0.064
811	Naa50	Naa50	chr16	+	44157073	44157193	44156412	44156546	44157879	44157946	811	728,471,1107,290,598,0,0,0,0,0,0,0	3,6,0,4,4,0,0,0,0,0,0,0	278199240	0,8,6	198	99	1	1	0.992,0.975,1.0,0.973,0.987,NA,NA,NA,NA,NA,NA,NA	1.0,0.926,0.952	0.026
812	Naa50	Naa50	chr16	+	44157073	44157193	44156412	44156546	44159462	44163364	812	383,249,556,144,286,0,0,0,0,0,0,0	0,0,0,1,0,0,0,0,0,0,0,0	185137178	0,0,0	198	99	1	1	1.0,1.0,1.0,0.986,1.0,NA,NA,NA,NA,NA,NA,NA	1.0,1.0,1.0	-0.003
813	Naa50	Naa50	chr16	+	44157879	44157946	44156412	44156546	44159462	44163364	813	291,175,346,85,211,0,0,0,0,0,0,0	0,0,0,1,0,0,0,0,0,0,0,0	42,58,55	0,0,0	166	99	1	1	1.0,1.0,1.0,0.981,1.0,NA,NA,NA,NA,NA,NA,NA	1.0,1.0,1.0	-0.004
814	Naa50	Naa50	chr16	+	44157879	44157946	44157073	44157193	44159462	44163364	814	630,393,895,226,519,0,0,0,0,0,0,0	0,2,0,0,0,0,0,0,0,0,0,0	135112111	0,0,0	166	99	1	1	1.0,0.992,1.0,1.0,1.0,NA,NA,NA,NA,NA,NA,NA	1.0,1.0,1.0	-0.002
815	Cyp4f18	Cyp4f18	chr8	-	72002387	72002532	72001087	72001141	72009043	72009242	815	13,12,11,4,14,0,0,0,0,0,0,0	0,1,0,0,0,0,0,0,0,0,0,0	6,2,8	0,0,0	198	99	1	1	1.0,0.857,1.0,1.0,1.0,NA,NA,NA,NA,NA,NA,NA	1.0,1.0,1.0	-0.029
816	Cyp4f18	Cyp4f18	chr8	-	72009043	72009242	72002387	72002532	72009578	72009626	816	10,7,10,4,7,0,0,0,0,0,0,0	0,0,0,0,0,0,0,0,0,0,0,0	2,1,6	0,1,0	198	99	1	1	1.0,1.0,1.0,1.0,1.0,NA,NA,NA,NA,NA,NA,NA	1.0,0.333,1.0	0.222
817	Rbm4	Rbm4	chr19	-	4787360	4788042	4784292	4785567	4792397	4792820	817	42,25,69,13,33,0,0,0,0,0,0,0	21,14,16,8,16,0,0,0,0,0,0,0	42,86,24	0,0,4	198	99	1	1	0.5,0.472,0.683,0.448,0.508,NA,NA,NA,NA,NA,NA,NA	1.0,1.0,0.75	-0.394
818	Mcee	Mcee	chr7	+	64400168	64400506	64392770	64392843	64411834	64412119	818	281,136,255,86,193,0,0,0,0,0,0,0	6,4,13,3,5,0,0,0,0,0,0,0	16,19,13	0,4,0	198	99	1	1	0.959,0.944,0.907,0.935,0.951,NA,NA,NA,NA,NA,NA,NA	1.0,0.704,1.0	0.038
819	Adrbk1	Adrbk1	chr19	-	4289897	4290005	4289672	4289739	4290073	4290168	819	167,122,196,45,101,0,0,0,0,0,0,0	0,2,0,0,0,0,0,0,0,0,0,0	3,0,2	0,0,0	198	99	1	1	1.0,0.968,1.0,1.0,1.0,NA,NA,NA,NA,NA,NA,NA	1.0,NA,1.0	-0.006
822	Slc7a8	Slc7a8	chr14	-	54729332	54729429	54726734	54726884	54733179	54733283	822	23,15,84,15,21,0,0,0,0,0,0,0	1,0,0,0,0,0,0,0,0,0,0,0	0,1,0	0,0,0	196	99	1	1	0.921,1.0,1.0,1.0,1.0,NA,NA,NA,NA,NA,NA,NA	NA,1.0,NA	-0.016
823	Gstp1	Gstp1	chr19	-	4035823	4035931	4035410	4035661	4036687	4036791	823	370,249,433,126,185,0,0,0,0,0,0,0	1,0,0,0,0,0,0,0,0,0,0,0	16,11,18	0,0,0	198	99	1	1	0.995,1.0,1.0,1.0,1.0,NA,NA,NA,NA,NA,NA,NA	1.0,1.0,1.0	-0.001
825	Atg5	Atg5	chr10	+	44289862	44289990	44286031	44286197	44294595	44294674	825	26,22,52,26,11,0,0,0,0,0,0,0	0,0,0,0,1,0,0,0,0,0,0,0	14,32,40	0,0,0	198	99	1	1	1.0,1.0,1.0,1.0,0.846,NA,NA,NA,NA,NA,NA,NA	1.0,1.0,1.0	-0.031
826	Atg5	Atg5	chr10	+	44294595	44294674	44289862	44289990	44303566	44303729	826	25,36,62,28,12,0,0,0,0,0,0,0	0,1,0,0,0,0,0,0,0,0,0,0	16,25,42	0,0,1	178	99	1	1	1.0,0.952,1.0,1.0,1.0,NA,NA,NA,NA,NA,NA,NA	1.0,1.0,0.959	0.004
827	Suv420h1	Suv420h1	chr19	+	3782219	3782279	3768021	3768340	3782755	3782852	827	7,3,11,10,2,0,0,0,0,0,0,0	0,1,0,0,0,0,0,0,0,0,0,0	4,4,13	0,0,0	159	99	1	1	1.0,0.651,1.0,1.0,1.0,NA,NA,NA,NA,NA,NA,NA	1.0,1.0,1.0	-0.07
828	Suv420h1	Suv420h1	chr19	+	3782219	3782279	3768021	3768340	3786388	3786627	828	7,4,7,8,2,0,0,0,0,0,0,0	11,2,13,3,6,0,0,0,0,0,0,0	14,6,12	0,0,0	159	99	1	1	0.284,0.555,0.251,0.624,0.172,NA,NA,NA,NA,NA,NA,NA	1.0,1.0,1.0	-0.623
829	Suv420h1	Suv420h1	chr19	+	3782755	3782852	3768021	3768340	3786388	3786627	829	5,4,5,4,2,0,0,0,0,0,0,0	11,2,13,3,6,0,0,0,0,0,0,0	2,9,8	0,0,0	196	99	1	1	0.187,0.503,0.163,0.402,0.144,NA,NA,NA,NA,NA,NA,NA	1.0,1.0,1.0	-0.72
830	Suv420h1	Suv420h1	chr19	+	3782755	3782852	3782219	3782279	3786388	3786627	830	7,5,13,6,4,0,0,0,0,0,0,0	2,3,4,0,2,0,0,0,0,0,0,0	6,13,21	14,7,13	196	99	1	1	0.639,0.457,0.621,1.0,0.503,NA,NA,NA,NA,NA,NA,NA	0.178,0.484,0.449	0.274
831	Suv420h1	Suv420h1	chr19	+	3786388	3786627	3768021	3768340	3793067	3793215	831	44,39,63,12,30,0,0,0,0,0,0,0	0,0,0,0,0,0,0,0,0,0,0,0	61,21,59	1,0,0	198	99	1	1	1.0,1.0,1.0,1.0,1.0,NA,NA,NA,NA,NA,NA,NA	0.968,1.0,1.0	0.011
832	Suv420h1	Suv420h1	chr19	+	3786388	3786627	3768021	3768340	3802074	3802240	832	11,2,13,3,6,0,0,0,0,0,0,0	0,0,1,0,0,0,0,0,0,0,0,0	1,0,0	0,0,0	198	99	1	1	1.0,1.0,0.867,1.0,1.0,NA,NA,NA,NA,NA,NA,NA	1.0,NA,NA	-0.027
833	Suv420h1	Suv420h1	chr19	+	3793067	3793215	3768021	3768340	3802074	3802240	833	3,6,2,2,3,0,0,0,0,0,0,0	0,0,1,0,0,0,0,0,0,0,0,0	6,0,0	0,0,0	198	99	1	1	1.0,1.0,0.5,1.0,1.0,NA,NA,NA,NA,NA,NA,NA	1.0,NA,NA	-0.1
834	Suv420h1	Suv420h1	chr19	+	3793067	3793215	3786388	3786627	3802074	3802240	834	36,43,52,11,27,0,0,0,0,0,0,0	0,0,0,0,0,0,0,0,0,0,0,0	66,21,59	1,0,0	198	99	1	1	1.0,1.0,1.0,1.0,1.0,NA,NA,NA,NA,NA,NA,NA	0.971,1.0,1.0	0.01
835	Suv420h1	Suv420h1	chr19	+	3796639	3796708	3793067	3793215	3802074	3802240	835	85,75,135,23,44,0,0,0,0,0,0,0	3,6,2,2,3,0,0,0,0,0,0,0	23,10,14	5,0,0	168	99	1	1	0.943,0.88,0.975,0.871,0.896,NA,NA,NA,NA,NA,NA,NA	0.731,1.0,1.0	0.003
836	Suv420h1	Suv420h1	chr19	+	3807224	3807421	3804916	3805053	3814114	3818303	836	47,21,87,16,26,0,0,0,0,0,0,0	3,2,4,2,1,0,0,0,0,0,0,0	76,62,75	7,0,3	198	99	1	1	0.887,0.84,0.916,0.8,0.929,NA,NA,NA,NA,NA,NA,NA	0.844,1.0,0.926	-0.049
837	Tmx3	Tmx3	chr18	+	90519104	90519150	90517393	90517517	90520956	90521037	837	52,27,39,13,19,0,0,0,0,0,0,0	1,0,1,0,0,0,0,0,0,0,0,0	82,76,104	0,0,1	145	99	1	1	0.973,1.0,0.964,1.0,1.0,NA,NA,NA,NA,NA,NA,NA	1.0,1.0,0.986	-0.008
838	Tmx3	Tmx3	chr18	+	90520956	90521037	90517393	90517517	90523529	90523629	838	28,26,24,5,31,0,0,0,0,0,0,0	0,0,0,0,0,0,0,0,0,0,0,0	55,29,52	10,0,0	180	99	1	1	1.0,1.0,1.0,1.0,1.0,NA,NA,NA,NA,NA,NA,NA	0.752,1.0,1.0	0.083
839	Tmx3	Tmx3	chr18	+	90524280	90524358	90523529	90523629	90527875	90527942	839	70,52,68,21,73,0,0,0,0,0,0,0	0,0,0,0,0,0,0,0,0,0,0,0	92,64,109	1,0,0	177	99	1	1	1.0,1.0,1.0,1.0,1.0,NA,NA,NA,NA,NA,NA,NA	0.981,1.0,1.0	0.006
840	Tmx3	Tmx3	chr18	+	90538498	90538567	90537074	90537204	90539938	90543267	840	74,66,83,31,64,0,0,0,0,0,0,0	0,0,0,0,1,0,0,0,0,0,0,0	24,20,36	0,0,0	168	99	1	1	1.0,1.0,1.0,1.0,0.974,NA,NA,NA,NA,NA,NA,NA	1.0,1.0,1.0	-0.005
841	Ezh2	Ezh2	chr6	-	47531740	47531825	47530273	47530601	47531984	47532065	841	689,584,1022,287,666,0,0,0,0,0,0,0	0,0,0,0,3,0,0,0,0,0,0,0	37,29,84	0,0,0	184	99	1	1	1.0,1.0,1.0,1.0,0.992,NA,NA,NA,NA,NA,NA,NA	1.0,1.0,1.0	-0.002
842	Ezh2	Ezh2	chr6	-	47531740	47531825	47530273	47530601	47532901	47532983	842	342,284,489,131,328,0,0,0,0,0,0,0	2,0,0,0,0,0,0,0,0,0,0,0	31,21,68	0,0,0	184	99	1	1	0.989,1.0,1.0,1.0,1.0,NA,NA,NA,NA,NA,NA,NA	1.0,1.0,1.0	-0.002
843	Ezh2	Ezh2	chr6	-	47531984	47532065	47530273	47530601	47532901	47532983	843	270,219,376,97,255,0,0,0,0,0,0,0	2,0,0,0,0,0,0,0,0,0,0,0	8,5,20	0,0,0	180	99	1	1	0.987,1.0,1.0,1.0,1.0,NA,NA,NA,NA,NA,NA,NA	1.0,1.0,1.0	-0.003
844	Ezh2	Ezh2	chr6	-	47531984	47532065	47531740	47531825	47532901	47532983	844	620,522,912,253,590,0,0,0,0,0,0,0	3,4,3,0,1,0,0,0,0,0,0,0	14,13,36	0,0,0	180	99	1	1	0.991,0.986,0.994,1.0,0.997,NA,NA,NA,NA,NA,NA,NA	1.0,1.0,1.0	-0.006
845	Ezh2	Ezh2	chr6	-	47532901	47532983	47531984	47532065	47533741	47533837	845	570,464,782,209,511,0,0,0,0,0,0,0	0,0,1,0,0,0,0,0,0,0,0,0	12,10,37	0,0,0	181	99	1	1	1.0,1.0,0.998,1.0,1.0,NA,NA,NA,NA,NA,NA,NA	1.0,1.0,1.0	0
846	Ezh2	Ezh2	chr6	-	47541844	47541970	47540676	47540855	47542365	47542406	846	295,281,455,108,304,0,0,0,0,0,0,0	46,61,95,31,51,0,0,0,0,0,0,0	3,7,16	10,2,3	198	99	1	1	0.762,0.697,0.705,0.635,0.749,NA,NA,NA,NA,NA,NA,NA	0.13,0.636,0.727	0.212
847	Ezh2	Ezh2	chr6	-	47543945	47544040	47542365	47542406	47545675	47545916	847	185,145,274,70,185,0,0,0,0,0,0,0	0,1,0,0,0,0,0,0,0,0,0,0	11,6,26	0,0,0	194	99	1	1	1.0,0.987,1.0,1.0,1.0,NA,NA,NA,NA,NA,NA,NA	1.0,1.0,1.0	-0.003
848	Ezh2	Ezh2	chr6	-	47544439	47544609	47543945	47544040	47545675	47545916	848	219,186,311,94,222,0,0,0,0,0,0,0	0,0,0,1,0,0,0,0,0,0,0,0	30,16,25	0,0,0	198	99	1	1	1.0,1.0,1.0,0.979,1.0,NA,NA,NA,NA,NA,NA,NA	1.0,1.0,1.0	-0.004
849	Rps16	Rps16	chr7	+	28352176	28352273	28350991	28351093	28352362	28352410	849	13383,7424,12339,3956,9586,0,0,0,0,0,0,0	0,1,0,0,0,0,0,0,0,0,0,0	156339280	0,0,0	196	99	1	1	1.0,1.0,1.0,1.0,1.0,NA,NA,NA,NA,NA,NA,NA	1.0,1.0,1.0	0
850	Rps16	Rps16	chr7	+	28352362	28352410	28352176	28352273	28352493	28352698	850	10463,5889,9952,3123,7565,0,0,0,0,0,0,0	1,0,1,0,0,0,0,0,0,0,0,0	279605497	0,0,0	147	99	1	1	1.0,1.0,1.0,1.0,1.0,NA,NA,NA,NA,NA,NA,NA	1.0,1.0,1.0	0
851	Slc9a8	Slc9a8	chr2	+	167434781	167434862	167424118	167424297	167441128	167441187	851	47,22,79,12,26,0,0,0,0,0,0,0	0,1,0,1,0,0,0,0,0,0,0,0	1,3,1	0,0,0	180	99	1	1	1.0,0.924,1.0,0.868,1.0,NA,NA,NA,NA,NA,NA,NA	1.0,1.0,1.0	-0.042
852	Slc9a8	Slc9a8	chr2	+	167445505	167445607	167443448	167443532	167451206	167451350	852	54,35,72,18,52,0,0,0,0,0,0,0	0,0,1,0,0,0,0,0,0,0,0,0	2,2,8	0,0,0	198	99	1	1	1.0,1.0,0.973,1.0,1.0,NA,NA,NA,NA,NA,NA,NA	1.0,1.0,1.0	-0.005
853	Slc9a8	Slc9a8	chr2	+	167446501	167446536	167445505	167445607	167451206	167451350	853	53,45,64,11,32,0,0,0,0,0,0,0	10,5,9,3,8,0,0,0,0,0,0,0	0,4,2	0,0,0	134	99	1	1	0.797,0.869,0.84,0.73,0.747,NA,NA,NA,NA,NA,NA,NA	NA,1.0,1.0	-0.203
854	Slc9a8	Slc9a8	chr2	+	167465340	167465457	167459648	167459754	167467684	167467767	854	63,44,67,10,39,0,0,0,0,0,0,0	0,2,1,0,0,0,0,0,0,0,0,0	9,2,11	0,5,0	198	99	1	1	1.0,0.917,0.971,1.0,1.0,NA,NA,NA,NA,NA,NA,NA	1.0,0.167,1.0	0.255
855	Slc9a8	Slc9a8	chr2	+	167468963	167469075	167467684	167467767	167471381	167471602	855	76,29,95,18,31,0,0,0,0,0,0,0	0,2,2,0,0,0,0,0,0,0,0,0	4,10,0	0,0,0	198	99	1	1	1.0,0.879,0.96,1.0,1.0,NA,NA,NA,NA,NA,NA,NA	1.0,1.0,NA	-0.032
857	Arpc4	Arpc4	chr6	+	113380725	113380844	113378112	113378208	113381962	113382074	857	492,327,461,123,366,0,0,0,0,0,0,0	3,2,2,0,1,0,0,0,0,0,0,0	2,5,3	0,1,1	198	99	1	1	0.988,0.988,0.991,1.0,0.995,NA,NA,NA,NA,NA,NA,NA	1.0,0.714,0.6	0.221
858	Arpc4	Arpc4	chr6	+	113381962	113382074	113378112	113378208	113384081	113384177	858	735,470,638,185,587,0,0,0,0,0,0,0	0,0,0,0,0,0,0,0,0,0,0,0	20,48,22	1,1,0	198	99	1	1	1.0,1.0,1.0,1.0,1.0,NA,NA,NA,NA,NA,NA,NA	0.909,0.96,1.0	0.044
859	Zfp407	Zfp407	chr18	-	84558326	84563046	84552869	84552984	84589437	84589504	859	42,32,72,33,31,0,0,0,0,0,0,0	0,0,0,0,0,0,0,0,0,0,0,0	77,89,102	4,0,0	198	99	1	1	1.0,1.0,1.0,1.0,1.0,NA,NA,NA,NA,NA,NA,NA	0.906,1.0,1.0	0.031
861	Zfp236	Zfp236	chr18	-	82607747	82607879	82604188	82604386	82609287	82609475	861	16,13,12,6,14,0,0,0,0,0,0,0	0,0,0,0,0,0,0,0,0,0,0,0	0,1,0	1,0,0	198	99	1	1	1.0,1.0,1.0,1.0,1.0,NA,NA,NA,NA,NA,NA,NA	0.0,1.0,NA	0.5
862	Zfp236	Zfp236	chr18	-	82617709	82617889	82609287	82609475	82618742	82618983	862	22,10,30,4,15,0,0,0,0,0,0,0	1,0,0,0,0,0,0,0,0,0,0,0	1,2,0	0,0,0	198	99	1	1	0.917,1.0,1.0,1.0,1.0,NA,NA,NA,NA,NA,NA,NA	1.0,1.0,NA	-0.017
868	1110014N23Rik	1110014N23Rik	chr19	-	6069025	6069147	6068854	6068942	6069464	6069683	868	82,98,153,38,92,0,0,0,0,0,0,0	0,0,0,0,0,0,0,0,0,0,0,0	7,0,5	0,1,0	198	99	1	1	1.0,1.0,1.0,1.0,1.0,NA,NA,NA,NA,NA,NA,NA	1.0,0.0,1.0	0.333
869	Ube2c	Ube2c	chr2	+	164771292	164771379	164770366	164770394	164771853	164772058	869	1119,712,1187,338,867,0,0,0,0,0,0,0	0,0,1,0,0,0,0,0,0,0,0,0	23,52,36	0,0,0	186	99	1	1	1.0,1.0,0.998,1.0,1.0,NA,NA,NA,NA,NA,NA,NA	1.0,1.0,1.0	0
871	Cops3	Cops3	chr11	-	59836890	59837020	59833031	59833144	59839669	59839767	871	214,134,262,80,138,0,0,0,0,0,0,0	1,0,0,0,0,0,0,0,0,0,0,0	12,7,1	0,0,0	198	99	1	1	0.991,1.0,1.0,1.0,1.0,NA,NA,NA,NA,NA,NA,NA	1.0,1.0,1.0	-0.002
872	Gtf2a2	Gtf2a2	chr9	+	70015291	70015410	70012549	70012661	70016818	70016923	872	153,92,159,37,117,0,0,0,0,0,0,0	4,0,2,0,0,0,0,0,0,0,0,0	2,3,2	0,0,0	198	99	1	1	0.95,1.0,0.975,1.0,1.0,NA,NA,NA,NA,NA,NA,NA	1.0,1.0,1.0	-0.015
873	Gtf2a2	Gtf2a2	chr9	+	70019388	70019515	70016818	70016923	70022436	70022847	873	318,169,313,92,212,0,0,0,0,0,0,0	0,0,1,0,0,0,0,0,0,0,0,0	91,77,110	0,1,0	198	99	1	1	1.0,1.0,0.994,1.0,1.0,NA,NA,NA,NA,NA,NA,NA	1.0,0.975,1.0	0.007
874	Dcun1d1	Dcun1d1	chr3	-	35916219	35916350	35897792	35897875	35919000	35919169	874	332,300,434,159,315,0,0,0,0,0,0,0	4,0,0,0,0,0,0,0,0,0,0,0	191,92,256	0,1,2	198	99	1	1	0.976,1.0,1.0,1.0,1.0,NA,NA,NA,NA,NA,NA,NA	1.0,0.979,0.985	0.007
875	B230118H07Rik	B230118H07Rik	chr2	-	101583520	101583587	101576011	101576151	101585243	101585315	875	195,120,210,58,145,0,0,0,0,0,0,0	1,0,0,0,1,0,0,0,0,0,0,0	5,29,17	0,0,0	166	99	1	1	0.991,1.0,1.0,1.0,0.989,NA,NA,NA,NA,NA,NA,NA	1.0,1.0,1.0	-0.004
876	5430411K18Rik	5430411K18Rik	chr18	+	77979123	77979264	77975836	77976093	77980940	77981085	876	33,13,50,12,19,0,0,0,0,0,0,0	0,0,0,1,1,0,0,0,0,0,0,0	1,0,0	0,0,0	198	99	1	1	1.0,1.0,1.0,0.857,0.905,NA,NA,NA,NA,NA,NA,NA	1.0,NA,NA	-0.048
877	5430411K18Rik	5430411K18Rik	chr18	+	77995511	77995683	77991345	77991490	77997206	77997369	877	16,6,6,3,8,0,0,0,0,0,0,0	0,0,0,0,1,0,0,0,0,0,0,0	7,0,3	0,0,0	198	99	1	1	1.0,1.0,1.0,1.0,0.8,NA,NA,NA,NA,NA,NA,NA	1.0,NA,1.0	-0.04
878	Atp5a1	Atp5a1	chr18	+	77781211	77781356	77780984	77781092	77781798	77781949	878	4459,4029,6102,1639,3986,0,0,0,0,0,0,0	0,2,0,0,1,0,0,0,0,0,0,0	53,104,91	0,0,0	198	99	1	1	1.0,0.999,1.0,1.0,0.999,NA,NA,NA,NA,NA,NA,NA	1.0,1.0,1.0	0
879	Atp5a1	Atp5a1	chr18	+	77781798	77781949	77781211	77781356	77782300	77782868	879	4049,3643,5926,1519,3913,0,0,0,0,0,0,0	0,7,0,0,0,0,0,0,0,0,0,0	130248234	0,0,0	198	99	1	1	1.0,0.996,1.0,1.0,1.0,NA,NA,NA,NA,NA,NA,NA	1.0,1.0,1.0	-0.001
880	Pias2	Pias2	chr18	+	77097248	77097723	77065207	77065419	77119911	77119962	880	10,3,21,3,26,0,0,0,0,0,0,0	0,1,0,0,0,0,0,0,0,0,0,0	14,28,10	0,1,0	198	99	1	1	1.0,0.6,1.0,1.0,1.0,NA,NA,NA,NA,NA,NA,NA	1.0,0.933,1.0	-0.058
881	Pias2	Pias2	chr18	+	77105804	77105889	77097248	77097723	77119911	77119962	881	71,29,61,31,62,0,0,0,0,0,0,0	1,0,1,0,0,0,0,0,0,0,0,0	3,8,8	0,0,0	184	99	1	1	0.974,1.0,0.97,1.0,1.0,NA,NA,NA,NA,NA,NA,NA	1.0,1.0,1.0	-0.011
882	Cyth4	Cyth4	chr15	+	78602692	78602775	78597046	78597219	78604635	78604700	882	119,89,121,41,109,0,0,0,0,0,0,0	1,0,0,0,0,0,0,0,0,0,0,0	5,7,10	0,0,0	182	99	1	1	0.985,1.0,1.0,1.0,1.0,NA,NA,NA,NA,NA,NA,NA	1.0,1.0,1.0	-0.003
883	Cyth4	Cyth4	chr15	+	78604635	78604700	78602692	78602775	78605846	78605913	883	155,106,145,43,126,0,0,0,0,0,0,0	0,0,0,1,0,0,0,0,0,0,0,0	14,29,15	0,0,0	164	99	1	1	1.0,1.0,1.0,0.963,1.0,NA,NA,NA,NA,NA,NA,NA	1.0,1.0,1.0	-0.007
884	Cyth4	Cyth4	chr15	+	78606956	78607075	78605846	78605913	78608125	78608206	884	269,248,266,73,221,0,0,0,0,0,0,0	1,2,2,0,0,0,0,0,0,0,0,0	32,26,47	2,1,0	198	99	1	1	0.993,0.984,0.985,1.0,1.0,NA,NA,NA,NA,NA,NA,NA	0.889,0.929,1.0	0.053
885	Gpbp1l1	Gpbp1l1	chr4	+	116590165	116590290	116588578	116588743	116591228	116591331	885	136,87,174,51,95,0,0,0,0,0,0,0	0,0,0,0,1,0,0,0,0,0,0,0	12,31,22	0,0,0	198	99	1	1	1.0,1.0,1.0,1.0,0.979,NA,NA,NA,NA,NA,NA,NA	1.0,1.0,1.0	-0.004
886	Arglu1	Arglu1	chr8	-	8681383	8681467	8666575	8667416	8683747	8683973	886	136,123,217,66,164,0,0,0,0,0,0,0	0,0,0,0,0,0,0,0,0,0,0,0	575460663	0,0,3	183	99	1	1	1.0,1.0,1.0,1.0,1.0,NA,NA,NA,NA,NA,NA,NA	1.0,1.0,0.992	0.003
887	Tcf4	Tcf4	chr18	+	69347278	69347370	69344491	69345025	69349071	69349144	887	17,15,24,4,7,0,0,0,0,0,0,0	0,0,1,0,1,0,0,0,0,0,0,0	4,9,0	0,0,0	191	99	1	1	1.0,1.0,0.926,1.0,0.784,NA,NA,NA,NA,NA,NA,NA	1.0,1.0,NA	-0.058
889	Ptpn2	Ptpn2	chr18	-	67672666	67672768	67665500	67665874	67675719	67675886	889	314,276,509,136,277,0,0,0,0,0,0,0	0,0,1,0,0,0,0,0,0,0,0,0	284197349	0,0,0	198	99	1	1	1.0,1.0,0.996,1.0,1.0,NA,NA,NA,NA,NA,NA,NA	1.0,1.0,1.0	-0.001
890	Ptpn2	Ptpn2	chr18	-	67695623	67695724	67688890	67688989	67711836	67711927	890	66,41,75,7,26,0,0,0,0,0,0,0	4,2,0,0,0,0,0,0,0,0,0,0	12,9,17	0,0,0	198	99	1	1	0.892,0.911,1.0,1.0,1.0,NA,NA,NA,NA,NA,NA,NA	1.0,1.0,1.0	-0.039
891	Ptpn2	Ptpn2	chr18	-	67711836	67711927	67688890	67688989	67724441	67724621	891	14,6,12,2,3,0,0,0,0,0,0,0	0,0,0,0,1,0,0,0,0,0,0,0	4,4,9	0,0,0	190	99	1	1	1.0,1.0,1.0,1.0,0.61,NA,NA,NA,NA,NA,NA,NA	1.0,1.0,1.0	-0.078
892	Gnal	Gnal	chr18	+	67213071	67213130	67212224	67212298	67213487	67213608	892	2,3,3,1,2,0,0,0,0,0,0,0	0,0,1,0,1,0,0,0,0,0,0,0	2,10,2	0,0,0	158	99	1	1	1.0,1.0,0.653,1.0,0.556,NA,NA,NA,NA,NA,NA,NA	1.0,1.0,1.0	-0.158
896	Snrpa	Snrpa	chr7	-	27189358	27189532	27188865	27188954	27191603	27191780	896	462,316,541,163,374,0,0,0,0,0,0,0	1,0,0,0,0,0,0,0,0,0,0,0	1,1,2	0,0,0	198	99	1	1	0.996,1.0,1.0,1.0,1.0,NA,NA,NA,NA,NA,NA,NA	1.0,1.0,1.0	-0.001
900	Fbxo38	Fbxo38	chr18	-	62530688	62530826	62529551	62529689	62533508	62533674	900	47,46,39,18,39,0,0,0,0,0,0,0	1,0,0,0,0,0,0,0,0,0,0,0	12,3,8	0,0,0	198	99	1	1	0.959,1.0,1.0,1.0,1.0,NA,NA,NA,NA,NA,NA,NA	1.0,1.0,1.0	-0.008
901	Arhgef37	Arhgef37	chr18	-	61506412	61506517	61505671	61505782	61507197	61507328	901	0,0,0,1,0,0,0,0,0,0,0,0	0,0,0,0,0,0,0,0,0,0,0,0	24,15,31	0,0,1	198	99	1	1	NA,NA,NA,1.0,NA,NA,NA,NA,NA,NA,NA,NA	1.0,1.0,0.939	0.02
902	Arhgef37	Arhgef37	chr18	-	61508638	61508838	61507197	61507328	61517994	61518142	902	0,1,0,0,0,0,0,0,0,0,0,0	0,0,0,0,0,0,0,0,0,0,0,0	16,7,17	2,0,0	198	99	1	1	NA,1.0,NA,NA,NA,NA,NA,NA,NA,NA,NA,NA	0.8,1.0,1.0	0.067
903	Parp11	Parp11	chr6	+	127471547	127471668	127470701	127470830	127474235	127474311	903	3,2,16,14,7,0,0,0,0,0,0,0	6,1,2,7,5,0,0,0,0,0,0,0	2,0,0	0,12,1	198	99	1	1	0.2,0.5,0.8,0.5,0.412,NA,NA,NA,NA,NA,NA,NA	1.0,0.0,0.0	0.149
904	Csf1r	Csf1r	chr18	+	61117040	61117156	61114750	61114937	61117291	61117412	904	276,208,270,87,197,0,0,0,0,0,0,0	2,2,1,0,0,0,0,0,0,0,0,0	38,73,48	0,0,0	198	99	1	1	0.986,0.981,0.993,1.0,1.0,NA,NA,NA,NA,NA,NA,NA	1.0,1.0,1.0	-0.008
905	Csf1r	Csf1r	chr18	+	61129702	61129802	61129269	61129381	61130103	61130212	905	112,86,132,37,60,0,0,0,0,0,0,0	0,2,0,0,0,0,0,0,0,0,0,0	83119139	0,0,0	198	99	1	1	1.0,0.956,1.0,1.0,1.0,NA,NA,NA,NA,NA,NA,NA	1.0,1.0,1.0	-0.009
906	Xrcc6	Xrcc6	chr15	+	82031132	82031262	82029562	82029724	82035676	82035777	906	186,137,296,72,170,0,0,0,0,0,0,0	2,0,0,0,0,0,0,0,0,0,0,0	2,4,7	0,0,0	198	99	1	1	0.979,1.0,1.0,1.0,1.0,NA,NA,NA,NA,NA,NA,NA	1.0,1.0,1.0	-0.004
912	Cops7b	Cops7b	chr1	+	86596750	86596839	86592290	86592366	86599002	86599205	912	104,98,121,36,125,0,0,0,0,0,0,0	0,1,4,0,3,0,0,0,0,0,0,0	3,16,3	0,0,0	188	99	1	1	1.0,0.981,0.941,1.0,0.956,NA,NA,NA,NA,NA,NA,NA	1.0,1.0,1.0	-0.024
913	Fnbp1	Fnbp1	chr2	-	31036541	31036663	31036117	31036254	31037155	31037288	913	85,54,116,27,59,0,0,0,0,0,0,0	0,1,0,3,1,0,0,0,0,0,0,0	6,9,16	0,0,0	198	99	1	1	1.0,0.964,1.0,0.818,0.967,NA,NA,NA,NA,NA,NA,NA	1.0,1.0,1.0	-0.05
914	Fnbp1	Fnbp1	chr2	-	31044881	31044896	31040404	31040514	31052984	31053167	914	0,0,0,0,0,0,0,0,0,0,0,0	0,0,3,1,3,0,0,0,0,0,0,0	0,1,0	0,0,2	114	99	1	1	NA,NA,0.0,0.0,0.0,NA,NA,NA,NA,NA,NA,NA	NA,1.0,0.0	-0.5
915	Fnbp1	Fnbp1	chr2	-	31052984	31053137	31040404	31040514	31054023	31054218	915	0,0,4,1,3,0,0,0,0,0,0,0	90,56,112,29,65,0,0,0,0,0,0,0	0,0,2	48,109,83	198	99	1	1	0.0,0.0,0.018,0.017,0.023,NA,NA,NA,NA,NA,NA,NA	0.0,0.0,0.012	0.008
916	Fnbp1	Fnbp1	chr2	-	31105241	31105357	31084022	31084085	31141778	31142008	916	11,4,16,6,8,0,0,0,0,0,0,0	0,0,0,0,1,0,0,0,0,0,0,0	19,32,28	0,0,0	198	99	1	1	1.0,1.0,1.0,1.0,0.8,NA,NA,NA,NA,NA,NA,NA	1.0,1.0,1.0	-0.04
917	Ppic	Ppic	chr18	-	53410986	53411080	53409124	53409309	53411505	53411619	917	134,88,164,58,151,0,0,0,0,0,0,0	0,1,0,0,0,0,0,0,0,0,0,0	0,0,1	0,0,0	193	99	1	1	1.0,0.978,1.0,1.0,1.0,NA,NA,NA,NA,NA,NA,NA	NA,NA,1.0	-0.004
918	Kctd3	Kctd3	chr1	-	188983206	188983294	188983009	188983126	188987515	188987631	918	7,10,17,2,10,0,0,0,0,0,0,0	0,0,0,0,0,0,0,0,0,0,0,0	3,0,2	0,0,1	187	99	1	1	1.0,1.0,1.0,1.0,1.0,NA,NA,NA,NA,NA,NA,NA	1.0,NA,0.514	0.243
921	Pggt1b	Pggt1b	chr18	-	46248870	46249055	46246561	46246670	46254278	46254324	921	42,45,67,8,38,0,0,0,0,0,0,0	0,0,0,0,1,0,0,0,0,0,0,0	2,12,19	0,0,0	198	99	1	1	1.0,1.0,1.0,1.0,0.95,NA,NA,NA,NA,NA,NA,NA	1.0,1.0,1.0	-0.01
922	Pstpip2	Pstpip2	chr18	+	77874272	77874369	77873360	77873459	77875837	77875919	922	67,48,103,22,37,0,0,0,0,0,0,0	2,1,0,0,0,0,0,0,0,0,0,0	117,43,159	0,0,0	196	99	1	1	0.944,0.96,1.0,1.0,1.0,NA,NA,NA,NA,NA,NA,NA	1.0,1.0,1.0	-0.019
924	Arhgap4	Arhgap4	chrX	-	73900098	73900183	73899844	73899872	73900277	73900469	924	39,29,52,21,15,0,0,0,0,0,0,0	0,0,0,0,0,0,0,0,0,0,0,0	13,20,22	0,0,1	184	99	1	1	1.0,1.0,1.0,1.0,1.0,NA,NA,NA,NA,NA,NA,NA	1.0,1.0,0.922	0.026
925	Arhgap4	Arhgap4	chrX	-	73906156	73906219	73905650	73905863	73906428	73906591	925	11,25,55,12,26,0,0,0,0,0,0,0	10,3,13,3,7,0,0,0,0,0,0,0	2,14,12	3,1,10	162	99	1	1	0.402,0.836,0.721,0.71,0.694,NA,NA,NA,NA,NA,NA,NA	0.289,0.895,0.423	0.137
926	Dscc1	Dscc1	chr15	-	55086752	55086843	55084048	55084187	55087601	55087736	926	52,28,62,17,45,0,0,0,0,0,0,0	0,0,1,2,0,0,0,0,0,0,0,0	4,1,8	0,0,0	190	99	1	1	1.0,1.0,0.97,0.816,1.0,NA,NA,NA,NA,NA,NA,NA	1.0,1.0,1.0	-0.043
927	Pxk	Pxk	chr14	+	8137345	8137419	8136868	8136946	8137989	8138064	927	94,42,99,36,84,0,0,0,0,0,0,0	0,0,0,2,0,0,0,0,0,0,0,0	10,20,18	0,0,0	173	99	1	1	1.0,1.0,1.0,0.912,1.0,NA,NA,NA,NA,NA,NA,NA	1.0,1.0,1.0	-0.018
929	Gnpda1	Gnpda1	chr18	-	38330485	38330660	38327536	38328973	38331967	38332152	929	22,19,19,8,8,0,0,0,0,0,0,0	0,0,0,0,1,0,0,0,0,0,0,0	4,4,4	0,0,0	198	99	1	1	1.0,1.0,1.0,1.0,0.8,NA,NA,NA,NA,NA,NA,NA	1.0,1.0,1.0	-0.04
930	Gnpda1	Gnpda1	chr18	-	38331967	38332152	38327536	38328973	38333153	38333336	930	13,4,9,1,2,0,0,0,0,0,0,0	0,0,0,0,0,0,0,0,0,0,0,0	0,0,0	0,0,1	198	99	1	1	1.0,1.0,1.0,1.0,1.0,NA,NA,NA,NA,NA,NA,NA	NA,NA,0.0	1
931	Hdac3	Hdac3	chr18	-	37941378	37941458	37940952	37941110	37941707	37941766	931	117,70,145,47,96,0,0,0,0,0,0,0	1,0,0,0,0,0,0,0,0,0,0,0	15,5,30	0,0,0	179	99	1	1	0.985,1.0,1.0,1.0,1.0,NA,NA,NA,NA,NA,NA,NA	1.0,1.0,1.0	-0.003
932	Hdac3	Hdac3	chr18	-	37945339	37945395	37944891	37945025	37945510	37945567	932	80,56,98,22,63,0,0,0,0,0,0,0	0,0,0,0,1,0,0,0,0,0,0,0	0,7,2	0,0,0	155	99	1	1	1.0,1.0,1.0,1.0,0.976,NA,NA,NA,NA,NA,NA,NA	NA,1.0,1.0	-0.005
933	Cep170	Cep170	chr1	-	176761350	176761500	176758396	176758517	176769232	176769526	933	16,7,38,5,29,0,0,0,0,0,0,0	6,5,15,4,5,0,0,0,0,0,0,0	13,14,24	2,0,0	198	99	1	1	0.571,0.412,0.559,0.385,0.744,NA,NA,NA,NA,NA,NA,NA	0.765,1.0,1.0	-0.387
934	Cep170	Cep170	chr1	-	176761350	176761500	176758396	176758517	176769712	176769870	934	17,13,39,8,36,0,0,0,0,0,0,0	2,6,11,3,6,0,0,0,0,0,0,0	2,13,15	0,1,3	198	99	1	1	0.81,0.52,0.639,0.571,0.75,NA,NA,NA,NA,NA,NA,NA	1.0,0.867,0.714	-0.202
935	Cep170	Cep170	chr1	-	176769232	176769526	176758396	176758517	176769712	176769870	935	12,8,34,13,13,0,0,0,0,0,0,0	2,6,11,3,6,0,0,0,0,0,0,0	3,0,23	0,1,3	198	99	1	1	0.75,0.4,0.607,0.684,0.52,NA,NA,NA,NA,NA,NA,NA	1.0,0.0,0.793	-0.005
936	Cep170	Cep170	chr1	-	176769232	176769526	176761350	176761500	176769712	176769870	936	8,4,28,11,10,0,0,0,0,0,0,0	3,7,10,5,9,0,0,0,0,0,0,0	12,1,32	0,0,0	198	99	1	1	0.571,0.222,0.583,0.524,0.357,NA,NA,NA,NA,NA,NA,NA	1.0,1.0,1.0	-0.549
937	Cep170	Cep170	chr1	-	176780260	176780395	176774433	176774910	176782250	176782410	937	67,65,145,38,79,0,0,0,0,0,0,0	0,1,0,0,0,0,0,0,0,0,0,0	16,23,21	0,0,0	198	99	1	1	1.0,0.97,1.0,1.0,1.0,NA,NA,NA,NA,NA,NA,NA	1.0,1.0,1.0	-0.006
938	Os9	Os9	chr10	-	127096914	127097079	127096629	127096742	127097931	127098121	938	132,98,112,35,86,0,0,0,0,0,0,0	58,57,80,21,47,0,0,0,0,0,0,0	7,20,22	13,35,32	198	99	1	1	0.532,0.462,0.412,0.455,0.478,NA,NA,NA,NA,NA,NA,NA	0.212,0.222,0.256	0.238
939	Gm16973	Gm16973	chr14	-	56699148	56699306	56696274	56698038	56700819	56701000	939	21,14,20,9,20,0,0,0,0,0,0,0	0,0,1,0,0,0,0,0,0,0,0,0	1,0,0	0,0,0	198	99	1	1	1.0,1.0,0.909,1.0,1.0,NA,NA,NA,NA,NA,NA,NA	1.0,NA,NA	-0.018
940	Gm16973	Gm16973	chr14	-	56699148	56699374	56696274	56698038	56700819	56701000	940	27,14,34,13,24,0,0,0,0,0,0,0	0,0,1,0,0,0,0,0,0,0,0,0	0,0,1	0,0,0	198	99	1	1	1.0,1.0,0.944,1.0,1.0,NA,NA,NA,NA,NA,NA,NA	NA,NA,1.0	-0.011
941	Osbpl7	Osbpl7	chr11	+	97054114	97054228	97052769	97052823	97054549	97054645	941	36,23,30,11,24,0,0,0,0,0,0,0	0,0,0,1,0,0,0,0,0,0,0,0	35,62,49	0,0,0	198	99	1	1	1.0,1.0,1.0,0.846,1.0,NA,NA,NA,NA,NA,NA,NA	1.0,1.0,1.0	-0.031
942	Hspa4	Hspa4	chr11	-	53262879	53262999	53262263	53262425	53265033	53265141	942	1212,1032,1825,490,1483,0,0,0,0,0,0,0	1,0,4,0,0,0,0,0,0,0,0,0	12855961841	2,0,12	198	99	1	1	0.998,1.0,0.996,1.0,1.0,NA,NA,NA,NA,NA,NA,NA	0.997,1.0,0.987	0.004
943	Hspa4	Hspa4	chr11	-	53265033	53265141	53262879	53262999	53265923	53266049	943	705,600,965,267,778,0,0,0,0,0,0,0	2,0,0,0,0,0,0,0,0,0,0,0	206410472844	0,2,5	198	99	1	1	0.994,1.0,1.0,1.0,1.0,NA,NA,NA,NA,NA,NA,NA	1.0,0.996,0.996	0.001
944	Hspa4	Hspa4	chr11	-	53269687	53269869	53268489	53268585	53270945	53271079	944	1446,1156,2264,619,1383,0,0,0,0,0,0,0	0,2,0,0,0,0,0,0,0,0,0,0	446324516	0,0,0	198	99	1	1	1.0,0.997,1.0,1.0,1.0,NA,NA,NA,NA,NA,NA,NA	1.0,1.0,1.0	-0.001
945	Hspa4	Hspa4	chr11	-	53292256	53292314	53289023	53289164	53300059	53300479	945	81,28,64,18,53,0,0,0,0,0,0,0	0,0,0,0,2,0,0,0,0,0,0,0	0,0,1	0,0,0	157	99	1	1	1.0,1.0,1.0,1.0,0.944,NA,NA,NA,NA,NA,NA,NA	NA,NA,1.0	-0.011
947	Ppp1r12b	Ppp1r12b	chr1	-	134842642	134842733	134837852	134838041	134865777	134865960	947	2,4,9,2,1,0,0,0,0,0,0,0	0,0,0,0,1,0,0,0,0,0,0,0	0,0,2	0,0,0	190	99	1	1	1.0,1.0,1.0,1.0,0.343,NA,NA,NA,NA,NA,NA,NA	NA,NA,1.0	-0.131
949	Slc35a4	Slc35a4	chr18	+	36680515	36680614	36679214	36679623	36681527	36681765	949	316,233,431,99,288,0,0,0,0,0,0,0	0,0,0,2,0,0,0,0,0,0,0,0	1,6,11	0,0,0	198	99	1	1	1.0,1.0,1.0,0.961,1.0,NA,NA,NA,NA,NA,NA,NA	1.0,1.0,1.0	-0.008
950	Letmd1	Letmd1	chr15	+	100471659	100471775	100469684	100469836	100472548	100472631	950	96,74,83,29,85,0,0,0,0,0,0,0	2,0,3,0,3,0,0,0,0,0,0,0	11,18,24	0,0,1	198	99	1	1	0.96,1.0,0.933,1.0,0.934,NA,NA,NA,NA,NA,NA,NA	1.0,1.0,0.923	-0.009
951	Pfdn1	Pfdn1	chr18	-	36432305	36432390	36403678	36404460	36451079	36451246	951	204,131,229,96,176,0,0,0,0,0,0,0	0,0,1,0,0,0,0,0,0,0,0,0	1,6,5	0,0,0	184	99	1	1	1.0,1.0,0.992,1.0,1.0,NA,NA,NA,NA,NA,NA,NA	1.0,1.0,1.0	-0.002
952	Gcsh	Gcsh	chr8	-	116989123	116989203	116987312	116987376	116993287	116993449	952	71,65,79,28,69,0,0,0,0,0,0,0	1,0,0,0,4,0,0,0,0,0,0,0	2,8,4	0,0,0	179	99	1	1	0.975,1.0,1.0,1.0,0.905,NA,NA,NA,NA,NA,NA,NA	1.0,1.0,1.0	-0.024
953	Ube2d2	Ube2d2	chr18	+	35793464	35793528	35771558	35772012	35799840	35799872	953	42,15,53,11,45,0,0,0,0,0,0,0	1,0,0,1,0,0,0,0,0,0,0,0	37,46,37	0,0,0	163	99	1	1	0.962,1.0,1.0,0.87,1.0,NA,NA,NA,NA,NA,NA,NA	1.0,1.0,1.0	-0.034
954	Ube2d2	Ube2d2	chr18	+	35801273	35801367	35800109	35800215	35805517	35807172	954	174,128,221,41,184,0,0,0,0,0,0,0	0,0,1,0,0,0,0,0,0,0,0,0	29,44,59	0,0,0	193	99	1	1	1.0,1.0,0.991,1.0,1.0,NA,NA,NA,NA,NA,NA,NA	1.0,1.0,1.0	-0.002
955	Tpm4	Tpm4	chr8	+	72144677	72144748	72143449	72143567	72146451	72146527	955	299,214,268,74,286,0,0,0,0,0,0,0	0,0,0,0,0,0,0,0,0,0,0,0	8499911511032	0,0,3	170	99	1	1	1.0,1.0,1.0,1.0,1.0,NA,NA,NA,NA,NA,NA,NA	1.0,1.0,1.0	0
956	Tpm4	Tpm4	chr8	+	72147056	72147119	72146451	72146527	72147197	72147267	956	150,151,207,53,207,0,0,0,0,0,0,0	0,0,0,0,0,0,0,0,0,0,0,0	201762182827538	32,6,33	162	99	1	1	1.0,1.0,1.0,1.0,1.0,NA,NA,NA,NA,NA,NA,NA	0.997,1.0,0.998	0.002
957	Tmem173	Tmem173	chr18	-	35739039	35739220	35738680	35738789	35739350	35739577	957	145,121,208,66,133,0,0,0,0,0,0,0	0,0,0,0,1,0,0,0,0,0,0,0	0,0,2	0,0,0	198	99	1	1	1.0,1.0,1.0,1.0,0.985,NA,NA,NA,NA,NA,NA,NA	NA,NA,1.0	-0.003
958	Tmem173	Tmem173	chr18	-	35739924	35740014	35739350	35739577	35740306	35740554	958	44,29,52,11,53,0,0,0,0,0,0,0	0,0,0,0,0,0,0,0,0,0,0,0	8,22,10	0,4,1	189	99	1	1	1.0,1.0,1.0,1.0,1.0,NA,NA,NA,NA,NA,NA,NA	1.0,0.742,0.84	0.139
959	Cd82	Cd82	chr2	-	93443368	93443444	93437387	93437470	93462329	93462496	959	9,2,13,0,3,0,0,0,0,0,0,0	5,0,2,0,0,0,0,0,0,0,0,0	3,9,16	0,7,2	175	99	1	1	0.505,1.0,0.786,NA,1.0,NA,NA,NA,NA,NA,NA,NA	1.0,0.421,0.819	0.076
960	Snhg5	Snhg5	chr9	-	88521649	88521716	88521052	88521448	88521917	88521975	960	750,813,1042,366,855,0,0,0,0,0,0,0	0,1,0,0,0,0,0,0,0,0,0,0	6,27,15	0,0,0	166	99	1	1	1.0,0.998,1.0,1.0,1.0,NA,NA,NA,NA,NA,NA,NA	1.0,1.0,1.0	0
961	Snhg5	Snhg5	chr9	-	88522306	88522381	88521917	88521975	88522483	88522897	961	374,476,487,121,372,0,0,0,0,0,0,0	1,0,1,0,0,0,0,0,0,0,0,0	5,3,7	0,0,0	174	99	1	1	0.995,1.0,0.996,1.0,1.0,NA,NA,NA,NA,NA,NA,NA	1.0,1.0,1.0	-0.002
962	Trim30a	Trim30a	chr7	-	104411918	104411945	104409025	104411669	104412214	104412315	962	291,255,436,108,323,0,0,0,0,0,0,0	0,2,0,0,0,0,0,0,0,0,0,0	140,88,233	0,0,0	126	99	1	1	1.0,0.99,1.0,1.0,1.0,NA,NA,NA,NA,NA,NA,NA	1.0,1.0,1.0	-0.002
964	Trim30a	Trim30a	chr7	-	104421434	104421457	104412214	104412315	104429120	104429351	964	114,96,172,53,108,0,0,0,0,0,0,0	91,80,107,42,73,0,0,0,0,0,0,0	269321385	0,0,0	122	99	1	1	0.504,0.493,0.566,0.506,0.546,NA,NA,NA,NA,NA,NA,NA	1.0,1.0,1.0	-0.477
966	Trim30a	Trim30a	chr7	-	104430130	104430226	104429120	104429351	104435581	104436045	966	188,141,249,75,168,0,0,0,0,0,0,0	1,0,0,0,0,0,0,0,0,0,0,0	144232156	0,0,0	195	99	1	1	0.99,1.0,1.0,1.0,1.0,NA,NA,NA,NA,NA,NA,NA	1.0,1.0,1.0	-0.002
967	Trim30a	Trim30a	chr7	-	104435581	104436045	104429120	104429351	104465009	104465193	967	50,27,46,15,20,0,0,0,0,0,0,0	1,0,0,0,0,0,0,0,0,0,0,0	8,13,3	0,0,0	198	99	1	1	0.962,1.0,1.0,1.0,1.0,NA,NA,NA,NA,NA,NA,NA	1.0,1.0,1.0	-0.008
968	Fam13b	Fam13b	chr18	-	34445276	34445440	34443900	34444002	34445531	34445615	968	56,46,87,24,25,0,0,0,0,0,0,0	0,0,0,1,0,0,0,0,0,0,0,0	8,21,8	0,0,0	198	99	1	1	1.0,1.0,1.0,0.923,1.0,NA,NA,NA,NA,NA,NA,NA	1.0,1.0,1.0	-0.015
969	Fam13b	Fam13b	chr18	-	34448025	34448121	34445531	34445615	34448367	34448451	969	27,17,51,8,18,0,0,0,0,0,0,0	0,3,5,1,1,0,0,0,0,0,0,0	22,27,30	1,5,5	195	99	1	1	1.0,0.742,0.838,0.802,0.901,NA,NA,NA,NA,NA,NA,NA	0.918,0.733,0.753	0.055
970	Fam13b	Fam13b	chr18	-	34448367	34448451	34448025	34448121	34451207	34451437	970	37,26,75,12,33,0,0,0,0,0,0,0	1,0,0,0,0,0,0,0,0,0,0,0	24,59,43	0,0,0	183	99	1	1	0.952,1.0,1.0,1.0,1.0,NA,NA,NA,NA,NA,NA,NA	1.0,1.0,1.0	-0.01
971	Fam13b	Fam13b	chr18	-	34465155	34465220	34462960	34463009	34473549	34473685	971	66,55,99,44,69,0,0,0,0,0,0,0	0,0,1,0,0,0,0,0,0,0,0,0	59,130,85	1,0,0	164	99	1	1	1.0,1.0,0.984,1.0,1.0,NA,NA,NA,NA,NA,NA,NA	0.973,1.0,1.0	0.006
972	Fam13b	Fam13b	chr18	-	34473549	34473685	34465155	34465220	34486978	34487139	972	87,66,123,44,100,0,0,0,0,0,0,0	0,0,0,1,0,0,0,0,0,0,0,0	21,63,50	0,0,0	198	99	1	1	1.0,1.0,1.0,0.957,1.0,NA,NA,NA,NA,NA,NA,NA	1.0,1.0,1.0	-0.009
973	Fam13b	Fam13b	chr18	-	34497967	34498159	34497333	34497546	34499685	34499852	973	16,14,20,7,12,0,0,0,0,0,0,0	5,5,0,0,2,0,0,0,0,0,0,0	1,3,3	0,0,0	198	99	1	1	0.615,0.583,1.0,1.0,0.75,NA,NA,NA,NA,NA,NA,NA	1.0,1.0,1.0	-0.21
974	Reep5	Reep5	chr18	-	34357091	34357230	34349634	34349803	34372404	34372498	974	584,377,635,202,470,0,0,0,0,0,0,0	0,5,2,1,0,0,0,0,0,0,0,0	2,13,5	0,0,0	198	99	1	1	1.0,0.974,0.994,0.99,1.0,NA,NA,NA,NA,NA,NA,NA	1.0,1.0,1.0	-0.008
975	Snx19	Snx19	chr9	+	30436774	30436871	30435811	30435942	30437349	30437530	975	12,10,25,13,17,0,0,0,0,0,0,0	0,0,1,1,0,0,0,0,0,0,0,0	1,6,7	0,0,1	196	99	1	1	1.0,1.0,0.927,0.868,1.0,NA,NA,NA,NA,NA,NA,NA	1.0,1.0,0.78	0.032
976	Snx19	Snx19	chr9	+	30462230	30462415	30440095	30440225	30463219	30463307	976	12,3,12,0,1,0,0,0,0,0,0,0	2,0,1,2,0,0,0,0,0,0,0,0	2,0,0	0,0,3	198	99	1	1	0.75,1.0,0.857,0.0,1.0,NA,NA,NA,NA,NA,NA,NA	1.0,NA,0.0	0.221
977	2410004N09Rik	2410004N09Rik	chr18	+	33795382	33795445	33794891	33795124	33795852	33795989	977	70,44,125,41,71,0,0,0,0,0,0,0	3,2,2,2,4,0,0,0,0,0,0,0	9,15,9	0,0,0	162	99	1	1	0.934,0.931,0.974,0.926,0.916,NA,NA,NA,NA,NA,NA,NA	1.0,1.0,1.0	-0.064
978	Lrch1	Lrch1	chr14	-	74794910	74794991	74786280	74786390	74795296	74795369	978	1,2,2,0,0,0,0,0,0,0,0,0	11,2,16,4,6,0,0,0,0,0,0,0	0,0,1	1,0,0	180	99	1	1	0.048,0.355,0.064,0.0,0.0,NA,NA,NA,NA,NA,NA,NA	0.0,NA,1.0	-0.407
980	Ptpre	Ptpre	chr7	+	135669721	135669857	135668996	135669160	135670698	135670848	980	136,66,184,48,129,0,0,0,0,0,0,0	0,1,0,0,0,0,0,0,0,0,0,0	21,18,15	0,0,0	198	99	1	1	1.0,0.971,1.0,1.0,1.0,NA,NA,NA,NA,NA,NA,NA	1.0,1.0,1.0	-0.006
981	Ptpre	Ptpre	chr7	+	135674247	135674382	135672744	135672821	135678204	135678330	981	144,115,249,72,152,0,0,0,0,0,0,0	1,0,0,0,0,0,0,0,0,0,0,0	121114154	3,0,0	198	99	1	1	0.986,1.0,1.0,1.0,1.0,NA,NA,NA,NA,NA,NA,NA	0.953,1.0,1.0	0.013
982	Gypc	Gypc	chr18	-	32532733	32532784	32528319	32530201	32559785	32560034	982	10,3,16,4,5,0,0,0,0,0,0,0	1,0,0,0,0,0,0,0,0,0,0,0	3,0,0	0,0,0	150	99	1	1	0.868,1.0,1.0,1.0,1.0,NA,NA,NA,NA,NA,NA,NA	1.0,NA,NA	-0.026
983	Rbm6	Rbm6	chr9	-	107791004	107791165	107789607	107789705	107791751	107792018	983	257,184,344,72,199,0,0,0,0,0,0,0	0,0,1,0,0,0,0,0,0,0,0,0	28,21,50	0,0,0	198	99	1	1	1.0,1.0,0.994,1.0,1.0,NA,NA,NA,NA,NA,NA,NA	1.0,1.0,1.0	-0.001
984	Rbm6	Rbm6	chr9	-	107791751	107792018	107789607	107789705	107796476	107796537	984	88,55,85,26,57,0,0,0,0,0,0,0	0,0,0,0,2,0,0,0,0,0,0,0	21,16,41	0,0,0	198	99	1	1	1.0,1.0,1.0,1.0,0.934,NA,NA,NA,NA,NA,NA,NA	1.0,1.0,1.0	-0.013
985	Pik3c3	Pik3c3	chr18	+	30343950	30344076	30336093	30336184	30347722	30348120	985	122,126,175,36,142,0,0,0,0,0,0,0	0,0,1,0,0,0,0,0,0,0,0,0	20,50,36	0,0,0	198	99	1	1	1.0,1.0,0.989,1.0,1.0,NA,NA,NA,NA,NA,NA,NA	1.0,1.0,1.0	-0.002
986	Tmx1	Tmx1	chr12	+	70458778	70458907	70456580	70456626	70460344	70460390	986	219,199,227,83,200,0,0,0,0,0,0,0	0,2,0,0,0,0,0,0,0,0,0,0	52,111,58	0,0,0	198	99	1	1	1.0,0.98,1.0,1.0,1.0,NA,NA,NA,NA,NA,NA,NA	1.0,1.0,1.0	-0.004
987	Tmx1	Tmx1	chr12	+	70460344	70460390	70458778	70458907	70460478	70460580	987	203,176,238,62,195,0,0,0,0,0,0,0	0,0,1,0,0,0,0,0,0,0,0,0	31,46,40	0,0,0	145	99	1	1	1.0,1.0,0.994,1.0,1.0,NA,NA,NA,NA,NA,NA,NA	1.0,1.0,1.0	-0.001
988	Elp2	Elp2	chr18	+	24609629	24609700	24606856	24606935	24611912	24612069	988	45,36,72,18,38,0,0,0,0,0,0,0	0,0,2,0,0,0,0,0,0,0,0,0	1,2,1	0,0,0	170	99	1	1	1.0,1.0,0.954,1.0,1.0,NA,NA,NA,NA,NA,NA,NA	1.0,1.0,1.0	-0.009
989	Elp2	Elp2	chr18	+	24615160	24615227	24614415	24614480	24615888	24616026	989	49,33,105,24,52,0,0,0,0,0,0,0	0,0,1,2,0,0,0,0,0,0,0,0	2,49,9	0,0,0	166	99	1	1	1.0,1.0,0.984,0.877,1.0,NA,NA,NA,NA,NA,NA,NA	1.0,1.0,1.0	-0.028
990	Elp2	Elp2	chr18	+	24619381	24619513	24619077	24619178	24622078	24622237	990	119,92,146,26,103,0,0,0,0,0,0,0	1,0,0,0,0,0,0,0,0,0,0,0	23,12,35	0,0,0	198	99	1	1	0.983,1.0,1.0,1.0,1.0,NA,NA,NA,NA,NA,NA,NA	1.0,1.0,1.0	-0.003
991	Elp2	Elp2	chr18	+	24634338	24634472	24632758	24632880	24634900	24635008	991	303,236,421,132,321,0,0,0,0,0,0,0	0,0,0,0,1,0,0,0,0,0,0,0	2,10,18	0,0,0	198	99	1	1	1.0,1.0,1.0,1.0,0.994,NA,NA,NA,NA,NA,NA,NA	1.0,1.0,1.0	-0.001
992	Galnt1	Galnt1	chr18	+	24238241	24238485	24232598	24232653	24246049	24246224	992	115,87,184,57,127,0,0,0,0,0,0,0	0,0,1,0,0,0,0,0,0,0,0,0	13,8,29	0,0,0	198	99	1	1	1.0,1.0,0.989,1.0,1.0,NA,NA,NA,NA,NA,NA,NA	1.0,1.0,1.0	-0.002
993	Galnt1	Galnt1	chr18	+	24246049	24246224	24238241	24238485	24254517	24254684	993	246,192,389,104,257,0,0,0,0,0,0,0	0,1,0,0,0,0,0,0,0,0,0,0	26,11,32	0,0,0	198	99	1	1	1.0,0.99,1.0,1.0,1.0,NA,NA,NA,NA,NA,NA,NA	1.0,1.0,1.0	-0.002
994	Galnt1	Galnt1	chr18	+	24254517	24254684	24246049	24246224	24264324	24264532	994	231,217,384,94,250,0,0,0,0,0,0,0	2,0,1,0,2,0,0,0,0,0,0,0	26,18,27	0,0,0	198	99	1	1	0.983,1.0,0.995,1.0,0.984,NA,NA,NA,NA,NA,NA,NA	1.0,1.0,1.0	-0.008
995	Galnt1	Galnt1	chr18	+	24271585	24271766	24269447	24269565	24272661	24272801	995	324,314,607,137,300,0,0,0,0,0,0,0	2,0,0,0,0,0,0,0,0,0,0,0	165192197	0,0,0	198	99	1	1	0.988,1.0,1.0,1.0,1.0,NA,NA,NA,NA,NA,NA,NA	1.0,1.0,1.0	-0.002
997	4931406P16Rik	4931406P16Rik	chr7	-	34257346	34257508	34256411	34256570	34257631	34257727	997	13,9,14,4,17,0,0,0,0,0,0,0	0,0,1,0,0,0,0,0,0,0,0,0	0,0,1	0,0,0	198	99	1	1	1.0,1.0,0.875,1.0,1.0,NA,NA,NA,NA,NA,NA,NA	NA,NA,1.0	-0.025
999	Afg3l2	Afg3l2	chr18	-	67428980	67429254	67425888	67426026	67431653	67431778	999	279,198,363,121,213,0,0,0,0,0,0,0	2,0,0,0,0,0,0,0,0,0,0,0	42,54,133	0,0,0	198	99	1	1	0.986,1.0,1.0,1.0,1.0,NA,NA,NA,NA,NA,NA,NA	1.0,1.0,1.0	-0.003
1001	Taf4b	Taf4b	chr18	+	14796912	14797058	14783244	14783934	14799078	14799186	1001	18,6,29,9,8,0,0,0,0,0,0,0	0,0,1,0,0,0,0,0,0,0,0,0	0,1,0	0,0,0	198	99	1	1	1.0,1.0,0.935,1.0,1.0,NA,NA,NA,NA,NA,NA,NA	NA,1.0,NA	-0.013
1003	Mknk1	Mknk1	chr4	+	115875380	115875545	115874619	115874814	115876580	115876624	1003	20,17,16,2,27,0,0,0,0,0,0,0	0,1,0,0,0,0,0,0,0,0,0,0	4,3,12	0,0,0	198	99	1	1	1.0,0.895,1.0,1.0,1.0,NA,NA,NA,NA,NA,NA,NA	1.0,1.0,1.0	-0.021
1004	Mknk1	Mknk1	chr4	+	115876580	115876624	115875380	115875545	115877949	115879248	1004	16,13,12,0,22,0,0,0,0,0,0,0	0,0,2,0,0,0,0,0,0,0,0,0	1,1,4	0,0,0	143	99	1	1	1.0,1.0,0.806,NA,1.0,NA,NA,NA,NA,NA,NA,NA	1.0,1.0,1.0	-0.048
1005	Wdr36	Wdr36	chr18	+	32847141	32847317	32846829	32846962	32847588	32847709	1005	76,80,153,51,69,0,0,0,0,0,0,0	0,0,0,0,1,0,0,0,0,0,0,0	2,0,10	0,0,0	198	99	1	1	1.0,1.0,1.0,1.0,0.972,NA,NA,NA,NA,NA,NA,NA	1.0,NA,1.0	-0.006
1006	Wdr36	Wdr36	chr18	+	32865852	32865918	32864652	32864840	32866187	32866349	1006	115,67,161,43,79,0,0,0,0,0,0,0	0,0,1,0,2,0,0,0,0,0,0,0	1,4,11	0,0,0	165	99	1	1	1.0,1.0,0.99,1.0,0.96,NA,NA,NA,NA,NA,NA,NA	1.0,1.0,1.0	-0.01
1007	Hmbs	Hmbs	chr9	-	44336925	44337012	44336347	44336845	44337117	44337171	1007	123,94,162,47,121,0,0,0,0,0,0,0	0,0,1,0,0,0,0,0,0,0,0,0	1,3,1	0,0,0	186	99	1	1	1.0,1.0,0.989,1.0,1.0,NA,NA,NA,NA,NA,NA,NA	1.0,1.0,1.0	-0.002
1008	Hmbs	Hmbs	chr9	-	44337117	44337171	44336925	44337012	44337355	44337475	1008	94,63,109,32,96,0,0,0,0,0,0,0	0,1,0,0,0,0,0,0,0,0,0,0	0,0,1	0,0,0	153	99	1	1	1.0,0.976,1.0,1.0,1.0,NA,NA,NA,NA,NA,NA,NA	NA,NA,1.0	-0.005
1009	Hmbs	Hmbs	chr9	-	44337355	44337475	44337117	44337171	44337651	44337690	1009	99,67,95,36,88,0,0,0,0,0,0,0	0,1,0,0,0,0,0,0,0,0,0,0	0,0,1	0,0,0	198	99	1	1	1.0,0.971,1.0,1.0,1.0,NA,NA,NA,NA,NA,NA,NA	NA,NA,1.0	-0.006
1012	6030446N20Rik	6030446N20Rik	chr18	-	12068297	12068346	12067059	12067105	12070079	12070131	1012	5,4,8,3,5,0,0,0,0,0,0,0	0,0,0,0,0,0,0,0,0,0,0,0	2,0,1	0,1,0	148	99	1	1	1.0,1.0,1.0,1.0,1.0,NA,NA,NA,NA,NA,NA,NA	1.0,0.0,1.0	0.333
1013	6030446N20Rik	6030446N20Rik	chr18	-	12118403	12118450	12113394	12113472	12121380	12121453	1013	4,0,5,1,3,0,0,0,0,0,0,0	0,1,0,0,0,0,0,0,0,0,0,0	0,0,2	0,0,0	146	99	1	1	1.0,0.0,1.0,1.0,1.0,NA,NA,NA,NA,NA,NA,NA	NA,NA,1.0	-0.2
1014	Coq7	Coq7	chr7	-	118525823	118525892	118525061	118525294	118527336	118527476	1014	102,78,116,41,63,0,0,0,0,0,0,0	0,1,0,0,0,0,0,0,0,0,0,0	1,3,1	0,0,0	168	99	1	1	1.0,0.979,1.0,1.0,1.0,NA,NA,NA,NA,NA,NA,NA	1.0,1.0,1.0	-0.004
1016	Mapre2	Mapre2	chr18	+	23832852	23832980	23803969	23804221	23853653	23853799	1016	78,59,103,22,70,0,0,0,0,0,0,0	1,0,0,0,0,0,0,0,0,0,0,0	4,1,1	0,0,0	198	99	1	1	0.975,1.0,1.0,1.0,1.0,NA,NA,NA,NA,NA,NA,NA	1.0,1.0,1.0	-0.005
1017	Rock1	Rock1	chr18	-	10084317	10084411	10083121	10083210	10090812	10090978	1017	76,41,113,38,48,0,0,0,0,0,0,0	0,0,0,0,0,0,0,0,0,0,0,0	12242411199	1,0,0	193	99	1	1	1.0,1.0,1.0,1.0,1.0,NA,NA,NA,NA,NA,NA,NA	0.998,1.0,1.0	0.001
1018	Rock1	Rock1	chr18	-	10122608	10122768	10119884	10119945	10129304	10129396	1018	337,249,486,159,326,0,0,0,0,0,0,0	0,0,0,0,0,0,0,0,0,0,0,0	296,79,451	2,0,0	198	99	1	1	1.0,1.0,1.0,1.0,1.0,NA,NA,NA,NA,NA,NA,NA	0.987,1.0,1.0	0.004
1019	Ube2j2	Ube2j2	chr4	+	155946254	155946417	155943830	155944013	155949006	155949137	1019	41,17,22,5,24,0,0,0,0,0,0,0	2,6,3,1,1,0,0,0,0,0,0,0	1,6,7	1,1,1	198	99	1	1	0.911,0.586,0.786,0.714,0.923,NA,NA,NA,NA,NA,NA,NA	0.333,0.75,0.778	0.164
1020	Ube2j2	Ube2j2	chr4	+	155946254	155946417	155943830	155944150	155949006	155949137	1020	36,15,22,5,19,0,0,0,0,0,0,0	5,3,2,0,2,0,0,0,0,0,0,0	1,6,7	0,0,0	198	99	1	1	0.783,0.714,0.846,1.0,0.826,NA,NA,NA,NA,NA,NA,NA	1.0,1.0,1.0	-0.166
1021	Ube2j2	Ube2j2	chr4	+	155955421	155955560	155955233	155955336	155956367	155956448	1021	102,76,88,46,67,0,0,0,0,0,0,0	2,1,0,0,1,0,0,0,0,0,0,0	8,23,9	0,0,0	198	99	1	1	0.962,0.974,1.0,1.0,0.971,NA,NA,NA,NA,NA,NA,NA	1.0,1.0,1.0	-0.019
1022	Dcun1d4	Dcun1d4	chr5	+	73544046	73544155	73534605	73534697	73555358	73555463	1022	12,15,19,5,17,0,0,0,0,0,0,0	0,0,2,0,0,0,0,0,0,0,0,0	12,3,14	0,0,0	198	99	1	1	1.0,1.0,0.826,1.0,1.0,NA,NA,NA,NA,NA,NA,NA	1.0,1.0,1.0	-0.035
1023	Dcun1d4	Dcun1d4	chr5	+	73555358	73555463	73544046	73544155	73557253	73557356	1023	18,14,19,9,21,0,0,0,0,0,0,0	4,1,0,0,4,0,0,0,0,0,0,0	8,3,3	0,0,0	198	99	1	1	0.692,0.875,1.0,1.0,0.724,NA,NA,NA,NA,NA,NA,NA	1.0,1.0,1.0	-0.142
1024	Usp14	Usp14	chr18	-	10001770	10001863	10000494	10000623	10002367	10002433	1024	360,312,544,162,321,0,0,0,0,0,0,0	0,0,0,0,1,0,0,0,0,0,0,0	2,9,7	0,0,0	192	99	1	1	1.0,1.0,1.0,1.0,0.994,NA,NA,NA,NA,NA,NA,NA	1.0,1.0,1.0	-0.001
1025	Usp14	Usp14	chr18	-	10009951	10010082	10007766	10007847	10012212	10012271	1025	696,508,967,331,589,0,0,0,0,0,0,0	1,0,1,0,1,0,0,0,0,0,0,0	12,12,32	0,0,0	198	99	1	1	0.997,1.0,0.998,1.0,0.997,NA,NA,NA,NA,NA,NA,NA	1.0,1.0,1.0	-0.002
1026	Usp14	Usp14	chr18	-	10017990	10018095	10016540	10016644	10022817	10022850	1026	210,174,342,125,236,0,0,0,0,0,0,0	6,1,2,7,4,0,0,0,0,0,0,0	41,69,44	2,14,8	198	99	1	1	0.946,0.989,0.988,0.899,0.967,NA,NA,NA,NA,NA,NA,NA	0.911,0.711,0.733	0.173
1027	Usp14	Usp14	chr18	-	10022817	10022850	10017990	10018095	10024533	10024679	1027	109,71,155,50,100,0,0,0,0,0,0,0	0,1,0,0,0,0,0,0,0,0,0,0	12,19,11	0,0,0	132	99	1	1	1.0,0.982,1.0,1.0,1.0,NA,NA,NA,NA,NA,NA,NA	1.0,1.0,1.0	-0.004
1028	Ugt1a7c	Ugt1a7c	chr1	+	88215794	88215882	88215043	88215175	88216137	88216357	1028	44,74,113,18,60,0,0,0,0,0,0,0	1,0,4,0,0,0,0,0,0,0,0,0	5,19,8	0,0,0	187	99	1	1	0.959,1.0,0.937,1.0,1.0,NA,NA,NA,NA,NA,NA,NA	1.0,1.0,1.0	-0.021
1029	Tpmt	Tpmt	chr13	-	47035020	47035073	47032417	47032492	47035894	47036027	1029	5,17,18,3,14,0,0,0,0,0,0,0	0,0,2,0,0,0,0,0,0,0,0,0	2,1,2	0,0,0	152	99	1	1	1.0,1.0,0.854,1.0,1.0,NA,NA,NA,NA,NA,NA,NA	1.0,1.0,1.0	-0.029
1031	2700099C18Rik	2700099C18Rik	chr17	+	94761497	94761604	94756433	94756523	94762461	94762620	1031	19,18,17,14,18,0,0,0,0,0,0,0	2,3,3,0,2,0,0,0,0,0,0,0	0,16,1	0,0,1	198	99	1	1	0.826,0.75,0.739,1.0,0.818,NA,NA,NA,NA,NA,NA,NA	NA,1.0,0.333	0.16
1032	2700099C18Rik	2700099C18Rik	chr17	+	94771856	94771960	94771133	94771238	94774891	94775129	1032	190,96,163,70,117,0,0,0,0,0,0,0	0,0,0,0,0,0,0,0,0,0,0,0	52,15,59	0,7,0	198	99	1	1	1.0,1.0,1.0,1.0,1.0,NA,NA,NA,NA,NA,NA,NA	1.0,0.517,1.0	0.161
1033	Foxn2	Foxn2	chr17	+	88462712	88463263	88440711	88440884	88475855	88475950	1033	83,60,88,20,50,0,0,0,0,0,0,0	0,0,0,0,1,0,0,0,0,0,0,0	13,8,15	0,0,0	198	99	1	1	1.0,1.0,1.0,1.0,0.962,NA,NA,NA,NA,NA,NA,NA	1.0,1.0,1.0	-0.008
1034	Foxn2	Foxn2	chr17	+	88479275	88479340	88475855	88475950	88484400	88484469	1034	74,66,85,15,40,0,0,0,0,0,0,0	0,0,0,0,1,0,0,0,0,0,0,0	7,7,13	0,0,0	164	99	1	1	1.0,1.0,1.0,1.0,0.96,NA,NA,NA,NA,NA,NA,NA	1.0,1.0,1.0	-0.008
1035	Foxn2	Foxn2	chr17	+	88479275	88479340	88475855	88475950	88486402	88490533	1035	44,41,39,9,27,0,0,0,0,0,0,0	0,1,1,0,0,0,0,0,0,0,0,0	4,7,11	0,0,0	164	99	1	1	1.0,0.961,0.959,1.0,1.0,NA,NA,NA,NA,NA,NA,NA	1.0,1.0,1.0	-0.016
1036	Foxn2	Foxn2	chr17	+	88484400	88484469	88475855	88475950	88486402	88490533	1036	27,23,45,6,21,0,0,0,0,0,0,0	0,1,1,0,0,0,0,0,0,0,0,0	2,0,2	0,0,0	168	99	1	1	1.0,0.931,0.964,1.0,1.0,NA,NA,NA,NA,NA,NA,NA	1.0,NA,1.0	-0.021
1037	Foxn2	Foxn2	chr17	+	88484400	88484469	88479275	88479340	88486402	88490533	1037	66,60,101,13,39,0,0,0,0,0,0,0	9,12,10,1,6,0,0,0,0,0,0,0	5,0,4	0,0,0	168	99	1	1	0.812,0.747,0.856,0.885,0.793,NA,NA,NA,NA,NA,NA,NA	1.0,NA,1.0	-0.181
1038	Mynn	Mynn	chr3	+	30612468	30612552	30611440	30611619	30613551	30613638	1038	26,12,32,12,11,0,0,0,0,0,0,0	2,0,3,0,0,0,0,0,0,0,0,0	7,5,3	0,0,0	183	99	1	1	0.876,1.0,0.852,1.0,1.0,NA,NA,NA,NA,NA,NA,NA	1.0,1.0,1.0	-0.054
1039	Sos2	Sos2	chr12	-	69588699	69588741	69586608	69586718	69590694	69590956	1039	161,98,236,59,162,0,0,0,0,0,0,0	0,2,0,0,1,0,0,0,0,0,0,0	19,6,17	0,0,0	141	99	1	1	1.0,0.972,1.0,1.0,0.991,NA,NA,NA,NA,NA,NA,NA	1.0,1.0,1.0	-0.007
1040	Sos2	Sos2	chr12	-	69610722	69610826	69607189	69607412	69614635	69614758	1040	162,138,216,63,144,0,0,0,0,0,0,0	3,0,2,1,0,0,0,0,0,0,0,0	78,20,111	0,0,6	198	99	1	1	0.964,1.0,0.982,0.969,1.0,NA,NA,NA,NA,NA,NA,NA	1.0,1.0,0.902	0.016
1041	Sos2	Sos2	chr12	-	69635581	69635725	69632059	69632170	69640053	69640260	1041	53,19,71,14,31,0,0,0,0,0,0,0	0,1,0,0,0,0,0,0,0,0,0,0	6,25,21	0,0,0	198	99	1	1	1.0,0.905,1.0,1.0,1.0,NA,NA,NA,NA,NA,NA,NA	1.0,1.0,1.0	-0.019
1042	Prepl	Prepl	chr17	-	85068884	85069101	85066147	85066297	85070427	85070603	1042	52,65,105,24,59,0,0,0,0,0,0,0	2,1,0,0,0,0,0,0,0,0,0,0	1,0,2	0,0,1	198	99	1	1	0.929,0.97,1.0,1.0,1.0,NA,NA,NA,NA,NA,NA,NA	1.0,NA,0.5	0.23
1043	Prepl	Prepl	chr17	-	85088339	85088439	85083192	85083315	85090105	85090267	1043	11,8,25,2,7,0,0,0,0,0,0,0	3,5,8,0,2,0,0,0,0,0,0,0	0,1,0	2,0,0	198	99	1	1	0.647,0.444,0.61,1.0,0.636,NA,NA,NA,NA,NA,NA,NA	0.0,1.0,NA	0.167
1044	Prepl	Prepl	chr17	-	85088339	85088875	85083192	85083315	85090105	85090267	1044	13,11,38,3,14,0,0,0,0,0,0,0	3,5,8,0,2,0,0,0,0,0,0,0	0,1,1	2,0,0	198	99	1	1	0.684,0.524,0.704,1.0,0.778,NA,NA,NA,NA,NA,NA,NA	0.0,1.0,1.0	0.071
1045	Wipf2	Wipf2	chr11	+	98891495	98891612	98890699	98890832	98892062	98892719	1045	98,49,148,29,93,0,0,0,0,0,0,0	0,0,0,0,0,0,0,0,0,0,0,0	0,0,4	5,0,0	198	99	1	1	1.0,1.0,1.0,1.0,1.0,NA,NA,NA,NA,NA,NA,NA	0.0,NA,1.0	0.5
1046	Haao	Haao	chr17	-	83834778	83834924	83832326	83832395	83835190	83835234	1046	80,74,75,12,64,0,0,0,0,0,0,0	8,2,17,3,1,0,0,0,0,0,0,0	0,4,1	0,0,0	198	99	1	1	0.833,0.949,0.688,0.667,0.97,NA,NA,NA,NA,NA,NA,NA	NA,1.0,1.0	-0.179
1047	Haao	Haao	chr17	-	83835190	83835234	83832326	83832395	83835474	83835564	1047	30,21,30,3,16,0,0,0,0,0,0,0	3,0,7,0,0,0,0,0,0,0,0,0	0,5,1	0,0,0	143	99	1	1	0.874,1.0,0.748,1.0,1.0,NA,NA,NA,NA,NA,NA,NA	NA,1.0,1.0	-0.076
1048	Cebpz	Cebpz	chr17	-	78921634	78921721	78920721	78920780	78922129	78922314	1048	432,378,659,162,422,0,0,0,0,0,0,0	0,1,0,0,0,0,0,0,0,0,0,0	200182358	0,0,0	186	99	1	1	1.0,0.995,1.0,1.0,1.0,NA,NA,NA,NA,NA,NA,NA	1.0,1.0,1.0	-0.001
1049	Cebpz	Cebpz	chr17	-	78923235	78923336	78922513	78922571	78924445	78924512	1049	178,98,185,40,144,0,0,0,0,0,0,0	0,0,0,2,0,0,0,0,0,0,0,0	5,9,17	0,0,0	198	99	1	1	1.0,1.0,1.0,0.909,1.0,NA,NA,NA,NA,NA,NA,NA	1.0,1.0,1.0	-0.018
1050	Snrnp48	Snrnp48	chr13	+	38216324	38216513	38211066	38211141	38220687	38220776	1050	57,28,69,25,44,0,0,0,0,0,0,0	1,0,0,0,1,0,0,0,0,0,0,0	4,5,4	0,0,0	198	99	1	1	0.966,1.0,1.0,1.0,0.957,NA,NA,NA,NA,NA,NA,NA	1.0,1.0,1.0	-0.015
1051	Snrnp48	Snrnp48	chr13	+	38217373	38217495	38216324	38216513	38220687	38220776	1051	168,101,173,73,123,0,0,0,0,0,0,0	4,2,0,0,0,0,0,0,0,0,0,0	11,16,22	0,0,0	198	99	1	1	0.955,0.962,1.0,1.0,1.0,NA,NA,NA,NA,NA,NA,NA	1.0,1.0,1.0	-0.017
1052	Snrnp48	Snrnp48	chr13	+	38220687	38220776	38217373	38217495	38221234	38221393	1052	151,85,199,86,121,0,0,0,0,0,0,0	0,5,0,0,0,0,0,0,0,0,0,0	41,46,70	0,0,0	188	99	1	1	1.0,0.9,1.0,1.0,1.0,NA,NA,NA,NA,NA,NA,NA	1.0,1.0,1.0	-0.02
1053	Ms4a3	Ms4a3	chr19	-	11632755	11632914	11631343	11631445	11635810	11635867	1053	5694,4173,6971,2233,4300,0,0,0,0,0,0,0	21,12,12,1,8,0,0,0,0,0,0,0	0,7,4	0,0,0	198	99	1	1	0.993,0.994,0.997,0.999,0.996,NA,NA,NA,NA,NA,NA,NA	NA,1.0,1.0	-0.004
1054	Ms4a3	Ms4a3	chr19	-	11635810	11635867	11631343	11631445	11638185	11638323	1054	996,738,1128,358,762,0,0,0,0,0,0,0	1,0,2,0,0,0,0,0,0,0,0,0	0,4,0	0,0,0	156	99	1	1	0.998,1.0,0.997,1.0,1.0,NA,NA,NA,NA,NA,NA,NA	NA,1.0,NA	-0.001
1057	Ms4a3	Ms4a3	chr19	-	11638185	11638323	11635810	11635867	11640666	11640834	1057	1924,1397,2209,686,1473,0,0,0,0,0,0,0	0,0,1,1,0,0,0,0,0,0,0,0	0,4,0	0,0,0	198	99	1	1	1.0,1.0,0.999,0.997,1.0,NA,NA,NA,NA,NA,NA,NA	NA,1.0,NA	-0.001
1058	Ms4a3	Ms4a3	chr19	-	11639189	11639317	11638185	11638323	11640666	11640834	1058	1152,799,1399,424,833,0,0,0,0,0,0,0	19,18,23,0,8,0,0,0,0,0,0,0	6,49,19	0,0,0	198	99	1	1	0.968,0.957,0.968,1.0,0.981,NA,NA,NA,NA,NA,NA,NA	1.0,1.0,1.0	-0.025
1059	Lrrc61	Lrrc61	chr6	+	48556954	48557094	48554798	48554982	48568136	48570722	1059	12,2,9,1,1,0,0,0,0,0,0,0	1,0,4,2,1,0,0,0,0,0,0,0	0,0,1	0,0,0	198	99	1	1	0.857,1.0,0.529,0.2,0.333,NA,NA,NA,NA,NA,NA,NA	NA,NA,1.0	-0.416
1061	Ttc27	Ttc27	chr17	+	74829491	74829590	74799183	74799411	74835332	74835385	1061	141,117,256,57,136,0,0,0,0,0,0,0	0,0,0,1,0,0,0,0,0,0,0,0	10,5,14	0,0,0	198	99	1	1	1.0,1.0,1.0,0.966,1.0,NA,NA,NA,NA,NA,NA,NA	1.0,1.0,1.0	-0.007
1062	Ttc27	Ttc27	chr17	+	74829491	74829590	74799183	74799411	74856408	74856606	1062	87,60,140,31,86,0,0,0,0,0,0,0	0,0,0,0,3,0,0,0,0,0,0,0	4,1,5	0,0,0	198	99	1	1	1.0,1.0,1.0,1.0,0.935,NA,NA,NA,NA,NA,NA,NA	1.0,1.0,1.0	-0.013
1063	Ttc27	Ttc27	chr17	+	74835332	74835385	74799183	74799411	74840298	74840464	1063	30,25,51,14,35,0,0,0,0,0,0,0	0,0,0,1,0,0,0,0,0,0,0,0	6,0,2	0,0,0	152	99	1	1	1.0,1.0,1.0,0.901,1.0,NA,NA,NA,NA,NA,NA,NA	1.0,NA,1.0	-0.02
1065	Ttc27	Ttc27	chr17	+	74858008	74858120	74856408	74856606	74862045	74862146	1065	213,205,372,123,228,0,0,0,0,0,0,0	0,0,0,3,0,0,0,0,0,0,0,0	16,24,37	0,0,0	198	99	1	1	1.0,1.0,1.0,0.953,1.0,NA,NA,NA,NA,NA,NA,NA	1.0,1.0,1.0	-0.009
1066	Tm9sf2	Tm9sf2	chr14	+	122139649	122139774	122137371	122137501	122141198	122141310	1066	221,95,185,42,128,0,0,0,0,0,0,0	1,0,0,0,1,0,0,0,0,0,0,0	21,18,18	0,0,0	198	99	1	1	0.991,1.0,1.0,1.0,0.985,NA,NA,NA,NA,NA,NA,NA	1.0,1.0,1.0	-0.005
1067	Tm9sf2	Tm9sf2	chr14	+	122143406	122143515	122142363	122142443	122145096	122145229	1067	270,169,375,99,254,0,0,0,0,0,0,0	0,1,0,0,0,0,0,0,0,0,0,0	19,10,27	0,0,0	198	99	1	1	1.0,0.988,1.0,1.0,1.0,NA,NA,NA,NA,NA,NA,NA	1.0,1.0,1.0	-0.002
1068	Tm9sf2	Tm9sf2	chr14	+	122149849	122150009	122147987	122148045	122150733	122150885	1068	478,440,738,210,436,0,0,0,0,0,0,0	1,0,4,0,0,0,0,0,0,0,0,0	319236440	1,0,4	198	99	1	1	0.996,1.0,0.989,1.0,1.0,NA,NA,NA,NA,NA,NA,NA	0.994,1.0,0.982	0.005
1069	Wdr43	Wdr43	chr17	+	71626772	71626894	71625352	71625490	71630160	71630281	1069	164,124,221,49,141,0,0,0,0,0,0,0	0,1,0,0,0,0,0,0,0,0,0,0	40,30,26	0,0,0	198	99	1	1	1.0,0.984,1.0,1.0,1.0,NA,NA,NA,NA,NA,NA,NA	1.0,1.0,1.0	-0.003
1070	Wdr43	Wdr43	chr17	+	71641286	71641418	71640233	71640320	71642704	71642833	1070	197,229,343,86,235,0,0,0,0,0,0,0	0,0,4,0,0,0,0,0,0,0,0,0	37,31,45	0,0,0	198	99	1	1	1.0,1.0,0.977,1.0,1.0,NA,NA,NA,NA,NA,NA,NA	1.0,1.0,1.0	-0.005
1071	Wdr43	Wdr43	chr17	+	71642704	71642833	71641286	71641418	71648772	71648859	1071	184,162,263,87,200,0,0,0,0,0,0,0	0,0,0,0,0,0,0,0,0,0,0,0	68,46,85	0,0,1	198	99	1	1	1.0,1.0,1.0,1.0,1.0,NA,NA,NA,NA,NA,NA,NA	1.0,1.0,0.977	0.008
1072	Wdr43	Wdr43	chr17	+	71648772	71648859	71642704	71642833	71650016	71650048	1072	194,130,262,73,192,0,0,0,0,0,0,0	0,0,2,0,0,0,0,0,0,0,0,0	72,39,116	0,0,0	186	99	1	1	1.0,1.0,0.986,1.0,1.0,NA,NA,NA,NA,NA,NA,NA	1.0,1.0,1.0	-0.003
1073	Wdr43	Wdr43	chr17	+	71650016	71650048	71642704	71642833	71650567	71650631	1073	41,23,56,22,35,0,0,0,0,0,0,0	0,1,0,0,0,0,0,0,0,0,0,0	6,3,6	0,0,0	131	99	1	1	1.0,0.946,1.0,1.0,1.0,NA,NA,NA,NA,NA,NA,NA	1.0,1.0,1.0	-0.011
1074	Wdr43	Wdr43	chr17	+	71652780	71652894	71650567	71650631	71653452	71653522	1074	224,148,303,112,209,0,0,0,0,0,0,0	0,0,1,0,0,0,0,0,0,0,0,0	18,8,14	0,0,0	198	99	1	1	1.0,1.0,0.993,1.0,1.0,NA,NA,NA,NA,NA,NA,NA	1.0,1.0,1.0	-0.001
1076	Kcnq3	Kcnq3	chr15	-	66000016	66000115	65997700	65997785	66002194	66002326	1076	2,1,4,0,3,0,0,0,0,0,0,0	0,0,0,1,0,0,0,0,0,0,0,0	28,0,0	0,0,0	198	99	1	1	1.0,1.0,1.0,0.0,1.0,NA,NA,NA,NA,NA,NA,NA	1.0,NA,NA	-0.2
1077	Vav1	Vav1	chr17	+	57279356	57279401	57279099	57279284	57295981	57296098	1077	15,15,29,7,15,0,0,0,0,0,0,0	0,0,0,1,0,0,0,0,0,0,0,0	7,33,17	0,0,0	144	99	1	1	1.0,1.0,1.0,0.828,1.0,NA,NA,NA,NA,NA,NA,NA	1.0,1.0,1.0	-0.034
1078	Vav1	Vav1	chr17	+	57301180	57301276	57299841	57299941	57301860	57301929	1078	185,138,284,91,210,0,0,0,0,0,0,0	0,1,0,0,0,0,0,0,0,0,0,0	15,10,14	0,0,0	195	99	1	1	1.0,0.986,1.0,1.0,1.0,NA,NA,NA,NA,NA,NA,NA	1.0,1.0,1.0	-0.003
1079	Vav1	Vav1	chr17	+	57303014	57303147	57302264	57302350	57303833	57303943	1079	81,82,87,25,81,0,0,0,0,0,0,0	0,0,0,2,0,0,0,0,0,0,0,0	12,28,23	0,0,0	198	99	1	1	1.0,1.0,1.0,0.862,1.0,NA,NA,NA,NA,NA,NA,NA	1.0,1.0,1.0	-0.028
1080	Vav1	Vav1	chr17	+	57311783	57311900	57309451	57309483	57315243	57315331	1080	132,74,149,39,93,0,0,0,0,0,0,0	3,1,5,2,2,0,0,0,0,0,0,0	28,58,36	0,0,0	198	99	1	1	0.957,0.974,0.937,0.907,0.959,NA,NA,NA,NA,NA,NA,NA	1.0,1.0,1.0	-0.053
1081	Vav1	Vav1	chr17	+	57315243	57315331	57311783	57311900	57318627	57318742	1081	124,98,177,34,113,0,0,0,0,0,0,0	0,1,0,0,0,0,0,0,0,0,0,0	14,35,32	0,0,0	187	99	1	1	1.0,0.981,1.0,1.0,1.0,NA,NA,NA,NA,NA,NA,NA	1.0,1.0,1.0	-0.004
1082	Nup85	Nup85	chr11	+	115580503	115580587	115578789	115578896	115580729	115580795	1082	214,154,232,67,208,0,0,0,0,0,0,0	1,0,2,0,0,0,0,0,0,0,0,0	8,10,14	0,0,0	183	99	1	1	0.991,1.0,0.984,1.0,1.0,NA,NA,NA,NA,NA,NA,NA	1.0,1.0,1.0	-0.005
1083	Nup85	Nup85	chr11	+	115580920	115581072	115580729	115580795	115581741	115581859	1083	252,186,335,84,220,0,0,0,0,0,0,0	0,1,0,0,0,0,0,0,0,0,0,0	1,3,3	0,0,0	198	99	1	1	1.0,0.989,1.0,1.0,1.0,NA,NA,NA,NA,NA,NA,NA	1.0,1.0,1.0	-0.002
1084	Nup85	Nup85	chr11	+	115582876	115583028	115581938	115582039	115583325	115583427	1084	605,557,1012,271,584,0,0,0,0,0,0,0	1,0,0,0,4,0,0,0,0,0,0,0	1,1,4	0,0,0	198	99	1	1	0.997,1.0,1.0,1.0,0.986,NA,NA,NA,NA,NA,NA,NA	1.0,1.0,1.0	-0.003
1085	Ncf1	Ncf1	chr5	-	134223395	134223513	134222681	134222789	134225235	134225343	1085	319,224,337,107,245,0,0,0,0,0,0,0	3,0,4,0,1,0,0,0,0,0,0,0	10,18,33	0,0,0	198	99	1	1	0.982,1.0,0.977,1.0,0.992,NA,NA,NA,NA,NA,NA,NA	1.0,1.0,1.0	-0.01
1086	Ncf1	Ncf1	chr5	-	134225235	134225343	134223395	134223513	134225674	134225797	1086	299,188,326,96,241,0,0,0,0,0,0,0	0,0,0,1,0,0,0,0,0,0,0,0	11,32,31	0,0,0	198	99	1	1	1.0,1.0,1.0,0.98,1.0,NA,NA,NA,NA,NA,NA,NA	1.0,1.0,1.0	-0.004
1087	C3	C3	chr17	-	57204466	57204550	57204250	57204386	57205296	57205380	1087	882,529,947,245,495,0,0,0,0,0,0,0	1,3,5,1,0,0,0,0,0,0,0,0	123118164	0,0,0	183	99	1	1	0.998,0.99,0.99,0.993,1.0,NA,NA,NA,NA,NA,NA,NA	1.0,1.0,1.0	-0.006
1088	Arhgap39	Arhgap39	chr15	-	76730363	76730456	76727402	76727476	76734876	76735438	1088	4,8,9,0,2,0,0,0,0,0,0,0	2,0,0,0,0,0,0,0,0,0,0,0	7,1,3	0,0,0	192	99	1	1	0.508,1.0,1.0,NA,1.0,NA,NA,NA,NA,NA,NA,NA	1.0,1.0,1.0	-0.123
1089	Stxbp3a	Stxbp3a	chr3	-	108799223	108799316	108797380	108797466	108800734	108800873	1089	20,12,17,2,14,0,0,0,0,0,0,0	0,0,2,0,0,0,0,0,0,0,0,0	0,0,2	0,0,0	192	99	1	1	1.0,1.0,0.814,1.0,1.0,NA,NA,NA,NA,NA,NA,NA	NA,NA,1.0	-0.037
1090	Stxbp3a	Stxbp3a	chr3	-	108800054	108800161	108799223	108799316	108800734	108800873	1090	37,20,44,5,35,0,0,0,0,0,0,0	1,0,0,0,0,0,0,0,0,0,0,0	22,24,26	0,0,0	198	99	1	1	0.949,1.0,1.0,1.0,1.0,NA,NA,NA,NA,NA,NA,NA	1.0,1.0,1.0	-0.01
1091	Stxbp3a	Stxbp3a	chr3	-	108809876	108810001	108805237	108805333	108812877	108812968	1091	88,87,107,38,79,0,0,0,0,0,0,0	5,2,1,0,0,0,0,0,0,0,0,0	29,7,32	1,0,0	198	99	1	1	0.898,0.956,0.982,1.0,1.0,NA,NA,NA,NA,NA,NA,NA	0.935,1.0,1.0	-0.011
1096	Safb	Safb	chr17	+	56593689	56593754	56588781	56588866	56593834	56594041	1096	111,83,170,20,86,0,0,0,0,0,0,0	0,0,0,0,0,0,0,0,0,0,0,0	207391243	4,21,0	164	99	1	1	1.0,1.0,1.0,1.0,1.0,NA,NA,NA,NA,NA,NA,NA	0.969,0.918,1.0	0.038
1097	Safb	Safb	chr17	+	56598643	56599220	56597787	56597815	56599622	56599672	1097	134,133,158,46,116,0,0,0,0,0,0,0	2,0,0,0,0,0,0,0,0,0,0,0	17,34,34	0,0,0	198	99	1	1	0.971,1.0,1.0,1.0,1.0,NA,NA,NA,NA,NA,NA,NA	1.0,1.0,1.0	-0.006
1098	Safb2	Safb2	chr17	-	56567532	56567624	56566878	56567015	56568894	56569022	1098	34,19,29,15,20,0,0,0,0,0,0,0	0,0,0,0,0,0,0,0,0,0,0,0	55,38,80	0,0,2	191	99	1	1	1.0,1.0,1.0,1.0,1.0,NA,NA,NA,NA,NA,NA,NA	1.0,1.0,0.954	0.015
1099	Safb2	Safb2	chr17	-	56574201	56574302	56571399	56571549	56574902	56574952	1099	225,173,283,102,192,0,0,0,0,0,0,0	1,3,0,1,4,0,0,0,0,0,0,0	17,22,24	0,0,2	198	99	1	1	0.991,0.966,1.0,0.981,0.96,NA,NA,NA,NA,NA,NA,NA	1.0,1.0,0.857	0.027
1100	Safb2	Safb2	chr17	-	56575354	56576012	56574902	56574952	56576877	56576905	1100	174,133,192,80,147,0,0,0,0,0,0,0	11,12,15,1,10,0,0,0,0,0,0,0	15,11,18	3,14,3	198	99	1	1	0.888,0.847,0.865,0.976,0.88,NA,NA,NA,NA,NA,NA,NA	0.714,0.282,0.75	0.309
1101	Safb2	Safb2	chr17	-	56578640	56578844	56577842	56577905	56578920	56578985	1101	145,134,213,63,149,0,0,0,0,0,0,0	0,0,1,0,0,0,0,0,0,0,0,0	24,56,45	0,23,13	198	99	1	1	1.0,1.0,0.991,1.0,1.0,NA,NA,NA,NA,NA,NA,NA	1.0,0.549,0.634	0.271
1102	Uhrf1	Uhrf1	chr17	+	56310675	56310836	56309336	56309579	56312053	56312269	1102	687,520,861,207,504,0,0,0,0,0,0,0	1,0,0,0,0,0,0,0,0,0,0,0	16,14,58	0,0,0	198	99	1	1	0.997,1.0,1.0,1.0,1.0,NA,NA,NA,NA,NA,NA,NA	1.0,1.0,1.0	-0.001
1103	Uhrf1	Uhrf1	chr17	+	56315776	56315881	56315398	56315506	56317003	56317110	1103	283,285,321,110,255,0,0,0,0,0,0,0	0,0,1,0,0,0,0,0,0,0,0,0	0,1,2	0,0,0	198	99	1	1	1.0,1.0,0.994,1.0,1.0,NA,NA,NA,NA,NA,NA,NA	NA,1.0,1.0	-0.001
1105	Chaf1a	Chaf1a	chr17	+	56046822	56047634	56044061	56044112	56056420	56056477	1105	31,18,39,9,20,0,0,0,0,0,0,0	0,0,0,0,0,0,0,0,0,0,0,0	8,8,2	0,0,3	198	99	1	1	1.0,1.0,1.0,1.0,1.0,NA,NA,NA,NA,NA,NA,NA	1.0,1.0,0.25	0.25
1106	Pycr2	Pycr2	chr1	+	180906594	180906687	180906162	180906384	180906789	180906953	1106	42,25,43,8,23,0,0,0,0,0,0,0	0,0,1,0,0,0,0,0,0,0,0,0	1,0,0	0,0,0	192	99	1	1	1.0,1.0,0.957,1.0,1.0,NA,NA,NA,NA,NA,NA,NA	1.0,NA,NA	-0.009
1107	Pms2	Pms2	chr5	+	143911920	143912060	143910000	143910079	143913401	143913488	1107	7,4,21,3,4,0,0,0,0,0,0,0	0,0,2,0,0,0,0,0,0,0,0,0	0,1,0	0,0,6	198	99	1	1	1.0,1.0,0.84,1.0,1.0,NA,NA,NA,NA,NA,NA,NA	NA,1.0,0.0	0.468
1108	Pms2	Pms2	chr5	+	143913618	143913721	143913401	143913488	143914619	143914803	1108	30,15,41,8,36,0,0,0,0,0,0,0	0,0,0,0,0,0,0,0,0,0,0,0	6,6,3	0,0,18	198	99	1	1	1.0,1.0,1.0,1.0,1.0,NA,NA,NA,NA,NA,NA,NA	1.0,1.0,0.077	0.308
1109	Pms2	Pms2	chr5	+	143922015	143922100	143919508	143919608	143923476	143923632	1109	77,42,107,29,54,0,0,0,0,0,0,0	1,0,0,0,1,0,0,0,0,0,0,0	33,21,2	0,0,0	184	99	1	1	0.976,1.0,1.0,1.0,0.967,NA,NA,NA,NA,NA,NA,NA	1.0,1.0,1.0	-0.011
1110	Pms2	Pms2	chr5	+	143925220	143926073	143923476	143923632	143928098	143928266	1110	112,43,127,31,67,0,0,0,0,0,0,0	0,0,1,0,0,0,0,0,0,0,0,0	1,3,3	0,0,0	198	99	1	1	1.0,1.0,0.984,1.0,1.0,NA,NA,NA,NA,NA,NA,NA	1.0,1.0,1.0	-0.003
1111	Zfp959	Zfp959	chr17	+	55896140	55896201	55895820	55895947	55897155	55898930	1111	17,1,9,0,10,0,0,0,0,0,0,0	0,0,0,0,0,0,0,0,0,0,0,0	2,4,6	1,0,0	160	99	1	1	1.0,1.0,1.0,NA,1.0,NA,NA,NA,NA,NA,NA,NA	0.553,1.0,1.0	0.149
1112	Emr4	Emr4	chr17	+	55760511	55760602	55749983	55750092	55777995	55778046	1112	0,0,2,0,0,0,0,0,0,0,0,0	0,0,0,0,0,0,0,0,0,0,0,0	15,22,27	2,0,0	190	99	1	1	NA,NA,1.0,NA,NA,NA,NA,NA,NA,NA,NA,NA	0.796,1.0,1.0	0.068
1113	Pot1b	Pot1b	chr17	-	55672830	55672893	55669739	55669896	55674051	55674140	1113	32,15,50,25,29,0,0,0,0,0,0,0	0,0,0,1,0,0,0,0,0,0,0,0	35,22,41	0,0,0	162	99	1	1	1.0,1.0,1.0,0.939,1.0,NA,NA,NA,NA,NA,NA,NA	1.0,1.0,1.0	-0.012
1114	Pot1b	Pot1b	chr17	-	55674051	55674140	55669739	55669896	55687788	55687958	1114	29,15,31,18,19,0,0,0,0,0,0,0	1,0,0,0,0,0,0,0,0,0,0,0	47,58,32	0,0,0	188	99	1	1	0.939,1.0,1.0,1.0,1.0,NA,NA,NA,NA,NA,NA,NA	1.0,1.0,1.0	-0.012
1115	Pot1b	Pot1b	chr17	-	55695026	55695317	55692721	55692877	55698456	55698587	1115	88,50,132,38,81,0,0,0,0,0,0,0	4,1,5,1,2,0,0,0,0,0,0,0	8,2,4	0,0,0	198	99	1	1	0.917,0.962,0.93,0.95,0.953,NA,NA,NA,NA,NA,NA,NA	1.0,1.0,1.0	-0.058
1116	Rab5a	Rab5a	chr17	+	53483820	53484075	53479233	53479608	53497526	53497678	1116	55,36,49,7,33,0,0,0,0,0,0,0	1,0,3,0,0,0,0,0,0,0,0,0	2,12,3	0,0,0	198	99	1	1	0.965,1.0,0.891,1.0,1.0,NA,NA,NA,NA,NA,NA,NA	1.0,1.0,1.0	-0.029
1117	Satb1	Satb1	chr17	-	51767891	51768047	51742645	51742849	51775205	51775418	1117	21,22,43,9,49,0,0,0,0,0,0,0	1,0,0,0,0,0,0,0,0,0,0,0	0,0,1	0,0,0	198	99	1	1	0.913,1.0,1.0,1.0,1.0,NA,NA,NA,NA,NA,NA,NA	NA,NA,1.0	-0.017
1118	Satb1	Satb1	chr17	-	51804313	51804440	51803430	51803554	51805196	51805373	1118	197,232,389,108,253,0,0,0,0,0,0,0	0,3,0,0,0,0,0,0,0,0,0,0	44,41,25	0,0,0	198	99	1	1	1.0,0.975,1.0,1.0,1.0,NA,NA,NA,NA,NA,NA,NA	1.0,1.0,1.0	-0.005
1119	Abcc4	Abcc4	chr14	-	118507592	118507682	118500707	118500880	118516432	118516588	1119	152,154,229,53,110,0,0,0,0,0,0,0	4,4,9,0,0,0,0,0,0,0,0,0	11,21,33	0,0,0	189	99	1	1	0.952,0.953,0.93,1.0,1.0,NA,NA,NA,NA,NA,NA,NA	1.0,1.0,1.0	-0.033
1120	Abcc4	Abcc4	chr14	-	118516432	118516588	118507592	118507682	118526211	118526403	1120	137,140,197,51,102,0,0,0,0,0,0,0	0,2,0,0,0,0,0,0,0,0,0,0	9,7,15	0,0,0	198	99	1	1	1.0,0.972,1.0,1.0,1.0,NA,NA,NA,NA,NA,NA,NA	1.0,1.0,1.0	-0.006
1121	Abcc4	Abcc4	chr14	-	118533991	118534142	118516432	118516588	118553283	118553363	1121	20,21,22,2,15,0,0,0,0,0,0,0	0,0,0,0,2,0,0,0,0,0,0,0	3,1,3	0,0,0	198	99	1	1	1.0,1.0,1.0,1.0,0.789,NA,NA,NA,NA,NA,NA,NA	1.0,1.0,1.0	-0.042
1122	Abcc4	Abcc4	chr14	-	118630978	118631142	118629617	118629743	118632097	118632187	1122	38,37,67,21,19,0,0,0,0,0,0,0	0,0,1,0,0,0,0,0,0,0,0,0	1,0,0	0,0,0	198	99	1	1	1.0,1.0,0.971,1.0,1.0,NA,NA,NA,NA,NA,NA,NA	1.0,NA,NA	-0.006
1124	Vps39	Vps39	chr2	-	120321857	120321960	120321609	120321655	120323032	120323161	1124	49,47,107,22,62,0,0,0,0,0,0,0	0,1,0,0,3,0,0,0,0,0,0,0	18,22,14	0,0,0	198	99	1	1	1.0,0.959,1.0,1.0,0.912,NA,NA,NA,NA,NA,NA,NA	1.0,1.0,1.0	-0.026
1125	Vps39	Vps39	chr2	-	120333389	120333519	120328572	120328715	120338465	120338586	1125	86,42,134,43,83,0,0,0,0,0,0,0	0,0,1,1,1,0,0,0,0,0,0,0	7,0,11	0,0,0	198	99	1	1	1.0,1.0,0.985,0.956,0.976,NA,NA,NA,NA,NA,NA,NA	1.0,NA,1.0	-0.017
1126	Vps39	Vps39	chr2	-	120343192	120343291	120341983	120342076	120344124	120344219	1126	91,68,135,49,111,0,0,0,0,0,0,0	1,0,0,0,0,0,0,0,0,0,0,0	5,9,6	0,0,0	198	99	1	1	0.978,1.0,1.0,1.0,1.0,NA,NA,NA,NA,NA,NA,NA	1.0,1.0,1.0	-0.004
1127	Vps39	Vps39	chr2	-	120344124	120344219	120343192	120343291	120345617	120345660	1127	49,44,100,29,81,0,0,0,0,0,0,0	0,2,0,0,0,0,0,0,0,0,0,0	1,0,1	0,0,0	194	99	1	1	1.0,0.918,1.0,1.0,1.0,NA,NA,NA,NA,NA,NA,NA	1.0,NA,1.0	-0.016
1128	Vps39	Vps39	chr2	-	120346327	120346392	120345617	120345660	120350163	120350229	1128	23,25,50,10,34,0,0,0,0,0,0,0	0,0,0,1,0,0,0,0,0,0,0,0	1,3,1	0,0,0	164	99	1	1	1.0,1.0,1.0,0.858,1.0,NA,NA,NA,NA,NA,NA,NA	1.0,1.0,1.0	-0.028
1129	Vps39	Vps39	chr2	-	120346856	120346889	120346327	120346392	120350163	120350229	1129	5,8,10,5,6,0,0,0,0,0,0,0	12,12,20,4,12,0,0,0,0,0,0,0	0,1,0	0,1,1	132	99	1	1	0.238,0.333,0.273,0.484,0.273,NA,NA,NA,NA,NA,NA,NA	NA,0.429,0.0	0.106
1131	Plcl2	Plcl2	chr17	+	50667998	50668108	50640115	50640191	50687711	50688494	1131	70,54,94,23,39,0,0,0,0,0,0,0	3,1,0,0,0,0,0,0,0,0,0,0	9,29,46	0,0,0	198	99	1	1	0.921,0.964,1.0,1.0,1.0,NA,NA,NA,NA,NA,NA,NA	1.0,1.0,1.0	-0.023
1132	Rftn1	Rftn1	chr17	-	50086567	50086676	50055236	50055627	50107069	50107256	1132	28,28,52,9,26,0,0,0,0,0,0,0	1,0,0,0,0,0,0,0,0,0,0,0	7,0,1	0,0,0	198	99	1	1	0.933,1.0,1.0,1.0,1.0,NA,NA,NA,NA,NA,NA,NA	1.0,NA,1.0	-0.013
1133	Rftn1	Rftn1	chr17	-	50169002	50169159	50107069	50107256	50190220	50190497	1133	19,5,22,9,14,0,0,0,0,0,0,0	0,0,1,0,0,0,0,0,0,0,0,0	2,4,0	0,0,0	198	99	1	1	1.0,1.0,0.917,1.0,1.0,NA,NA,NA,NA,NA,NA,NA	1.0,1.0,NA	-0.017
1136	AI314976	AI314976	chr17	+	48414225	48414284	48411263	48411408	48415220	48415333	1136	45,31,36,8,28,0,0,0,0,0,0,0	0,0,1,0,0,0,0,0,0,0,0,0	13,75,21	0,0,0	158	99	1	1	1.0,1.0,0.958,1.0,1.0,NA,NA,NA,NA,NA,NA,NA	1.0,1.0,1.0	-0.008
1137	Mgat1	Mgat1	chr11	+	49251549	49251674	49245192	49245617	49260570	49263024	1137	8,15,27,2,18,0,0,0,0,0,0,0	1,0,0,0,0,0,0,0,0,0,0,0	3,0,0	0,0,0	198	99	1	1	0.8,1.0,1.0,1.0,1.0,NA,NA,NA,NA,NA,NA,NA	1.0,NA,NA	-0.04
1138	Usp49	Usp49	chr17	+	47678843	47678952	47674715	47674920	47679663	47679869	1138	12,19,29,12,15,0,0,0,0,0,0,0	0,0,0,0,1,0,0,0,0,0,0,0	0,0,0	0,4,0	198	99	1	1	1.0,1.0,1.0,1.0,0.882,NA,NA,NA,NA,NA,NA,NA	NA,0.0,NA	0.976
1139	Trerf1	Trerf1	chr17	+	47319351	47319618	47317767	47317921	47323277	47323662	1139	6,0,2,2,1,0,0,0,0,0,0,0	3,4,15,3,6,0,0,0,0,0,0,0	0,0,0	0,5,2	198	99	1	1	0.5,0.0,0.063,0.25,0.077,NA,NA,NA,NA,NA,NA,NA	NA,0.0,0.0	0.178
1140	Trerf1	Trerf1	chr17	+	47319351	47319678	47317767	47317921	47323277	47323662	1140	6,0,1,2,3,0,0,0,0,0,0,0	3,4,15,3,6,0,0,0,0,0,0,0	0,0,0	0,5,2	198	99	1	1	0.5,0.0,0.032,0.25,0.2,NA,NA,NA,NA,NA,NA,NA	NA,0.0,0.0	0.196
1146	Mina	Mina	chr16	+	59475509	59475969	59471774	59471945	59479169	59479289	1146	69,38,78,23,51,0,0,0,0,0,0,0	0,0,0,1,0,0,0,0,0,0,0,0	21,4,30	0,0,0	198	99	1	1	1.0,1.0,1.0,0.92,1.0,NA,NA,NA,NA,NA,NA,NA	1.0,1.0,1.0	-0.016
1147	Mina	Mina	chr16	+	59483004	59483108	59480290	59480419	59486532	59486635	1147	75,57,87,20,65,0,0,0,0,0,0,0	0,1,0,0,0,0,0,0,0,0,0,0	9,31,37	0,0,0	198	99	1	1	1.0,0.966,1.0,1.0,1.0,NA,NA,NA,NA,NA,NA,NA	1.0,1.0,1.0	-0.007
1148	Mina	Mina	chr16	+	59489344	59489433	59487427	59487599	59491204	59491294	1148	71,76,135,33,55,0,0,0,0,0,0,0	2,0,3,0,3,0,0,0,0,0,0,0	8,9,6	0,0,3	188	99	1	1	0.949,1.0,0.96,1.0,0.906,NA,NA,NA,NA,NA,NA,NA	1.0,1.0,0.513	0.125
1149	Xpo5	Xpo5	chr17	+	46207778	46207916	46206486	46206559	46208074	46208257	1149	160,105,203,52,115,0,0,0,0,0,0,0	0,0,3,0,0,0,0,0,0,0,0,0	7,25,17	0,0,0	198	99	1	1	1.0,1.0,0.971,1.0,1.0,NA,NA,NA,NA,NA,NA,NA	1.0,1.0,1.0	-0.006
1150	Xpo5	Xpo5	chr17	+	46222660	46222791	46221352	46221481	46225015	46225171	1150	157,141,247,64,138,0,0,0,0,0,0,0	0,0,1,0,0,0,0,0,0,0,0,0	25,65,24	0,0,0	198	99	1	1	1.0,1.0,0.992,1.0,1.0,NA,NA,NA,NA,NA,NA,NA	1.0,1.0,1.0	-0.002
1152	Mta1	Mta1	chr12	+	113133540	113133576	113133184	113133337	113135796	113135828	1152	88,84,127,31,106,0,0,0,0,0,0,0	0,2,3,1,2,0,0,0,0,0,0,0	0,2,1	0,0,0	135	99	1	1	1.0,0.969,0.969,0.958,0.975,NA,NA,NA,NA,NA,NA,NA	NA,1.0,1.0	-0.026
1153	Mta1	Mta1	chr12	+	113135796	113135828	113133540	113133576	113136280	113136432	1153	87,80,125,30,110,0,0,0,0,0,0,0	5,1,4,0,0,0,0,0,0,0,0,0	0,3,1	0,0,0	131	99	1	1	0.929,0.984,0.959,1.0,1.0,NA,NA,NA,NA,NA,NA,NA	NA,1.0,1.0	-0.026
1155	Ap2s1	Ap2s1	chr7	+	16743218	16743368	16738443	16738538	16747260	16747374	1155	140,62,134,35,95,0,0,0,0,0,0,0	0,1,0,0,0,0,0,0,0,0,0,0	2,0,1	0,0,0	198	99	1	1	1.0,0.969,1.0,1.0,1.0,NA,NA,NA,NA,NA,NA,NA	1.0,NA,1.0	-0.006
1156	Rpl7	Rpl7	chr1	-	16101726	16101936	16101295	16101359	16102489	16102599	1156	4495,3683,6476,1850,3917,0,0,0,0,0,0,0	0,0,2,0,0,0,0,0,0,0,0,0	145247233	0,0,0	198	99	1	1	1.0,1.0,0.999,1.0,1.0,NA,NA,NA,NA,NA,NA,NA	1.0,1.0,1.0	0
1157	Tmem206	Tmem206	chr1	+	191340726	191340878	191338781	191338991	191344976	191345119	1157	96,68,115,37,69,0,0,0,0,0,0,0	1,0,0,0,2,0,0,0,0,0,0,0	1,0,2	0,0,0	198	99	1	1	0.98,1.0,1.0,1.0,0.945,NA,NA,NA,NA,NA,NA,NA	1.0,NA,1.0	-0.015
1158	Supt3h	Supt3h	chr17	+	45033237	45033313	45003089	45003229	45036711	45036824	1158	86,32,86,30,84,0,0,0,0,0,0,0	0,0,0,1,1,0,0,0,0,0,0,0	1,6,16	0,0,0	175	99	1	1	1.0,1.0,1.0,0.944,0.979,NA,NA,NA,NA,NA,NA,NA	1.0,1.0,1.0	-0.015
1159	Supt3h	Supt3h	chr17	+	45048281	45048392	45041215	45041386	45119142	45119284	1159	66,84,91,22,99,0,0,0,0,0,0,0	1,0,1,1,0,0,0,0,0,0,0,0	0,0,2	0,0,0	198	99	1	1	0.971,1.0,0.978,0.917,1.0,NA,NA,NA,NA,NA,NA,NA	NA,NA,1.0	-0.027
1160	Fam69a	Fam69a	chr5	-	107911611	107911788	107908041	107910216	107914345	107914453	1160	105,56,126,42,91,0,0,0,0,0,0,0	1,1,0,0,0,0,0,0,0,0,0,0	25,22,46	0,0,0	198	99	1	1	0.981,0.966,1.0,1.0,1.0,NA,NA,NA,NA,NA,NA,NA	1.0,1.0,1.0	-0.011
1161	Fam69a	Fam69a	chr5	-	107924584	107924719	107914345	107914453	107986948	107987077	1161	24,20,24,17,19,0,0,0,0,0,0,0	0,0,1,0,0,0,0,0,0,0,0,0	29,81,31	0,0,0	198	99	1	1	1.0,1.0,0.923,1.0,1.0,NA,NA,NA,NA,NA,NA,NA	1.0,1.0,1.0	-0.015
1162	Prpf3	Prpf3	chr3	-	95833752	95833836	95832560	95832622	95834083	95834202	1162	92,105,178,42,101,0,0,0,0,0,0,0	0,0,0,1,0,0,0,0,0,0,0,0	17,5,12	0,0,0	183	99	1	1	1.0,1.0,1.0,0.958,1.0,NA,NA,NA,NA,NA,NA,NA	1.0,1.0,1.0	-0.008
1163	Prpf3	Prpf3	chr3	-	95834083	95834202	95833752	95833836	95835353	95835467	1163	87,62,151,37,90,0,0,0,0,0,0,0	0,0,0,1,1,0,0,0,0,0,0,0	12,6,20	0,0,0	198	99	1	1	1.0,1.0,1.0,0.949,0.978,NA,NA,NA,NA,NA,NA,NA	1.0,1.0,1.0	-0.015
1164	Cenpq	Cenpq	chr17	-	40924288	40924366	40923054	40923616	40924501	40924621	1164	189,146,249,74,158,0,0,0,0,0,0,0	0,0,2,0,0,0,0,0,0,0,0,0	9,2,16	0,0,0	177	99	1	1	1.0,1.0,0.986,1.0,1.0,NA,NA,NA,NA,NA,NA,NA	1.0,1.0,1.0	-0.003
1165	Ngdn	Ngdn	chr14	+	55017065	55017137	55016168	55016228	55021053	55021191	1165	21,21,31,13,23,0,0,0,0,0,0,0	0,0,1,1,0,0,0,0,0,0,0,0	2,3,12	0,0,0	171	99	1	1	1.0,1.0,0.947,0.883,1.0,NA,NA,NA,NA,NA,NA,NA	1.0,1.0,1.0	-0.034
1166	Ngdn	Ngdn	chr14	+	55023335	55023393	55023049	55023206	55023988	55024137	1166	163,121,188,73,174,0,0,0,0,0,0,0	0,0,2,0,0,0,0,0,0,0,0,0	42,16,61	0,0,0	157	99	1	1	1.0,1.0,0.983,1.0,1.0,NA,NA,NA,NA,NA,NA,NA	1.0,1.0,1.0	-0.003
1169	Man2a1	Man2a1	chr17	+	64636483	64636655	64625306	64625451	64651195	64651323	1169	171,123,237,41,133,0,0,0,0,0,0,0	0,0,0,0,0,0,0,0,0,0,0,0	138118158	3,0,0	198	99	1	1	1.0,1.0,1.0,1.0,1.0,NA,NA,NA,NA,NA,NA,NA	0.958,1.0,1.0	0.014
1170	Zfp653	Zfp653	chr9	-	22056413	22056528	22055992	22056092	22057286	22057398	1170	18,21,38,13,16,0,0,0,0,0,0,0	0,0,1,0,0,0,0,0,0,0,0,0	0,0,1	0,0,0	198	99	1	1	1.0,1.0,0.95,1.0,1.0,NA,NA,NA,NA,NA,NA,NA	NA,NA,1.0	-0.01
1172	Rps6kb2	Rps6kb2	chr19	-	4157481	4157594	4156976	4157199	4157681	4157789	1172	64,35,86,23,63,0,0,0,0,0,0,0	0,0,0,0,3,0,0,0,0,0,0,0	41,42,52	1,0,0	198	99	1	1	1.0,1.0,1.0,1.0,0.913,NA,NA,NA,NA,NA,NA,NA	0.953,1.0,1.0	-0.002
1173	Rps6kb2	Rps6kb2	chr19	-	4158609	4158717	4158065	4158128	4158828	4158919	1173	86,36,68,16,63,0,0,0,0,0,0,0	1,0,0,0,1,0,0,0,0,0,0,0	0,1,4	0,0,0	198	99	1	1	0.977,1.0,1.0,1.0,0.969,NA,NA,NA,NA,NA,NA,NA	NA,1.0,1.0	-0.011
1174	Rps6kb2	Rps6kb2	chr19	-	4159402	4159460	4159226	4159327	4161067	4161215	1174	99,58,121,52,91,0,0,0,0,0,0,0	0,0,6,1,0,0,0,0,0,0,0,0	0,2,3	0,0,0	157	99	1	1	1.0,1.0,0.927,0.97,1.0,NA,NA,NA,NA,NA,NA,NA	NA,1.0,1.0	-0.021
1175	H2-M3	H2-M3	chr17	+	37272647	37272752	37270233	37270334	37273718	37273751	1175	36,46,50,22,35,0,0,0,0,0,0,0	0,1,2,0,0,0,0,0,0,0,0,0	46,95,82	0,0,0	198	99	1	1	1.0,0.958,0.926,1.0,1.0,NA,NA,NA,NA,NA,NA,NA	1.0,1.0,1.0	-0.023
1177	Siglec5	Siglec5	chr7	+	43355899	43355999	43355326	43355629	43356300	43356436	1177	61,19,70,19,33,0,0,0,0,0,0,0	0,3,0,0,0,0,0,0,0,0,0,0	0,4,6	0,0,0	198	99	1	1	1.0,0.76,1.0,1.0,1.0,NA,NA,NA,NA,NA,NA,NA	NA,1.0,1.0	-0.048
[truncated: 9,586 more rows]

## Sheet: GMP-Monocyte-RI.MATS.JC
ID	GeneID	geneSymbol	chr	strand	riExonStart_0base	riExonEnd	upstreamES	upstreamEE	downstreamES	downstreamEE	ID	IJC_SAMPLE_1	SJC_SAMPLE_1	IJC_SAMPLE_2	SJC_SAMPLE_2	IncFormLen	SkipFormLen	PValue	FDR	IncLevel1	IncLevel2	IncLevelDifference
[truncated: 113 more rows]

[truncated: 13 more sheets: GMP-Monocyte-MXE.MATS.JC, CMP-GMP-A3SS.MATS.JC, CMP-GMP-A5SS.MATS.JC, CMP-GMP-SE.MATS.JC, CMP-GMP-RI.MATS.JC, CMP-GMP-MXE.MATS.JC, HSC-CMP-A5SS.MATS.JC, HSC-CMP-A3SS.MATS.JC, HSC-CMP-SE.MATS.JC, HSC-CMP-RI.MATS.JC, HSC-CMP-MXE.MATS.JC, Sheet2, Sheet1]
